# Supplementary material for: ECM stiffness affects cargo sorting into MSC-EVs to regulate their secretion and uptake behaviors
Source: J Nanobiotechnology. 2024 Mar 21;22:124. doi: 10.1186/s12951-024-02411-w (PMC10956366; doi:10.1186/s12951-024-02411-w)
Supplement: Supplementary file 2 — Additional file 2. Identification and quantitative information of miRNAs in stiff-EVs and soft-EVs. [file 12951_2024_2411_MOESM2_ESM.xlsx]

## Sheet: Table-S1
#ID	Soft-Exo1	Soft-Exo2	Soft-Exo3	Stiff-Exo1	Stiff-Exo2	Stiff-Exo3	P	FDR	log2FC	regulated
hsa-let-7a-2-3p	8.47	10.41	0	1.96	0	0	0.16148	1	-2.23057	down
hsa-let-7a-3p	2.82	0	4.44	7.85	0	0	1	1	0.302831	up
hsa-let-7a-5p	125126	165696	161292	154686	161660	157544	0.619445	1	0.237193	up
hsa-let-7b-3p	0	0	0	5.89	0	0	0.636182	1	2.71956	up
hsa-let-7b-5p	38684.7	69580	62739.2	50940.9	47899.5	95271.1	0.459896	1	0.412945	up
hsa-let-7c-3p	0	0	0	5.89	0	0	0.63636	1	2.71935	up
hsa-let-7c-5p	108134	174153	162442	141983	141811	193286	0.564042	1	0.295503	up
hsa-let-7d-3p	321.76	234.33	195.34	198.34	182.69	450.1	0.435472	1	0.456389	up
hsa-let-7d-5p	575.78	755.06	621.53	612.68	450.65	513.02	0.795919	1	-0.127507	down
hsa-let-7e-3p	0	0	4.44	0	0	0	1	1	-2.1483	down
hsa-let-7e-5p	87039.2	123736	118415	111047	111179	109824	0.7129	1	0.17705	up
hsa-let-7f-1-3p	0	0	4.44	0	3.04	0	1	1	-0.36075	down
hsa-let-7f-2-3p	2.82	0	4.44	1.96	0	0	1	1	-1.13832	down
hsa-let-7f-5p	103268	138405	133145	126851	137386	135383	0.58111	1	0.26554	up
hsa-let-7g-5p	1027.38	1275.79	1345.17	1331.4	1455.47	1137.35	0.605676	1	0.251847	up
hsa-let-7i-3p	5.64	10.41	0	17.67	18.27	4.84	0.229266	1	1.55687	up
hsa-let-7i-5p	31699.1	29186.9	36492.8	36925.8	40369.4	22935.7	0.730166	1	0.162631	up
hsa-miR-1-3p	2.82	15.62	4.44	0	0	0	0.114541	1	-4.17475	down
hsa-miR-100-3p	0	0	17.76	7.85	12.18	19.36	0.534528	1	1.18008	up
hsa-miR-100-5p	4044.59	1176.85	1220.87	1796.81	1330.63	701.77	0.33543	1	-0.52195	down
hsa-miR-101-3p	191.93	197.88	48.83	143.35	179.65	72.6	0.915927	1	0.082613	up
hsa-miR-101-5p	0	0	4.44	0	0	0	1	1	-2.15335	down
hsa-miR-10395-3p	0	0	0	0	9.13	0	0.476424	1	3.14717	up
hsa-miR-103a-3p	3180.92	1780.9	1806.88	2327.01	2314.13	1563.25	0.87036	1	0.0762913	up
hsa-miR-10401-3p	11.29	5.21	22.2	3.93	3.04	0	0.123136	1	-2.06861	down
hsa-miR-105-5p	0	0	0	0	3.04	0	1	1	1.78483	up
hsa-miR-10526-3p	16.93	0	4.44	13.75	0	9.68	0.863112	1	0.286814	up
hsa-miR-10527-5p	5.64	0	0	0	3.04	0	1	1	-0.646677	down
hsa-miR-106a-5p	124.19	182.26	137.62	135.5	155.29	96.8	0.9637	1	-0.0317191	down
hsa-miR-106b-3p	121.37	197.88	88.79	123.71	63.94	96.8	0.625941	1	-0.297172	down
hsa-miR-106b-5p	2.82	0	22.2	5.89	30.45	9.68	0.593171	1	0.877082	up
hsa-miR-107	3180.92	1780.9	1806.88	2325.05	2314.13	1563.25	0.871644	1	0.075887	up
hsa-miR-10a-3p	307.65	62.49	35.52	115.86	106.57	62.92	0.80554	1	-0.212511	down
hsa-miR-10a-5p	7318.66	2530.75	3413.98	4004.03	3821.36	1597.13	0.540835	1	-0.312453	down
hsa-miR-10b-3p	87.5	15.62	13.32	54.98	33.49	0	0.865252	1	-0.176296	down
hsa-miR-10b-5p	7318.66	2530.75	3413.98	4004.03	3821.36	1597.13	0.541187	1	-0.312454	down
hsa-miR-1180-3p	98.79	104.15	75.47	108	73.08	111.31	0.644271	1	0.288598	up
hsa-miR-1185-1-3p	16.93	5.21	4.44	3.93	15.22	0	0.852059	1	-0.281199	down
hsa-miR-1185-2-3p	16.93	5.21	4.44	3.93	15.22	0	0.851898	1	-0.281295	down
hsa-miR-1197	8.47	0	0	0	3.04	0	1	1	-1.08237	down
hsa-miR-12136	19.76	5.21	31.08	13.75	18.27	24.2	1	1	0.106945	up
hsa-miR-122-5p	1648.32	9696	1953.39	1804.66	1982.24	5599.62	0.830571	1	-0.157775	down
hsa-miR-1225-5p	0	0	0	1.96	0	0	1	1	1.78348	up
hsa-miR-1226-3p	0	0	0	3.93	0	14.52	0.172167	1	4.17174	up
hsa-miR-1228-3p	8.47	0	0	3.93	0	14.52	0.538307	1	1.1581	up
hsa-miR-1229-3p	0	0	0	1.96	0	0	1	1	1.78348	up
hsa-miR-1236-5p	2.82	0	0	5.89	6.09	0	0.707105	1	1.73612	up
hsa-miR-1243	0	0	0	3.93	0	0	1	1	2.37736	up
hsa-miR-1246	47.98	46.87	31.08	17.67	24.36	4.84	0.120811	1	-1.18611	down
hsa-miR-1247-5p	0	20.83	0	0	0	0	0.291192	1	-4.02366	down
hsa-miR-1249-3p	8.47	31.24	0	7.85	12.18	0	0.682368	1	-0.6528	down
hsa-miR-1255b-5p	5.64	0	0	0	12.18	9.68	0.240804	1	1.76244	up
hsa-miR-125a-3p	158.06	114.56	115.43	78.55	103.53	91.96	0.612101	1	-0.302967	down
hsa-miR-125a-5p	23017.2	14445.1	13988.9	21184.6	11796	7854.96	0.717146	1	-0.174621	down
hsa-miR-125b-1-3p	666.1	729.02	559.38	549.84	733.82	604.97	0.748462	1	0.154438	up
hsa-miR-125b-2-3p	39.51	5.21	8.88	19.64	9.13	0	0.547911	1	-0.625581	down
hsa-miR-125b-5p	46130.4	23979.6	23382.9	39523.8	21003.8	12409.2	0.700717	1	-0.193667	down
hsa-miR-126-3p	835.45	5025.05	1544.95	1596.51	2271.5	4244.49	0.544157	1	0.418583	up
hsa-miR-126-5p	87.5	411.38	150.94	155.13	225.32	435.58	0.388345	1	0.610525	up
hsa-miR-1260b	0	0	4.44	1.96	0	0	1	1	-0.572918	down
hsa-miR-1262	28.22	46.87	17.76	19.64	3.04	24.2	0.491787	1	-0.748513	down
hsa-miR-1268a	22.58	151.01	93.23	41.24	45.67	9.68	0.0994051	1	-1.351	down
hsa-miR-1268b	22.58	151.01	93.23	41.24	45.67	9.68	0.0992712	1	-1.35095	down
hsa-miR-127-3p	1950.32	1489.29	1087.68	2232.75	1166.2	861.48	0.862086	1	0.0866243	up
hsa-miR-127-5p	11.29	0	8.88	23.56	27.4	0	0.372614	1	1.3659	up
hsa-miR-1270	11.29	0	0	5.89	0	0	1	1	-0.537961	down
hsa-miR-1271-5p	25.4	0	8.88	21.6	12.18	0	1	1	0.142536	up
hsa-miR-1273c	0	0	0	3.93	0	0	1	1	2.37471	up
hsa-miR-1273h-3p	0	0	0	0	0	19.36	0.22919	1	4.35514	up
hsa-miR-1275	0	0	0	11.78	0	0	0.441848	1	3.54189	up
hsa-miR-1277-5p	0	31.24	4.44	9.82	6.09	24.2	0.746249	1	0.465033	up
hsa-miR-128-3p	508.04	234.33	279.69	420.24	255.77	140.35	0.770309	1	-0.157454	down
hsa-miR-1285-5p	11.29	10.41	0	3.93	0	0	0.378399	1	-1.71873	down
hsa-miR-1287-5p	53.63	0	22.2	11.78	9.13	0	0.185114	1	-1.57106	down
hsa-miR-129-5p	5.64	0	31.08	3.93	12.18	0	0.418604	1	-1.13855	down
hsa-miR-1290	11.29	26.04	13.32	5.89	3.04	9.68	0.363694	1	-1.24543	down
hsa-miR-1291	8.47	0	0	0	3.04	0	1	1	-1.08361	down
hsa-miR-1292-5p	14.11	5.21	0	9.82	6.09	9.68	0.707035	1	0.527276	up
hsa-miR-1293	0	20.83	4.44	0	0	0	0.157138	1	-4.32709	down
hsa-miR-1294	2.82	0	0	0	0	4.84	1	1	0.472957	up
hsa-miR-1296-5p	81.85	78.11	26.64	58.91	39.58	33.88	0.76422	1	-0.253341	down
hsa-miR-1299	8.47	0	8.88	3.93	3.04	0	0.590393	1	-0.986663	down
hsa-miR-1301-3p	22.58	15.62	8.88	17.67	12.18	43.56	0.343617	1	0.847124	up
hsa-miR-1303	8.47	0	8.88	7.85	6.09	0	1	1	-0.127152	down
hsa-miR-1304-3p	0	0	0	0	3.04	0	1	1	1.78483	up
hsa-miR-1305	0	0	0	1.96	0	0	1	1	1.78348	up
hsa-miR-1306-3p	5.64	5.21	8.88	15.71	0	4.84	1	1	0.274049	up
hsa-miR-1306-5p	115.72	593.63	159.82	104.08	106.57	106.48	0.0683055	1	-1.24411	down
hsa-miR-1307-3p	705.62	650.91	639.29	608.75	554.17	440.42	0.756744	1	-0.145919	down
hsa-miR-1307-5p	11.29	5.21	4.44	15.71	9.13	53.24	0.0489751	1	2.07029	up
hsa-miR-130a-3p	302	88.52	133.19	221.9	152.25	106.48	0.898014	1	0.0785261	up
hsa-miR-130b-3p	191.93	114.56	133.19	104.08	88.3	62.92	0.271743	1	-0.600864	down
hsa-miR-130b-5p	36.69	10.41	48.83	37.31	24.36	0	0.535361	1	-0.535816	down
hsa-miR-132-3p	146.77	78.11	31.08	35.35	45.67	14.52	0.107483	1	-1.16222	down
hsa-miR-132-5p	33.87	0	4.44	15.71	12.18	0	1	1	-0.229615	down
hsa-miR-134-5p	911.66	1150.81	856.83	1113.43	876.93	808.24	0.809039	1	0.116878	up
hsa-miR-1343-3p	8.47	41.66	4.44	11.78	0	0	0.174694	1	-1.72792	down
hsa-miR-1343-5p	0	0	0	7.85	3.04	0	0.374144	1	3.48136	up
hsa-miR-135a-5p	0	0	4.44	0	3.04	0	1	1	-0.359671	down
hsa-miR-135b-5p	0	0	4.44	0	3.04	0	1	1	-0.358241	down
hsa-miR-136-3p	53.63	20.83	39.96	23.56	33.49	0	0.34164	1	-0.83255	down
hsa-miR-136-5p	14.11	15.62	22.2	11.78	36.54	0	1	1	0.0178382	up
hsa-miR-137-3p	42.34	0	31.08	39.27	66.99	4.84	0.528923	1	0.674088	up
hsa-miR-137-5p	5.64	15.62	0	19.64	12.18	9.68	0.279584	1	1.23711	up
hsa-miR-138-1-3p	8.47	0	0	3.93	0	0	1	1	-0.646088	down
hsa-miR-138-5p	0	0	0	3.93	0	0	1	1	2.37148	up
hsa-miR-139-3p	0	98.94	17.76	3.93	15.22	43.56	0.679611	1	-0.590712	down
hsa-miR-139-5p	5.64	20.83	8.88	11.78	6.09	9.68	1	1	-0.100384	down
hsa-miR-140-3p	141.12	166.63	124.31	176.73	140.07	58.08	0.908936	1	-0.0566203	down
hsa-miR-140-5p	50.8	130.18	102.11	53.02	73.08	29.04	0.279828	1	-0.733894	down
hsa-miR-141-3p	2.82	0	0	0	0	24.2	0.309739	1	2.87197	up
hsa-miR-142-3p	344.34	3353.5	807.99	999.53	1796.5	4210.61	0.227459	1	0.964505	up
hsa-miR-142-5p	47.98	432.21	71.03	58.91	45.67	217.79	0.661387	1	-0.41817	down
hsa-miR-143-3p	5419.14	2681.76	3516.09	4815.05	6324.28	2260.18	0.474321	1	0.354877	up
hsa-miR-143-5p	79.03	31.24	39.96	98.19	73.08	38.72	0.32509	1	0.653043	up
hsa-miR-144-3p	8.47	41.66	0	5.89	15.22	19.36	1	1	-0.0064703	down
hsa-miR-144-5p	8.47	20.83	0	35.35	24.36	9.68	0.145144	1	1.49758	up
hsa-miR-145-3p	0	0	0	7.85	6.09	0	0.236366	1	3.78519	up
hsa-miR-145-5p	680.21	275.99	399.56	862.07	383.66	227.47	0.645845	1	0.262684	up
hsa-miR-1468-5p	5.64	26.04	4.44	5.89	12.18	4.84	0.872454	1	-0.372042	down
hsa-miR-146a-3p	25.4	0	22.2	11.78	12.18	0	0.539537	1	-0.81321	down
hsa-miR-146a-5p	37682.8	8513.94	10313	14213.4	13415.9	5759.34	0.35436	1	-0.522028	down
hsa-miR-146b-3p	8.47	0	0	5.89	0	0	1	1	-0.203292	down
hsa-miR-146b-5p	262.49	72.9	142.06	162.99	143.11	87.12	0.90179	1	-0.0947968	down
hsa-miR-147a	5.64	0	0	0	0	0	1	1	-2.5387	down
hsa-miR-147b-3p	5.64	0	0	0	0	0	1	1	-2.54008	down
hsa-miR-148a-3p	1716.06	1156.02	2202	1724.15	2164.93	1606.81	0.62657	1	0.249245	up
hsa-miR-148a-5p	5.64	0	0	0	0	0	1	1	-2.53912	down
hsa-miR-148b-3p	304.83	208.29	137.62	276.88	228.37	377.5	0.178256	1	0.725617	up
hsa-miR-148b-5p	5.64	31.24	0	5.89	12.18	0	0.661344	1	-0.697849	down
hsa-miR-149-5p	33.87	72.9	26.64	51.06	6.09	19.36	0.501101	1	-0.563118	down
hsa-miR-150-5p	36.69	156.22	48.83	35.35	82.21	309.75	0.177601	1	1.1928	up
hsa-miR-151a-3p	1049.96	801.92	577.14	922.95	849.53	609.81	0.698202	1	0.179058	up
hsa-miR-151a-5p	107.25	249.95	217.54	225.83	204.01	150.03	0.82985	1	0.137844	up
hsa-miR-151b	59.27	192.67	128.75	143.35	152.25	120.99	0.680556	1	0.283138	up
hsa-miR-152-3p	544.74	249.95	293.01	426.13	386.7	188.75	0.914075	1	0.0579022	up
hsa-miR-153-3p	0	0	0	1.96	0	0	1	1	1.78348	up
hsa-miR-1538	0	0	0	3.93	0	0	1	1	2.36901	up
hsa-miR-154-3p	2.82	0	13.32	0	9.13	0	0.846757	1	-0.749267	down
hsa-miR-154-5p	28.22	0	17.76	29.46	15.22	14.52	0.607369	1	0.488773	up
hsa-miR-155-5p	5817.1	4327.27	6361.82	7307.01	8483.12	3828.27	0.463662	1	0.355425	up
hsa-miR-15a-5p	222.97	119.77	62.15	100.15	48.72	43.56	0.185953	1	-0.822147	down
hsa-miR-15b-3p	19.76	0	4.44	11.78	15.22	4.84	0.737719	1	0.4936	up
hsa-miR-15b-5p	352.81	328.06	173.14	292.59	124.84	169.39	0.567642	1	-0.314982	down
hsa-miR-16-2-3p	0	0	4.44	0	0	0	1	1	-2.15814	down
hsa-miR-16-5p	12255.1	9727.24	10295.2	10176	12411	8256.66	0.811605	1	0.108288	up
hsa-miR-17-3p	0	0	8.88	1.96	0	0	0.780115	1	-1.55649	down
hsa-miR-17-5p	127.01	197.88	150.94	137.46	167.47	116.15	1	1	-0.00885895	down
hsa-miR-181a-2-3p	302	177.05	221.98	286.7	197.92	101.64	0.832281	1	-0.111901	down
hsa-miR-181a-3p	112.9	72.9	79.91	80.51	115.71	4.84	0.694629	1	-0.283684	down
hsa-miR-181a-5p	1289.87	328.06	728.08	685.34	578.53	411.38	0.59501	1	-0.291679	down
hsa-miR-181b-5p	911.66	260.37	581.58	496.82	572.44	241.99	0.633517	1	-0.263136	down
hsa-miR-181c-3p	16.93	0	0	5.89	12.18	0	1	1	0.24751	up
hsa-miR-181c-5p	5.64	0	0	1.96	6.09	14.52	0.227723	1	1.80445	up
hsa-miR-181d-3p	2.82	0	0	3.93	0	0	1	1	0.517423	up
hsa-miR-181d-5p	897.54	260.37	554.94	479.15	554.17	241.99	0.631814	1	-0.263213	down
hsa-miR-182-5p	11.29	5.21	22.2	1.96	3.04	33.88	0.923724	1	0.166587	up
hsa-miR-183-5p	2.82	5.21	0	9.82	6.09	4.84	0.412572	1	1.52484	up
hsa-miR-184	5.64	5.21	0	0	3.04	0	0.715911	1	-1.35836	down
hsa-miR-1843	11.29	15.62	0	7.85	3.04	4.84	0.849045	1	-0.45731	down
hsa-miR-185-3p	0	0	0	5.89	0	14.52	0.152795	1	4.299	up
hsa-miR-185-5p	183.46	229.12	79.91	208.15	182.69	232.31	0.27744	1	0.607748	up
hsa-miR-186-5p	222.97	182.26	75.47	172.81	197.92	106.48	0.700491	1	0.21737	up
hsa-miR-188-5p	8.47	5.21	0	1.96	0	0	0.713006	1	-1.84805	down
hsa-miR-18a-3p	0	0	0	5.89	0	0	0.637186	1	2.71837	up
hsa-miR-18a-5p	14.11	15.62	13.32	7.85	6.09	0	0.262198	1	-1.24509	down
hsa-miR-18b-5p	14.11	15.62	13.32	7.85	6.09	0	0.262484	1	-1.24531	down
hsa-miR-1908-3p	2.82	0	0	0	0	0	1	1	-1.9748	down
hsa-miR-1908-5p	22.58	0	8.88	1.96	27.4	48.4	0.212639	1	1.51747	up
hsa-miR-190a-5p	73.38	20.83	53.27	51.06	158.34	77.44	0.119971	1	1.11967	up
hsa-miR-190b-5p	19.76	0	17.76	11.78	9.13	0	0.663863	1	-0.654817	down
hsa-miR-191-3p	14.11	10.41	13.32	37.31	6.09	0	0.907139	1	0.37128	up
hsa-miR-191-5p	2887.38	3619.08	2304.11	3163.56	1711.24	2410.21	0.894345	1	-0.0650897	down
hsa-miR-1910-5p	0	5.21	0	0	0	0	1	1	-2.09187	down
hsa-miR-1913	0	0	0	0	0	9.68	0.531379	1	3.37049	up
hsa-miR-1914-3p	0	0	13.32	0	0	0	0.391554	1	-3.72759	down
hsa-miR-1915-3p	0	0	0	1.96	0	0	1	1	1.78348	up
hsa-miR-192-5p	56.45	62.49	31.08	58.91	30.45	19.36	0.717584	1	-0.241454	down
hsa-miR-193a-5p	1913.63	682.16	679.25	885.64	855.62	638.85	0.689785	1	-0.206227	down
hsa-miR-193b-3p	22.58	0	13.32	21.6	18.27	0	1	1	0.274075	up
hsa-miR-193b-5p	237.09	270.78	124.31	178.7	191.83	164.55	1	1	-0.00826651	down
hsa-miR-194-5p	8.47	20.83	4.44	15.71	6.09	19.36	0.693196	1	0.535304	up
hsa-miR-195-5p	5.64	20.83	0	0	0	29.04	0.843149	1	0.547706	up
hsa-miR-196a-1-3p	2.82	0	0	0	0	0	1	1	-1.9748	down
hsa-miR-196a-5p	4165.96	4316.85	5758.05	4235.75	4649.58	3905.7	0.978384	1	-0.0134076	down
hsa-miR-196b-5p	4163.14	4316.85	5753.61	4233.79	4649.58	3905.7	0.979273	1	-0.0128334	down
hsa-miR-197-3p	324.58	234.33	195.34	223.86	197.92	203.27	0.940861	1	-0.0498906	down
hsa-miR-197-5p	16.93	10.41	17.76	7.85	6.09	0	0.218044	1	-1.35004	down
hsa-miR-199a-3p	40891.9	14091	28457.3	31464.7	36886	11484.8	0.911897	1	0.0599611	up
hsa-miR-199a-5p	674.57	203.08	546.06	573.41	691.19	164.55	0.874929	1	0.101055	up
hsa-miR-199b-3p	40891.9	14091	28457.3	31464.7	36886	11484.8	0.911962	1	0.059961	up
hsa-miR-199b-5p	276.6	166.63	261.93	308.3	337.98	87.12	0.811337	1	0.153593	up
hsa-miR-19a-3p	112.9	36.45	39.96	74.62	66.99	38.72	0.828375	1	0.135642	up
hsa-miR-19b-3p	112.9	36.45	39.96	74.62	66.99	38.72	0.828117	1	0.135568	up
hsa-miR-200a-3p	2.82	5.21	0	1.96	0	9.68	0.796842	1	0.663282	up
hsa-miR-200a-5p	0	0	13.32	0	0	0	0.39067	1	-3.72724	down
hsa-miR-200b-3p	2.82	0	4.44	3.93	3.04	9.68	0.5803	1	1.11642	up
hsa-miR-200c-3p	22.58	31.24	17.76	31.42	36.54	87.12	0.0962432	1	1.37317	up
hsa-miR-203a-3p	0	0	0	0	0	14.52	0.34911	1	3.95046	up
hsa-miR-204-3p	2.82	20.83	0	1.96	0	24.2	0.824665	1	0.532572	up
hsa-miR-204-5p	0	10.41	0	3.93	0	4.84	1	1	0.0976098	up
hsa-miR-205-5p	5.64	5.21	0	0	3.04	0	0.715112	1	-1.35921	down
hsa-miR-20a-5p	129.83	161.43	137.62	125.68	194.87	67.76	1	1	-0.00355699	down
hsa-miR-20b-5p	8.47	0	4.44	0	0	0	0.372616	1	-3.52828	down
hsa-miR-21-3p	25.4	10.41	4.44	11.78	0	14.52	0.88857	1	-0.390603	down
hsa-miR-21-5p	29720.6	9362.73	14437.3	16377.4	23643.7	7704.93	0.982227	1	0.0119996	up
hsa-miR-210-3p	11.29	0	17.76	21.6	6.09	0	1	1	0.041775	up
hsa-miR-2110	50.8	26.04	22.2	35.35	21.31	14.52	0.734363	1	-0.26144	down
hsa-miR-2116-3p	5.64	0	4.44	19.64	6.09	0	0.543048	1	1.37462	up
hsa-miR-2116-5p	0	0	0	3.93	0	0	1	1	2.3666	up
hsa-miR-212-5p	5.64	0	4.44	0	0	0	0.365104	1	-3.22354	down
hsa-miR-214-3p	1843.07	1093.53	1145.39	970.08	1172.29	537.22	0.361318	1	-0.435894	down
hsa-miR-214-5p	22.58	20.83	13.32	31.42	0	0	0.607529	1	-0.588017	down
hsa-miR-215-5p	14.11	52.07	8.88	7.85	15.22	19.36	0.629826	1	-0.580301	down
hsa-miR-218-5p	310.47	93.73	199.78	255.28	246.64	116.15	0.754475	1	0.188561	up
hsa-miR-22-3p	214.51	72.9	88.79	194.41	115.71	58.08	0.815008	1	0.154603	up
hsa-miR-22-5p	14.11	0	0	5.89	3.04	9.68	0.669223	1	0.468023	up
hsa-miR-221-3p	7581.15	3457.65	3786.9	5773.34	4728.74	2555.4	0.998317	1	0.00149397	up
hsa-miR-221-5p	129.83	104.15	79.91	74.62	76.12	14.52	0.224852	1	-0.748765	down
hsa-miR-222-3p	1820.49	1249.75	1052.16	1610.25	1662.52	725.97	0.797618	1	0.123958	up
hsa-miR-222-5p	31.05	15.62	8.88	11.78	3.04	4.84	0.296298	1	-1.18868	down
hsa-miR-223-3p	22.58	119.77	44.4	51.06	42.63	1790.72	0.00270719	0.969175	3.79519	up
hsa-miR-223-5p	0	0	4.44	0	6.09	38.72	0.144681	1	3.32983	up
hsa-miR-224-5p	440.3	281.19	395.12	459.51	356.25	125.83	0.793048	1	-0.1412	down
hsa-miR-2276-3p	0	0	4.44	1.96	0	4.84	1	1	0.562856	up
hsa-miR-2277-3p	0	0	0	1.96	0	0	1	1	1.78348	up
hsa-miR-2277-5p	0	0	0	0	3.04	0	1	1	1.78681	up
hsa-miR-2278	0	0	0	1.96	0	0	1	1	1.78348	up
hsa-miR-2355-3p	0	5.21	0	0	0	0	1	1	-2.08866	down
hsa-miR-2355-5p	2.82	0	0	0	0	0	1	1	-1.9748	down
hsa-miR-23a-3p	5738.08	1937.12	2193.12	3418.84	2164.93	1568.09	0.637151	1	-0.243102	down
hsa-miR-23a-5p	42.34	46.87	13.32	23.56	21.31	24.2	0.740059	1	-0.333619	down
hsa-miR-23b-3p	5613.89	1895.46	2166.48	3259.78	2161.89	1510.01	0.610178	1	-0.260936	down
hsa-miR-23b-5p	16.93	15.62	8.88	17.67	9.13	0	0.771669	1	-0.334349	down
hsa-miR-23c	1052.78	348.89	244.17	420.24	210.1	280.71	0.34325	1	-0.555011	down
hsa-miR-24-2-5p	5.64	0	0	0	0	0	1	1	-2.53818	down
hsa-miR-24-3p	1399.94	447.83	719.2	975.97	1023.09	483.98	0.799461	1	0.135508	up
hsa-miR-25-3p	1148.74	1541.36	714.76	1056.48	819.08	488.82	0.475518	1	-0.348852	down
hsa-miR-25-5p	47.98	114.56	44.4	23.56	33.49	0	0.0481672	1	-1.64603	down
hsa-miR-2682-3p	5.64	0	17.76	1.96	0	0	0.10357	1	-2.74273	down
hsa-miR-2682-5p	0	0	0	0	3.04	0	1	1	1.79286	up
hsa-miR-26a-1-3p	0	0	0	3.93	0	0	1	1	2.36437	up
hsa-miR-26a-2-3p	11.29	0	0	3.93	3.04	0	1	1	-0.419987	down
hsa-miR-26a-5p	2746.26	1681.96	1966.7	3232.29	2895.71	1761.68	0.318874	1	0.465758	up
hsa-miR-26b-5p	1574.94	1442.42	1260.82	1696.66	1893.93	1359.98	0.392013	1	0.394396	up
hsa-miR-27a-3p	1196.73	385.34	670.37	970.08	950.01	367.82	0.740375	1	0.17958	up
hsa-miR-27a-5p	19.76	15.62	8.88	5.89	18.27	4.84	0.883111	1	-0.413822	down
hsa-miR-27b-3p	1202.37	385.34	679.25	1003.46	953.06	387.18	0.705936	1	0.205765	up
hsa-miR-27b-5p	2.82	0	0	0	9.13	0	0.765336	1	1.37348	up
hsa-miR-28-3p	364.1	286.4	239.73	327.94	207.05	275.87	0.868399	1	0.0858251	up
hsa-miR-28-5p	2.82	31.24	13.32	11.78	9.13	0	0.437464	1	-0.891839	down
hsa-miR-296-3p	45.16	72.9	62.15	80.51	42.63	14.52	0.716921	1	-0.245992	down
hsa-miR-296-5p	25.4	15.62	0	15.71	0	4.84	0.676928	1	-0.649146	down
hsa-miR-299-3p	8.47	10.41	0	11.78	0	0	0.830971	1	-0.282109	down
hsa-miR-299-5p	36.69	0	8.88	37.31	9.13	24.2	0.376704	1	0.806377	up
hsa-miR-29a-3p	8312.16	1666.34	3147.61	5392.38	2917.02	1408.38	0.674822	1	-0.249203	down
hsa-miR-29a-5p	16.93	0	8.88	15.71	3.04	0	0.863733	1	-0.24029	down
hsa-miR-29b-1-5p	56.45	83.32	35.52	31.42	36.54	9.68	0.194123	1	-0.947308	down
hsa-miR-29b-2-5p	2.82	0	0	0	3.04	0	1	1	-0.00879641	down
hsa-miR-29b-3p	598.36	229.12	293.01	318.12	532.86	120.99	0.943744	1	-0.0415723	down
hsa-miR-29c-3p	8422.24	1723.62	3187.57	5429.69	2953.56	1408.38	0.656662	1	-0.261397	down
hsa-miR-29c-5p	0	0	0	0	0	4.84	1	1	2.22832	up
hsa-miR-301a-3p	5.64	0	0	17.67	0	14.52	0.121393	1	2.3467	up
hsa-miR-301b-3p	0	5.21	0	3.93	9.13	0	0.531575	1	1.5425	up
hsa-miR-3064-5p	0	5.21	4.44	1.96	6.09	0	1	1	0.0318522	up
hsa-miR-3065-5p	14.11	0	0	0	0	0	0.443868	1	-3.53307	down
hsa-miR-30a-3p	239.91	72.9	124.31	312.23	243.59	125.83	0.163899	1	0.809082	up
hsa-miR-30a-5p	4033.31	2239.14	2432.85	3499.35	3066.22	2023.03	0.720605	1	0.166758	up
hsa-miR-30b-5p	14.11	67.69	17.76	33.38	9.13	19.36	0.660893	1	-0.436124	down
hsa-miR-30c-1-3p	2.82	20.83	0	0	0	0	0.172648	1	-4.18248	down
hsa-miR-30c-2-3p	16.93	0	8.88	21.6	9.13	0	0.886525	1	0.386475	up
hsa-miR-30c-5p	214.51	270.78	257.49	333.83	140.07	174.23	0.925568	1	-0.0496076	down
hsa-miR-30d-3p	0	0	8.88	0	0	0	0.504017	1	-3.17245	down
hsa-miR-30d-5p	3680.5	1983.98	2126.53	3169.45	2639.94	1722.96	0.769514	1	0.137983	up
hsa-miR-30e-3p	228.62	72.9	124.31	292.59	225.32	120.99	0.187206	1	0.751547	up
hsa-miR-30e-5p	1840.25	937.31	1220.87	1859.64	1811.72	755.01	0.559505	1	0.291584	up
hsa-miR-31-3p	28.22	62.49	17.76	37.31	21.31	4.84	0.488962	1	-0.519381	down
hsa-miR-31-5p	2238.22	1192.47	1096.56	2063.87	1397.61	319.43	0.818582	1	-0.130894	down
hsa-miR-3115	0	0	0	0	9.13	0	0.475529	1	3.14727	up
hsa-miR-3117-3p	0	0	0	0	3.04	0	1	1	1.79828	up
hsa-miR-3124-3p	0	0	0	0	0	4.84	1	1	2.22274	up
hsa-miR-3124-5p	0	0	0	1.96	6.09	0	0.589929	1	3.03504	up
hsa-miR-3127-5p	11.29	0	0	0	0	0	0.456083	1	-3.25561	down
hsa-miR-3129-3p	2.82	0	0	5.89	0	0	1	1	0.957561	up
hsa-miR-3129-5p	28.22	20.83	13.32	25.53	18.27	33.88	0.511283	1	0.506155	up
hsa-miR-3137	0	0	0	1.96	0	0	1	1	1.78348	up
hsa-miR-3138	28.22	31.24	4.44	35.35	15.22	174.23	0.0313353	1	2.23381	up
hsa-miR-3140-3p	5.64	0	0	0	0	0	1	1	-2.53468	down
hsa-miR-3150a-3p	2.82	0	0	0	0	0	1	1	-1.9748	down
hsa-miR-3151-5p	5.64	0	8.88	5.89	0	0	0.790254	1	-0.905815	down
hsa-miR-3154	14.11	10.41	0	9.82	9.13	0	1	1	-0.0839456	down
hsa-miR-3157-5p	0	0	0	0	9.13	0	0.474546	1	3.14738	up
hsa-miR-3162-5p	0	0	0	1.96	6.09	14.52	0.091401	1	4.39266	up
hsa-miR-3173-5p	25.4	20.83	17.76	7.85	12.18	4.84	0.204094	1	-1.13783	down
hsa-miR-3174	0	10.41	0	0	0	0	0.501913	1	-3.08804	down
hsa-miR-3176	0	0	0	0	6.09	0	0.636705	1	2.64765	up
hsa-miR-3180	2.82	0	0	0	21.31	0	0.380382	1	2.46745	up
hsa-miR-3180-3p	2.82	0	0	0	21.31	0	0.379896	1	2.46723	up
hsa-miR-3180-5p	2.82	0	0	0	0	0	1	1	-1.9748	down
hsa-miR-3187-3p	14.11	15.62	4.44	11.78	21.31	0	1	1	0.184236	up
hsa-miR-3188	0	0	0	1.96	0	0	1	1	1.78348	up
hsa-miR-3190-3p	0	0	0	0	6.09	0	0.637745	1	2.64758	up
hsa-miR-3192-5p	0	0	0	3.93	6.09	0	0.368274	1	3.33661	up
hsa-miR-3197	2.82	0	0	0	0	0	1	1	-1.9748	down
hsa-miR-32-3p	0	0	0	0	0	19.36	0.228833	1	4.3549	up
hsa-miR-32-5p	8.47	10.41	8.88	5.89	27.4	0	0.882107	1	0.413271	up
hsa-miR-3200-3p	0	0	0	1.96	0	0	1	1	1.78348	up
hsa-miR-3200-5p	0	0	0	1.96	0	0	1	1	1.78348	up
hsa-miR-320a-3p	15190.5	9227.34	10419.5	8477.39	9859.42	10265.2	0.919488	1	-0.0481882	down
hsa-miR-320a-5p	5.64	20.83	13.32	11.78	0	0	0.251899	1	-1.33369	down
hsa-miR-320b	15148.2	9170.06	10379.6	8457.75	9856.37	10216.8	0.922508	1	-0.0462696	down
hsa-miR-320c	7149.31	5160.44	6517.2	4328.04	6086.77	6078.76	0.964249	1	0.0219561	up
hsa-miR-320d	6646.91	4821.96	5957.82	4021.7	5663.53	5304.4	0.985392	1	-0.00944991	down
hsa-miR-320e	6596.1	4785.51	5917.87	3994.21	5633.08	5246.32	0.983288	1	-0.0107255	down
hsa-miR-323a-3p	211.69	156.22	102.11	141.39	97.44	38.72	0.314928	1	-0.569277	down
hsa-miR-323a-5p	14.11	0	17.76	1.96	0	0	0.0486292	1	-3.10317	down
hsa-miR-323b-3p	73.38	15.62	22.2	54.98	6.09	38.72	0.910441	1	0.0913391	up
hsa-miR-324-3p	211.69	31.24	44.4	51.06	36.54	58.08	0.401812	1	-0.676192	down
hsa-miR-324-5p	107.25	26.04	48.83	68.73	60.9	24.2	0.964406	1	-0.0626167	down
hsa-miR-326	0	36.45	0	1.96	0	0	0.241175	1	-3.17806	down
hsa-miR-328-3p	533.45	249.95	204.22	274.92	140.07	377.5	0.992151	1	0.00315873	up
hsa-miR-328-5p	0	0	0	5.89	0	0	0.63684	1	2.71878	up
hsa-miR-329-3p	64.92	10.41	22.2	33.38	18.27	9.68	0.627208	1	-0.452652	down
hsa-miR-329-5p	2.82	0	0	5.89	3.04	4.84	0.480754	1	1.84502	up
hsa-miR-330-3p	0	0	0	15.71	9.13	4.84	0.0254393	1	4.80052	up
hsa-miR-330-5p	2.82	0	0	0	3.04	0	1	1	-0.00382647	down
hsa-miR-331-3p	8.47	0	4.44	3.93	3.04	4.84	1	1	-0.0866189	down
hsa-miR-335-3p	22.58	36.45	22.2	37.31	15.22	4.84	0.784647	1	-0.26508	down
hsa-miR-335-5p	508.04	307.23	288.57	294.56	337.98	556.57	0.455748	1	0.398387	up
hsa-miR-337-3p	36.69	57.28	35.52	25.53	15.22	24.2	0.318793	1	-0.789684	down
hsa-miR-337-5p	56.45	26.04	48.83	29.46	82.21	29.04	0.752342	1	0.240389	up
hsa-miR-339-3p	36.69	15.62	0	25.53	9.13	19.36	0.771474	1	0.301886	up
hsa-miR-339-5p	149.59	322.85	106.55	239.57	149.2	111.31	0.973187	1	-0.019229	down
hsa-miR-33a-5p	2.82	15.62	8.88	0	0	0	0.0756575	1	-4.45932	down
hsa-miR-340-3p	0	0	0	1.96	0	0	1	1	1.78348	up
hsa-miR-340-5p	16.93	5.21	4.44	21.6	51.76	24.2	0.029738	1	1.95083	up
hsa-miR-342-3p	2314.42	1447.63	1798	1794.84	1358.03	1161.55	0.685203	1	-0.191073	down
hsa-miR-342-5p	11.29	41.66	53.27	29.46	27.4	82.28	0.561031	1	0.575411	up
hsa-miR-345-5p	56.45	26.04	26.64	19.64	18.27	14.52	0.317601	1	-0.854775	down
hsa-miR-34a-3p	0	0	0	5.89	0	0	0.638144	1	2.71723	up
hsa-miR-34a-5p	2520.46	718.61	1203.11	1659.35	1872.62	474.3	0.99447	1	0.00601248	up
hsa-miR-34b-3p	5.64	20.83	22.2	27.49	15.22	53.24	0.259864	1	1.18316	up
hsa-miR-34b-5p	5.64	0	0	1.96	0	0	1	1	-0.882048	down
hsa-miR-34c-3p	8.47	0	4.44	13.75	15.22	0	0.423893	1	1.19207	up
hsa-miR-34c-5p	14.11	10.41	13.32	3.93	18.27	9.68	1	1	-0.119249	down
hsa-miR-3605-3p	42.34	0	35.52	29.46	6.09	24.2	0.943752	1	-0.22125	down
hsa-miR-3605-5p	5.64	0	4.44	15.71	15.22	14.52	0.0811339	1	2.11534	up
hsa-miR-361-3p	112.9	213.5	71.03	141.39	57.85	154.87	0.883419	1	0.1021	up
hsa-miR-361-5p	835.45	385.34	275.25	514.5	475.01	266.19	0.975996	1	-0.0221671	down
hsa-miR-3613-3p	0	0	0	7.85	0	0	0.64416	1	3.03971	up
hsa-miR-3613-5p	14.11	15.62	4.44	21.6	27.4	0	0.628161	1	0.720393	up
hsa-miR-3615	67.74	72.9	62.15	68.73	79.17	48.4	0.863898	1	0.1294	up
hsa-miR-3617-3p	2.82	0	0	0	0	0	1	1	-1.9748	down
hsa-miR-362-5p	14.11	15.62	4.44	11.78	9.13	14.52	0.880913	1	0.247222	up
hsa-miR-3622a-3p	0	0	4.44	0	0	0	1	1	-2.1627	down
hsa-miR-363-3p	0	0	13.32	3.93	0	0	0.617077	1	-1.41776	down
hsa-miR-3654	0	0	0	0	3.04	0	1	1	1.79752	up
hsa-miR-365a-3p	200.4	78.11	71.03	139.42	82.21	62.92	0.911527	1	-0.0766512	down
hsa-miR-365a-5p	14.11	20.83	13.32	9.82	18.27	19.36	1	1	0.149209	up
hsa-miR-365b-3p	200.4	78.11	71.03	139.42	82.21	62.92	0.911407	1	-0.0766741	down
hsa-miR-365b-5p	64.92	135.39	26.64	47.13	85.26	58.08	1	1	-0.00233513	down
hsa-miR-3675-5p	11.29	0	0	0	0	0	0.453948	1	-3.2573	down
hsa-miR-3679-5p	31.05	5.21	26.64	25.53	30.45	72.6	0.156458	1	1.2148	up
hsa-miR-3685	0	0	0	1.96	0	0	1	1	1.78348	up
hsa-miR-3688-3p	2.82	0	0	0	0	0	1	1	-1.9748	down
hsa-miR-369-3p	47.98	41.66	26.64	31.42	66.99	33.88	0.582247	1	0.378684	up
hsa-miR-369-5p	138.3	52.07	79.91	111.93	121.8	62.92	0.619845	1	0.307999	up
hsa-miR-370-3p	502.4	489.49	332.96	587.15	481.1	246.83	0.764903	1	0.152685	up
hsa-miR-370-5p	2.82	0	0	0	0	0	1	1	-1.9748	down
hsa-miR-374a-3p	2.82	0	0	3.93	9.13	0	0.525819	1	1.82101	up
hsa-miR-374a-5p	50.8	0	39.96	39.27	27.4	67.76	0.423582	1	0.7604	up
hsa-miR-374b-3p	0	0	0	3.93	3.04	0	0.568561	1	2.93544	up
hsa-miR-374b-5p	2.82	0	0	7.85	12.18	9.68	0.0835932	1	2.85878	up
hsa-miR-376a-2-5p	0	0	0	0	0	4.84	1	1	2.21807	up
hsa-miR-376a-3p	59.27	67.69	0	31.42	48.72	14.52	0.915371	1	-0.149984	down
hsa-miR-376a-5p	0	0	0	3.93	3.04	0	0.569511	1	2.93429	up
hsa-miR-376b-3p	56.45	67.69	0	29.46	48.72	14.52	0.912078	1	-0.148092	down
hsa-miR-376b-5p	0	0	8.88	3.93	0	0	0.775184	1	-0.864452	down
hsa-miR-376c-3p	79.03	57.28	57.71	39.27	42.63	0	0.171026	1	-1.07044	down
hsa-miR-376c-5p	0	0	8.88	3.93	0	0	0.774325	1	-0.8622	down
hsa-miR-377-3p	2.82	0	0	7.85	3.04	0	0.71319	1	1.65353	up
hsa-miR-378a-3p	335.87	72.9	57.71	109.97	149.2	9.68	0.473742	1	-0.572634	down
hsa-miR-378a-5p	2.82	0	4.44	5.89	0	0	1	1	-0.0231538	down
hsa-miR-378c	310.47	72.9	57.71	98.19	130.93	9.68	0.398159	1	-0.663371	down
hsa-miR-378d	8.47	0	0	19.64	9.13	9.68	0.0843344	1	2.03752	up
hsa-miR-378f	14.11	5.21	4.44	23.56	15.22	9.68	0.22818	1	1.14622	up
hsa-miR-378g	8.47	0	0	19.64	9.13	9.68	0.0849895	1	2.03826	up
hsa-miR-378i	310.47	72.9	57.71	98.19	130.93	9.68	0.396482	1	-0.663288	down
hsa-miR-379-3p	5.64	10.41	0	9.82	3.04	0	1	1	0.0602614	up
hsa-miR-379-5p	524.98	551.97	372.92	545.91	758.18	300.07	0.541751	1	0.307497	up
hsa-miR-380-3p	0	0	0	0	3.04	0	1	1	1.79679	up
hsa-miR-380-5p	2.82	0	0	0	0	9.68	0.787532	1	1.55779	up
hsa-miR-381-3p	273.78	145.8	119.87	241.54	231.41	38.72	0.921863	1	0.0780861	up
hsa-miR-382-3p	33.87	36.45	35.52	23.56	42.63	19.36	0.938927	1	-0.136264	down
hsa-miR-382-5p	3361.56	3306.64	3347.39	3177.3	3696.52	2608.64	0.857752	1	0.0837961	up
hsa-miR-383-5p	2.82	0	0	5.89	9.13	0	0.512956	1	2.0098	up
hsa-miR-3909	0	0	0	7.85	0	0	0.64355	1	3.0404	up
hsa-miR-3911	0	0	0	1.96	0	0	1	1	1.78348	up
hsa-miR-3928-3p	5.64	0	0	0	3.04	0	1	1	-0.646163	down
hsa-miR-3934-5p	0	0	8.88	0	9.13	0	1	1	0.0125659	up
hsa-miR-3940-3p	2.82	20.83	4.44	3.93	0	0	0.221224	1	-2.06761	down
hsa-miR-3940-5p	11.29	0	0	5.89	0	0	1	1	-0.538021	down
hsa-miR-3943	5.64	0	0	0	0	0	1	1	-2.53131	down
hsa-miR-3960	0	0	4.44	0	0	0	1	1	-2.16706	down
hsa-miR-409-3p	2627.72	1775.69	1988.9	2069.76	1933.52	663.05	0.503826	1	-0.335007	down
hsa-miR-409-5p	25.4	5.21	31.08	15.71	9.13	4.84	0.407658	1	-0.873535	down
hsa-miR-410-3p	0	0	0	3.93	0	0	1	1	2.36361	up
hsa-miR-411-3p	5.64	10.41	0	9.82	3.04	0	1	1	0.0602259	up
hsa-miR-411-5p	110.08	145.8	142.06	212.08	167.47	43.56	0.821952	1	0.180877	up
hsa-miR-412-5p	67.74	104.15	75.47	39.27	82.21	29.04	0.419562	1	-0.554465	down
hsa-miR-421	45.16	31.24	26.64	17.67	27.4	29.04	0.808058	1	-0.299046	down
hsa-miR-422a	5.64	0	0	0	0	0	1	1	-2.52806	down
hsa-miR-423-3p	702.79	416.58	341.84	355.43	350.16	154.87	0.253721	1	-0.575534	down
hsa-miR-423-5p	18007.3	24125.4	15844.6	10060.1	12542	66818	0.159533	1	1.02295	up
hsa-miR-424-3p	0	26.04	17.76	27.49	24.36	29.04	0.286651	1	1.09982	up
hsa-miR-424-5p	87.5	57.28	44.4	109.97	48.72	9.68	1	1	-0.00493968	down
hsa-miR-425-3p	39.51	5.21	13.32	29.46	3.04	14.52	1	1	-0.0926265	down
hsa-miR-425-5p	338.7	374.93	297.45	265.1	200.96	241.99	0.549264	1	-0.312312	down
hsa-miR-4286	5.64	0	4.44	1.96	0	4.84	1	1	-0.535818	down
hsa-miR-429	0	0	0	0	3.04	0	1	1	1.79612	up
hsa-miR-4301	16.93	0	0	15.71	33.49	4.84	0.147053	1	1.67656	up
hsa-miR-431-3p	16.93	20.83	17.76	19.64	6.09	24.2	1	1	0.0348395	up
hsa-miR-431-5p	222.97	182.26	182.02	192.44	137.02	43.56	0.351968	1	-0.521934	down
hsa-miR-432-5p	4888.51	6748.66	4958.93	4353.57	4214.15	5086.61	0.888972	1	-0.0678894	down
hsa-miR-4326	14.11	10.41	13.32	9.82	0	0	0.261516	1	-1.46426	down
hsa-miR-433-3p	42.34	26.04	8.88	5.89	9.13	29.04	0.710702	1	-0.586256	down
hsa-miR-433-5p	0	0	4.44	0	0	0	1	1	-2.17123	down
hsa-miR-4429	3161.16	1676.75	2743.62	1949.98	3014.46	2206.94	0.832927	1	0.105184	up
hsa-miR-4433b-5p	0	0	0	0	0	208.11	0.00224413	0.969175	7.83915	up
hsa-miR-4440	0	0	0	1.96	0	0	1	1	1.78348	up
hsa-miR-4449	0	0	13.32	1.96	0	9.68	1	1	-0.17874	down
hsa-miR-4466	8.47	0	4.44	0	9.13	0	1	1	-0.373797	down
hsa-miR-4467	2.82	5.21	4.44	5.89	9.13	0	1	1	0.511133	up
hsa-miR-4470	2.82	0	0	0	0	0	1	1	-1.9748	down
hsa-miR-4485-3p	25.4	10.41	0	13.75	0	0	0.550253	1	-0.957985	down
hsa-miR-450a-1-3p	5.64	0	0	1.96	0	0	1	1	-0.882313	down
hsa-miR-450a-2-3p	0	0	26.64	5.89	0	0	0.441582	1	-1.93984	down
hsa-miR-450a-5p	0	10.41	8.88	3.93	0	0	0.405358	1	-1.64926	down
hsa-miR-450b-5p	36.69	46.87	44.4	31.42	51.76	0	0.523759	1	-0.490251	down
hsa-miR-4516	2.82	31.24	13.32	1.96	18.27	19.36	1	1	-0.0554358	down
hsa-miR-451a	45.16	354.1	66.59	60.88	140.07	77.44	0.498165	1	-0.534085	down
hsa-miR-452-5p	22.58	10.41	17.76	5.89	24.36	4.84	0.705536	1	-0.38331	down
hsa-miR-4533	0	0	0	0	0	14.52	0.348824	1	3.95027	up
hsa-miR-454-3p	141.12	83.32	150.94	200.3	140.07	111.31	0.499621	1	0.402849	up
hsa-miR-454-5p	0	0	0	0	6.09	0	0.63878	1	2.6475	up
hsa-miR-455-3p	2.82	10.41	0	11.78	3.04	0	1	1	0.516815	up
hsa-miR-455-5p	129.83	0	48.83	72.66	91.35	4.84	0.976045	1	0.0658315	up
hsa-miR-4636	2.82	0	0	0	0	0	1	1	-1.9748	down
hsa-miR-4640-3p	14.11	0	0	1.96	0	0	0.750499	1	-1.93491	down
hsa-miR-4644	0	0	4.44	0	0	0	1	1	-2.17523	down
hsa-miR-4645-3p	0	0	13.32	0	0	0	0.389005	1	-3.72659	down
hsa-miR-4649-5p	2.82	0	0	0	0	0	1	1	-1.9748	down
hsa-miR-4653-3p	0	0	0	0	3.04	0	1	1	1.7955	up
hsa-miR-466	0	0	0	1.96	0	0	1	1	1.78348	up
hsa-miR-4660	0	0	0	3.93	0	0	1	1	2.36287	up
hsa-miR-4668-5p	0	10.41	0	1.96	0	0	0.776446	1	-1.47245	down
hsa-miR-4677-5p	0	0	0	0	6.09	0	0.639801	1	2.64742	up
hsa-miR-4685-3p	0	0	0	1.96	3.04	0	1	1	2.52929	up
hsa-miR-4687-5p	0	10.41	0	0	0	0	0.502055	1	-3.08809	down
hsa-miR-4689	2.82	10.41	0	3.93	0	0	0.732172	1	-1.04944	down
hsa-miR-4709-3p	0	0	0	0	3.04	0	1	1	1.79491	up
hsa-miR-4716-3p	0	15.62	0	1.96	0	0	0.620936	1	-2.0168	down
hsa-miR-4722-5p	0	0	4.44	0	0	0	1	1	-2.17487	down
hsa-miR-4725-3p	5.64	15.62	8.88	7.85	3.04	9.68	0.852414	1	-0.32871	down
hsa-miR-4726-5p	0	5.21	0	0	0	0	1	1	-2.09083	down
hsa-miR-4728-3p	2.82	0	0	1.96	0	0	1	1	-0.182585	down
hsa-miR-4732-5p	0	0	0	0	0	9.68	0.530938	1	3.37006	up
hsa-miR-4741	2.82	15.62	0	0	0	0	0.297968	1	-3.84053	down
hsa-miR-4742-3p	0	0	0	0	3.04	19.36	0.143295	1	4.4729	up
hsa-miR-4742-5p	2.82	0	0	3.93	0	0	1	1	0.51755	up
hsa-miR-4745-3p	0	0	0	1.96	0	0	1	1	1.78348	up
hsa-miR-4745-5p	0	0	0	3.93	0	0	1	1	2.36041	up
hsa-miR-4746-5p	0	0	0	0	6.09	0	0.640616	1	2.64736	up
hsa-miR-4750-5p	0	0	13.32	1.96	3.04	0	0.58181	1	-1.19222	down
hsa-miR-4762-3p	0	0	0	0	3.04	0	1	1	1.80067	up
hsa-miR-4763-5p	0	0	0	0	0	9.68	0.530705	1	3.36984	up
hsa-miR-4775	0	0	0	0	12.18	0	0.467473	1	3.51682	up
hsa-miR-4788	0	0	0	1.96	0	0	1	1	1.78348	up
hsa-miR-4793-3p	0	0	0	0	9.13	0	0.474905	1	3.14734	up
hsa-miR-483-3p	42.34	182.26	26.64	9.82	54.81	38.72	0.276955	1	-1.02579	down
hsa-miR-483-5p	138.3	291.61	84.35	66.77	97.44	362.98	0.575106	1	0.4198	up
hsa-miR-484	70.56	62.49	44.4	33.38	18.27	72.6	0.819247	1	-0.261421	down
hsa-miR-485-3p	352.81	322.85	182.02	284.74	194.87	125.83	0.553464	1	-0.306061	down
hsa-miR-485-5p	189.11	145.8	106.55	109.97	176.6	38.72	0.640492	1	-0.273326	down
hsa-miR-486-5p	858.03	9383.56	1589.35	1323.55	1144.89	2855.47	0.283124	1	-0.841285	down
hsa-miR-487a-3p	0	0	0	0	6.09	0	0.641422	1	2.64729	up
hsa-miR-487a-5p	2.82	0	0	3.93	0	0	1	1	0.517278	up
hsa-miR-487b-3p	42.34	57.28	26.64	39.27	12.18	4.84	0.221774	1	-0.897776	down
hsa-miR-487b-5p	0	0	0	17.67	3.04	0	0.134901	1	4.2988	up
hsa-miR-490-3p	8.47	0	4.44	11.78	6.09	0	0.805873	1	0.586823	up
hsa-miR-490-5p	2.82	0	0	3.93	9.13	0	0.524804	1	1.82063	up
hsa-miR-491-5p	16.93	10.41	13.32	5.89	3.04	14.52	0.642964	1	-0.685138	down
hsa-miR-493-3p	112.9	67.69	97.67	133.53	161.38	77.44	0.342673	1	0.567246	up
hsa-miR-493-5p	206.04	187.46	150.94	200.3	225.32	82.28	0.955497	1	0.0552153	up
hsa-miR-494-3p	211.69	343.68	66.59	141.39	97.44	53.24	0.165321	1	-0.86358	down
hsa-miR-495-3p	33.87	20.83	0	3.93	30.45	0	0.845009	1	-0.411573	down
hsa-miR-496	2.82	15.62	13.32	0	0	0	0.0435144	1	-4.70707	down
hsa-miR-497-5p	0	0	0	1.96	0	0	1	1	1.78348	up
hsa-miR-499a-5p	0	0	0	1.96	0	0	1	1	1.78348	up
hsa-miR-5009-5p	0	0	0	3.93	0	0	1	1	2.3601	up
hsa-miR-500a-3p	208.86	83.32	39.96	88.37	36.54	9.68	0.159797	1	-1.05351	down
hsa-miR-500a-5p	5.64	5.21	0	9.82	3.04	0	1	1	0.51967	up
hsa-miR-500b-3p	11.29	0	0	0	0	0	0.452556	1	-3.25841	down
hsa-miR-500b-5p	0	5.21	0	9.82	3.04	0	0.536269	1	1.57296	up
hsa-miR-501-3p	186.28	78.11	35.52	76.59	33.49	9.68	0.155458	1	-1.06762	down
hsa-miR-501-5p	5.64	0	0	3.93	0	0	1	1	-0.193617	down
hsa-miR-5010-5p	14.11	0	0	1.96	3.04	9.68	0.829698	1	0.152913	up
hsa-miR-502-3p	110.08	36.45	35.52	62.84	6.09	9.68	0.270419	1	-0.963486	down
hsa-miR-502-5p	0	0	0	3.93	0	0	1	1	2.35955	up
hsa-miR-503-3p	39.51	26.04	22.2	11.78	24.36	48.4	0.829864	1	0.154666	up
hsa-miR-503-5p	383.86	67.69	159.82	288.67	237.5	48.4	0.937203	1	0.0650828	up
hsa-miR-504-5p	0	5.21	0	0	0	4.84	1	1	0.119623	up
hsa-miR-505-3p	19.76	26.04	4.44	17.67	24.36	14.52	0.734021	1	0.401148	up
hsa-miR-505-5p	39.51	140.6	39.96	51.06	54.81	101.64	0.824434	1	0.185965	up
hsa-miR-5187-5p	28.22	0	0	0	6.09	67.76	0.222832	1	1.82766	up
hsa-miR-532-3p	121.37	52.07	35.52	76.59	33.49	14.52	0.4738	1	-0.517921	down
hsa-miR-532-5p	208.86	52.07	75.47	115.86	48.72	29.04	0.401469	1	-0.587254	down
hsa-miR-539-3p	16.93	0	17.76	0	0	0	0.050974	1	-4.88586	down
hsa-miR-541-5p	2.82	5.21	0	0	0	0	0.566954	1	-2.78125	down
hsa-miR-542-3p	14.11	0	26.64	43.2	63.94	4.84	0.191009	1	1.45813	up
hsa-miR-542-5p	11.29	26.04	35.52	37.31	12.18	0	0.676991	1	-0.425224	down
hsa-miR-543	8.47	0	0	23.56	6.09	0	0.331028	1	1.74307	up
hsa-miR-545-3p	0	15.62	0	0	0	0	0.391657	1	-3.63319	down
hsa-miR-548a-3p	5.64	0	0	0	0	0	1	1	-2.52492	down
hsa-miR-548ad-5p	0	0	0	1.96	0	0	1	1	1.78348	up
hsa-miR-548ae-5p	11.29	0	0	1.96	0	0	0.75544	1	-1.66625	down
hsa-miR-548ah-3p	0	0	0	1.96	3.04	0	1	1	2.52945	up
hsa-miR-548ap-5p	0	0	0	0	0	9.68	0.530476	1	3.36961	up
hsa-miR-548at-5p	0	0	0	0	9.13	0	0.476577	1	3.14715	up
hsa-miR-548av-3p	0	0	0	1.96	3.04	0	1	1	2.52881	up
hsa-miR-548ay-5p	0	0	0	1.96	0	0	1	1	1.78348	up
hsa-miR-548az-5p	0	0	0	3.93	0	0	1	1	2.359	up
hsa-miR-548d-5p	0	0	0	9.82	0	0	0.456337	1	3.3108	up
hsa-miR-548e-3p	0	0	0	0	0	9.68	0.529819	1	3.36897	up
hsa-miR-548h-5p	2.82	0	0	3.93	0	0	1	1	0.517448	up
hsa-miR-548j-5p	0	0	0	0	0	14.52	0.347941	1	3.94967	up
hsa-miR-548l	0	5.21	0	1.96	0	0	1	1	-0.493866	down
hsa-miR-548n	11.29	0	0	1.96	0	0	0.755123	1	-1.66639	down
hsa-miR-548o-3p	0	0	0	1.96	3.04	0	1	1	2.52795	up
hsa-miR-548p	0	0	0	1.96	3.04	0	1	1	2.52827	up
hsa-miR-548q	2.82	0	0	0	0	0	1	1	-1.9748	down
hsa-miR-548s	0	0	0	1.96	3.04	0	1	1	2.52858	up
hsa-miR-548t-5p	0	0	0	1.96	0	0	1	1	1.78348	up
hsa-miR-549a-5p	0	0	0	0	6.09	0	0.640704	1	2.64735	up
hsa-miR-5699-5p	0	0	0	0	3.04	0	1	1	1.80469	up
hsa-miR-574-3p	660.46	749.85	652.61	854.22	575.49	619.49	0.734279	1	0.165864	up
hsa-miR-574-5p	146.77	359.3	257.49	153.17	161.38	261.35	0.759185	1	-0.197699	down
hsa-miR-576-3p	5.64	0	0	0	0	0	1	1	-2.52605	down
hsa-miR-576-5p	16.93	0	44.4	13.75	18.27	0	0.471408	1	-0.889002	down
hsa-miR-580-3p	2.82	0	0	0	0	0	1	1	-1.9748	down
hsa-miR-582-3p	0	0	0	1.96	0	0	1	1	1.78348	up
hsa-miR-582-5p	0	0	0	0	6.09	0	0.640098	1	2.6474	up
hsa-miR-584-5p	19.76	46.87	39.96	19.64	12.18	1026.03	0.00530301	1	3.73443	up
hsa-miR-585-3p	0	0	0	1.96	0	0	1	1	1.78348	up
hsa-miR-589-3p	0	15.62	0	0	0	0	0.390451	1	-3.63287	down
hsa-miR-589-5p	28.22	0	31.08	39.27	12.18	4.84	1	1	0.0257629	up
hsa-miR-590-3p	19.76	0	13.32	21.6	0	0	0.798163	1	-0.419697	down
hsa-miR-597-3p	0	0	4.44	1.96	0	0	1	1	-0.575032	down
hsa-miR-598-3p	0	5.21	0	13.75	15.22	0	0.162034	1	2.64179	up
hsa-miR-615-3p	135.48	182.26	155.38	147.28	73.08	29.04	0.187948	1	-0.797511	down
hsa-miR-615-5p	2.82	20.83	4.44	0	12.18	19.36	0.794982	1	0.414747	up
hsa-miR-616-3p	0	0	0	1.96	0	0	1	1	1.78348	up
hsa-miR-619-5p	16.93	0	0	1.96	0	0	0.580515	1	-2.15766	down
hsa-miR-625-3p	160.88	135.39	57.71	100.15	54.81	38.72	0.29238	1	-0.638093	down
hsa-miR-625-5p	14.11	0	4.44	5.89	3.04	0	0.594379	1	-0.739841	down
hsa-miR-628-3p	16.93	10.41	8.88	19.64	27.4	43.56	0.0996433	1	1.47909	up
hsa-miR-628-5p	14.11	0	0	11.78	6.09	0	0.825318	1	0.481941	up
hsa-miR-629-3p	2.82	0	0	0	0	0	1	1	-1.9748	down
hsa-miR-629-5p	129.83	78.11	84.35	74.62	88.3	72.6	0.89096	1	-0.115984	down
hsa-miR-636	0	0	4.44	0	0	0	1	1	-2.17452	down
hsa-miR-641	2.82	10.41	0	0	0	0	0.40501	1	-3.39586	down
hsa-miR-642a-3p	0	0	4.44	7.85	0	0	1	1	0.836662	up
hsa-miR-642a-5p	0	0	8.88	0	6.09	0	1	1	-0.49682	down
hsa-miR-642b-3p	0	0	4.44	7.85	0	0	1	1	0.838423	up
hsa-miR-642b-5p	0	0	8.88	0	6.09	0	1	1	-0.495774	down
hsa-miR-6505-3p	0	15.62	0	0	0	0	0.389998	1	-3.63274	down
hsa-miR-6507-5p	0	0	0	0	3.04	0	1	1	1.80868	up
hsa-miR-6511a-3p	2.82	0	0	7.85	15.22	0	0.213675	1	2.56189	up
hsa-miR-6511b-3p	2.82	0	0	7.85	15.22	0	0.213868	1	2.56193	up
hsa-miR-6514-5p	0	20.83	0	0	0	0	0.289855	1	-4.02331	down
hsa-miR-6515-5p	0	0	0	0	6.09	0	0.640366	1	2.64738	up
hsa-miR-652-3p	2.82	10.41	13.32	9.82	0	0	0.559681	1	-1.05432	down
hsa-miR-652-5p	0	0	0	1.96	0	0	1	1	1.78348	up
hsa-miR-6529-5p	189.11	880.03	124.31	168.88	176.6	183.91	0.187658	1	-0.920852	down
hsa-miR-654-3p	304.83	197.88	71.03	223.86	115.71	82.28	0.741436	1	-0.202637	down
hsa-miR-654-5p	0	0	0	5.89	0	0	0.639296	1	2.71587	up
hsa-miR-655-3p	16.93	0	0	3.93	0	0	0.577854	1	-1.47005	down
hsa-miR-656-3p	2.82	0	0	1.96	6.09	0	1	1	1.20912	up
hsa-miR-660-5p	316.12	10.41	84.35	111.93	33.49	9.68	0.207343	1	-1.19016	down
hsa-miR-664a-5p	124.19	67.69	66.59	94.26	79.17	222.63	0.161197	1	0.917068	up
hsa-miR-664b-5p	11.29	0	4.44	11.78	0	43.56	0.167199	1	1.97648	up
hsa-miR-665	0	10.41	0	9.82	0	0	1	1	0.280864	up
hsa-miR-668-3p	11.29	31.24	8.88	1.96	15.22	9.68	0.602018	1	-0.731554	down
hsa-miR-671-3p	101.61	5.21	17.76	23.56	9.13	29.04	0.49829	1	-0.717281	down
hsa-miR-671-5p	443.13	72.9	204.22	214.05	307.54	106.48	1	1	-0.0128701	down
hsa-miR-6716-3p	0	0	0	0	6.09	0	0.640607	1	2.64736	up
hsa-miR-6721-5p	2.82	0	0	0	0	53.24	0.0866132	1	4.03413	up
hsa-miR-6724-5p	0	0	0	9.82	18.27	0	0.0621599	1	4.67956	up
hsa-miR-6734-5p	14.11	5.21	0	11.78	6.09	0	1	1	0.137392	up
hsa-miR-6735-3p	2.82	0	0	0	0	0	1	1	-1.9748	down
hsa-miR-6735-5p	0	0	0	1.96	0	4.84	0.588655	1	2.73377	up
hsa-miR-6740-5p	0	0	8.88	0	0	0	0.504881	1	-3.1729	down
hsa-miR-6741-3p	0	0	0	1.96	0	4.84	0.58979	1	2.73557	up
hsa-miR-6741-5p	0	0	0	0	0	24.2	0.176023	1	4.67287	up
hsa-miR-6745	0	0	0	1.96	0	0	1	1	1.78348	up
hsa-miR-6751-5p	0	5.21	0	0	0	0	1	1	-2.09287	down
hsa-miR-6754-3p	0	0	0	0	6.09	0	0.640845	1	2.64734	up
hsa-miR-6756-5p	0	0	4.44	0	0	0	1	1	-2.17471	down
hsa-miR-6757-5p	2.82	0	13.32	0	0	0	0.229515	1	-3.91216	down
hsa-miR-6758-3p	2.82	0	0	0	0	0	1	1	-1.9748	down
hsa-miR-6763-5p	2.82	5.21	8.88	0	0	0	0.153598	1	-3.84835	down
hsa-miR-6765-5p	0	0	0	1.96	0	0	1	1	1.78348	up
hsa-miR-6771-5p	0	0	0	0	9.13	0	0.476115	1	3.1472	up
hsa-miR-6772-3p	0	0	0	0	3.04	0	1	1	1.80984	up
hsa-miR-6777-5p	0	0	0	1.96	0	0	1	1	1.78348	up
hsa-miR-6779-5p	8.47	0	0	0	0	0	0.637311	1	-2.92009	down
hsa-miR-6780a-5p	0	0	0	0	6.09	0	0.641538	1	2.64729	up
hsa-miR-6784-3p	2.82	0	0	0	0	0	1	1	-1.9748	down
hsa-miR-6786-3p	11.29	0	13.32	0	0	0	0.0935362	1	-4.41792	down
hsa-miR-6787-3p	0	0	0	1.96	0	0	1	1	1.78348	up
hsa-miR-6789-5p	0	0	0	3.93	3.04	0	0.568343	1	2.9357	up
hsa-miR-6791-3p	5.64	0	0	0	0	0	1	1	-2.527	down
hsa-miR-6797-5p	2.82	0	0	0	0	0	1	1	-1.9748	down
hsa-miR-6800-3p	0	0	0	1.96	0	0	1	1	1.78348	up
hsa-miR-6800-5p	0	0	0	1.96	0	0	1	1	1.78348	up
hsa-miR-6803-3p	5.64	0	0	0	0	0	1	1	-2.52366	down
hsa-miR-6805-5p	2.82	0	0	0	6.09	0	1	1	0.862713	up
hsa-miR-6807-5p	0	0	0	1.96	9.13	0	0.403394	1	3.42369	up
hsa-miR-6810-5p	2.82	0	0	0	0	0	1	1	-1.9748	down
hsa-miR-6820-3p	8.47	0	0	0	0	0	0.636658	1	-2.9209	down
hsa-miR-6820-5p	2.82	0	0	0	0	0	1	1	-1.9748	down
hsa-miR-6821-3p	0	0	0	0	0	4.84	1	1	2.22201	up
hsa-miR-6821-5p	2.82	5.21	4.44	5.89	9.13	0	1	1	0.513174	up
hsa-miR-6825-3p	0	0	4.44	0	0	0	1	1	-2.1732	down
hsa-miR-6825-5p	5.64	0	0	1.96	3.04	0	1	1	-0.0511859	down
hsa-miR-6828-3p	0	0	0	1.96	0	0	1	1	1.78348	up
hsa-miR-6832-5p	0	0	0	0	0	4.84	1	1	2.22582	up
hsa-miR-6847-5p	0	10.41	0	0	9.13	0	1	1	0.0899525	up
hsa-miR-6852-5p	0	0	0	0	0	4.84	1	1	2.22949	up
hsa-miR-6855-3p	0	0	0	1.96	0	0	1	1	1.78348	up
hsa-miR-6858-5p	0	0	0	3.93	0	0	1	1	2.35889	up
hsa-miR-6862-5p	0	0	0	0	3.04	0	1	1	1.80955	up
hsa-miR-6865-5p	0	0	8.88	0	0	0	0.504588	1	-3.17275	down
hsa-miR-6866-5p	0	0	13.32	0	0	4.84	0.841442	1	-1.4205	down
hsa-miR-6869-5p	0	0	0	1.96	0	0	1	1	1.78348	up
hsa-miR-6871-5p	0	0	4.44	3.93	0	0	1	1	0.0689278	up
hsa-miR-6875-5p	0	0	0	0	0	9.68	0.528028	1	3.36721	up
hsa-miR-6877-5p	0	15.62	0	0	0	0	0.388763	1	-3.63241	down
hsa-miR-6881-5p	0	0	4.44	1.96	0	0	1	1	-0.577869	down
hsa-miR-6890-5p	2.82	0	0	3.93	0	0	1	1	0.517459	up
hsa-miR-6891-5p	0	0	0	3.93	0	0	1	1	2.35651	up
hsa-miR-6892-5p	0	0	0	3.93	9.13	0	0.255242	1	3.65781	up
hsa-miR-6894-5p	5.64	0	0	0	0	0	1	1	-2.52044	down
hsa-miR-7-5p	50.8	98.94	26.64	88.37	66.99	19.36	0.865926	1	0.18383	up
hsa-miR-708-3p	5.64	0	0	3.93	0	0	1	1	-0.193631	down
hsa-miR-708-5p	248.38	98.94	142.06	216.01	191.83	67.76	0.864896	1	0.113818	up
hsa-miR-7108-5p	0	0	4.44	0	0	0	1	1	-2.17358	down
hsa-miR-744-3p	0	0	0	0	0	9.68	0.526567	1	3.36576	up
hsa-miR-744-5p	561.67	421.79	364.04	483.08	322.76	643.69	0.47725	1	0.374969	up
hsa-miR-758-3p	5.64	10.41	0	0	0	0	0.259462	1	-3.66992	down
hsa-miR-760	33.87	57.28	8.88	1.96	21.31	0	0.124694	1	-1.82344	down
hsa-miR-765	5.64	0	0	1.96	6.09	0	1	1	0.492697	up
hsa-miR-766-5p	16.93	0	17.76	0	6.09	0	0.226483	1	-2.24391	down
hsa-miR-769-3p	14.11	0	0	19.64	21.31	0	0.23365	1	1.54417	up
hsa-miR-769-5p	45.16	0	13.32	60.88	18.27	33.88	0.227654	1	1.11749	up
hsa-miR-770-5p	0	0	0	0	12.18	0	0.466678	1	3.51693	up
hsa-miR-7706	16.93	15.62	0	17.67	0	0	0.768982	1	-0.515089	down
hsa-miR-7845-5p	0	0	0	1.96	0	0	1	1	1.78348	up
hsa-miR-7851-3p	0	0	0	1.96	0	0	1	1	1.78348	up
hsa-miR-7976	2.82	0	0	0	0	0	1	1	-1.9748	down
hsa-miR-8072	0	0	4.44	0	0	19.36	0.383633	1	2.09245	up
hsa-miR-8485	2.82	0	0	0	0	0	1	1	-1.9748	down
hsa-miR-873-3p	5.64	20.83	4.44	0	0	0	0.0517241	1	-4.58363	down
hsa-miR-874-3p	11.29	0	0	15.71	27.4	9.68	0.0686214	1	2.11572	up
hsa-miR-874-5p	2.82	0	0	0	0	0	1	1	-1.9748	down
hsa-miR-877-3p	2.82	0	0	0	0	0	1	1	-1.9748	down
hsa-miR-877-5p	45.16	31.24	26.64	27.49	27.4	62.92	0.582274	1	0.415606	up
hsa-miR-887-3p	14.11	0	8.88	19.64	6.09	0	1	1	0.308533	up
hsa-miR-889-3p	56.45	15.62	13.32	21.6	9.13	4.84	0.253907	1	-0.977836	down
hsa-miR-92a-1-5p	2.82	5.21	0	0	9.13	19.36	0.266042	1	1.94978	up
hsa-miR-92a-3p	7214.23	5144.82	4031.08	3143.92	2822.63	3862.14	0.329843	1	-0.46623	down
hsa-miR-92b-3p	234.26	182.26	150.94	119.79	82.21	106.48	0.233022	1	-0.662657	down
hsa-miR-92b-5p	107.25	171.84	75.47	82.48	54.81	43.56	0.211306	1	-0.761654	down
hsa-miR-93-3p	90.32	10.41	8.88	7.85	15.22	0	0.0711727	1	-1.89832	down
hsa-miR-93-5p	1007.62	1343.48	723.64	1028.99	956.1	614.65	0.898907	1	-0.0612317	down
hsa-miR-933	0	0	0	1.96	0	0	1	1	1.78348	up
hsa-miR-935	28.22	20.83	0	33.38	6.09	0	1	1	-0.0350954	down
hsa-miR-937-3p	2.82	0	4.44	3.93	0	0	1	1	-0.459654	down
hsa-miR-940	0	0	4.44	1.96	0	0	1	1	-0.577197	down
hsa-miR-941	14.11	15.62	26.64	39.27	30.45	14.52	0.468466	1	0.732246	up
hsa-miR-942-5p	5.64	0	13.32	1.96	3.04	0	0.383334	1	-1.57318	down
hsa-miR-95-3p	0	5.21	0	3.93	0	0	1	1	0.122349	up
hsa-miR-96-5p	0	5.21	4.44	0	6.09	0	1	1	-0.404612	down
hsa-miR-98-5p	420.55	729.02	537.18	549.84	599.85	546.9	0.718816	1	0.184429	up
hsa-miR-9851-3p	0	0	0	3.93	0	0	1	1	2.35419	up
hsa-miR-9903	0	0	0	0	0	14.52	0.348959	1	3.95036	up
hsa-miR-99a-3p	0	0	0	7.85	0	9.68	0.185872	1	4.06981	up
hsa-miR-99a-5p	4044.59	1176.85	1220.87	1796.81	1330.63	701.77	0.336307	1	-0.52195	down
hsa-miR-99b-3p	110.08	109.35	44.4	53.02	51.76	0	0.159535	1	-1.13426	down
hsa-miR-99b-5p	3909.12	3259.77	1917.87	2963.26	1735.6	1297.06	0.393812	1	-0.405754	down
unconservative_11_12397	0	0	0	0	3.04	0	1	1	1.80926	up
unconservative_11_9388	0	0	0	0	0	9.68	0.524631	1	3.36383	up
unconservative_16_23567	0	0	0	0	3.04	0	1	1	1.80739	up
unconservative_18_28969	5.64	0	0	0	0	0	1	1	-2.51733	down
unconservative_19_30770	0	10.41	0	0	0	0	0.500441	1	-3.08749	down
unconservative_1_555	242.73	36.45	359.6	206.19	283.18	212.95	0.750731	1	0.23622	up
unconservative_22_41096	2.82	0	0	5.89	0	0	1	1	0.957702	up
unconservative_2_32776	0	0	0	0	12.18	0	0.466095	1	3.51702	up
unconservative_5_51499	0	10.41	0	0	0	0	0.500436	1	-3.08749	down
unconservative_6_54397	16.93	15.62	0	3.93	9.13	4.84	0.713432	1	-0.614863	down
unconservative_6_54428	0	5.21	0	0	0	0	1	1	-2.09838	down
unconservative_6_54794	0	0	0	3.93	0	0	1	1	2.35194	up
unconservative_7_57574	14888.5	4696.99	16776.9	23488.1	16183.7	10226.5	0.339584	1	0.542398	up
unconservative_9_63160	0	20.83	0	0	0	0	0.288808	1	-4.02303	down
unconservative_X_67707	5.64	0	8.88	5.89	6.09	14.52	0.567967	1	0.887086	up
unconservative_X_68374	2.82	0	0	0	0	0	1	1	-1.9748	down
