# Supplementary material for: ECM stiffness affects cargo sorting into MSC-EVs to regulate their secretion and uptake behaviors
Source: J Nanobiotechnology. 2024 Mar 21;22:124. doi: 10.1186/s12951-024-02411-w (PMC10956366; doi:10.1186/s12951-024-02411-w)
Supplement: Supplementary file 3 — Additional file 3. Identification and quantitative information of proteomics in stiff-EVs and soft-EVs. [file 12951_2024_2411_MOESM3_ESM.xlsx]

## Sheet: Summary
Header line description of table 1			Table 1. MS/MS spectrum database search analysis summary
Total spectrum	Number of spectrum produced by mass spectrometer
Matched spectrum	Number of spectrum matched with alignment protein		Total spectrum	Matched spectrum	Peptides	Unique peptides	Identified proteins	Quantifiable proteins
Peptides	Number of peptides whitch spectrum hit		233017	34993 (15.0%)	18206	17430	3333	2944
Unique peptides	Number of identified peptides that only come form this protein groups
Identified proteins	Number of proteins detected by spectrum search analysis
Quantifiable proteins	Number of proteins quantifiable		Table 2. Differentially expressed protein summary (Filtered with threshold value of expression fold change and P value < 0.05)
Header line description of worksheet "Protein_quant"			Compare group	Regulated type	fold change >1.2	fold change >1.3	fold change >1.5	fold change >2
Protein accession	Protein accession number of database used for search		Z70/Z10	up-regulated	265	89	7	0
Protein description	Protein functional description			down-regulated	563	301	33	1
Gene name	Indicates the name of the gene that code for the protein sequence
MW [kDa]	Protein molecular weight ,unit [kDa]
Coverage [%]	Percent of identified peptdie sequence covering in protein sequence
Peptides	Number of peptides whitch spectrum hit
PSMs	Number of spectrum which protein matched
Unique peptides	Number of identified peptides that only come form this protein groups
Header line description of worksheet "Peptide_quant"
ID	Identified peptide index number
Sequence	Identified peptide amino acid sequence
Protein accession	Protein accession number of database used for search
Protein description	Protein functional description
Charge	Carried charge of peptide
m/z	Mass-to-charge ratio of peptide
mass error [ppm]	Parts per million ratio of peptide mass error between the theory and practice
PEP	The maximal posterior error probability for peptides
Score	A simple rule to be used to judge whether a result is significant or not
Unique [yes/no]	When marked with 'yes', this particular peptide is unique to a single identified protein group

## Sheet: Protein_quant
Protein accession	Protein description	Gene name	MW [kDa]	Coverage [%]	Peptides	PSMs	Unique peptides	Stiff-Exo1	Stiff-Exo2	Stiff-Exo3	Soft-Exo1	Soft-Exo2	Soft-Exo3	Soft-Exo/Stiff-Exo Ratio	Soft-Exo/Stiff-Exo P value
A0A075B6I0	Immunoglobulin lambda variable 8-61 OS=Homo sapiens OX=9606 GN=IGLV8-61 PE=3 SV=7	IGLV8-61	12.814	14.8	2	8	2	0.936	0.942	0.879	1.083	1.118	1.036	1.174	0.0067996
A0A075B6I1	Immunoglobulin lambda variable 4-60 OS=Homo sapiens OX=9606 GN=IGLV4-60 PE=3 SV=1	IGLV4-60	12.987	7.5	1	2	1	0.985	0.98	0.989	1.084	1.009	0.977	1.039	0.34714
A0A075B6I4	Immunoglobulin lambda variable 10-54 OS=Homo sapiens OX=9606 GN=IGLV10-54 PE=3 SV=1	IGLV10-54	12.395	9.4	1	2	1	1.45	0.941	0.799	0.883	1.009	0.893	0.873	0.59652
A0A075B6I9	Immunoglobulin lambda variable 7-46 OS=Homo sapiens OX=9606 GN=IGLV7-46 PE=3 SV=4	IGLV7-46	12.468	21.4	3	7	1	0.911	0.955	0.906	1.154	1.028	1.089	1.18	0.0115811
A0A075B6J9	Immunoglobulin lambda variable 2-18 OS=Homo sapiens OX=9606 GN=IGLV2-18 PE=3 SV=2	IGLV2-18	12.412	24.6	3	7	2	0.953	0.896	0.853	1.177	1.136	1.077	1.255	0.0052596
A0A075B6K4	Immunoglobulin lambda variable 3-10 OS=Homo sapiens OX=9606 GN=IGLV3-10 PE=3 SV=2	IGLV3-10	12.441	27.8	3	6	1	0.944	0.867	0.79	1.188	1.08	1.196	1.332	0.009196
A0A075B6K5	Immunoglobulin lambda variable 3-9 OS=Homo sapiens OX=9606 GN=IGLV3-9 PE=3 SV=1	IGLV3-9	12.332	49.6	5	15	5	0.938	0.945	0.888	1.09	1.129	1.076	1.189	0.0020427
A0A075B6Q5	Immunoglobulin heavy variable 3-64 OS=Homo sapiens OX=9606 GN=IGHV3-64 PE=3 SV=1	IGHV3-64	12.891	9.3	1	3	1	0.902	0.89	0.846	1.117	1.141	1.174	1.301	0.00040476
A0A075B6S2	Immunoglobulin kappa variable 2D-29 OS=Homo sapiens OX=9606 GN=IGKV2D-29 PE=3 SV=1	IGKV2D-29	13.143	23.3	2	13	1	0.839	0.918	0.856	1.126	1.205	1.129	1.324	0.00132351
A0A075B6S5	Immunoglobulin kappa variable 1-27 OS=Homo sapiens OX=9606 GN=IGKV1-27 PE=3 SV=1	IGKV1-27	12.711	12.8	1	1	1	0.921	0.765	0.679	1.372	1.078	1.277	1.576	0.015895
A0A075B6S6	Immunoglobulin kappa variable 2D-30 OS=Homo sapiens OX=9606 GN=IGKV2D-30 PE=3 SV=1	IGKV2D-30	13.215	20	2	13	1	0.801	0.813	0.989	1.005	1.129	1.362	1.343	0.059162
A0A087WSX0	Immunoglobulin lambda variable 5-45 OS=Homo sapiens OX=9606 GN=IGLV5-45 PE=3 SV=1	IGLV5-45	13.162	25.2	3	6	3	0.957	0.937	0.93	1.04	1.084	1.094	1.14	0.0018373
A0A087WSY6	Immunoglobulin kappa variable 3D-15 OS=Homo sapiens OX=9606 GN=IGKV3D-15 PE=3 SV=6	IGKV3D-15	12.534	19.1	2	5	1	0.912	0.853	0.823	1.196	1.136	1.146	1.344	0.00095967
A0A0A0MRZ8	Immunoglobulin kappa variable 3D-11 OS=Homo sapiens OX=9606 GN=IGKV3D-11 PE=3 SV=6	IGKV3D-11	12.625	27	3	9	2	1.002	0.954	0.964	1.024	1.052	1.043	1.068	0.0174555
A0A0A0MS14	Immunoglobulin heavy variable 1-45 OS=Homo sapiens OX=9606 GN=IGHV1-45 PE=3 SV=1	IGHV1-45	13.508	9.4	1	2	1	0.867	0.931	0.856	1.169	1.17	1.071	1.285	0.0031012
A0A0A0MS15	Immunoglobulin heavy variable 3-49 OS=Homo sapiens OX=9606 GN=IGHV3-49 PE=3 SV=1	IGHV3-49	13.056	37	4	9	3	0.871	0.919	0.892	1.14	1.062	1.091	1.228	0.00136214
A0A0A0MT89	Immunoglobulin kappa joining 1 OS=Homo sapiens OX=9606 GN=IGKJ1 PE=4 SV=2	IGKJ1	1.3936	66.7	1	1	1
A0A0B4J1U7	Immunoglobulin heavy variable 6-1 OS=Homo sapiens OX=9606 GN=IGHV6-1 PE=3 SV=1	IGHV6-1	13.481	21.5	3	8	3	0.911	0.936	0.921	1.071	1.093	1.083	1.173	8.1869e-05
A0A0B4J1V0	Immunoglobulin heavy variable 3-15 OS=Homo sapiens OX=9606 GN=IGHV3-15 PE=3 SV=1	IGHV3-15	12.926	20.2	2	6	2	0.967	0.94	0.876	1.106	1.058	1.075	1.164	0.0090015
A0A0B4J1V2	Immunoglobulin heavy variable 2-26 OS=Homo sapiens OX=9606 GN=IGHV2-26 PE=3 SV=1	IGHV2-26	13.182	5.9	1	2	1	0.967	0.946	0.918	1.124	1.017	1.066	1.133	0.0189773
A0A0B4J1V6	Immunoglobulin heavy variable 3-73 OS=Homo sapiens OX=9606 GN=IGHV3-73 PE=3 SV=1	IGHV3-73	12.858	20.2	2	5	1
A0A0B4J1X5	Immunoglobulin heavy variable 3-74 OS=Homo sapiens OX=9606 GN=IGHV3-74 PE=3 SV=1	IGHV3-74	12.839	31.6	3	21	1	0.938	0.928	0.987	1.11	1.061	1.053	1.13	0.0082437
A0A0B4J1X8	Immunoglobulin heavy variable 3-43 OS=Homo sapiens OX=9606 GN=IGHV3-43 PE=3 SV=1	IGHV3-43	13.077	18.6	2	6	1	0.936	0.918	0.845	1.143	1.091	1.121	1.243	0.0030647
A0A0B4J1Y8	Immunoglobulin lambda variable 9-49 OS=Homo sapiens OX=9606 GN=IGLV9-49 PE=1 SV=1	IGLV9-49	13.024	8.1	1	1	1	0.938	0.992	0.957	1.064	1.059	1.024	1.09	0.0132
A0A0B4J1Y9	Immunoglobulin heavy variable 3-72 OS=Homo sapiens OX=9606 GN=IGHV3-72 PE=3 SV=1	IGHV3-72	13.203	20.2	2	11	2	0.887	0.891	0.849	1.148	1.138	1.146	1.306	6.4174e-05
A0A0C4DH25	Immunoglobulin kappa variable 3D-20 OS=Homo sapiens OX=9606 GN=IGKV3D-20 PE=3 SV=1	IGKV3D-20	12.515	7.8	1	4	1	0.947	0.904	0.87	1.172	1.134	1.187	1.284	0.00087642
A0A0C4DH29	Immunoglobulin heavy variable 1-3 OS=Homo sapiens OX=9606 GN=IGHV1-3 PE=3 SV=1	IGHV1-3	13.008	22.2	2	8	1	0.88	0.911	0.956	1.023	1.032	1.26	1.207	0.0635
A0A0C4DH32	Immunoglobulin heavy variable 3-20 OS=Homo sapiens OX=9606 GN=IGHV3-20 PE=3 SV=2	IGHV3-20	12.673	18.8	2	4	1	0.905	0.922	0.882	1.251	1.044	1.047	1.234	0.027918
A0A0C4DH34	Immunoglobulin heavy variable 4-28 OS=Homo sapiens OX=9606 GN=IGHV4-28 PE=3 SV=1	IGHV4-28	13.124	7.7	1	4	1	0.949	0.928	0.869	1.11	1.1	1.096	1.204	0.0199234
A0A0C4DH35	Probable non-functional immunoglobulin heavy variable 3-35 OS=Homo sapiens OX=9606 GN=IGHV3-35 PE=5 SV=1	IGHV3-35	12.81	16.2	2	6	2	0.968	0.979	0.923	1.095	1.066	1.041	1.116	0.0091788
A0A0C4DH36	Probable non-functional immunoglobulin heavy variable 3-38 OS=Homo sapiens OX=9606 GN=IGHV3-38 PE=5 SV=1	IGHV3-38	12.758	9.5	1	3	1	0.916	0.898	0.795	1.225	1.042	1.183	1.322	0.0135213
A0A0C4DH38	Immunoglobulin heavy variable 5-51 OS=Homo sapiens OX=9606 GN=IGHV5-51 PE=3 SV=1	IGHV5-51	12.674	34.2	3	13	1	0.927	0.766	0.743	1.152	1.057	1.238	1.415	0.0134849
A0A0C4DH43	Immunoglobulin heavy variable 2-70D OS=Homo sapiens OX=9606 GN=IGHV2-70D PE=3 SV=1	IGHV2-70D	13.312	18.5	3	3	3	0.935	0.964	0.969	1.091	1.094	1.041	1.125	0.0038952
A0A0C4DH68	Immunoglobulin kappa variable 2-24 OS=Homo sapiens OX=9606 GN=IGKV2-24 PE=3 SV=1	IGKV2-24	13.079	10.8	1	3	1	0.931	0.941	0.926	1.085	1.119	1.062	1.167	0.00062374
A0A0C4DH72	Immunoglobulin kappa variable 1-6 OS=Homo sapiens OX=9606 GN=IGKV1-6 PE=3 SV=1	IGKV1-6	12.697	10.3	2	11	2	0.899	0.93	0.909	1.136	1.093	1.081	1.209	0.00046244
A0A0J9YX35	Immunoglobulin heavy variable 3-64D OS=Homo sapiens OX=9606 GN=IGHV3-64D PE=3 SV=1	IGHV3-64D	12.822	9.4	1	5	1	0.947	0.884	0.879	1.151	1.127	1.062	1.232	0.0035399
A0A0J9YXX1	Immunoglobulin heavy variable 5-10-1 OS=Homo sapiens OX=9606 GN=IGHV5-10-1 PE=3 SV=1	IGHV5-10-1	12.772	26.5	3	8	1
A0AUZ9	KAT8 regulatory NSL complex subunit 1-like protein OS=Homo sapiens OX=9606 GN=KANSL1L PE=1 SV=2	KANSL1L	112.25	1.1	1	1	1	0.893	0.899	1.001	1.091	1.104	1.075	1.171	0.0136031
A0AVT1	Ubiquitin-like modifier-activating enzyme 6 OS=Homo sapiens OX=9606 GN=UBA6 PE=1 SV=1	UBA6	117.97	13.3	12	14	12	0.985	0.946	0.974	1.039	1.028	1.037	1.069	0.0060001
A0FGR8	Extended synaptotagmin-2 OS=Homo sapiens OX=9606 GN=ESYT2 PE=1 SV=1	ESYT2	102.36	4	4	5	4	0.928	0.981	1.022	1.093	1.036	0.999	1.067	0.163835
A0M8Q6	Immunoglobulin lambda constant 7 OS=Homo sapiens OX=9606 GN=IGLC7 PE=1 SV=3	IGLC7	11.253	50.9	4	26	2	0.896	0.938	0.931	1.09	1.077	1.069	1.17	0.0004999
A1A4S6	Rho GTPase-activating protein 10 OS=Homo sapiens OX=9606 GN=ARHGAP10 PE=1 SV=1	ARHGAP10	89.374	5.5	5	7	5	0.924	0.928	0.929	1.136	1.126	1.116	1.215	1.7572e-06
A1A5C7	Solute carrier family 22 member 23 OS=Homo sapiens OX=9606 GN=SLC22A23 PE=1 SV=2	SLC22A23	73.747	5.7	4	4	4	0.894	1.045	1.058	1.007	1.042	0.979	1.01	0.83306
A1L0T0	Acetolactate synthase-like protein OS=Homo sapiens OX=9606 GN=ILVBL PE=1 SV=2	ILVBL	67.867	1.6	1	1	1	1.097	1.206	1.091	0.849	0.867	0.841	0.753	0.00111946
A1L157	Tetraspanin-11 OS=Homo sapiens OX=9606 GN=TSPAN11 PE=2 SV=2	TSPAN11	28.245	3.2	1	3	1	0.998	1.049	1.143	0.982	0.937	0.892	0.881	0.060164
A1L3X0	Elongation of very long chain fatty acids protein 7 OS=Homo sapiens OX=9606 GN=ELOVL7 PE=1 SV=1	ELOVL7	33.356	3.6	1	1	1
A1L4H1	Soluble scavenger receptor cysteine-rich domain-containing protein SSC5D OS=Homo sapiens OX=9606 GN=SSC5D PE=1 SV=3	SSC5D	165.74	2.2	3	3	3	0.92	0.927	0.878	1.075	1.112	1.146	1.223	0.00130428
A2NJV5	Immunoglobulin kappa variable 2-29 OS=Homo sapiens OX=9606 GN=IGKV2-29 PE=3 SV=2	IGKV2-29	13.085	23.3	2	13	1	0.838	0.924	1.147	1.064	1.118	0.968	1.083	0.44352
A2RRP1	Neuroblastoma-amplified sequence OS=Homo sapiens OX=9606 GN=NBAS PE=1 SV=2	NBAS	268.57	2.4	5	5	5	0.974	0.937	0.926	1.032	1.097	1.078	1.13	0.0066815
A2RTX5	Threonine--tRNA ligase 2, cytoplasmic OS=Homo sapiens OX=9606 GN=TARSL2 PE=1 SV=1	TARSL2	92.644	4	3	3	3
A2RUS2	DENN domain-containing protein 3 OS=Homo sapiens OX=9606 GN=DENND3 PE=1 SV=2	DENND3	135.89	11.1	15	18	15	0.874	0.871	0.956	1.06	1.109	1.106	1.213	0.0046206
A4D1B5	Gamma-secretase-activating protein OS=Homo sapiens OX=9606 GN=GSAP PE=1 SV=2	GSAP	97.8	2	2	2	2	0.897	0.84	1.066	1.052	1.173	1.049	1.168	0.11768
A5D8V6	Vacuolar protein sorting-associated protein 37C OS=Homo sapiens OX=9606 GN=VPS37C PE=1 SV=2	VPS37C	38.658	3.4	1	1	1	0.993	0.952	1.018	1.007	1.041	1.021	1.036	0.179445
A5YKK6	CCR4-NOT transcription complex subunit 1 OS=Homo sapiens OX=9606 GN=CNOT1 PE=1 SV=2	CNOT1	266.94	2.1	5	5	5	0.903	0.918	0.943	1.077	1.151	1.068	1.192	0.0028183
A6NDG6	Glycerol-3-phosphate phosphatase OS=Homo sapiens OX=9606 GN=PGP PE=1 SV=1	PGP	34.006	3.1	1	1	1
A6NDU8	UPF0600 protein C5orf51 OS=Homo sapiens OX=9606 GN=C5orf51 PE=1 SV=1	C5orf51	33.62	6.8	2	2	2	0.905	1.004	1.01	1.119	0.982	1.009	1.065	0.30336
A6NF83	Nuclear protein 2 OS=Homo sapiens OX=9606 GN=NUPR2 PE=2 SV=1	NUPR2	11.356	9.3	1	1	1	1.012	1.013	1.088	1.066	0.897	0.929	0.929	0.26006
A6NFX1	Major facilitator superfamily domain-containing protein 2B OS=Homo sapiens OX=9606 GN=MFSD2B PE=1 SV=4	MFSD2B	53.742	6.9	3	6	3	0.887	0.97	1.104	1.011	0.981	1.026	1.019	0.7414
A6NHL2	Tubulin alpha chain-like 3 OS=Homo sapiens OX=9606 GN=TUBAL3 PE=1 SV=2	TUBAL3	49.908	7.4	3	13	1	0.907	0.857	0.838	1.15	1.128	1.223	1.346	0.00093914
B0I1T2	Unconventional myosin-Ig OS=Homo sapiens OX=9606 GN=MYO1G PE=1 SV=2	MYO1G	116.44	1.9	2	3	2	1.113	1.04	1.068	0.986	0.869	0.909	0.858	0.021297
B4DXR9	Zinc finger protein 732 OS=Homo sapiens OX=9606 GN=ZNF732 PE=2 SV=1	ZNF732	67.839	1.7	1	1	1
B7Z6K7	Zinc finger protein 814 OS=Homo sapiens OX=9606 GN=ZNF814 PE=1 SV=2	ZNF814	97.336	0.9	1	1	1	0.928	0.982	1.444	0.904	1.027	0.737	0.795	0.26714
B8ZZ34	Protein shisa-8 OS=Homo sapiens OX=9606 GN=SHISA8 PE=3 SV=3	SHISA8	41.994	1.8	1	1	1	0.781	0.875	0.883	1.185	1.212	1.155	1.399	0.00129606
O00116	Alkyldihydroxyacetonephosphate synthase, peroxisomal OS=Homo sapiens OX=9606 GN=AGPS PE=1 SV=1	AGPS	72.911	4.9	3	4	3	0.951	0.999	0.987	1.03	1.056	1.007	1.053	0.062356
O00139	Kinesin-like protein KIF2A OS=Homo sapiens OX=9606 GN=KIF2A PE=1 SV=3	KIF2A	79.954	24.2	18	29	18	0.96	0.964	0.884	1.063	1.078	1.062	1.141	0.0098416
O00151	PDZ and LIM domain protein 1 OS=Homo sapiens OX=9606 GN=PDLIM1 PE=1 SV=4	PDLIM1	36.071	28.9	8	13	8	0.969	0.943	1.015	1.005	1.059	1.028	1.056	0.104238
O00154	Cytosolic acyl coenzyme A thioester hydrolase OS=Homo sapiens OX=9606 GN=ACOT7 PE=1 SV=3	ACOT7	41.796	17.6	5	8	5	0.993	0.915	0.961	1.053	1.044	1.087	1.11	0.0174026
O00159	Unconventional myosin-Ic OS=Homo sapiens OX=9606 GN=MYO1C PE=1 SV=4	MYO1C	121.68	23.2	25	46	24	1.164	1.211	1.186	0.795	0.751	0.762	0.648	2.4889e-05
O00161	Synaptosomal-associated protein 23 OS=Homo sapiens OX=9606 GN=SNAP23 PE=1 SV=1	SNAP23	23.354	27	5	15	5	1.059	1.065	1.064	0.948	0.937	0.898	0.873	0.0144764
O00170	AH receptor-interacting protein OS=Homo sapiens OX=9606 GN=AIP PE=1 SV=2	AIP	37.636	4.2	1	2	1	0.921	1.039	0.988	0.902	1.043	1.133	1.044	0.62336
O00178	GTP-binding protein 1 OS=Homo sapiens OX=9606 GN=GTPBP1 PE=1 SV=3	GTPBP1	72.453	1.8	1	2	1	0.964	0.779	0.857	1.207	1.126	1.149	1.339	0.010441
O00186	Syntaxin-binding protein 3 OS=Homo sapiens OX=9606 GN=STXBP3 PE=1 SV=2	STXBP3	67.764	19.6	11	20	11	1.067	1.096	1.039	0.901	0.892	0.915	0.846	0.00061546
O00187	Mannan-binding lectin serine protease 2 OS=Homo sapiens OX=9606 GN=MASP2 PE=1 SV=4	MASP2	75.702	14.1	8	11	8	0.92	0.876	0.89	1.162	1.141	1.101	1.267	0.0003805
O00194	Ras-related protein Rab-27B OS=Homo sapiens OX=9606 GN=RAB27B PE=1 SV=4	RAB27B	24.608	33.5	6	21	6	1.032	0.973	0.99	0.987	1.026	0.978	0.999	0.95904
O00203	AP-3 complex subunit beta-1 OS=Homo sapiens OX=9606 GN=AP3B1 PE=1 SV=3	AP3B1	121.32	17.6	18	27	18	0.959	0.959	0.931	1.037	1.06	1.058	1.107	0.00108376
O00214	Galectin-8 OS=Homo sapiens OX=9606 GN=LGALS8 PE=1 SV=4	LGALS8	35.808	6.6	2	2	2	1.17	1.029	1.095	0.942	0.954	0.792	0.816	0.0436
O00220	Tumor necrosis factor receptor superfamily member 10A OS=Homo sapiens OX=9606 GN=TNFRSF10A PE=1 SV=3	TNFRSF10A	50.089	4.3	2	2	2	1.009	1.231	1.173	0.854	0.804	0.883	0.745	0.0113608
O00231	26S proteasome non-ATPase regulatory subunit 11 OS=Homo sapiens OX=9606 GN=PSMD11 PE=1 SV=3	PSMD11	47.463	15.4	6	11	6	0.995	1.01	0.987	0.983	1	1.027	1.006	0.7042
O00232	26S proteasome non-ATPase regulatory subunit 12 OS=Homo sapiens OX=9606 GN=PSMD12 PE=1 SV=3	PSMD12	52.904	12.5	5	6	5	0.97	1.003	0.996	0.974	1.046	1.044	1.032	0.29146
O00233	26S proteasome non-ATPase regulatory subunit 9 OS=Homo sapiens OX=9606 GN=PSMD9 PE=1 SV=3	PSMD9	24.682	22.9	5	5	5	0.977	1.115	1.081	0.943	0.95	0.924	0.888	0.044856
O00264	Membrane-associated progesterone receptor component 1 OS=Homo sapiens OX=9606 GN=PGRMC1 PE=1 SV=3	PGRMC1	21.671	20.5	4	7	3	1.091	1.171	0.944	0.941	0.903	0.974	0.879	0.134698
O00299	Chloride intracellular channel protein 1 OS=Homo sapiens OX=9606 GN=CLIC1 PE=1 SV=4	CLIC1	26.922	41.9	9	22	9	1.038	0.983	0.998	0.992	0.95	0.959	0.961	0.129381
O00300	Tumor necrosis factor receptor superfamily member 11B OS=Homo sapiens OX=9606 GN=TNFRSF11B PE=1 SV=3	TNFRSF11B	46.026	1.7	1	1	1
O00303	Eukaryotic translation initiation factor 3 subunit F OS=Homo sapiens OX=9606 GN=EIF3F PE=1 SV=1	EIF3F	37.563	14.3	5	6	5	0.987	1.027	1.017	1.047	0.961	1.055	1.011	0.77708
O00329	Phosphatidylinositol 4,5-bisphosphate 3-kinase catalytic subunit delta isoform OS=Homo sapiens OX=9606 GN=PIK3CD PE=1 SV=2	PIK3CD	119.48	3.1	3	3	2	0.921	0.906	0.984	1.092	1.08	1.071	1.154	0.0051554
O00339	Matrilin-2 OS=Homo sapiens OX=9606 GN=MATN2 PE=1 SV=4	MATN2	106.84	2.2	2	2	2	0.866	0.85	0.845	1.098	1.229	1.201	1.378	0.00081824
O00391	Sulfhydryl oxidase 1 OS=Homo sapiens OX=9606 GN=QSOX1 PE=1 SV=3	QSOX1	82.577	11.6	7	8	7	0.942	0.971	0.902	1.002	1.084	1.127	1.141	0.03184
O00399	Dynactin subunit 6 OS=Homo sapiens OX=9606 GN=DCTN6 PE=1 SV=1	DCTN6	20.747	5.3	1	1	1	1.156	1.127	1.136	0.85	0.86	0.829	0.743	2.1364e-05
O00400	Acetyl-coenzyme A transporter 1 OS=Homo sapiens OX=9606 GN=SLC33A1 PE=1 SV=1	SLC33A1	60.908	1.8	1	1	1	1.151	1.171	1.209	0.8	0.782	0.832	0.684	8.0017e-05
O00401	Neural Wiskott-Aldrich syndrome protein OS=Homo sapiens OX=9606 GN=WASL PE=1 SV=2	WASL	54.826	1.6	1	2	1	1.137	1.109	1.116	0.898	0.812	0.89	0.773	0.00144483
O00408	cGMP-dependent 3',5'-cyclic phosphodiesterase OS=Homo sapiens OX=9606 GN=PDE2A PE=1 SV=1	PDE2A	105.72	0.9	1	1	1	0.925	0.916	0.9	1.117	1.121	1.078	1.21	0.0002164
O00410	Importin-5 OS=Homo sapiens OX=9606 GN=IPO5 PE=1 SV=4	IPO5	123.63	9.8	11	16	11	1.059	1.066	1.023	0.904	0.975	0.952	0.899	0.014361
O00421	C-C chemokine receptor-like 2 OS=Homo sapiens OX=9606 GN=CCRL2 PE=1 SV=2	CCRL2	39.513	6.7	3	3	3	1.02	1.247	1.016	0.984	0.778	0.904	0.812	0.096942
O00429	Dynamin-1-like protein OS=Homo sapiens OX=9606 GN=DNM1L PE=1 SV=2	DNM1L	81.876	21.3	16	32	16	0.925	0.91	0.925	1.072	1.089	1.1	1.182	5.8097e-05
O00442	RNA 3'-terminal phosphate cyclase OS=Homo sapiens OX=9606 GN=RTCA PE=1 SV=1	RTCA	39.336	7.9	3	3	3	1.027	1.009	0.978	0.96	0.991	1.049	0.995	0.87094
O00453	Leukocyte-specific transcript 1 protein OS=Homo sapiens OX=9606 GN=LST1 PE=1 SV=2	LST1	10.792	12.4	1	1	1	1.006	1.049	0.989	1.031	1.038	0.895	0.974	0.60726
O00461	Golgi integral membrane protein 4 OS=Homo sapiens OX=9606 GN=GOLIM4 PE=1 SV=1	GOLIM4	81.879	3.4	2	3	2	1.079	1.02	1.348	0.981	0.715	0.834	0.734	0.06786
O00462	Beta-mannosidase OS=Homo sapiens OX=9606 GN=MANBA PE=1 SV=3	MANBA	100.89	2.2	2	2	1	0.82	0.938	0.755	1.048	1.159	1.357	1.418	0.024037
O00468	Agrin OS=Homo sapiens OX=9606 GN=AGRN PE=1 SV=6	AGRN	217.32	2.4	4	4	4	0.919	0.926	0.969	1.036	1.029	1.172	1.15	0.038023
O00469	Procollagen-lysine,2-oxoglutarate 5-dioxygenase 2 OS=Homo sapiens OX=9606 GN=PLOD2 PE=1 SV=2	PLOD2	84.685	13.7	8	8	8	1.022	1.041	1.01	0.97	1.006	1.04	0.981	0.43462
O00471	Exocyst complex component 5 OS=Homo sapiens OX=9606 GN=EXOC5 PE=1 SV=1	EXOC5	81.852	18.4	13	17	13	0.964	0.982	0.938	1.071	1.013	1.032	1.08	0.021523
O00478	Butyrophilin subfamily 3 member A3 OS=Homo sapiens OX=9606 GN=BTN3A3 PE=1 SV=1	BTN3A3	65.001	8.6	5	5	1
O00481	Butyrophilin subfamily 3 member A1 OS=Homo sapiens OX=9606 GN=BTN3A1 PE=1 SV=3	BTN3A1	57.677	12.3	6	6	4	1.122	1.005	1.026	0.989	0.949	0.946	0.915	0.074039
O00487	26S proteasome non-ATPase regulatory subunit 14 OS=Homo sapiens OX=9606 GN=PSMD14 PE=1 SV=1	PSMD14	34.577	13.9	5	7	5	1.004	0.977	0.999	1.004	1.035	1.056	1.039	0.089441
O00499	Myc box-dependent-interacting protein 1 OS=Homo sapiens OX=9606 GN=BIN1 PE=1 SV=1	BIN1	64.699	4.6	2	2	1	0.962	0.925	0.825	1.081	1.141	1.119	1.232	0.0124563
O00501	Claudin-5 OS=Homo sapiens OX=9606 GN=CLDN5 PE=2 SV=1	CLDN5	23.147	9.2	2	5	2	1.057	1.231	0.874	0.93	0.942	0.904	0.878	0.3504
O00505	Importin subunit alpha-4 OS=Homo sapiens OX=9606 GN=KPNA3 PE=1 SV=2	KPNA3	57.81	6	3	5	2	1.044	1.032	0.838	1.128	1.028	0.939	1.062	0.52122
O00506	Serine/threonine-protein kinase 25 OS=Homo sapiens OX=9606 GN=STK25 PE=1 SV=1	STK25	48.111	13.4	5	7	2
O00522	Krev interaction trapped protein 1 OS=Homo sapiens OX=9606 GN=KRIT1 PE=1 SV=2	KRIT1	84.347	12.1	8	8	8	1.001	1.055	1.086	0.925	0.948	0.972	0.905	0.023657
O00560	Syntenin-1 OS=Homo sapiens OX=9606 GN=SDCBP PE=1 SV=1	SDCBP	32.444	32.2	7	19	7	0.987	0.96	0.943	1.049	1.014	1.052	1.078	0.0134577
O00571	ATP-dependent RNA helicase DDX3X OS=Homo sapiens OX=9606 GN=DDX3X PE=1 SV=3	DDX3X	73.243	13.7	9	11	8	0.904	1.015	1.043	0.998	1.06	0.95	1.016	0.77814
O00584	Ribonuclease T2 OS=Homo sapiens OX=9606 GN=RNASET2 PE=1 SV=2	RNASET2	29.48	3.9	1	1	1	1.035	1.03	1.083	1.017	0.926	0.909	0.906	0.059603
O00602	Ficolin-1 OS=Homo sapiens OX=9606 GN=FCN1 PE=1 SV=2	FCN1	35.078	9.8	3	4	3	1.037	0.948	0.92	1.054	1.056	1.015	1.076	0.124303
O00622	CCN family member 1 OS=Homo sapiens OX=9606 GN=CCN1 PE=1 SV=1	CCN1	42.026	31.2	11	15	11	0.966	0.994	0.978	1.049	1.007	1.018	1.046	0.037622
O00629	Importin subunit alpha-3 OS=Homo sapiens OX=9606 GN=KPNA4 PE=1 SV=1	KPNA4	57.886	6	3	5	2	1.098	1.021	0.984	0.96	0.985	0.952	0.934	0.115462
O00743	Serine/threonine-protein phosphatase 6 catalytic subunit OS=Homo sapiens OX=9606 GN=PPP6C PE=1 SV=1	PPP6C	35.144	20.7	6	8	6	0.947	0.968	0.943	1.037	1.003	1.133	1.11	0.050218
O00764	Pyridoxal kinase OS=Homo sapiens OX=9606 GN=PDXK PE=1 SV=1	PDXK	35.102	3.8	1	2	1	1.061	1.091	0.966	0.928	0.901	1.04	0.92	0.21646
O14494	Phospholipid phosphatase 1 OS=Homo sapiens OX=9606 GN=PLPP1 PE=1 SV=1	PLPP1	32.156	6.7	2	3	2
O14495	Phospholipid phosphatase 3 OS=Homo sapiens OX=9606 GN=PLPP3 PE=1 SV=1	PLPP3	35.116	7.1	2	3	2	1.114	1.185	1.072	0.804	0.844	0.91	0.759	0.0039775
O14558	Heat shock protein beta-6 OS=Homo sapiens OX=9606 GN=HSPB6 PE=1 SV=2	HSPB6	17.135	15	2	3	2	1.105	1.082	1.038	0.908	0.992	0.859	0.856	0.026265
O14617	AP-3 complex subunit delta-1 OS=Homo sapiens OX=9606 GN=AP3D1 PE=1 SV=1	AP3D1	130.16	7.3	10	12	10	0.98	0.954	0.909	1.027	1.035	1.034	1.089	0.060678
O14653	Golgi SNAP receptor complex member 2 OS=Homo sapiens OX=9606 GN=GOSR2 PE=1 SV=2	GOSR2	24.775	5.2	1	1	1
O14662	Syntaxin-16 OS=Homo sapiens OX=9606 GN=STX16 PE=1 SV=3	STX16	37.031	3.4	1	1	1
O14672	Disintegrin and metalloproteinase domain-containing protein 10 OS=Homo sapiens OX=9606 GN=ADAM10 PE=1 SV=1	ADAM10	84.141	30.6	21	56	21	0.996	0.969	0.984	1.06	1.01	1.024	1.049	0.043524
O14713	Integrin beta-1-binding protein 1 OS=Homo sapiens OX=9606 GN=ITGB1BP1 PE=1 SV=1	ITGB1BP1	21.782	6	1	2	1	1.192	1.065	1.218	0.818	0.813	0.857	0.716	0.00175929
O14727	Apoptotic protease-activating factor 1 OS=Homo sapiens OX=9606 GN=APAF1 PE=1 SV=2	APAF1	141.84	2.2	3	3	3	0.968	1.044	0.968	1.031	0.978	1.025	1.018	0.57718
O14730	Serine/threonine-protein kinase RIO3 OS=Homo sapiens OX=9606 GN=RIOK3 PE=1 SV=2	RIOK3	59.092	2.3	1	1	1
O14744	Protein arginine N-methyltransferase 5 OS=Homo sapiens OX=9606 GN=PRMT5 PE=1 SV=4	PRMT5	72.683	9.6	6	8	6	1.009	0.951	1.06	0.918	0.992	0.953	0.948	0.24172
O14745	Na(+)/H(+) exchange regulatory cofactor NHE-RF1 OS=Homo sapiens OX=9606 GN=SLC9A3R1 PE=1 SV=4	SLC9A3R1	38.868	17.6	6	9	6	1.189	1.097	1.128	0.885	0.871	0.829	0.757	0.00082408
O14763	Tumor necrosis factor receptor superfamily member 10B OS=Homo sapiens OX=9606 GN=TNFRSF10B PE=1 SV=2	TNFRSF10B	47.878	4.8	2	3	2	1.18	1.231	1.125	0.805	0.757	0.829	0.676	0.00046389
O14773	Tripeptidyl-peptidase 1 OS=Homo sapiens OX=9606 GN=TPP1 PE=1 SV=2	TPP1	61.247	4.3	2	2	2	0.953	1.017	0.726	1.093	1.169	1.079	1.239	0.102335
O14775	Guanine nucleotide-binding protein subunit beta-5 OS=Homo sapiens OX=9606 GN=GNB5 PE=1 SV=2	GNB5	43.566	10.6	5	5	5	0.977	0.89	0.904	1.087	1.055	1.042	1.149	0.0113424
O14786	Neuropilin-1 OS=Homo sapiens OX=9606 GN=NRP1 PE=1 SV=3	NRP1	103.13	18.5	14	23	14	1.107	1.111	1.081	0.894	0.876	0.894	0.808	4.0232e-05
O14787	Transportin-2 OS=Homo sapiens OX=9606 GN=TNPO2 PE=1 SV=3	TNPO2	101.39	5.2	5	9	2	0.996	1.006	0.984	1.052	0.958	1.02	1.015	0.64834
O14791	Apolipoprotein L1 OS=Homo sapiens OX=9606 GN=APOL1 PE=1 SV=5	APOL1	43.974	28.1	13	39	13	0.914	0.922	0.929	1.106	1.099	1.056	1.179	0.00041652
O14807	Ras-related protein M-Ras OS=Homo sapiens OX=9606 GN=MRAS PE=1 SV=2	MRAS	23.846	10.6	2	2	2	1.016	1.033	1.066	0.84	0.924	1.129	0.929	0.4084
O14818	Proteasome subunit alpha type-7 OS=Homo sapiens OX=9606 GN=PSMA7 PE=1 SV=1	PSMA7	27.887	23	6	8	6	1.071	1.098	0.999	0.923	0.916	0.921	0.871	0.040257
O14828	Secretory carrier-associated membrane protein 3 OS=Homo sapiens OX=9606 GN=SCAMP3 PE=1 SV=3	SCAMP3	38.287	15	3	5	3	0.947	0.946	1.051	1.01	1.049	1.009	1.042	0.31854
O14907	Tax1-binding protein 3 OS=Homo sapiens OX=9606 GN=TAX1BP3 PE=1 SV=2	TAX1BP3	13.735	13.7	1	1	1	1.056	1.115	0.975	0.968	0.915	0.953	0.901	0.073061
O14908	PDZ domain-containing protein GIPC1 OS=Homo sapiens OX=9606 GN=GIPC1 PE=1 SV=2	GIPC1	36.049	10.8	3	7	3	1.101	1.09	1.164	0.871	0.838	0.844	0.761	0.00032037
O14910	Protein lin-7 homolog A OS=Homo sapiens OX=9606 GN=LIN7A PE=1 SV=2	LIN7A	25.996	7.7	2	4	1
O14920	Inhibitor of nuclear factor kappa-B kinase subunit beta OS=Homo sapiens OX=9606 GN=IKBKB PE=1 SV=1	IKBKB	86.563	3.8	3	3	3
O14936	Peripheral plasma membrane protein CASK OS=Homo sapiens OX=9606 GN=CASK PE=1 SV=3	CASK	105.12	16.1	13	17	13	1.169	1.173	1.134	0.844	0.821	0.825	0.716	1.84722e-05
O14964	Hepatocyte growth factor-regulated tyrosine kinase substrate OS=Homo sapiens OX=9606 GN=HGS PE=1 SV=1	HGS	86.191	10.6	8	11	8	1.038	1.094	1.038	0.911	0.896	0.971	0.876	0.0117595
O14972	Vacuolar protein sorting-associated protein 26C OS=Homo sapiens OX=9606 GN=VPS26C PE=1 SV=1	VPS26C	33.01	8.1	2	3	2	1.033	1.083	0.956	1.004	0.91	1.007	0.951	0.36616
O14974	Protein phosphatase 1 regulatory subunit 12A OS=Homo sapiens OX=9606 GN=PPP1R12A PE=1 SV=1	PPP1R12A	115.28	4	4	4	3	1.038	0.981	1.033	1.017	0.974	0.972	0.971	0.27492
O14976	Cyclin-G-associated kinase OS=Homo sapiens OX=9606 GN=GAK PE=1 SV=2	GAK	143.19	2.1	3	3	3	0.966	1.005	0.941	1.052	1.045	1.113	1.102	0.024444
O14980	Exportin-1 OS=Homo sapiens OX=9606 GN=XPO1 PE=1 SV=1	XPO1	123.38	9.1	11	16	11	0.992	0.993	1.018	1.029	1.03	1.022	1.026	0.043321
O15013	Rho guanine nucleotide exchange factor 10 OS=Homo sapiens OX=9606 GN=ARHGEF10 PE=1 SV=4	ARHGEF10	151.61	1.2	2	2	2	1.02	1.059	0.947	0.888	1.011	1.083	0.985	0.81254
O15027	Protein transport protein Sec16A OS=Homo sapiens OX=9606 GN=SEC16A PE=1 SV=4	SEC16A	251.89	0.9	3	3	3	1.04	1.065	1.005	0.924	0.94	1.023	0.928	0.103016
O15031	Plexin-B2 OS=Homo sapiens OX=9606 GN=PLXNB2 PE=1 SV=3	PLXNB2	205.12	14.7	24	38	24	1.104	1.119	1.108	0.892	0.882	0.86	0.791	3.7143e-05
O15049	NEDD4-binding protein 3 OS=Homo sapiens OX=9606 GN=N4BP3 PE=1 SV=3	N4BP3	60.469	2.8	1	1	1	0.83	0.895	0.791	1.099	1.109	1.356	1.417	0.0112368
O15067	Phosphoribosylformylglycinamidine synthase OS=Homo sapiens OX=9606 GN=PFAS PE=1 SV=4	PFAS	144.73	2.5	4	4	4	1	1.068	1.025	1	1.003	0.907	0.941	0.181703
O15084	Serine/threonine-protein phosphatase 6 regulatory ankyrin repeat subunit A OS=Homo sapiens OX=9606 GN=ANKRD28 PE=1 SV=5	ANKRD28	112.96	6.4	5	5	5	0.931	0.987	0.97	1.079	1.11	1.053	1.123	0.007402
O15111	Inhibitor of nuclear factor kappa-B kinase subunit alpha OS=Homo sapiens OX=9606 GN=CHUK PE=1 SV=2	CHUK	84.639	5.1	4	5	4	0.932	0.916	0.902	1.068	1.076	1.16	1.201	0.0028438
O15117	FYN-binding protein 1 OS=Homo sapiens OX=9606 GN=FYB1 PE=1 SV=2	FYB1	85.386	12.4	8	8	8	0.977	0.966	0.943	1.022	1.02	1.052	1.072	0.0085419
O15118	NPC intracellular cholesterol transporter 1 OS=Homo sapiens OX=9606 GN=NPC1 PE=1 SV=2	NPC1	142.17	3.2	4	4	4	1.087	1.088	1.022	0.881	0.883	0.965	0.854	0.0120974
O15126	Secretory carrier-associated membrane protein 1 OS=Homo sapiens OX=9606 GN=SCAMP1 PE=1 SV=2	SCAMP1	37.92	5.6	2	2	2	1.444	1.241	0.907	0.691	0.821	0.794	0.642	0.043465
O15127	Secretory carrier-associated membrane protein 2 OS=Homo sapiens OX=9606 GN=SCAMP2 PE=1 SV=2	SCAMP2	36.648	12.2	3	3	3	1.095	0.98	1.01	1.015	0.954	0.943	0.944	0.22864
O15143	Actin-related protein 2/3 complex subunit 1B OS=Homo sapiens OX=9606 GN=ARPC1B PE=1 SV=3	ARPC1B	40.949	26.9	10	19	10	0.982	1.013	1.015	0.982	1.028	0.967	0.989	0.62476
O15144	Actin-related protein 2/3 complex subunit 2 OS=Homo sapiens OX=9606 GN=ARPC2 PE=1 SV=1	ARPC2	34.333	28	9	19	9	1.083	1.076	1.043	0.942	0.919	0.895	0.861	0.00133686
O15145	Actin-related protein 2/3 complex subunit 3 OS=Homo sapiens OX=9606 GN=ARPC3 PE=1 SV=3	ARPC3	20.546	10.1	3	4	3	0.938	1.046	1.001	0.966	0.988	1.019	0.996	0.93052
O15160	DNA-directed RNA polymerases I and III subunit RPAC1 OS=Homo sapiens OX=9606 GN=POLR1C PE=1 SV=1	POLR1C	39.249	3.8	1	1	1
O15162	Phospholipid scramblase 1 OS=Homo sapiens OX=9606 GN=PLSCR1 PE=1 SV=1	PLSCR1	35.049	3.1	1	2	1	0.985	0.99	0.942	0.986	1.03	1.096	1.067	0.137215
O15173	Membrane-associated progesterone receptor component 2 OS=Homo sapiens OX=9606 GN=PGRMC2 PE=1 SV=1	PGRMC2	23.818	22.9	5	6	4	1.078	1.123	1.134	0.936	0.93	0.77	0.79	0.022216
O15194	CTD small phosphatase-like protein OS=Homo sapiens OX=9606 GN=CTDSPL PE=1 SV=2	CTDSPL	31.128	15.9	4	5	4
O15204	ADAM DEC1 OS=Homo sapiens OX=9606 GN=ADAMDEC1 PE=1 SV=2	ADAMDEC1	52.775	3.6	1	1	1
O15212	Prefoldin subunit 6 OS=Homo sapiens OX=9606 GN=PFDN6 PE=1 SV=1	PFDN6	14.582	19.4	3	4	3	1.127	1.144	1.186	0.781	0.866	0.856	0.724	0.00084378
O15228	Dihydroxyacetone phosphate acyltransferase OS=Homo sapiens OX=9606 GN=GNPAT PE=1 SV=1	GNPAT	77.187	1.5	1	2	1	0.952	0.978	1.022	1.041	1.009	1.028	1.043	0.135397
O15243	Leptin receptor gene-related protein OS=Homo sapiens OX=9606 GN=LEPROT PE=1 SV=1	LEPROT	14.254	9.9	1	2	1	1.084	1.019	1.16	0.913	0.978	0.843	0.838	0.035739
O15258	Protein RER1 OS=Homo sapiens OX=9606 GN=RER1 PE=1 SV=1	RER1	22.958	7.7	2	3	2	0.982	0.978	1.075	1.083	1.022	0.884	0.985	0.8048
O15260	Surfeit locus protein 4 OS=Homo sapiens OX=9606 GN=SURF4 PE=1 SV=3	SURF4	30.394	12.6	4	4	4	1.022	1.09	1.102	1.034	0.872	0.928	0.882	0.08106
O15269	Serine palmitoyltransferase 1 OS=Homo sapiens OX=9606 GN=SPTLC1 PE=1 SV=1	SPTLC1	52.743	3.6	2	2	2
O15287	Fanconi anemia group G protein OS=Homo sapiens OX=9606 GN=FANCG PE=1 SV=1	FANCG	68.553	1.1	1	1	1	0.925	1.062	0.905	0.902	1.031	1.2	1.083	0.4761
O15294	UDP-N-acetylglucosamine--peptide N-acetylglucosaminyltransferase 110 kDa subunit OS=Homo sapiens OX=9606 GN=OGT PE=1 SV=3	OGT	116.92	1	1	1	1	1.008	0.88	0.91	1.096	1.1	1.058	1.163	0.02332
O15305	Phosphomannomutase 2 OS=Homo sapiens OX=9606 GN=PMM2 PE=1 SV=1	PMM2	28.082	39.4	9	13	8	1.046	1.045	0.974	0.942	0.981	1.001	0.954	0.188681
O15321	Transmembrane 9 superfamily member 1 OS=Homo sapiens OX=9606 GN=TM9SF1 PE=2 SV=2	TM9SF1	68.86	5.8	3	4	3	1.041	0.971	1.039	1.019	0.959	0.986	0.971	0.37568
O15327	Inositol polyphosphate 4-phosphatase type II OS=Homo sapiens OX=9606 GN=INPP4B PE=1 SV=4	INPP4B	104.74	4.3	4	6	4	0.947	0.953	0.906	1.044	1.06	1.056	1.126	0.00198074
O15357	Phosphatidylinositol 3,4,5-trisphosphate 5-phosphatase 2 OS=Homo sapiens OX=9606 GN=INPPL1 PE=1 SV=2	INPPL1	138.6	3.9	5	6	4	0.948	0.985	0.915	1.127	1.018	1.039	1.118	0.042078
O15371	Eukaryotic translation initiation factor 3 subunit D OS=Homo sapiens OX=9606 GN=EIF3D PE=1 SV=1	EIF3D	63.972	8.6	5	9	5	0.98	0.921	0.943	1.07	1.014	0.974	1.075	0.091998
O15372	Eukaryotic translation initiation factor 3 subunit H OS=Homo sapiens OX=9606 GN=EIF3H PE=1 SV=1	EIF3H	39.93	16.5	5	5	5	0.866	1.053	1.052	0.852	1.088	1.123	1.031	0.81468
O15374	Monocarboxylate transporter 5 OS=Homo sapiens OX=9606 GN=SLC16A4 PE=2 SV=1	SLC16A4	54.021	3.7	1	1	1
O15394	Neural cell adhesion molecule 2 OS=Homo sapiens OX=9606 GN=NCAM2 PE=1 SV=2	NCAM2	93.045	19	15	27	15	1.144	1.148	1.11	0.844	0.81	0.847	0.735	6.3414e-05
O15400	Syntaxin-7 OS=Homo sapiens OX=9606 GN=STX7 PE=1 SV=4	STX7	29.815	14.9	3	5	3	1.026	1.084	1.014	0.918	0.938	0.948	0.898	0.0089206
O15427	Monocarboxylate transporter 4 OS=Homo sapiens OX=9606 GN=SLC16A3 PE=1 SV=1	SLC16A3	49.469	17.4	8	20	8	1.144	1.112	1.101	0.873	0.832	0.894	0.774	0.00043997
O15431	High affinity copper uptake protein 1 OS=Homo sapiens OX=9606 GN=SLC31A1 PE=1 SV=1	SLC31A1	21.09	15.8	2	8	2	1.092	1.148	1.148	0.812	0.874	0.912	0.767	0.0021388
O15438	Canalicular multispecific organic anion transporter 2 OS=Homo sapiens OX=9606 GN=ABCC3 PE=1 SV=3	ABCC3	169.34	1.6	3	4	1	0.97	1.203	1.067	0.869	0.973	0.895	0.845	0.079259
O15439	Multidrug resistance-associated protein 4 OS=Homo sapiens OX=9606 GN=ABCC4 PE=1 SV=3	ABCC4	149.52	17.7	22	31	21	1.054	1.076	1.056	0.946	0.917	0.997	0.898	0.0127352
O15455	Toll-like receptor 3 OS=Homo sapiens OX=9606 GN=TLR3 PE=1 SV=1	TLR3	103.83	1.4	1	1	1
O15460	Prolyl 4-hydroxylase subunit alpha-2 OS=Homo sapiens OX=9606 GN=P4HA2 PE=1 SV=1	P4HA2	60.901	5.4	3	3	3
O15484	Calpain-5 OS=Homo sapiens OX=9606 GN=CAPN5 PE=1 SV=2	CAPN5	73.168	5.2	3	4	3	1.124	1.172	1.045	0.849	0.905	0.829	0.773	0.0037841
O15498	Synaptobrevin homolog YKT6 OS=Homo sapiens OX=9606 GN=YKT6 PE=1 SV=1	YKT6	22.417	22.7	4	6	4	1.076	1.053	1.03	0.935	0.934	0.963	0.896	0.002465
O15511	Actin-related protein 2/3 complex subunit 5 OS=Homo sapiens OX=9606 GN=ARPC5 PE=1 SV=3	ARPC5	16.32	51	7	15	6	1.066	1.084	1.025	0.928	0.903	0.982	0.886	0.0150849
O15533	Tapasin OS=Homo sapiens OX=9606 GN=TAPBP PE=1 SV=1	TAPBP	47.625	7.4	3	3	3
O15551	Claudin-3 OS=Homo sapiens OX=9606 GN=CLDN3 PE=1 SV=1	CLDN3	23.318	15	3	6	3	1.012	1.023	1.006	1.016	0.951	1.029	0.985	0.56822
O43143	Pre-mRNA-splicing factor ATP-dependent RNA helicase DHX15 OS=Homo sapiens OX=9606 GN=DHX15 PE=1 SV=2	DHX15	90.932	2.1	2	3	2	0.983	0.974	0.92	1.015	1.045	1.094	1.096	0.037883
O43149	Zinc finger ZZ-type and EF-hand domain-containing protein 1 OS=Homo sapiens OX=9606 GN=ZZEF1 PE=1 SV=6	ZZEF1	331.07	12.3	34	45	34	0.853	0.902	0.87	1.12	1.151	1.166	1.309	0.000181107
O43150	Arf-GAP with SH3 domain, ANK repeat and PH domain-containing protein 2 OS=Homo sapiens OX=9606 GN=ASAP2 PE=1 SV=3	ASAP2	111.65	6.5	7	8	5	0.946	1.012	0.897	1.002	1.021	1.073	1.084	0.113003
O43157	Plexin-B1 OS=Homo sapiens OX=9606 GN=PLXNB1 PE=1 SV=3	PLXNB1	232.3	1.3	3	3	2
O43175	D-3-phosphoglycerate dehydrogenase OS=Homo sapiens OX=9606 GN=PHGDH PE=1 SV=4	PHGDH	56.65	22.1	10	16	10	1.152	1.124	1.1	0.87	0.888	0.856	0.774	0.000117584
O43182	Rho GTPase-activating protein 6 OS=Homo sapiens OX=9606 GN=ARHGAP6 PE=1 SV=3	ARHGAP6	105.95	5.1	5	6	5	1.007	0.941	0.965	1.062	1.098	0.958	1.07	0.21694
O43184	Disintegrin and metalloproteinase domain-containing protein 12 OS=Homo sapiens OX=9606 GN=ADAM12 PE=1 SV=3	ADAM12	99.541	1.4	1	1	1	0.954	0.995	1.068	0.973	0.991	1.045	0.997	0.96134
O43237	Cytoplasmic dynein 1 light intermediate chain 2 OS=Homo sapiens OX=9606 GN=DYNC1LI2 PE=1 SV=1	DYNC1LI2	54.099	16.1	7	8	6	1.156	1.092	1.103	0.852	0.84	0.862	0.762	0.000140983
O43242	26S proteasome non-ATPase regulatory subunit 3 OS=Homo sapiens OX=9606 GN=PSMD3 PE=1 SV=2	PSMD3	60.977	30.3	14	23	14	0.984	1.015	1.028	0.987	1.017	1.005	0.994	0.72636
O43252	Bifunctional 3'-phosphoadenosine 5'-phosphosulfate synthase 1 OS=Homo sapiens OX=9606 GN=PAPSS1 PE=1 SV=2	PAPSS1	70.832	11.5	7	8	6	1.067	1.034	0.973	0.949	0.983	0.997	0.953	0.195462
O43264	Centromere/kinetochore protein zw10 homolog OS=Homo sapiens OX=9606 GN=ZW10 PE=1 SV=3	ZW10	88.828	3.9	3	3	3	0.975	0.951	0.987	1.055	1.013	1.053	1.071	0.0159403
O43294	Transforming growth factor beta-1-induced transcript 1 protein OS=Homo sapiens OX=9606 GN=TGFB1I1 PE=1 SV=2	TGFB1I1	49.814	17.8	9	14	9	0.939	0.967	0.941	1.063	1.047	1.073	1.118	0.00071502
O43304	SEC14-like protein 5 OS=Homo sapiens OX=9606 GN=SEC14L5 PE=2 SV=3	SEC14L5	78.941	1.6	1	1	1	0.94	0.714	0.892	1.168	1.012	1.37	1.394	0.052423
O43306	Adenylate cyclase type 6 OS=Homo sapiens OX=9606 GN=ADCY6 PE=1 SV=2	ADCY6	130.61	15	17	31	17	1.034	1.007	1.023	1.014	0.992	0.989	0.977	0.107036
O43310	CBP80/20-dependent translation initiation factor OS=Homo sapiens OX=9606 GN=CTIF PE=1 SV=1	CTIF	67.586	1.5	1	1	1
O43312	Protein MTSS 1 OS=Homo sapiens OX=9606 GN=MTSS1 PE=1 SV=2	MTSS1	82.25	3	2	4	2	1.019	1.038	0.98	0.926	1.073	0.978	0.98	0.66564
O43324	Eukaryotic translation elongation factor 1 epsilon-1 OS=Homo sapiens OX=9606 GN=EEF1E1 PE=1 SV=1	EEF1E1	19.81	16.1	3	3	3	0.999	1.001	1.024	1.035	1.007	0.945	0.988	0.66822
O43396	Thioredoxin-like protein 1 OS=Homo sapiens OX=9606 GN=TXNL1 PE=1 SV=3	TXNL1	32.251	15.2	4	9	4	1.016	0.985	1.007	0.936	1.011	1.047	0.995	0.87696
O43399	Tumor protein D54 OS=Homo sapiens OX=9606 GN=TPD52L2 PE=1 SV=2	TPD52L2	22.237	18.9	4	5	4	1.09	1.151	1.247	0.826	0.786	0.832	0.701	0.00117908
O43402	ER membrane protein complex subunit 8 OS=Homo sapiens OX=9606 GN=EMC8 PE=1 SV=1	EMC8	23.773	4.8	1	1	1
O43427	Acidic fibroblast growth factor intracellular-binding protein OS=Homo sapiens OX=9606 GN=FIBP PE=1 SV=3	FIBP	41.878	9.1	4	4	4	0.976	0.977	0.935	1.103	0.975	1.062	1.087	0.103284
O43488	Aflatoxin B1 aldehyde reductase member 2 OS=Homo sapiens OX=9606 GN=AKR7A2 PE=1 SV=3	AKR7A2	39.589	24.2	7	14	7	0.936	0.878	0.943	1.112	1.141	1.076	1.207	0.0026362
O43491	Band 4.1-like protein 2 OS=Homo sapiens OX=9606 GN=EPB41L2 PE=1 SV=1	EPB41L2	112.59	24.2	22	41	18	1.124	1.13	1.115	0.846	0.848	0.859	0.758	7.1226e-07
O43493	Trans-Golgi network integral membrane protein 2 OS=Homo sapiens OX=9606 GN=TGOLN2 PE=1 SV=4	TGOLN2	45.879	6.2	3	3	3	1.031	1.051	1.021	0.959	0.932	1.006	0.934	0.044242
O43516	WAS/WASL-interacting protein family member 1 OS=Homo sapiens OX=9606 GN=WIPF1 PE=1 SV=3	WIPF1	51.258	3.4	1	1	1	1.038	1.024	1.027	0.867	1.039	1.017	0.946	0.41482
O43572	A-kinase anchor protein 10, mitochondrial OS=Homo sapiens OX=9606 GN=AKAP10 PE=1 SV=2	AKAP10	73.817	1.4	1	1	1	0.864	0.989	0.961	1.051	1.051	1.129	1.148	0.042782
O43583	Density-regulated protein OS=Homo sapiens OX=9606 GN=DENR PE=1 SV=2	DENR	22.092	8.1	2	2	2	1.083	1.151	1.079	0.912	0.911	0.831	0.801	0.0039632
O43592	Exportin-T OS=Homo sapiens OX=9606 GN=XPOT PE=1 SV=2	XPOT	109.96	4.8	4	5	4	1.082	1.061	0.997	1.097	0.873	0.896	0.913	0.27658
O43617	Trafficking protein particle complex subunit 3 OS=Homo sapiens OX=9606 GN=TRAPPC3 PE=1 SV=1	TRAPPC3	20.274	12.8	3	3	3	1.078	1.046	1.072	0.959	0.883	0.942	0.871	0.0065964
O43633	Charged multivesicular body protein 2a OS=Homo sapiens OX=9606 GN=CHMP2A PE=1 SV=1	CHMP2A	25.104	12.2	3	3	3	1.172	1.132	1.098	0.872	0.892	0.792	0.751	0.0022008
O43639	Cytoplasmic protein NCK2 OS=Homo sapiens OX=9606 GN=NCK2 PE=1 SV=2	NCK2	42.915	17.9	7	8	6	1.068	1.049	1.031	0.976	0.976	0.95	0.922	0.003917
O43657	Tetraspanin-6 OS=Homo sapiens OX=9606 GN=TSPAN6 PE=1 SV=1	TSPAN6	27.563	22.9	6	8	6	1.085	1.08	1.018	0.958	0.928	0.899	0.875	0.0083414
O43665	Regulator of G-protein signaling 10 OS=Homo sapiens OX=9606 GN=RGS10 PE=1 SV=3	RGS10	21.21	12.2	2	2	2	1.061	1.02	0.981	0.958	0.972	1.015	0.962	0.24584
O43681	ATPase ASNA1 OS=Homo sapiens OX=9606 GN=ASNA1 PE=1 SV=2	ASNA1	38.792	7.5	3	3	3	1.073	0.715	0.873	1.226	1.158	1.035	1.285	0.108802
O43707	Alpha-actinin-4 OS=Homo sapiens OX=9606 GN=ACTN4 PE=1 SV=2	ACTN4	104.85	38.5	30	58	17	1.163	1.21	1.182	0.813	0.797	0.772	0.67	2.4836e-05
O43708	Maleylacetoacetate isomerase OS=Homo sapiens OX=9606 GN=GSTZ1 PE=1 SV=3	GSTZ1	24.212	3.7	1	1	1
O43741	5'-AMP-activated protein kinase subunit beta-2 OS=Homo sapiens OX=9606 GN=PRKAB2 PE=1 SV=1	PRKAB2	30.302	3.7	1	2	1	1.016	0.967	0.981	0.97	1.001	1.092	1.033	0.45354
O43747	AP-1 complex subunit gamma-1 OS=Homo sapiens OX=9606 GN=AP1G1 PE=1 SV=5	AP1G1	91.35	6.9	6	12	6	1.015	1.079	1.03	0.946	0.926	0.976	0.912	0.018142
O43752	Syntaxin-6 OS=Homo sapiens OX=9606 GN=STX6 PE=1 SV=1	STX6	29.176	4.3	1	2	1
O43760	Synaptogyrin-2 OS=Homo sapiens OX=9606 GN=SYNGR2 PE=1 SV=1	SYNGR2	24.81	8.9	2	3	2	0.986	1.014	1.044	0.954	1.028	0.992	0.977	0.4365
O43765	Small glutamine-rich tetratricopeptide repeat-containing protein alpha OS=Homo sapiens OX=9606 GN=SGTA PE=1 SV=1	SGTA	34.063	7	2	2	2	1.026	1.05	1.05	0.965	0.923	0.984	0.919	0.0141567
O43776	Asparagine--tRNA ligase, cytoplasmic OS=Homo sapiens OX=9606 GN=NARS1 PE=1 SV=1	NARS1	62.942	18.1	8	15	8	1.031	1.042	1.055	0.945	0.934	1.02	0.927	0.053981
O43795	Unconventional myosin-Ib OS=Homo sapiens OX=9606 GN=MYO1B PE=1 SV=3	MYO1B	131.98	20.2	24	44	23	1.178	1.174	1.167	0.802	0.799	0.804	0.683	1.6684e-08
O43813	Glutathione S-transferase LANCL1 OS=Homo sapiens OX=9606 GN=LANCL1 PE=1 SV=1	LANCL1	45.283	11.3	4	5	4	0.927	1.014	0.984	1.031	1.078	0.996	1.062	0.161501
O43815	Striatin OS=Homo sapiens OX=9606 GN=STRN PE=1 SV=4	STRN	86.131	4.6	3	3	3	0.892	0.982	0.944	1.089	1.092	1.046	1.145	0.0120011
O43818	U3 small nucleolar RNA-interacting protein 2 OS=Homo sapiens OX=9606 GN=RRP9 PE=1 SV=1	RRP9	51.84	1.9	1	2	1	1.043	0.941	1.038	1.027	1.022	0.954	0.994	0.89542
O43847	Nardilysin OS=Homo sapiens OX=9606 GN=NRDC PE=1 SV=3	NRDC	131.7	4.3	5	6	5	1.083	1.008	1.112	0.922	1.012	0.842	0.867	0.075065
O43852	Calumenin OS=Homo sapiens OX=9606 GN=CALU PE=1 SV=2	CALU	37.106	20.6	6	11	6	1.071	1.069	1.132	0.881	0.845	0.938	0.814	0.0044602
O43854	EGF-like repeat and discoidin I-like domain-containing protein 3 OS=Homo sapiens OX=9606 GN=EDIL3 PE=1 SV=1	EDIL3	53.764	45.2	20	86	20	1.117	1.056	1.02	0.927	0.908	0.953	0.873	0.0107208
O43861	Probable phospholipid-transporting ATPase IIB OS=Homo sapiens OX=9606 GN=ATP9B PE=2 SV=4	ATP9B	129.3	1.5	2	2	2	1.053	1.034	1.077	1.02	0.909	0.903	0.895	0.052938
O43865	S-adenosylhomocysteine hydrolase-like protein 1 OS=Homo sapiens OX=9606 GN=AHCYL1 PE=1 SV=2	AHCYL1	58.951	20.2	12	20	4	0.919	0.971	0.963	1.031	1.097	1.068	1.12	0.0102554
O43866	CD5 antigen-like OS=Homo sapiens OX=9606 GN=CD5L PE=1 SV=1	CD5L	38.087	45	14	71	14	0.913	0.883	0.903	1.15	1.083	1.141	1.25	0.00046311
O60229	Kalirin OS=Homo sapiens OX=9606 GN=KALRN PE=1 SV=3	KALRN	340.26	1.9	5	6	5	1.016	0.99	0.969	1.015	1.004	1.007	1.017	0.28936
O60234	Glia maturation factor gamma OS=Homo sapiens OX=9606 GN=GMFG PE=1 SV=1	GMFG	16.801	22.5	3	7	2	0.939	0.873	0.836	1.145	1.058	1.137	1.261	0.0053164
O60242	Adhesion G protein-coupled receptor B3 OS=Homo sapiens OX=9606 GN=ADGRB3 PE=1 SV=2	ADGRB3	171.52	0.5	1	3	1	1.027	0.942	1.027	1.051	0.936	1.055	1.015	0.7802
O60245	Protocadherin-7 OS=Homo sapiens OX=9606 GN=PCDH7 PE=1 SV=2	PCDH7	116.07	3.4	3	3	3	1.064	1.085	1.022	0.925	0.933	0.958	0.888	0.0044629
O60262	Guanine nucleotide-binding protein G(I)/G(S)/G(O) subunit gamma-7 OS=Homo sapiens OX=9606 GN=GNG7 PE=1 SV=1	GNG7	7.5217	44.1	2	2	2	1.017	1.052	0.934	1.032	1.014	0.959	1.001	0.97446
O60268	Uncharacterized protein KIAA0513 OS=Homo sapiens OX=9606 GN=KIAA0513 PE=1 SV=1	KIAA0513	46.638	18.2	7	17	7	0.913	0.956	0.925	1.076	1.106	1.093	1.172	0.00055721
O60281	Zinc finger protein 292 OS=Homo sapiens OX=9606 GN=ZNF292 PE=1 SV=3	ZNF292	304.81	0.3	1	1	1	1.118	1.066	1.029	0.891	1.007	0.877	0.864	0.041264
O60313	Dynamin-like 120 kDa protein, mitochondrial OS=Homo sapiens OX=9606 GN=OPA1 PE=1 SV=3	OPA1	111.63	2	2	2	2
O60331	Phosphatidylinositol 4-phosphate 5-kinase type-1 gamma OS=Homo sapiens OX=9606 GN=PIP5K1C PE=1 SV=2	PIP5K1C	73.259	4.8	4	5	3	1.03	1.028	0.998	0.979	0.997	1.014	0.978	0.20388
O60353	Frizzled-6 OS=Homo sapiens OX=9606 GN=FZD6 PE=1 SV=2	FZD6	79.291	5.1	4	4	4	1.071	1.173	1.053	0.964	0.773	0.923	0.807	0.04448
O60361	Putative nucleoside diphosphate kinase OS=Homo sapiens OX=9606 GN=NME2P1 PE=5 SV=1	NME2P1	15.529	32.1	5	20	1	1.203	1.198	1.13	0.826	0.821	0.754	0.68	0.00041743
O60449	Lymphocyte antigen 75 OS=Homo sapiens OX=9606 GN=LY75 PE=1 SV=3	LY75	198.31	0.6	2	3	2
O60462	Neuropilin-2 OS=Homo sapiens OX=9606 GN=NRP2 PE=1 SV=3	NRP2	104.83	6.9	6	6	6	1.105	1.127	1.06	0.877	0.932	0.922	0.83	0.00199695
O60488	Long-chain-fatty-acid--CoA ligase 4 OS=Homo sapiens OX=9606 GN=ACSL4 PE=1 SV=2	ACSL4	79.187	16.2	12	17	12	1.015	1.024	1.038	0.977	0.927	0.987	0.94	0.037717
O60493	Sorting nexin-3 OS=Homo sapiens OX=9606 GN=SNX3 PE=1 SV=3	SNX3	18.762	20.4	4	7	2	1.111	1.085	1.03	0.987	0.906	0.861	0.854	0.025215
O60496	Docking protein 2 OS=Homo sapiens OX=9606 GN=DOK2 PE=1 SV=2	DOK2	45.378	20.1	7	10	7	0.907	0.951	0.942	1.045	1.086	1.115	1.159	0.0034017
O60503	Adenylate cyclase type 9 OS=Homo sapiens OX=9606 GN=ADCY9 PE=1 SV=4	ADCY9	150.7	0.6	1	1	1
O60506	Heterogeneous nuclear ribonucleoprotein Q OS=Homo sapiens OX=9606 GN=SYNCRIP PE=1 SV=2	SYNCRIP	69.602	12.5	8	12	8	1.147	1.121	1.035	0.898	0.901	0.896	0.816	0.022903
O60507	Protein-tyrosine sulfotransferase 1 OS=Homo sapiens OX=9606 GN=TPST1 PE=1 SV=1	TPST1	42.188	2.7	1	1	1	1.008	1.079	0.986	0.811	1.076	1.05	0.956	0.60818
O60524	Nuclear export mediator factor NEMF OS=Homo sapiens OX=9606 GN=NEMF PE=1 SV=4	NEMF	122.95	1.9	2	2	2
O60547	GDP-mannose 4,6 dehydratase OS=Homo sapiens OX=9606 GN=GMDS PE=1 SV=1	GMDS	41.949	5.1	2	2	2	0.985	0.981	1.095	1.009	0.912	1.037	0.966	0.55218
O60573	Eukaryotic translation initiation factor 4E type 2 OS=Homo sapiens OX=9606 GN=EIF4E2 PE=1 SV=1	EIF4E2	28.362	4.1	1	1	1	0.956	0.975	1.233	0.951	0.962	0.946	0.904	0.36758
O60610	Protein diaphanous homolog 1 OS=Homo sapiens OX=9606 GN=DIAPH1 PE=1 SV=2	DIAPH1	141.35	18.9	25	39	25	0.992	0.98	0.99	1.026	1.02	1.008	1.031	0.0089163
O60636	Tetraspanin-2 OS=Homo sapiens OX=9606 GN=TSPAN2 PE=1 SV=2	TSPAN2	24.147	12.2	2	6	2	1.056	0.985	1.065	0.97	0.998	1.006	0.958	0.188182
O60637	Tetraspanin-3 OS=Homo sapiens OX=9606 GN=TSPAN3 PE=2 SV=1	TSPAN3	28.017	6.3	2	2	2	1.011	1.005	0.991	1.081	0.986	0.94	1	0.97172
O60645	Exocyst complex component 3 OS=Homo sapiens OX=9606 GN=EXOC3 PE=1 SV=3	EXOC3	85.566	10.5	9	10	9	0.992	0.94	0.938	1.067	1.046	1.045	1.1	0.0079806
O60664	Perilipin-3 OS=Homo sapiens OX=9606 GN=PLIN3 PE=1 SV=3	PLIN3	47.074	24	10	11	10	1.155	1.222	1.16	0.754	0.818	0.817	0.675	0.00026407
O60669	Monocarboxylate transporter 2 OS=Homo sapiens OX=9606 GN=SLC16A7 PE=1 SV=2	SLC16A7	52.2	10.9	6	12	6	0.995	1.092	1.305	0.883	0.824	0.91	0.772	0.040237
O60674	Tyrosine-protein kinase JAK2 OS=Homo sapiens OX=9606 GN=JAK2 PE=1 SV=2	JAK2	130.67	8.9	10	11	8	1.013	0.956	0.941	1.061	1.036	1.003	1.065	0.083716
O60684	Importin subunit alpha-7 OS=Homo sapiens OX=9606 GN=KPNA6 PE=1 SV=1	KPNA6	60.029	12.7	6	7	3	0.963	1	0.982	1.005	1.098	0.981	1.047	0.27822
O60687	Sushi repeat-containing protein SRPX2 OS=Homo sapiens OX=9606 GN=SRPX2 PE=1 SV=1	SRPX2	52.971	10.5	4	6	4	0.862	0.88	0.904	1.136	1.21	1.163	1.326	0.00025673
O60701	UDP-glucose 6-dehydrogenase OS=Homo sapiens OX=9606 GN=UGDH PE=1 SV=1	UGDH	55.023	20.4	9	11	9	1.067	1.067	1.078	0.879	0.931	0.947	0.858	0.021423
O60704	Protein-tyrosine sulfotransferase 2 OS=Homo sapiens OX=9606 GN=TPST2 PE=1 SV=1	TPST2	41.911	3.7	1	1	1
O60711	Leupaxin OS=Homo sapiens OX=9606 GN=LPXN PE=1 SV=1	LPXN	43.332	11.1	4	6	4	0.997	1.118	1.009	1.019	0.966	0.917	0.929	0.197022
O60716	Catenin delta-1 OS=Homo sapiens OX=9606 GN=CTNND1 PE=1 SV=1	CTNND1	108.17	19.5	14	17	14	1.102	1.077	1.033	0.892	0.916	0.928	0.852	0.00196165
O60749	Sorting nexin-2 OS=Homo sapiens OX=9606 GN=SNX2 PE=1 SV=2	SNX2	58.47	17.1	8	10	6	1.051	0.987	1.009	1.023	0.967	1.007	0.984	0.54406
O60762	Dolichol-phosphate mannosyltransferase subunit 1 OS=Homo sapiens OX=9606 GN=DPM1 PE=1 SV=1	DPM1	29.634	15.4	4	5	4	1.114	1.025	1.159	0.853	0.856	0.9	0.791	0.0043585
O60763	General vesicular transport factor p115 OS=Homo sapiens OX=9606 GN=USO1 PE=1 SV=2	USO1	107.89	10.8	9	13	9	1.009	0.987	1.05	0.977	0.954	0.971	0.953	0.068656
O60784	Target of Myb protein 1 OS=Homo sapiens OX=9606 GN=TOM1 PE=1 SV=2	TOM1	53.818	10.8	5	6	5	1.103	1.053	1.16	0.947	0.814	0.901	0.803	0.0136817
O60826	Coiled-coil domain-containing protein 22 OS=Homo sapiens OX=9606 GN=CCDC22 PE=1 SV=1	CCDC22	70.755	1.4	1	1	1
O60831	PRA1 family protein 2 OS=Homo sapiens OX=9606 GN=PRAF2 PE=1 SV=1	PRAF2	19.258	10.1	2	2	2	1.072	1.089	1.096	0.906	1.029	0.795	0.838	0.135343
O60841	Eukaryotic translation initiation factor 5B OS=Homo sapiens OX=9606 GN=EIF5B PE=1 SV=4	EIF5B	138.83	6.1	8	14	8	0.985	0.976	1.069	1.073	0.986	0.94	0.99	0.83188
O60869	Endothelial differentiation-related factor 1 OS=Homo sapiens OX=9606 GN=EDF1 PE=1 SV=1	EDF1	16.368	16.9	2	2	2	1.113	1.093	1.051	0.887	0.868	0.964	0.835	0.0074242
O60884	DnaJ homolog subfamily A member 2 OS=Homo sapiens OX=9606 GN=DNAJA2 PE=1 SV=1	DNAJA2	45.745	13.1	5	6	5	1.011	0.975	0.89	1.065	0.916	1.055	1.056	0.43734
O60888	Protein CutA OS=Homo sapiens OX=9606 GN=CUTA PE=1 SV=2	CUTA	19.116	7.8	1	2	1	1.249	1.215	0.944	0.815	0.85	0.857	0.74	0.031464
O60890	Oligophrenin-1 OS=Homo sapiens OX=9606 GN=OPHN1 PE=1 SV=1	OPHN1	91.64	4.5	4	5	4	0.907	0.885	0.946	1.135	1.08	1.109	1.214	0.0013033
O60925	Prefoldin subunit 1 OS=Homo sapiens OX=9606 GN=PFDN1 PE=1 SV=2	PFDN1	14.21	8.2	1	1	1
O60927	E3 ubiquitin-protein ligase PPP1R11 OS=Homo sapiens OX=9606 GN=PPP1R11 PE=1 SV=1	PPP1R11	13.952	7.1	1	1	1	1.05	1.089	1.001	0.888	0.868	1.091	0.907	0.25136
O75031	Heat shock factor 2-binding protein OS=Homo sapiens OX=9606 GN=HSF2BP PE=1 SV=1	HSF2BP	37.644	3	1	1	1	1.199	1.035	1.09	0.908	0.859	0.882	0.797	0.0080207
O75044	SLIT-ROBO Rho GTPase-activating protein 2 OS=Homo sapiens OX=9606 GN=SRGAP2 PE=1 SV=3	SRGAP2	120.87	8.7	9	14	7	1.21	1.134	1.075	0.845	0.795	0.89	0.74	0.0031185
O75083	WD repeat-containing protein 1 OS=Homo sapiens OX=9606 GN=WDR1 PE=1 SV=4	WDR1	66.193	34.2	20	49	20	0.966	0.958	0.932	1.071	1.048	1.063	1.114	0.00099967
O75116	Rho-associated protein kinase 2 OS=Homo sapiens OX=9606 GN=ROCK2 PE=1 SV=4	ROCK2	160.9	24	35	53	29	1.043	1.004	0.991	0.983	0.986	0.998	0.977	0.21748
O75129	Astrotactin-2 OS=Homo sapiens OX=9606 GN=ASTN2 PE=1 SV=2	ASTN2	148.24	0.5	1	2	1	1.214	1.162	1.075	0.864	0.828	0.798	0.722	0.00153763
O75131	Copine-3 OS=Homo sapiens OX=9606 GN=CPNE3 PE=1 SV=1	CPNE3	60.13	18.2	11	19	10	1.055	1.046	1.039	0.955	0.904	0.967	0.9	0.0074987
O75154	Rab11 family-interacting protein 3 OS=Homo sapiens OX=9606 GN=RAB11FIP3 PE=1 SV=1	RAB11FIP3	82.439	1.2	1	1	1	0.971	0.956	0.975	0.978	0.985	1.171	1.08	0.3406
O75165	DnaJ homolog subfamily C member 13 OS=Homo sapiens OX=9606 GN=DNAJC13 PE=1 SV=5	DNAJC13	254.41	7.7	18	21	18	1.002	0.993	0.98	0.988	1.009	1.03	1.017	0.27518
O75175	CCR4-NOT transcription complex subunit 3 OS=Homo sapiens OX=9606 GN=CNOT3 PE=1 SV=1	CNOT3	81.871	3.3	2	2	2	1.107	0.959	1.014	0.972	0.973	0.986	0.952	0.37284
O75190	DnaJ homolog subfamily B member 6 OS=Homo sapiens OX=9606 GN=DNAJB6 PE=1 SV=2	DNAJB6	36.087	3.4	1	1	1	0.999	0.941	0.967	1.042	1.056	1.03	1.076	0.0171645
O75223	Gamma-glutamylcyclotransferase OS=Homo sapiens OX=9606 GN=GGCT PE=1 SV=1	GGCT	21.007	10.6	2	3	2	1.104	1.14	1.229	0.808	0.861	0.82	0.717	0.0008603
O75312	Zinc finger protein ZPR1 OS=Homo sapiens OX=9606 GN=ZPR1 PE=1 SV=1	ZPR1	50.925	2.6	1	1	1	1.054	0.975	1.034	1.007	1.03	0.917	0.964	0.4348
O75317	Ubiquitin carboxyl-terminal hydrolase 12 OS=Homo sapiens OX=9606 GN=USP12 PE=1 SV=2	USP12	42.857	5.7	2	2	2	1.077	1.109	0.999	0.925	0.933	0.939	0.878	0.054522
O75324	Stannin OS=Homo sapiens OX=9606 GN=SNN PE=1 SV=1	SNN	9.497	12.5	1	1	1
O75326	Semaphorin-7A OS=Homo sapiens OX=9606 GN=SEMA7A PE=1 SV=1	SEMA7A	74.823	6.2	3	6	3	0.987	1.042	0.993	1.009	0.994	0.964	0.982	0.44928
O75340	Programmed cell death protein 6 OS=Homo sapiens OX=9606 GN=PDCD6 PE=1 SV=1	PDCD6	21.868	22.5	5	7	5	1.024	0.999	0.969	0.979	0.989	1.032	1.003	0.9123
O75347	Tubulin-specific chaperone A OS=Homo sapiens OX=9606 GN=TBCA PE=1 SV=3	TBCA	12.855	31.5	4	5	4	1.208	1.144	1.147	0.786	0.861	0.796	0.698	0.00042478
O75352	Mannose-P-dolichol utilization defect 1 protein OS=Homo sapiens OX=9606 GN=MPDU1 PE=1 SV=2	MPDU1	26.638	4	1	4	1
O75365	Protein tyrosine phosphatase type IVA 3 OS=Homo sapiens OX=9606 GN=PTP4A3 PE=1 SV=2	PTP4A3	19.535	4.6	1	1	1	0.927	0.992	0.942	0.986	1.075	1.117	1.111	0.069002
O75366	Advillin OS=Homo sapiens OX=9606 GN=AVIL PE=1 SV=3	AVIL	92.026	1.2	1	1	1	1.008	0.826	0.915	1.145	0.995	1.169	1.204	0.071924
O75367	Core histone macro-H2A.1 OS=Homo sapiens OX=9606 GN=H2AFY PE=1 SV=4	H2AFY	39.617	3	1	1	1
O75368	SH3 domain-binding glutamic acid-rich-like protein OS=Homo sapiens OX=9606 GN=SH3BGRL PE=1 SV=1	SH3BGRL	12.774	52.6	5	7	5	1.237	1.163	1.201	0.756	0.703	0.871	0.647	0.002561
O75369	Filamin-B OS=Homo sapiens OX=9606 GN=FLNB PE=1 SV=2	FLNB	278.16	15.6	39	63	29	1.134	1.149	1.157	0.8	0.812	0.84	0.713	2.3275e-05
O75381	Peroxisomal membrane protein PEX14 OS=Homo sapiens OX=9606 GN=PEX14 PE=1 SV=1	PEX14	41.236	3.2	1	1	1	0.842	0.908	1.238	0.922	1.164	0.991	1.03	0.7901
O75382	Tripartite motif-containing protein 3 OS=Homo sapiens OX=9606 GN=TRIM3 PE=1 SV=2	TRIM3	80.829	2.8	2	4	2	0.892	0.905	1.089	1.135	0.971	1.127	1.12	0.2325
O75387	Large neutral amino acids transporter small subunit 3 OS=Homo sapiens OX=9606 GN=SLC43A1 PE=1 SV=1	SLC43A1	61.476	2	1	1	1	0.96	0.961	0.809	1.167	0.945	1.193	1.211	0.114102
O75390	Citrate synthase, mitochondrial OS=Homo sapiens OX=9606 GN=CS PE=1 SV=2	CS	51.712	11.4	5	8	5	0.958	0.951	0.915	1.01	1.058	1.125	1.131	0.023683
O75396	Vesicle-trafficking protein SEC22b OS=Homo sapiens OX=9606 GN=SEC22B PE=1 SV=4	SEC22B	24.593	34.4	7	10	7	1.127	1.102	0.977	0.925	0.873	0.966	0.862	0.050325
O75436	Vacuolar protein sorting-associated protein 26A OS=Homo sapiens OX=9606 GN=VPS26A PE=1 SV=2	VPS26A	38.169	14.1	4	4	4
O75439	Mitochondrial-processing peptidase subunit beta OS=Homo sapiens OX=9606 GN=PMPCB PE=1 SV=2	PMPCB	54.366	2.5	1	1	1
O75477	Erlin-1 OS=Homo sapiens OX=9606 GN=ERLIN1 PE=1 SV=2	ERLIN1	39.171	14.4	5	9	2
O75487	Glypican-4 OS=Homo sapiens OX=9606 GN=GPC4 PE=1 SV=4	GPC4	62.411	17.1	8	10	7	1.127	1.122	1.099	0.868	0.851	0.866	0.772	1.65201e-05
O75506	Heat shock factor-binding protein 1 OS=Homo sapiens OX=9606 GN=HSBP1 PE=1 SV=1	HSBP1	8.5435	14.5	1	1	1	1.1	1.047	1.227	0.883	0.888	0.838	0.773	0.0071416
O75531	Barrier-to-autointegration factor OS=Homo sapiens OX=9606 GN=BANF1 PE=1 SV=1	BANF1	10.058	40.4	4	4	4	0.898	0.94	0.851	1.14	1.184	1.007	1.239	0.0199954
O75534	Cold shock domain-containing protein E1 OS=Homo sapiens OX=9606 GN=CSDE1 PE=1 SV=2	CSDE1	88.884	3.3	3	3	3	0.924	1.076	1.016	1.001	1.023	0.974	0.994	0.9321
O75558	Syntaxin-11 OS=Homo sapiens OX=9606 GN=STX11 PE=1 SV=1	STX11	33.195	30	9	21	9	0.998	1.001	1.048	0.971	0.969	0.97	0.955	0.10176
O75563	Src kinase-associated phosphoprotein 2 OS=Homo sapiens OX=9606 GN=SKAP2 PE=1 SV=1	SKAP2	41.216	26.2	12	20	12	0.942	0.94	0.907	1.109	1.04	1.089	1.161	0.0027963
O75592	E3 ubiquitin-protein ligase MYCBP2 OS=Homo sapiens OX=9606 GN=MYCBP2 PE=1 SV=4	MYCBP2	513.63	1.3	6	6	6	0.865	0.926	0.943	1.179	1.088	1.058	1.216	0.0094626
O75608	Acyl-protein thioesterase 1 OS=Homo sapiens OX=9606 GN=LYPLA1 PE=1 SV=1	LYPLA1	24.669	13.9	3	10	3	0.925	0.963	0.944	1.106	1.077	1.038	1.137	0.0041178
O75636	Ficolin-3 OS=Homo sapiens OX=9606 GN=FCN3 PE=1 SV=2	FCN3	32.903	19.7	6	11	6	0.941	0.947	0.921	1.108	1.089	1.036	1.151	0.0030195
O75663	TIP41-like protein OS=Homo sapiens OX=9606 GN=TIPRL PE=1 SV=2	TIPRL	31.444	18	5	5	5	1.035	1.131	1.072	0.885	0.848	0.97	0.835	0.018501
O75674	TOM1-like protein 1 OS=Homo sapiens OX=9606 GN=TOM1L1 PE=1 SV=2	TOM1L1	52.988	2.7	1	2	1	1.051	1.03	1.014	0.86	1.013	1.039	0.941	0.34546
O75695	Protein XRP2 OS=Homo sapiens OX=9606 GN=RP2 PE=1 SV=4	RP2	39.641	11.1	6	9	6	1.127	1.19	1.097	0.903	0.86	0.816	0.755	0.00175642
O75718	Cartilage-associated protein OS=Homo sapiens OX=9606 GN=CRTAP PE=1 SV=1	CRTAP	46.561	13.5	5	5	5	0.93	0.932	0.876	1.08	1.089	1.091	1.191	0.0135197
O75751	Solute carrier family 22 member 3 OS=Homo sapiens OX=9606 GN=SLC22A3 PE=1 SV=1	SLC22A3	61.279	3.1	2	2	2	1.086	1.208	0.985	0.913	0.923	0.843	0.817	0.038218
O75791	GRB2-related adapter protein 2 OS=Homo sapiens OX=9606 GN=GRAP2 PE=1 SV=1	GRAP2	37.909	3.6	1	2	1	0.949	0.985	0.999	1.017	1.055	1.028	1.057	0.041839
O75794	Cell division cycle protein 123 homolog OS=Homo sapiens OX=9606 GN=CDC123 PE=1 SV=1	CDC123	39.134	3.3	1	1	1
O75821	Eukaryotic translation initiation factor 3 subunit G OS=Homo sapiens OX=9606 GN=EIF3G PE=1 SV=2	EIF3G	35.611	2.8	1	1	1	1.249	1.035	1.168	0.896	0.893	0.722	0.727	0.023738
O75822	Eukaryotic translation initiation factor 3 subunit J OS=Homo sapiens OX=9606 GN=EIF3J PE=1 SV=2	EIF3J	29.062	7.4	2	3	2	1.103	1.073	1.06	1.016	0.845	0.879	0.847	0.041576
O75832	26S proteasome non-ATPase regulatory subunit 10 OS=Homo sapiens OX=9606 GN=PSMD10 PE=1 SV=1	PSMD10	24.428	3.5	1	1	1
O75843	AP-1 complex subunit gamma-like 2 OS=Homo sapiens OX=9606 GN=AP1G2 PE=1 SV=1	AP1G2	87.116	1.1	1	1	1
O75874	Isocitrate dehydrogenase [NADP] cytoplasmic OS=Homo sapiens OX=9606 GN=IDH1 PE=1 SV=2	IDH1	46.659	22.9	10	17	10	1.157	1.122	1.135	0.841	0.859	0.865	0.751	2.0226e-05
O75882	Attractin OS=Homo sapiens OX=9606 GN=ATRN PE=1 SV=2	ATRN	158.54	3.6	5	6	5	0.951	0.975	0.968	1.079	1.043	0.995	1.077	0.040235
O75886	Signal transducing adapter molecule 2 OS=Homo sapiens OX=9606 GN=STAM2 PE=1 SV=1	STAM2	58.164	9.9	5	6	5	1.086	1.103	1.114	0.861	0.916	0.93	0.82	0.00127991
O75915	PRA1 family protein 3 OS=Homo sapiens OX=9606 GN=ARL6IP5 PE=1 SV=1	ARL6IP5	21.614	13.3	3	5	3	1.005	1.016	0.955	0.987	1.011	1.019	1.014	0.54928
O75935	Dynactin subunit 3 OS=Homo sapiens OX=9606 GN=DCTN3 PE=1 SV=1	DCTN3	21.119	14.5	3	4	3	0.957	1.034	0.963	1.021	0.995	1.029	1.031	0.31394
O75954	Tetraspanin-9 OS=Homo sapiens OX=9606 GN=TSPAN9 PE=1 SV=1	TSPAN9	26.779	18.4	4	24	4	1.004	1	0.994	1.031	1.003	0.993	1.01	0.45834
O75955	Flotillin-1 OS=Homo sapiens OX=9606 GN=FLOT1 PE=1 SV=3	FLOT1	47.355	30.7	10	12	10	1.028	1.079	1.053	0.985	0.94	0.921	0.901	0.0125023
O75962	Triple functional domain protein OS=Homo sapiens OX=9606 GN=TRIO PE=1 SV=2	TRIO	346.9	1.2	4	4	4
O75970	Multiple PDZ domain protein OS=Homo sapiens OX=9606 GN=MPDZ PE=1 SV=2	MPDZ	221.62	0.4	1	1	1
O76003	Glutaredoxin-3 OS=Homo sapiens OX=9606 GN=GLRX3 PE=1 SV=2	GLRX3	37.432	9	3	3	3	0.996	1.019	0.95	0.892	0.849	1.308	1.028	0.95398
O76061	Stanniocalcin-2 OS=Homo sapiens OX=9606 GN=STC2 PE=1 SV=1	STC2	33.248	4	1	2	1	0.956	1.033	0.9	0.92	1.098	1.121	1.087	0.33836
O76071	Probable cytosolic iron-sulfur protein assembly protein CIAO1 OS=Homo sapiens OX=9606 GN=CIAO1 PE=1 SV=1	CIAO1	37.84	3.5	1	1	1	1.132	0.957	1.045	0.867	1.079	0.934	0.919	0.34372
O76074	cGMP-specific 3',5'-cyclic phosphodiesterase OS=Homo sapiens OX=9606 GN=PDE5A PE=1 SV=2	PDE5A	99.984	24.9	21	34	21	0.984	1.001	0.995	1.012	1.044	0.982	1.019	0.35974
O76094	Signal recognition particle subunit SRP72 OS=Homo sapiens OX=9606 GN=SRP72 PE=1 SV=3	SRP72	74.605	5.8	4	6	4	1.155	1.05	1.109	0.928	0.855	0.909	0.812	0.0049391
O94760	N(G),N(G)-dimethylarginine dimethylaminohydrolase 1 OS=Homo sapiens OX=9606 GN=DDAH1 PE=1 SV=3	DDAH1	31.121	15.8	4	6	4	1.18	1.105	1.163	0.845	0.836	0.821	0.726	0.000120357
O94769	Extracellular matrix protein 2 OS=Homo sapiens OX=9606 GN=ECM2 PE=2 SV=1	ECM2	79.788	1.4	1	1	1	0.892	0.951	0.963	1.123	1.054	1.066	1.156	0.0091954
O94804	Serine/threonine-protein kinase 10 OS=Homo sapiens OX=9606 GN=STK10 PE=1 SV=1	STK10	112.13	15.9	16	23	15	1.048	1.069	1.043	0.929	0.95	0.937	0.891	0.00031941
O94805	Actin-like protein 6B OS=Homo sapiens OX=9606 GN=ACTL6B PE=1 SV=1	ACTL6B	46.877	2.3	1	1	1	0.83	0.857	1.1	0.988	1.115	1.19	1.182	0.174699
O94808	Glutamine--fructose-6-phosphate aminotransferase [isomerizing] 2 OS=Homo sapiens OX=9606 GN=GFPT2 PE=1 SV=3	GFPT2	76.93	15.2	10	11	7	1.1	1.075	1.129	0.895	0.9	0.859	0.803	0.00042349
O94813	Slit homolog 2 protein OS=Homo sapiens OX=9606 GN=SLIT2 PE=1 SV=1	SLIT2	169.87	1.2	2	2	2
O94822	E3 ubiquitin-protein ligase listerin OS=Homo sapiens OX=9606 GN=LTN1 PE=1 SV=6	LTN1	200.55	0.6	1	1	1
O94832	Unconventional myosin-Id OS=Homo sapiens OX=9606 GN=MYO1D PE=1 SV=2	MYO1D	116.2	6.2	6	6	6	1.169	1.088	1.11	0.818	0.86	0.922	0.772	0.0031369
O94855	Protein transport protein Sec24D OS=Homo sapiens OX=9606 GN=SEC24D PE=1 SV=2	SEC24D	113.01	5.3	5	5	5	1.001	1.136	1.01	0.987	0.926	0.965	0.915	0.121124
O94874	E3 UFM1-protein ligase 1 OS=Homo sapiens OX=9606 GN=UFL1 PE=1 SV=2	UFL1	89.594	6.9	5	5	5	0.891	0.924	0.912	1.109	1.157	1.103	1.235	0.00033684
O94886	CSC1-like protein 1 OS=Homo sapiens OX=9606 GN=TMEM63A PE=1 SV=3	TMEM63A	92.125	4.5	3	4	3	0.982	1.017	1.019	1.036	0.982	0.997	0.999	0.95848
O94887	FERM, ARHGEF and pleckstrin domain-containing protein 2 OS=Homo sapiens OX=9606 GN=FARP2 PE=1 SV=3	FARP2	119.89	7.8	7	9	6	1.134	1.155	1.033	0.808	0.921	0.91	0.794	0.013102
O94905	Erlin-2 OS=Homo sapiens OX=9606 GN=ERLIN2 PE=1 SV=1	ERLIN2	37.839	14.5	5	10	2	1.102	1.15	1.118	0.871	0.868	0.853	0.769	4.4485e-05
O94915	Protein furry homolog-like OS=Homo sapiens OX=9606 GN=FRYL PE=1 SV=2	FRYL	339.59	1.9	6	7	6	0.998	1.024	0.968	1	0.933	1.1	1.014	0.8199
O94919	Endonuclease domain-containing 1 protein OS=Homo sapiens OX=9606 GN=ENDOD1 PE=1 SV=2	ENDOD1	55.016	12.4	6	8	6	1.023	0.906	1.074	0.997	1.01	0.937	0.98	0.76442
O94925	Glutaminase kidney isoform, mitochondrial OS=Homo sapiens OX=9606 GN=GLS PE=1 SV=1	GLS	73.46	2.5	2	3	2	1.081	1.124	1.14	0.872	0.915	0.86	0.791	0.00068039
O94929	Actin-binding LIM protein 3 OS=Homo sapiens OX=9606 GN=ABLIM3 PE=1 SV=3	ABLIM3	77.801	2.5	1	1	1	0.996	1.053	1.091	0.9	1.07	0.899	0.914	0.21788
O94973	AP-2 complex subunit alpha-2 OS=Homo sapiens OX=9606 GN=AP2A2 PE=1 SV=2	AP2A2	103.96	17.4	15	20	8	1.123	1.054	0.982	0.889	0.907	0.975	0.877	0.052719
O94979	Protein transport protein Sec31A OS=Homo sapiens OX=9606 GN=SEC31A PE=1 SV=3	SEC31A	133.01	8	11	14	11	1.05	1.03	1.012	1.003	0.963	0.965	0.948	0.034438
O95070	Protein YIF1A OS=Homo sapiens OX=9606 GN=YIF1A PE=1 SV=2	YIF1A	32.011	5.1	1	1	1
O95084	Serine protease 23 OS=Homo sapiens OX=9606 GN=PRSS23 PE=1 SV=1	PRSS23	43.001	8.9	3	6	3	0.795	1.004	0.94	1.108	1.07	1.137	1.21	0.052717
O95155	Ubiquitin conjugation factor E4 B OS=Homo sapiens OX=9606 GN=UBE4B PE=1 SV=1	UBE4B	146.18	1.5	2	2	2	0.955	0.953	0.911	1.025	1.049	1.15	1.144	0.025516
O95164	Ubiquitin-like protein 3 OS=Homo sapiens OX=9606 GN=UBL3 PE=1 SV=1	UBL3	13.157	16.2	2	2	2	1.012	1.07	1.088	0.944	0.957	0.926	0.892	0.0087838
O95183	Vesicle-associated membrane protein 5 OS=Homo sapiens OX=9606 GN=VAMP5 PE=1 SV=1	VAMP5	12.805	39.7	4	6	4	1.147	1.091	1.038	0.874	0.876	0.929	0.818	0.0046047
O95197	Reticulon-3 OS=Homo sapiens OX=9606 GN=RTN3 PE=1 SV=2	RTN3	112.61	1.1	1	2	1	1.001	1.115	1.109	0.913	0.915	0.934	0.856	0.0127166
O95219	Sorting nexin-4 OS=Homo sapiens OX=9606 GN=SNX4 PE=1 SV=1	SNX4	51.908	4.2	2	2	2	1.057	1.037	1.056	0.869	0.909	1.072	0.905	0.24568
O95260	Arginyl-tRNA--protein transferase 1 OS=Homo sapiens OX=9606 GN=ATE1 PE=1 SV=2	ATE1	59.09	7.9	4	4	4	0.841	0.88	0.802	1.256	1.169	1.132	1.41	0.00108478
O95295	SNARE-associated protein Snapin OS=Homo sapiens OX=9606 GN=SNAPIN PE=1 SV=1	SNAPIN	14.874	10.3	1	1	1	1.196	0.996	0.999	0.827	0.948	1.026	0.878	0.20924
O95297	Myelin protein zero-like protein 1 OS=Homo sapiens OX=9606 GN=MPZL1 PE=1 SV=1	MPZL1	29.082	17.5	4	8	4	1.055	0.955	1.142	0.876	0.863	0.854	0.823	0.066363
O95319	CUGBP Elav-like family member 2 OS=Homo sapiens OX=9606 GN=CELF2 PE=1 SV=1	CELF2	54.284	2.6	1	1	1
O95336	6-phosphogluconolactonase OS=Homo sapiens OX=9606 GN=PGLS PE=1 SV=2	PGLS	27.547	28.7	6	8	6	1.031	1.132	1.088	0.944	0.934	0.889	0.851	0.0080213
O95340	Bifunctional 3'-phosphoadenosine 5'-phosphosulfate synthase 2 OS=Homo sapiens OX=9606 GN=PAPSS2 PE=1 SV=2	PAPSS2	69.5	11.6	7	10	6	1.051	0.967	1.097	0.95	1.023	0.95	0.938	0.23058
O95352	Ubiquitin-like modifier-activating enzyme ATG7 OS=Homo sapiens OX=9606 GN=ATG7 PE=1 SV=1	ATG7	77.959	6.3	5	5	5	0.982	1.016	1.019	1.075	0.984	0.94	0.994	0.8659
O95372	Acyl-protein thioesterase 2 OS=Homo sapiens OX=9606 GN=LYPLA2 PE=1 SV=1	LYPLA2	24.737	17.7	5	8	5	0.96	0.97	0.955	0.997	1.099	1.074	1.099	0.088278
O95373	Importin-7 OS=Homo sapiens OX=9606 GN=IPO7 PE=1 SV=1	IPO7	119.52	8.9	8	9	8	0.935	0.939	0.979	1.044	1	1.057	1.087	0.020219
O95394	Phosphoacetylglucosamine mutase OS=Homo sapiens OX=9606 GN=PGM3 PE=1 SV=1	PGM3	59.851	12.9	7	11	7	1.097	1.109	1.089	0.835	0.917	0.896	0.804	0.00156304
O95433	Activator of 90 kDa heat shock protein ATPase homolog 1 OS=Homo sapiens OX=9606 GN=AHSA1 PE=1 SV=1	AHSA1	38.274	12.7	4	9	4	1.037	1.008	1.015	0.989	0.978	0.92	0.943	0.071337
O95445	Apolipoprotein M OS=Homo sapiens OX=9606 GN=APOM PE=1 SV=2	APOM	21.253	4.3	1	3	1	0.823	1.002	0.989	1.05	1.085	1.075	1.141	0.169539
O95450	A disintegrin and metalloproteinase with thrombospondin motifs 2 OS=Homo sapiens OX=9606 GN=ADAMTS2 PE=2 SV=2	ADAMTS2	134.75	2.1	2	2	2	0.92	0.885	0.912	1.044	1.218	1.092	1.234	0.0115553
O95456	Proteasome assembly chaperone 1 OS=Homo sapiens OX=9606 GN=PSMG1 PE=1 SV=1	PSMG1	32.854	3.5	1	1	1	1.057	1.002	0.981	0.934	0.998	1.042	0.978	0.59368
O95477	Phospholipid-transporting ATPase ABCA1 OS=Homo sapiens OX=9606 GN=ABCA1 PE=1 SV=3	ABCA1	254.3	2.4	6	7	6	1.064	1.111	1.038	0.905	0.984	0.883	0.863	0.0179955
O95486	Protein transport protein Sec24A OS=Homo sapiens OX=9606 GN=SEC24A PE=1 SV=2	SEC24A	119.75	2.2	3	3	2	1.057	0.988	1.04	0.935	1.007	0.986	0.949	0.156383
O95487	Protein transport protein Sec24B OS=Homo sapiens OX=9606 GN=SEC24B PE=1 SV=2	SEC24B	137.42	2.5	3	3	2
O95497	Pantetheinase OS=Homo sapiens OX=9606 GN=VNN1 PE=1 SV=2	VNN1	57.011	7.4	3	3	3	0.867	0.931	0.871	0.869	0.939	1.585	1.271	0.39714
O95571	Persulfide dioxygenase ETHE1, mitochondrial OS=Homo sapiens OX=9606 GN=ETHE1 PE=1 SV=2	ETHE1	27.873	17.7	4	5	4	0.995	0.974	1.016	0.987	0.889	0.956	0.949	0.18348
O95573	Long-chain-fatty-acid--CoA ligase 3 OS=Homo sapiens OX=9606 GN=ACSL3 PE=1 SV=3	ACSL3	80.419	4.6	3	3	3	1.029	1.125	1.053	0.943	0.981	0.854	0.866	0.042317
O95671	Probable bifunctional dTTP/UTP pyrophosphatase/methyltransferase protein OS=Homo sapiens OX=9606 GN=ASMTL PE=1 SV=3	ASMTL	68.856	6	3	3	3	0.982	0.971	0.941	1.04	1.043	1.05	1.083	0.0036962
O95721	Synaptosomal-associated protein 29 OS=Homo sapiens OX=9606 GN=SNAP29 PE=1 SV=1	SNAP29	28.97	18.2	4	5	4	1.041	1.064	0.983	0.973	0.95	1.011	0.95	0.162221
O95747	Serine/threonine-protein kinase OSR1 OS=Homo sapiens OX=9606 GN=OXSR1 PE=1 SV=1	OXSR1	58.022	11.2	6	9	3	1.07	1.049	1.01	0.934	1.008	1.035	0.951	0.2243
O95749	Geranylgeranyl pyrophosphate synthase OS=Homo sapiens OX=9606 GN=GGPS1 PE=1 SV=1	GGPS1	34.87	3.7	1	1	1
O95772	STARD3 N-terminal-like protein OS=Homo sapiens OX=9606 GN=STARD3NL PE=1 SV=1	STARD3NL	26.654	11.5	3	3	3	1.025	1.049	1.047	0.971	0.922	0.902	0.896	0.0086574
O95782	AP-2 complex subunit alpha-1 OS=Homo sapiens OX=9606 GN=AP2A1 PE=1 SV=3	AP2A1	107.54	20.3	19	27	12	1.026	1.027	1.023	0.918	0.991	0.953	0.93	0.081642
O95810	Caveolae-associated protein 2 OS=Homo sapiens OX=9606 GN=CAVIN2 PE=1 SV=3	CAVIN2	47.173	27.5	11	62	11	0.925	0.908	0.9	1.076	1.098	1.113	1.203	0.00013551
O95816	BAG family molecular chaperone regulator 2 OS=Homo sapiens OX=9606 GN=BAG2 PE=1 SV=1	BAG2	23.772	23.2	6	6	6	1.025	1.018	1.016	0.963	0.963	0.934	0.935	0.0030767
O95817	BAG family molecular chaperone regulator 3 OS=Homo sapiens OX=9606 GN=BAG3 PE=1 SV=3	BAG3	61.594	6.6	3	4	3	1.164	1.07	1.074	0.875	0.832	0.969	0.809	0.015398
O95819	Mitogen-activated protein kinase kinase kinase kinase 4 OS=Homo sapiens OX=9606 GN=MAP4K4 PE=1 SV=2	MAP4K4	142.1	12	13	17	7	1.106	1.07	1.205	0.859	0.886	0.831	0.762	0.0024624
O95825	Quinone oxidoreductase-like protein 1 OS=Homo sapiens OX=9606 GN=CRYZL1 PE=1 SV=2	CRYZL1	38.696	9.7	3	3	3	1.034	1.108	0.951	0.918	0.938	1.041	0.937	0.33078
O95834	Echinoderm microtubule-associated protein-like 2 OS=Homo sapiens OX=9606 GN=EML2 PE=1 SV=1	EML2	70.678	12.2	7	11	7	0.982	1	0.885	0.983	1.047	1.102	1.092	0.153084
O95857	Tetraspanin-13 OS=Homo sapiens OX=9606 GN=TSPAN13 PE=2 SV=1	TSPAN13	22.147	7.4	2	2	1	0.99	1.043	1.032	1.023	1.007	0.915	0.961	0.3461
O95858	Tetraspanin-15 OS=Homo sapiens OX=9606 GN=TSPAN15 PE=1 SV=1	TSPAN15	33.165	19.4	5	10	5	1.016	1.097	0.997	1.063	0.997	0.924	0.959	0.44642
O95861	3'(2'),5'-bisphosphate nucleotidase 1 OS=Homo sapiens OX=9606 GN=BPNT1 PE=1 SV=1	BPNT1	33.392	5.2	2	2	2	0.963	1.096	1.082	0.911	1.031	0.92	0.911	0.179403
O95865	N(G),N(G)-dimethylarginine dimethylaminohydrolase 2 OS=Homo sapiens OX=9606 GN=DDAH2 PE=1 SV=1	DDAH2	29.644	24.2	6	9	6	1.126	1.079	1.111	0.826	0.875	0.901	0.785	0.00103688
O95866	Megakaryocyte and platelet inhibitory receptor G6b OS=Homo sapiens OX=9606 GN=MPIG6B PE=1 SV=1	MPIG6B	26.163	21.6	6	10	6	0.992	1.011	0.969	1.015	1.035	0.995	1.025	0.22032
O95870	Phosphatidylserine lipase ABHD16A OS=Homo sapiens OX=9606 GN=ABHD16A PE=1 SV=3	ABHD16A	63.243	11.6	7	7	7	0.98	0.95	1.01	1.036	1.042	1.018	1.053	0.052316
O95967	EGF-containing fibulin-like extracellular matrix protein 2 OS=Homo sapiens OX=9606 GN=EFEMP2 PE=1 SV=3	EFEMP2	49.405	12	5	7	5	0.945	0.861	0.909	1.055	1.145	1.112	1.22	0.0052835
O95980	Reversion-inducing cysteine-rich protein with Kazal motifs OS=Homo sapiens OX=9606 GN=RECK PE=1 SV=1	RECK	106.46	15.9	12	18	12	1.117	1.104	1.085	0.905	0.902	0.834	0.799	0.00129854
O96006	Zinc finger BED domain-containing protein 1 OS=Homo sapiens OX=9606 GN=ZBED1 PE=1 SV=1	ZBED1	78.155	1.4	1	1	1	0.933	0.914	1.044	1.092	1.032	1.032	1.092	0.121384
P00167	Cytochrome b5 OS=Homo sapiens OX=9606 GN=CYB5A PE=1 SV=2	CYB5A	15.33	20.1	2	2	2
P00326	Alcohol dehydrogenase 1C OS=Homo sapiens OX=9606 GN=ADH1C PE=1 SV=2	ADH1C	39.867	2.9	1	1	1	0.923	0.923	0.806	1.314	1.14	0.947	1.282	0.082715
P00338	L-lactate dehydrogenase A chain OS=Homo sapiens OX=9606 GN=LDHA PE=1 SV=2	LDHA	36.688	18.7	7	18	6	1.066	1.154	1.099	0.864	0.882	0.852	0.783	0.00063555
P00352	Retinal dehydrogenase 1 OS=Homo sapiens OX=9606 GN=ALDH1A1 PE=1 SV=2	ALDH1A1	54.861	18	8	13	7	1.138	1.074	1.168	0.839	0.827	0.835	0.74	0.00028051
P00387	NADH-cytochrome b5 reductase 3 OS=Homo sapiens OX=9606 GN=CYB5R3 PE=1 SV=3	CYB5R3	34.234	22.9	6	10	6	1.053	1.02	0.977	1.013	0.945	0.973	0.961	0.25078
P00390	Glutathione reductase, mitochondrial OS=Homo sapiens OX=9606 GN=GSR PE=1 SV=2	GSR	56.256	12.3	6	6	6	1.017	1.175	1.104	0.855	0.831	0.917	0.79	0.0099764
P00441	Superoxide dismutase [Cu-Zn] OS=Homo sapiens OX=9606 GN=SOD1 PE=1 SV=2	SOD1	15.936	21.4	3	8	3	1.136	1.09	1.201	0.853	0.765	0.787	0.702	0.00118329
P00450	Ceruloplasmin OS=Homo sapiens OX=9606 GN=CP PE=1 SV=1	CP	122.2	19.9	18	28	13	0.916	0.866	0.895	1.117	1.093	1.153	1.256	0.00053594
P00488	Coagulation factor XIII A chain OS=Homo sapiens OX=9606 GN=F13A1 PE=1 SV=4	F13A1	83.266	25.7	18	64	18	0.938	0.902	0.926	1.107	1.083	1.1	1.189	0.000197424
P00491	Purine nucleoside phosphorylase OS=Homo sapiens OX=9606 GN=PNP PE=1 SV=2	PNP	32.118	38.8	9	17	9	1.108	1.07	1.01	0.917	0.882	0.944	0.86	0.0109157
P00492	Hypoxanthine-guanine phosphoribosyltransferase OS=Homo sapiens OX=9606 GN=HPRT1 PE=1 SV=2	HPRT1	24.579	31.2	6	8	5	0.97	1.004	0.963	1.018	1.002	1.049	1.045	0.077463
P00505	Aspartate aminotransferase, mitochondrial OS=Homo sapiens OX=9606 GN=GOT2 PE=1 SV=3	GOT2	47.517	3	1	1	1	1.219	1.238	1.211	0.775	0.777	0.697	0.613	0.000177709
P00533	Epidermal growth factor receptor OS=Homo sapiens OX=9606 GN=EGFR PE=1 SV=2	EGFR	134.28	15.4	19	29	17	1.138	1.129	1.125	0.879	0.836	0.826	0.749	0.000118293
P00558	Phosphoglycerate kinase 1 OS=Homo sapiens OX=9606 GN=PGK1 PE=1 SV=3	PGK1	44.614	53.2	20	61	20	0.987	0.987	0.954	1.033	1.01	1.016	1.045	0.029238
P00568	Adenylate kinase isoenzyme 1 OS=Homo sapiens OX=9606 GN=AK1 PE=1 SV=3	AK1	21.635	20.1	4	4	4	0.97	1.022	1.04	1.031	1.027	0.927	0.984	0.70732
P00734	Prothrombin OS=Homo sapiens OX=9606 GN=F2 PE=1 SV=2	F2	70.036	43.9	25	65	20	0.886	0.878	0.869	1.174	1.162	1.124	1.314	4.2036e-05
P00736	Complement C1r subcomponent OS=Homo sapiens OX=9606 GN=C1R PE=1 SV=2	C1R	80.118	27.9	22	61	21	0.876	0.884	0.841	1.169	1.159	1.135	1.331	8.2307e-05
P00738	Haptoglobin OS=Homo sapiens OX=9606 GN=HP PE=1 SV=1	HP	45.205	44.3	19	99	8	0.951	0.889	0.943	1.094	1.105	1.052	1.168	0.0038995
P00739	Haptoglobin-related protein OS=Homo sapiens OX=9606 GN=HPR PE=2 SV=2	HPR	39.029	35.9	15	64	4	0.92	0.894	0.908	0.999	1.115	1.183	1.211	0.0196168
P00740	Coagulation factor IX OS=Homo sapiens OX=9606 GN=F9 PE=1 SV=2	F9	51.778	28.2	11	16	11	0.894	0.883	0.818	1.152	1.122	1.153	1.321	0.00067548
P00742	Coagulation factor X OS=Homo sapiens OX=9606 GN=F10 PE=1 SV=2	F10	54.731	21.3	10	28	10	1.048	1.065	1.032	0.966	0.941	0.95	0.908	0.00127811
P00746	Complement factor D OS=Homo sapiens OX=9606 GN=CFD PE=1 SV=5	CFD	27.033	8.3	1	1	1
P00747	Plasminogen OS=Homo sapiens OX=9606 GN=PLG PE=1 SV=2	PLG	90.568	32.2	25	52	25	0.911	0.918	0.978	1.075	1.095	1.07	1.154	0.00364
P00748	Coagulation factor XII OS=Homo sapiens OX=9606 GN=F12 PE=1 SV=3	F12	67.791	6.5	5	5	5	0.925	0.982	1.045	1.004	1.05	1.045	1.05	0.26122
P00749	Urokinase-type plasminogen activator OS=Homo sapiens OX=9606 GN=PLAU PE=1 SV=2	PLAU	48.507	11.8	5	10	5	1.089	1.096	1.081	0.929	0.923	0.904	0.844	4.4698e-05
P00750	Tissue-type plasminogen activator OS=Homo sapiens OX=9606 GN=PLAT PE=1 SV=1	PLAT	62.916	12.3	6	6	6	0.922	0.889	0.961	1.046	1.058	1.11	1.159	0.0068846
P00751	Complement factor B OS=Homo sapiens OX=9606 GN=CFB PE=1 SV=2	CFB	85.532	27.1	19	32	19	0.982	1.003	0.931	1.052	1.036	1.041	1.073	0.034936
P00813	Adenosine deaminase OS=Homo sapiens OX=9606 GN=ADA PE=1 SV=3	ADA	40.764	7.4	3	4	3	1.106	1.082	1.125	0.833	0.87	0.956	0.803	0.0063002
P00918	Carbonic anhydrase 2 OS=Homo sapiens OX=9606 GN=CA2 PE=1 SV=2	CA2	29.246	20	5	10	5	1.067	1.073	1.084	0.926	0.928	0.882	0.849	0.00067718
P00966	Argininosuccinate synthase OS=Homo sapiens OX=9606 GN=ASS1 PE=1 SV=2	ASS1	46.53	7	3	5	3	1.125	1.126	1.126	0.891	0.884	0.87	0.783	0.00082234
P01008	Antithrombin-III OS=Homo sapiens OX=9606 GN=SERPINC1 PE=1 SV=1	SERPINC1	52.602	21.6	9	24	8	0.949	0.887	0.966	1.047	1.063	1.093	1.143	0.0096638
P01009	Alpha-1-antitrypsin OS=Homo sapiens OX=9606 GN=SERPINA1 PE=1 SV=3	SERPINA1	46.736	26.8	13	36	12	0.93	0.923	0.913	1.105	1.091	1.073	1.182	7.8422e-05
P01011	Alpha-1-antichymotrypsin OS=Homo sapiens OX=9606 GN=SERPINA3 PE=1 SV=2	SERPINA3	47.65	14.2	6	7	6	0.901	0.976	0.865	1.051	1.087	1.11	1.185	0.0118411
P01019	Angiotensinogen OS=Homo sapiens OX=9606 GN=AGT PE=1 SV=1	AGT	53.154	9.5	4	10	4	0.911	0.859	0.933	1.149	1.11	1.091	1.239	0.0017414
P01023	Alpha-2-macroglobulin OS=Homo sapiens OX=9606 GN=A2M PE=1 SV=3	A2M	163.29	40.4	53	291	42	0.95	0.935	0.961	1.073	1.053	1.054	1.117	0.0003799
P01024	Complement C3 OS=Homo sapiens OX=9606 GN=C3 PE=1 SV=2	C3	187.15	33.3	54	153	46	0.943	0.914	0.928	1.109	1.07	1.092	1.175	0.00030237
P01031	Complement C5 OS=Homo sapiens OX=9606 GN=C5 PE=1 SV=4	C5	188.3	22	42	90	42	0.911	0.922	0.921	1.109	1.088	1.085	1.192	2.2036e-05
P01033	Metalloproteinase inhibitor 1 OS=Homo sapiens OX=9606 GN=TIMP1 PE=1 SV=1	TIMP1	23.171	10.1	2	6	2	1.011	0.974	1.014	1.006	0.99	0.962	0.986	0.49602
P01034	Cystatin-C OS=Homo sapiens OX=9606 GN=CST3 PE=1 SV=1	CST3	15.799	7.5	1	1	1
P01042	Kininogen-1 OS=Homo sapiens OX=9606 GN=KNG1 PE=1 SV=2	KNG1	71.957	25.5	15	26	15	0.964	0.947	0.939	1.073	1.083	1.001	1.108	0.0173958
P01111	GTPase NRas OS=Homo sapiens OX=9606 GN=NRAS PE=1 SV=1	NRAS	21.229	34.9	6	12	2	1.096	0.996	1.411	0.871	0.857	0.755	0.709	0.041635
P01112	GTPase HRas OS=Homo sapiens OX=9606 GN=HRAS PE=1 SV=1	HRAS	21.298	39.2	6	9	3	1.076	1.061	1.091	0.866	0.935	0.962	0.856	0.0084778
P01116	GTPase KRas OS=Homo sapiens OX=9606 GN=KRAS PE=1 SV=1	KRAS	21.656	30.2	6	13	4	1.061	0.997	0.99	0.903	0.961	0.885	0.902	0.035596
P01127	Platelet-derived growth factor subunit B OS=Homo sapiens OX=9606 GN=PDGFB PE=1 SV=1	PDGFB	27.283	3.3	1	1	1	0.914	0.998	1.006	1.037	1.072	1.009	1.069	0.131399
P01130	Low-density lipoprotein receptor OS=Homo sapiens OX=9606 GN=LDLR PE=1 SV=1	LDLR	95.375	6.5	5	5	5	1.1	1.125	1.018	0.891	0.928	0.953	0.855	0.0122592
P01133	Pro-epidermal growth factor OS=Homo sapiens OX=9606 GN=EGF PE=1 SV=2	EGF	133.99	1.8	2	2	2	1.024	0.906	0.941	1.004	1.093	1.076	1.105	0.087041
P01137	Transforming growth factor beta-1 proprotein OS=Homo sapiens OX=9606 GN=TGFB1 PE=1 SV=2	TGFB1	44.341	18.7	7	12	7	1.023	1.024	1.031	0.987	1.001	0.99	0.968	0.002581
P01344	Insulin-like growth factor II OS=Homo sapiens OX=9606 GN=IGF2 PE=1 SV=1	IGF2	20.14	8.9	1	1	1	0.913	0.856	1.021	1.085	1.133	1.061	1.175	0.040777
P01591	Immunoglobulin J chain OS=Homo sapiens OX=9606 GN=JCHAIN PE=1 SV=4	JCHAIN	18.098	43.4	6	46	6	0.91	0.9	0.9	1.159	1.073	1.119	1.237	0.00072016
P01594	Immunoglobulin kappa variable 1-33 OS=Homo sapiens OX=9606 GN=IGKV1-33 PE=1 SV=2	IGKV1-33	12.848	13.7	1	3	1	0.822	1.02	0.928	1.069	1.064	1.143	1.183	0.06204
P01602	Immunoglobulin kappa variable 1-5 OS=Homo sapiens OX=9606 GN=IGKV1-5 PE=1 SV=2	IGKV1-5	12.781	22.2	2	3	1
P01619	Immunoglobulin kappa variable 3-20 OS=Homo sapiens OX=9606 GN=IGKV3-20 PE=1 SV=2	IGKV3-20	12.557	13.8	1	3	1	0.897	0.826	0.792	1.265	1.175	1.13	1.419	0.0020647
P01700	Immunoglobulin lambda variable 1-47 OS=Homo sapiens OX=9606 GN=IGLV1-47 PE=1 SV=2	IGLV1-47	12.283	24.8	3	9	3	0.919	0.92	0.949	1.134	1.007	1.106	1.165	0.0159184
P01701	Immunoglobulin lambda variable 1-51 OS=Homo sapiens OX=9606 GN=IGLV1-51 PE=1 SV=2	IGLV1-51	12.249	13.7	3	11	3	0.927	0.981	0.893	1.086	1.065	1.105	1.162	0.0067207
P01703	Immunoglobulin lambda variable 1-40 OS=Homo sapiens OX=9606 GN=IGLV1-40 PE=1 SV=2	IGLV1-40	12.301	13.6	1	1	1	0.934	0.881	1.082	1.069	1.062	1.027	1.09	0.22304
P01704	Immunoglobulin lambda variable 2-14 OS=Homo sapiens OX=9606 GN=IGLV2-14 PE=1 SV=2	IGLV2-14	12.597	13.3	2	8	1	0.908	0.871	0.893	1.11	1.123	1.138	1.262	7.9273e-05
P01705	Immunoglobulin lambda variable 2-23 OS=Homo sapiens OX=9606 GN=IGLV2-23 PE=1 SV=2	IGLV2-23	11.893	7.1	1	3	1	0.917	0.949	0.885	1.087	1.109	1.126	1.208	0.00111949
P01706	Immunoglobulin lambda variable 2-11 OS=Homo sapiens OX=9606 GN=IGLV2-11 PE=1 SV=2	IGLV2-11	12.644	6.7	1	6	1	0.941	0.922	0.913	1.104	1.041	1.072	1.159	0.00154032
P01709	Immunoglobulin lambda variable 2-8 OS=Homo sapiens OX=9606 GN=IGLV2-8 PE=1 SV=2	IGLV2-8	12.382	6.8	1	13	1	0.92	0.936	0.875	1.122	1.106	1.115	1.224	0.00060177
P01714	Immunoglobulin lambda variable 3-19 OS=Homo sapiens OX=9606 GN=IGLV3-19 PE=1 SV=2	IGLV3-19	12.042	27.7	3	7	3	0.873	0.864	0.939	1.152	1.122	1.09	1.257	0.00171737
P01715	Immunoglobulin lambda variable 3-1 OS=Homo sapiens OX=9606 GN=IGLV3-1 PE=1 SV=2	IGLV3-1	12.296	19.1	2	6	2	0.953	0.969	0.792	1.072	1.16	1.053	1.21	0.052518
P01717	Immunoglobulin lambda variable 3-25 OS=Homo sapiens OX=9606 GN=IGLV3-25 PE=1 SV=2	IGLV3-25	12.011	36.6	4	11	1	0.908	0.95	0.866	1.163	1.132	1.082	1.24	0.0032003
P01718	Immunoglobulin lambda variable 3-27 OS=Homo sapiens OX=9606 GN=IGLV3-27 PE=1 SV=2	IGLV3-27	12.165	28.3	3	6	1	0.932	0.895	0.958	1.115	1.053	1.103	1.175	0.0036776
P01721	Immunoglobulin lambda variable 6-57 OS=Homo sapiens OX=9606 GN=IGLV6-57 PE=1 SV=2	IGLV6-57	12.566	18.8	2	7	2	0.976	0.961	0.789	1.055	1.151	1.17	1.238	0.045238
P01742	Immunoglobulin heavy variable 1-69 OS=Homo sapiens OX=9606 GN=IGHV1-69 PE=1 SV=2	IGHV1-69	12.659	26.5	3	8	2	0.984	0.919	0.945	1.073	1.092	1.032	1.123	0.0111404
P01743	Immunoglobulin heavy variable 1-46 OS=Homo sapiens OX=9606 GN=IGHV1-46 PE=1 SV=2	IGHV1-46	12.933	22.2	2	9	1	0.958	0.84	0.738	1.051	1.298	1.201	1.4	0.025456
P01766	Immunoglobulin heavy variable 3-13 OS=Homo sapiens OX=9606 GN=IGHV3-13 PE=1 SV=2	IGHV3-13	12.506	19	2	5	1	0.875	0.934	0.907	1.168	1.126	1.049	1.231	0.0048815
P01780	Immunoglobulin heavy variable 3-7 OS=Homo sapiens OX=9606 GN=IGHV3-7 PE=1 SV=2	IGHV3-7	12.943	32.5	4	26	2	0.92	0.933	0.872	1.143	1.076	1.139	1.232	0.00182193
P01833	Polymeric immunoglobulin receptor OS=Homo sapiens OX=9606 GN=PIGR PE=1 SV=4	PIGR	83.283	19.4	14	32	14	0.927	0.949	0.939	1.089	1.092	1.046	1.146	0.00091654
P01834	Immunoglobulin kappa constant OS=Homo sapiens OX=9606 GN=IGKC PE=1 SV=2	IGKC	11.765	80.4	6	58	2	0.846	0.875	0.831	1.149	1.105	1.206	1.356	0.00049932
P01859	Immunoglobulin heavy constant gamma 2 OS=Homo sapiens OX=9606 GN=IGHG2 PE=1 SV=2	IGHG2	35.9	33.7	9	29	4	0.937	0.939	0.875	1.195	1.066	1.074	1.212	0.011702
P01860	Immunoglobulin heavy constant gamma 3 OS=Homo sapiens OX=9606 GN=IGHG3 PE=1 SV=2	IGHG3	41.287	37.9	11	34	4	0.943	0.944	0.941	1.12	1.12	1.03	1.156	0.035437
P01861	Immunoglobulin heavy constant gamma 4 OS=Homo sapiens OX=9606 GN=IGHG4 PE=1 SV=1	IGHG4	35.94	24.8	7	26	3	0.937	0.925	0.925	1.07	1.102	1.112	1.178	0.000184259
P01871	Immunoglobulin heavy constant mu OS=Homo sapiens OX=9606 GN=IGHM PE=1 SV=4	IGHM	49.439	55	27	472	27	0.895	0.912	0.906	1.112	1.094	1.112	1.223	1.65058e-05
P01876	Immunoglobulin heavy constant alpha 1 OS=Homo sapiens OX=9606 GN=IGHA1 PE=1 SV=2	IGHA1	37.654	38.8	12	45	7	0.93	0.883	0.894	1.115	1.11	1.082	1.222	0.0003844
P01889	HLA class I histocompatibility antigen, B alpha chain OS=Homo sapiens OX=9606 GN=HLA-B PE=1 SV=3	HLA-B	40.46	31.2	10	31	4	0.983	1.023	1.042	0.921	0.979	0.912	0.923	0.04508
P01893	Putative HLA class I histocompatibility antigen, alpha chain H OS=Homo sapiens OX=9606 GN=HLA-H PE=5 SV=3	HLA-H	40.891	25.7	8	15	2	1.074	1.027	1.201	0.915	0.861	0.911	0.814	0.0155243
P01903	HLA class II histocompatibility antigen, DR alpha chain OS=Homo sapiens OX=9606 GN=HLA-DRA PE=1 SV=1	HLA-DRA	28.607	4.7	1	1	1
P01920	HLA class II histocompatibility antigen, DQ beta 1 chain OS=Homo sapiens OX=9606 GN=HLA-DQB1 PE=1 SV=2	HLA-DQB1	29.991	5	1	1	1	0.961	0.764	1.048	1.05	1.046	1.21	1.192	0.160144
P02042	Hemoglobin subunit delta OS=Homo sapiens OX=9606 GN=HBD PE=1 SV=2	HBD	16.055	28.6	4	5	1	1.016	1.026	0.966	1.006	1.054	0.946	0.999	0.97334
P02452	Collagen alpha-1(I) chain OS=Homo sapiens OX=9606 GN=COL1A1 PE=1 SV=5	COL1A1	138.94	31.1	37	72	33	0.889	0.893	0.887	1.126	1.139	1.124	1.27	4.1294e-07
P02458	Collagen alpha-1(II) chain OS=Homo sapiens OX=9606 GN=COL2A1 PE=1 SV=3	COL2A1	141.78	4.5	5	7	1	0.819	1.033	1.029	1.088	1.072	0.998	1.096	0.29918
P02461	Collagen alpha-1(III) chain OS=Homo sapiens OX=9606 GN=COL3A1 PE=1 SV=4	COL3A1	138.56	18.3	20	35	20	0.876	0.915	0.888	1.137	1.118	1.075	1.243	0.0004961
P02545	Prelamin-A/C OS=Homo sapiens OX=9606 GN=LMNA PE=1 SV=1	LMNA	74.139	10.1	7	8	7	1.024	1.02	1.082	0.889	0.941	0.932	0.884	0.0088037
P02549	Spectrin alpha chain, erythrocytic 1 OS=Homo sapiens OX=9606 GN=SPTA1 PE=1 SV=5	SPTA1	280.01	1	2	2	2	1.115	0.911	1.131	1.117	0.804	0.927	0.902	0.4147
P02647	Apolipoprotein A-I OS=Homo sapiens OX=9606 GN=APOA1 PE=1 SV=1	APOA1	30.777	66.7	20	68	19	0.913	0.947	0.9	1.1	1.094	1.074	1.184	0.00054341
P02649	Apolipoprotein E OS=Homo sapiens OX=9606 GN=APOE PE=1 SV=1	APOE	36.154	51.4	17	52	14	0.894	0.888	0.867	1.161	1.143	1.125	1.294	3.9049e-05
P02652	Apolipoprotein A-II OS=Homo sapiens OX=9606 GN=APOA2 PE=1 SV=1	APOA2	11.175	19	3	5	3	0.87	0.941	0.953	1.079	1.171	0.983	1.17	0.055764
P02654	Apolipoprotein C-I OS=Homo sapiens OX=9606 GN=APOC1 PE=1 SV=1	APOC1	9.3318	34.9	5	9	5	1.001	1.007	0.953	1.004	0.994	0.992	1.01	0.60404
P02655	Apolipoprotein C-II OS=Homo sapiens OX=9606 GN=APOC2 PE=1 SV=1	APOC2	11.284	28.7	3	5	3	0.871	0.913	0.961	1.13	1.112	1.022	1.189	0.0147996
P02656	Apolipoprotein C-III OS=Homo sapiens OX=9606 GN=APOC3 PE=1 SV=1	APOC3	10.852	34.3	3	11	3	0.882	0.853	0.92	1.178	1.176	1.126	1.311	0.00050437
P02671	Fibrinogen alpha chain OS=Homo sapiens OX=9606 GN=FGA PE=1 SV=2	FGA	94.972	26.9	22	40	22	0.912	0.966	0.928	1.063	1.07	1.043	1.132	0.0026618
P02675	Fibrinogen beta chain OS=Homo sapiens OX=9606 GN=FGB PE=1 SV=2	FGB	55.928	31.8	16	29	16	0.933	1.005	0.969	1.013	1.045	1.061	1.073	0.049822
P02679	Fibrinogen gamma chain OS=Homo sapiens OX=9606 GN=FGG PE=1 SV=3	FGG	51.511	22.5	12	24	12	0.963	0.942	0.954	1.076	1.04	1.042	1.105	0.00146107
P02686	Myelin basic protein OS=Homo sapiens OX=9606 GN=MBP PE=1 SV=3	MBP	33.117	3	1	1	1	1.117	1.138	1.234	0.85	0.796	0.82	0.707	0.00065553
P02730	Band 3 anion transport protein OS=Homo sapiens OX=9606 GN=SLC4A1 PE=1 SV=3	SLC4A1	101.79	13	10	17	10	1.109	1.098	1.013	0.887	0.905	0.944	0.85	0.0088247
P02741	C-reactive protein OS=Homo sapiens OX=9606 GN=CRP PE=1 SV=1	CRP	25.038	4.5	1	1	1
P02743	Serum amyloid P-component OS=Homo sapiens OX=9606 GN=APCS PE=1 SV=2	APCS	25.387	28.3	7	35	7	1.096	1.096	1.084	0.904	0.907	0.901	0.828	6.8942e-07
P02745	Complement C1q subcomponent subunit A OS=Homo sapiens OX=9606 GN=C1QA PE=1 SV=2	C1QA	26.016	6.9	2	7	2	0.789	0.893	0.856	1.195	1.196	1.117	1.382	0.0016226
P02746	Complement C1q subcomponent subunit B OS=Homo sapiens OX=9606 GN=C1QB PE=1 SV=3	C1QB	26.721	17	4	26	4	0.829	0.781	0.827	1.217	1.2	1.218	1.492	3.8705e-05
P02747	Complement C1q subcomponent subunit C OS=Homo sapiens OX=9606 GN=C1QC PE=1 SV=3	C1QC	25.773	28.6	4	11	4	0.847	0.796	0.759	1.22	1.218	1.231	1.527	0.0056036
P02748	Complement component C9 OS=Homo sapiens OX=9606 GN=C9 PE=1 SV=2	C9	63.173	21.5	13	33	11	0.905	0.926	0.921	1.123	1.098	1.082	1.2	0.000141277
P02749	Beta-2-glycoprotein 1 OS=Homo sapiens OX=9606 GN=APOH PE=1 SV=3	APOH	38.298	38.6	11	22	11	1.078	1.048	0.995	0.961	0.959	0.947	0.919	0.024259
P02750	Leucine-rich alpha-2-glycoprotein OS=Homo sapiens OX=9606 GN=LRG1 PE=1 SV=2	LRG1	38.177	5.2	2	2	2	0.934	0.949	1.001	1.054	1.088	1.019	1.096	0.031316
P02751	Fibronectin OS=Homo sapiens OX=9606 GN=FN1 PE=1 SV=5	FN1	272.32	31.5	68	230	68	0.859	0.843	0.82	1.205	1.18	1.168	1.409	3.5176e-05
P02753	Retinol-binding protein 4 OS=Homo sapiens OX=9606 GN=RBP4 PE=1 SV=3	RBP4	23.01	14.9	3	5	3	0.957	1.015	0.983	1.016	0.998	1.053	1.038	0.183636
P02760	Protein AMBP OS=Homo sapiens OX=9606 GN=AMBP PE=1 SV=1	AMBP	38.999	22.7	8	14	8	0.96	0.947	0.955	1.081	1.076	1.028	1.113	0.0029615
P02763	Alpha-1-acid glycoprotein 1 OS=Homo sapiens OX=9606 GN=ORM1 PE=1 SV=1	ORM1	23.511	27.4	5	8	3	1.009	1.012	1.04	0.942	0.939	1.012	0.945	0.096018
P02765	Alpha-2-HS-glycoprotein OS=Homo sapiens OX=9606 GN=AHSG PE=1 SV=2	AHSG	39.34	16.1	5	10	4	0.971	0.958	0.919	1.062	1.056	1.067	1.118	0.0026404
P02766	Transthyretin OS=Homo sapiens OX=9606 GN=TTR PE=1 SV=1	TTR	15.887	8.8	1	5	1	0.886	0.861	0.927	1.108	1.204	1.089	1.272	0.0031233
P02774	Vitamin D-binding protein OS=Homo sapiens OX=9606 GN=GC PE=1 SV=2	GC	52.917	47.5	22	56	22	0.916	0.922	0.891	1.104	1.09	1.108	1.21	8.0103e-05
P02775	Platelet basic protein OS=Homo sapiens OX=9606 GN=PPBP PE=1 SV=3	PPBP	13.894	44.5	6	15	6	1.045	1.018	0.957	0.994	0.989	1.001	0.988	0.70876
P02776	Platelet factor 4 OS=Homo sapiens OX=9606 GN=PF4 PE=1 SV=2	PF4	10.845	35.6	4	25	4	1.02	1.012	0.946	1.007	0.967	1.03	1.009	0.78244
P02786	Transferrin receptor protein 1 OS=Homo sapiens OX=9606 GN=TFRC PE=1 SV=2	TFRC	84.87	22.6	16	28	16	1.104	1.099	1.106	0.874	0.875	0.911	0.804	0.0039424
P02787	Serotransferrin OS=Homo sapiens OX=9606 GN=TF PE=1 SV=3	TF	77.063	46.1	31	73	29	0.995	1	0.991	1.014	0.994	1.011	1.011	0.178979
P02788	Lactotransferrin OS=Homo sapiens OX=9606 GN=LTF PE=1 SV=6	LTF	78.181	4.2	3	1	1	0.926	0.943	0.964	1.098	1.072	1.042	1.134	0.0027646
P02790	Hemopexin OS=Homo sapiens OX=9606 GN=HPX PE=1 SV=2	HPX	51.676	19.5	8	20	8	1.015	0.991	0.966	1.034	0.988	1.002	1.017	0.4261
P02794	Ferritin heavy chain OS=Homo sapiens OX=9606 GN=FTH1 PE=1 SV=2	FTH1	21.225	18	3	3	3	1.395	1.259	1.169	0.7	0.676	0.686	0.539	0.000299
P02795	Metallothionein-2 OS=Homo sapiens OX=9606 GN=MT2A PE=1 SV=1	MT2A	6.0422	65.6	3	5	2	1.035	1.046	1.234	0.879	0.802	0.855	0.765	0.0136361
P03950	Angiogenin OS=Homo sapiens OX=9606 GN=ANG PE=1 SV=1	ANG	16.55	6.1	1	1	1	1.057	0.975	0.982	0.997	0.984	1.022	0.996	0.91724
P03952	Plasma kallikrein OS=Homo sapiens OX=9606 GN=KLKB1 PE=1 SV=1	KLKB1	71.369	22.3	16	27	15	0.909	0.925	0.943	1.067	1.107	1.078	1.171	0.00049589
P04003	C4b-binding protein alpha chain OS=Homo sapiens OX=9606 GN=C4BPA PE=1 SV=2	C4BPA	67.033	41.7	25	137	24	0.806	0.816	0.801	1.223	1.226	1.215	1.512	1.3989e-07
P04004	Vitronectin OS=Homo sapiens OX=9606 GN=VTN PE=1 SV=1	VTN	54.305	40.6	21	82	18	0.897	0.883	0.877	1.137	1.114	1.147	1.279	2.1531e-05
P04040	Catalase OS=Homo sapiens OX=9606 GN=CAT PE=1 SV=3	CAT	59.755	36.2	17	38	17	0.934	0.931	0.965	1.059	1.05	1.07	1.123	0.00078231
P04062	Lysosomal acid glucosylceramidase OS=Homo sapiens OX=9606 GN=GBA PE=1 SV=3	GBA	59.716	7.5	4	4	4
P04070	Vitamin K-dependent protein C OS=Homo sapiens OX=9606 GN=PROC PE=1 SV=1	PROC	52.071	4.8	3	5	3	0.924	0.867	1.041	1.125	1.049	1.053	1.139	0.08444
P04075	Fructose-bisphosphate aldolase A OS=Homo sapiens OX=9606 GN=ALDOA PE=1 SV=2	ALDOA	39.42	45.1	19	45	15	1.143	1.178	1.077	0.824	0.807	0.852	0.731	0.00052019
P04080	Cystatin-B OS=Homo sapiens OX=9606 GN=CSTB PE=1 SV=2	CSTB	11.139	33.7	3	7	3	1.106	1.143	1.134	0.924	0.849	0.816	0.765	0.0021021
P04083	Annexin A1 OS=Homo sapiens OX=9606 GN=ANXA1 PE=1 SV=2	ANXA1	38.714	43.9	14	30	14	1.225	1.209	1.181	0.799	0.786	0.817	0.664	1.61332e-05
P04085	Platelet-derived growth factor subunit A OS=Homo sapiens OX=9606 GN=PDGFA PE=1 SV=1	PDGFA	24.043	5.2	1	1	1
P04114	Apolipoprotein B-100 OS=Homo sapiens OX=9606 GN=APOB PE=1 SV=2	APOB	515.6	28.8	125	298	122	0.93	0.921	0.933	1.099	1.07	1.087	1.17	5.779e-05
P04156	Major prion protein OS=Homo sapiens OX=9606 GN=PRNP PE=1 SV=1	PRNP	27.661	20.2	5	11	5	1.145	1.138	1.154	0.835	0.83	0.805	0.719	1.52168e-05
P04179	Superoxide dismutase [Mn], mitochondrial OS=Homo sapiens OX=9606 GN=SOD2 PE=1 SV=3	SOD2	24.75	17.1	4	5	4	1.363	1.35	1.315	0.583	0.704	0.577	0.463	0.00029661
P04180	Phosphatidylcholine-sterol acyltransferase OS=Homo sapiens OX=9606 GN=LCAT PE=1 SV=1	LCAT	49.577	5	2	3	2	0.914	0.911	0.989	1.133	1.04	1.066	1.151	0.019041
P04181	Ornithine aminotransferase, mitochondrial OS=Homo sapiens OX=9606 GN=OAT PE=1 SV=1	OAT	48.534	3.9	2	2	2	1.107	1.033	1.052	0.859	1.06	0.888	0.879	0.12518
P04196	Histidine-rich glycoprotein OS=Homo sapiens OX=9606 GN=HRG PE=1 SV=1	HRG	59.578	15.4	6	17	6	0.924	0.879	0.912	1.141	1.036	1.098	1.206	0.0041796
P04211	Immunoglobulin lambda variable 7-43 OS=Homo sapiens OX=9606 GN=IGLV7-43 PE=3 SV=2	IGLV7-43	12.451	21.4	3	5	1	0.916	0.947	0.936	1.204	0.963	1.074	1.158	0.160384
P04216	Thy-1 membrane glycoprotein OS=Homo sapiens OX=9606 GN=THY1 PE=1 SV=2	THY1	17.935	24.2	3	7	3	1.123	1.242	1.084	0.867	0.829	0.79	0.721	0.0025998
P04217	Alpha-1B-glycoprotein OS=Homo sapiens OX=9606 GN=A1BG PE=1 SV=4	A1BG	54.253	10.9	5	8	5	0.989	1.06	0.968	0.999	0.981	0.998	0.987	0.68364
P04275	von Willebrand factor OS=Homo sapiens OX=9606 GN=VWF PE=1 SV=4	VWF	309.26	8.5	21	28	21	0.951	0.963	0.936	1.082	1.097	1.057	1.135	0.00073751
P04350	Tubulin beta-4A chain OS=Homo sapiens OX=9606 GN=TUBB4A PE=1 SV=2	TUBB4A	49.585	26.8	10	31	0
P04406	Glyceraldehyde-3-phosphate dehydrogenase OS=Homo sapiens OX=9606 GN=GAPDH PE=1 SV=3	GAPDH	36.053	43	12	72	12	0.945	0.961	0.922	1.094	1.051	1.055	1.132	0.0021431
P04424	Argininosuccinate lyase OS=Homo sapiens OX=9606 GN=ASL PE=1 SV=4	ASL	51.657	13.1	5	6	5	0.953	1.001	0.969	1.053	0.936	1.111	1.061	0.3438
P04439	HLA class I histocompatibility antigen, A alpha chain OS=Homo sapiens OX=9606 GN=HLA-A PE=1 SV=2	HLA-A	40.84	41.4	13	30	7	1.074	1.028	1.053	0.957	0.938	0.904	0.887	0.0046177
P04626	Receptor tyrosine-protein kinase erbB-2 OS=Homo sapiens OX=9606 GN=ERBB2 PE=1 SV=1	ERBB2	137.91	2.3	3	4	1	1.12	0.997	1.146	0.885	1.088	0.766	0.839	0.172059
P04632	Calpain small subunit 1 OS=Homo sapiens OX=9606 GN=CAPNS1 PE=1 SV=1	CAPNS1	28.315	13.8	4	16	4	1.084	1.075	1.053	0.936	0.925	0.944	0.873	0.00020208
P04792	Heat shock protein beta-1 OS=Homo sapiens OX=9606 GN=HSPB1 PE=1 SV=2	HSPB1	22.782	45.4	8	16	8	1.057	1.027	1	0.99	0.986	0.988	0.961	0.133317
P04843	Dolichyl-diphosphooligosaccharide--protein glycosyltransferase subunit 1 OS=Homo sapiens OX=9606 GN=RPN1 PE=1 SV=1	RPN1	68.569	16.1	10	13	10	1.123	1.083	1.104	0.9	0.899	0.879	0.809	8.1462e-05
P04844	Dolichyl-diphosphooligosaccharide--protein glycosyltransferase subunit 2 OS=Homo sapiens OX=9606 GN=RPN2 PE=1 SV=3	RPN2	69.283	3.5	2	3	2	1.151	1.128	1.142	0.837	0.833	0.866	0.741	2.2472e-05
P04899	Guanine nucleotide-binding protein G(i) subunit alpha-2 OS=Homo sapiens OX=9606 GN=GNAI2 PE=1 SV=3	GNAI2	40.45	32.7	9	28	6	1.138	1.107	1.059	0.881	0.846	0.923	0.802	0.0025217
P04920	Anion exchange protein 2 OS=Homo sapiens OX=9606 GN=SLC4A2 PE=1 SV=4	SLC4A2	137.01	3.1	4	4	4	0.986	1.015	1.01	1.005	1.063	0.99	1.016	0.55438
P04921	Glycophorin-C OS=Homo sapiens OX=9606 GN=GYPC PE=1 SV=1	GYPC	13.81	7	1	2	1	1.122	1.177	1.077	0.84	0.839	0.897	0.763	0.00133703
P05023	Sodium/potassium-transporting ATPase subunit alpha-1 OS=Homo sapiens OX=9606 GN=ATP1A1 PE=1 SV=1	ATP1A1	112.89	26	26	70	24	1.153	1.097	1.106	0.86	0.85	0.876	0.771	0.000122538
P05026	Sodium/potassium-transporting ATPase subunit beta-1 OS=Homo sapiens OX=9606 GN=ATP1B1 PE=1 SV=1	ATP1B1	35.061	13.2	4	6	4	1.082	1.092	1.115	0.913	0.873	0.935	0.827	0.0009842
P05067	Amyloid-beta precursor protein OS=Homo sapiens OX=9606 GN=APP PE=1 SV=3	APP	86.942	2.7	2	3	2	1.003	1.047	0.991	1.02	0.954	0.991	0.975	0.3766
P05090	Apolipoprotein D OS=Homo sapiens OX=9606 GN=APOD PE=1 SV=1	APOD	21.275	25.9	4	18	4	0.939	0.898	1.007	1.065	1.076	1.052	1.123	0.026319
P05106	Integrin beta-3 OS=Homo sapiens OX=9606 GN=ITGB3 PE=1 SV=2	ITGB3	87.057	40.5	28	152	28	1.028	1.01	1.035	0.989	0.968	0.962	0.95	0.0098151
P05107	Integrin beta-2 OS=Homo sapiens OX=9606 GN=ITGB2 PE=1 SV=2	ITGB2	84.781	5.3	4	4	4	1.041	0.995	1.02	0.966	0.965	1.025	0.967	0.23262
P05109	Protein S100-A8 OS=Homo sapiens OX=9606 GN=S100A8 PE=1 SV=1	S100A8	10.834	11.8	1	1	1	1.132	1.152	0.92	0.885	0.878	0.997	0.861	0.154204
P05120	Plasminogen activator inhibitor 2 OS=Homo sapiens OX=9606 GN=SERPINB2 PE=1 SV=2	SERPINB2	46.596	12.3	5	7	5	1.187	1.17	1.166	0.844	0.822	0.788	0.697	6.1571e-05
P05121	Plasminogen activator inhibitor 1 OS=Homo sapiens OX=9606 GN=SERPINE1 PE=1 SV=1	SERPINE1	45.059	24.1	9	23	9	0.939	0.87	0.878	1.092	1.109	1.12	1.236	0.00107981
P05155	Plasma protease C1 inhibitor OS=Homo sapiens OX=9606 GN=SERPING1 PE=1 SV=2	SERPING1	55.154	10.2	5	13	5	0.841	0.845	0.891	1.158	1.132	1.184	1.348	0.000184473
P05156	Complement factor I OS=Homo sapiens OX=9606 GN=CFI PE=1 SV=2	CFI	65.75	3.3	2	2	2
P05160	Coagulation factor XIII B chain OS=Homo sapiens OX=9606 GN=F13B PE=1 SV=3	F13B	75.51	8.6	4	5	4	0.88	0.96	0.88	1.153	1.087	1.063	1.214	0.0067756
P05161	Ubiquitin-like protein ISG15 OS=Homo sapiens OX=9606 GN=ISG15 PE=1 SV=5	ISG15	17.887	20	4	4	4	1.091	1.027	1.001	0.98	0.952	0.977	0.933	0.063405
P05186	Alkaline phosphatase, tissue-nonspecific isozyme OS=Homo sapiens OX=9606 GN=ALPL PE=1 SV=4	ALPL	57.304	7.1	2	2	2	1.092	1.19	1.067	0.96	0.827	0.815	0.777	0.0148429
P05198	Eukaryotic translation initiation factor 2 subunit 1 OS=Homo sapiens OX=9606 GN=EIF2S1 PE=1 SV=3	EIF2S1	36.112	23.5	8	10	8	0.983	1.041	0.98	1.012	1.005	0.988	1	0.97594
P05362	Intercellular adhesion molecule 1 OS=Homo sapiens OX=9606 GN=ICAM1 PE=1 SV=2	ICAM1	57.825	17.9	9	19	9	1.124	1.157	1.129	0.875	0.834	0.826	0.743	0.00011964
P05387	60S acidic ribosomal protein P2 OS=Homo sapiens OX=9606 GN=RPLP2 PE=1 SV=1	RPLP2	11.665	46.1	3	7	3	1.053	1.074	1.137	0.904	0.955	0.892	0.843	0.005324
P05388	60S acidic ribosomal protein P0 OS=Homo sapiens OX=9606 GN=RPLP0 PE=1 SV=1	RPLP0	34.273	15.5	5	11	5	1.084	1.033	1.033	0.902	0.956	0.936	0.887	0.0068388
P05543	Thyroxine-binding globulin OS=Homo sapiens OX=9606 GN=SERPINA7 PE=1 SV=2	SERPINA7	46.324	7	3	3	3	0.897	0.977	1.067	1.071	0.987	1.036	1.052	0.39586
P05546	Heparin cofactor 2 OS=Homo sapiens OX=9606 GN=SERPIND1 PE=1 SV=3	SERPIND1	57.07	18.2	10	29	9	0.944	0.95	0.946	1.088	1.068	1.072	1.137	2.3918e-05
P05556	Integrin beta-1 OS=Homo sapiens OX=9606 GN=ITGB1 PE=1 SV=2	ITGB1	88.414	25.6	22	99	22	1.035	1.072	1.068	0.947	0.926	0.928	0.882	0.00069725
P05771	Protein kinase C beta type OS=Homo sapiens OX=9606 GN=PRKCB PE=1 SV=4	PRKCB	76.868	20.9	14	29	10	0.974	0.994	0.969	1.02	1.005	1.036	1.042	0.024303
P05783	Keratin, type I cytoskeletal 18 OS=Homo sapiens OX=9606 GN=KRT18 PE=1 SV=2	KRT18	48.057	11.4	5	6	5	1.057	0.913	1.221	0.956	0.93	0.943	0.887	0.31062
P05976	Myosin light chain 1/3, skeletal muscle isoform OS=Homo sapiens OX=9606 GN=MYL1 PE=1 SV=3	MYL1	21.145	6.2	1	3	1	1.066	1.111	1.03	0.926	0.812	1.045	0.868	0.126161
P05997	Collagen alpha-2(V) chain OS=Homo sapiens OX=9606 GN=COL5A2 PE=1 SV=3	COL5A2	144.91	2.7	3	3	3	0.82	0.917	0.844	1.232	1.126	1.166	1.365	0.00184048
P06132	Uroporphyrinogen decarboxylase OS=Homo sapiens OX=9606 GN=UROD PE=1 SV=2	UROD	40.786	5.4	2	6	2	0.921	0.879	1.066	1.054	1.106	1.034	1.114	0.144144
P06213	Insulin receptor OS=Homo sapiens OX=9606 GN=INSR PE=1 SV=4	INSR	156.33	2	2	2	1	1.073	0.858	1.032	0.807	1.327	0.962	1.045	0.87514
P06241	Tyrosine-protein kinase Fyn OS=Homo sapiens OX=9606 GN=FYN PE=1 SV=3	FYN	60.761	7.1	5	8	2	0.992	1.066	1.138	0.949	0.873	0.955	0.869	0.046498
P06276	Cholinesterase OS=Homo sapiens OX=9606 GN=BCHE PE=1 SV=1	BCHE	68.417	1.8	1	2	1	0.883	0.847	0.909	1.139	1.122	1.179	1.304	0.00046058
P06280	Alpha-galactosidase A OS=Homo sapiens OX=9606 GN=GLA PE=1 SV=1	GLA	48.766	2.3	1	1	1	0.839	0.879	0.843	1.193	1.102	1.223	1.374	0.00080081
P06312	Immunoglobulin kappa variable 4-1 OS=Homo sapiens OX=9606 GN=IGKV4-1 PE=1 SV=1	IGKV4-1	13.38	22.3	3	18	3	0.934	0.929	0.896	1.164	1.042	1.074	1.189	0.0083797
P06493	Cyclin-dependent kinase 1 OS=Homo sapiens OX=9606 GN=CDK1 PE=1 SV=3	CDK1	34.095	5.7	2	3	1	1.005	1.062	1.117	0.938	0.932	0.945	0.884	0.057901
P06681	Complement C2 OS=Homo sapiens OX=9606 GN=C2 PE=1 SV=2	C2	83.267	5.6	4	4	4	1.006	0.964	0.854	1.062	1.105	1.045	1.137	0.064921
P06703	Protein S100-A6 OS=Homo sapiens OX=9606 GN=S100A6 PE=1 SV=1	S100A6	10.18	16.7	2	6	2	1.18	1.176	1.187	0.776	0.828	0.789	0.675	0.0024955
P06727	Apolipoprotein A-IV OS=Homo sapiens OX=9606 GN=APOA4 PE=1 SV=3	APOA4	45.398	49.5	22	59	21	0.911	0.93	0.917	1.104	1.095	1.057	1.181	0.0003445
P06730	Eukaryotic translation initiation factor 4E OS=Homo sapiens OX=9606 GN=EIF4E PE=1 SV=2	EIF4E	25.097	9.7	2	2	2	1.061	0.961	0.916	1.086	0.938	1.054	1.048	0.49658
P06733	Alpha-enolase OS=Homo sapiens OX=9606 GN=ENO1 PE=1 SV=2	ENO1	47.168	30.6	13	45	12	1.147	1.147	1.12	0.848	0.847	0.804	0.732	8.2511e-05
P06737	Glycogen phosphorylase, liver form OS=Homo sapiens OX=9606 GN=PYGL PE=1 SV=4	PYGL	97.147	27.2	27	52	24	0.921	0.932	0.939	1.109	1.065	1.083	1.167	0.00029673
P06744	Glucose-6-phosphate isomerase OS=Homo sapiens OX=9606 GN=GPI PE=1 SV=4	GPI	63.146	23.3	12	23	12	1.153	1.183	1.13	0.837	0.841	0.837	0.726	0.00173609
P06753	Tropomyosin alpha-3 chain OS=Homo sapiens OX=9606 GN=TPM3 PE=1 SV=2	TPM3	32.95	28.1	9	19	3	1.103	1.117	1.156	0.896	0.932	0.849	0.793	0.00158018
P06756	Integrin alpha-V OS=Homo sapiens OX=9606 GN=ITGAV PE=1 SV=2	ITGAV	116.04	22.7	24	55	24	1.155	1.147	1.133	0.849	0.839	0.85	0.739	8.5267e-07
P06865	Beta-hexosaminidase subunit alpha OS=Homo sapiens OX=9606 GN=HEXA PE=1 SV=2	HEXA	60.702	1.5	1	2	1
P07093	Glia-derived nexin OS=Homo sapiens OX=9606 GN=SERPINE2 PE=1 SV=1	SERPINE2	44.002	21.9	9	17	9	0.963	0.946	0.938	1.06	1.067	1.056	1.118	0.00017934
P07099	Epoxide hydrolase 1 OS=Homo sapiens OX=9606 GN=EPHX1 PE=1 SV=1	EPHX1	52.948	8.1	3	3	3	1.252	1.101	1.157	0.774	0.827	0.837	0.695	0.00123777
P07108	Acyl-CoA-binding protein OS=Homo sapiens OX=9606 GN=DBI PE=1 SV=2	DBI	10.044	50.6	4	8	4	1.172	1.198	1.119	0.839	0.817	0.837	0.715	0.000102051
P07195	L-lactate dehydrogenase B chain OS=Homo sapiens OX=9606 GN=LDHB PE=1 SV=2	LDHB	36.638	26.9	9	28	8	1.069	1.081	1.069	0.92	0.875	0.941	0.85	0.00171628
P07203	Glutathione peroxidase 1 OS=Homo sapiens OX=9606 GN=GPX1 PE=1 SV=4	GPX1	22.088	61.1	11	28	11	0.919	0.954	0.89	1.101	1.092	1.092	1.189	0.0133602
P07204	Thrombomodulin OS=Homo sapiens OX=9606 GN=THBD PE=1 SV=2	THBD	60.329	5.6	3	3	3	0.867	1.026	0.961	1.049	1.012	1.121	1.115	0.127317
P07225	Vitamin K-dependent protein S OS=Homo sapiens OX=9606 GN=PROS1 PE=1 SV=1	PROS1	75.122	22.2	16	41	14	0.839	0.832	0.829	1.235	1.193	1.171	1.44	2.1013e-05
P07237	Protein disulfide-isomerase OS=Homo sapiens OX=9606 GN=P4HB PE=1 SV=3	P4HB	57.116	33.9	17	33	17	1.121	1.14	1.139	0.859	0.834	0.834	0.743	1.61521e-05
P07311	Acylphosphatase-1 OS=Homo sapiens OX=9606 GN=ACYP1 PE=1 SV=2	ACYP1	11.261	10.1	1	1	1	1.164	1.104	1.127	0.816	0.908	0.846	0.757	0.00133605
P07332	Tyrosine-protein kinase Fes/Fps OS=Homo sapiens OX=9606 GN=FES PE=1 SV=3	FES	93.495	2.2	2	3	2
P07339	Cathepsin D OS=Homo sapiens OX=9606 GN=CTSD PE=1 SV=1	CTSD	44.552	13.6	5	7	5	0.905	0.965	0.989	1.097	1.017	1.091	1.121	0.033596
P07355	Annexin A2 OS=Homo sapiens OX=9606 GN=ANXA2 PE=1 SV=2	ANXA2	38.604	61.4	23	80	23	1.184	1.189	1.126	0.81	0.801	0.786	0.685	4.1151e-05
P07357	Complement component C8 alpha chain OS=Homo sapiens OX=9606 GN=C8A PE=1 SV=2	C8A	65.163	20.2	9	24	9	0.945	0.905	0.923	1.077	1.096	1.089	1.176	0.00027662
P07358	Complement component C8 beta chain OS=Homo sapiens OX=9606 GN=C8B PE=1 SV=3	C8B	67.046	14.7	9	18	9	0.919	0.894	0.93	1.138	1.131	1	1.192	0.016423
P07359	Platelet glycoprotein Ib alpha chain OS=Homo sapiens OX=9606 GN=GP1BA PE=1 SV=2	GP1BA	71.539	14	9	20	9	1.092	1.084	1.055	0.941	0.913	0.892	0.85	0.00095911
P07360	Complement component C8 gamma chain OS=Homo sapiens OX=9606 GN=C8G PE=1 SV=3	C8G	22.277	50	9	14	9	0.924	0.984	0.954	1.033	1.061	1.095	1.114	0.0119776
P07384	Calpain-1 catalytic subunit OS=Homo sapiens OX=9606 GN=CAPN1 PE=1 SV=1	CAPN1	81.889	26.3	18	34	18	1.01	1.015	0.976	1.005	0.985	1.003	0.997	0.8627
P07437	Tubulin beta chain OS=Homo sapiens OX=9606 GN=TUBB PE=1 SV=2	TUBB	49.67	28.4	11	43	2	1.052	0.988	0.87	1.147	1.057	1.057	1.121	0.134884
P07585	Decorin OS=Homo sapiens OX=9606 GN=DCN PE=1 SV=1	DCN	39.746	24	8	17	7	0.836	0.927	0.844	1.171	1.048	1.134	1.286	0.0057004
P07602	Prosaposin OS=Homo sapiens OX=9606 GN=PSAP PE=1 SV=2	PSAP	58.112	12	7	12	7	1.067	1.164	1.127	0.843	0.879	0.873	0.773	0.0008373
P07686	Beta-hexosaminidase subunit beta OS=Homo sapiens OX=9606 GN=HEXB PE=1 SV=3	HEXB	63.111	2	1	1	1	0.966	1.077	0.995	0.952	1.06	0.962	0.979	0.67338
P07737	Profilin-1 OS=Homo sapiens OX=9606 GN=PFN1 PE=1 SV=2	PFN1	15.054	58.6	8	46	8	1.041	1.052	0.986	1.003	0.963	0.936	0.943	0.105297
P07738	Bisphosphoglycerate mutase OS=Homo sapiens OX=9606 GN=BPGM PE=1 SV=2	BPGM	30.005	7.3	2	2	2
P07741	Adenine phosphoribosyltransferase OS=Homo sapiens OX=9606 GN=APRT PE=1 SV=2	APRT	19.608	20.6	4	7	4	0.921	0.9	0.843	1.143	1.26	1.034	1.29	0.0160184
P07814	Bifunctional glutamate/proline--tRNA ligase OS=Homo sapiens OX=9606 GN=EPRS PE=1 SV=5	EPRS	170.59	13.4	17	21	16	0.988	1.039	1.009	0.98	1.019	0.94	0.968	0.29878
P07858	Cathepsin B OS=Homo sapiens OX=9606 GN=CTSB PE=1 SV=3	CTSB	37.821	10.6	4	5	4	0.987	0.994	1.047	0.971	0.997	1.038	0.993	0.79882
P07900	Heat shock protein HSP 90-alpha OS=Homo sapiens OX=9606 GN=HSP90AA1 PE=1 SV=5	HSP90AA1	84.659	25	17	52	10	1.036	1.034	1.009	0.997	0.957	0.975	0.951	0.026481
P07942	Laminin subunit beta-1 OS=Homo sapiens OX=9606 GN=LAMB1 PE=1 SV=2	LAMB1	198.04	2.1	4	6	4	0.97	0.93	1.021	1.028	1.054	1.026	1.064	0.091424
P07947	Tyrosine-protein kinase Yes OS=Homo sapiens OX=9606 GN=YES1 PE=1 SV=3	YES1	60.801	8.3	6	9	2	1.054	1.073	1.091	0.938	0.923	0.91	0.861	0.00035629
P07948	Tyrosine-protein kinase Lyn OS=Homo sapiens OX=9606 GN=LYN PE=1 SV=3	LYN	58.573	21.1	11	26	10	1.029	0.986	1.007	1.026	0.982	0.983	0.99	0.61402
P07954	Fumarate hydratase, mitochondrial OS=Homo sapiens OX=9606 GN=FH PE=1 SV=3	FH	54.636	6.5	4	4	4	0.947	1.12	1.069	0.788	0.926	1.15	0.913	0.45152
P07996	Thrombospondin-1 OS=Homo sapiens OX=9606 GN=THBS1 PE=1 SV=2	THBS1	129.38	38.7	45	50	11	0.856	0.881	0.846	1.15	1.175	1.172	1.354	2.2799e-05
P08069	Insulin-like growth factor 1 receptor OS=Homo sapiens OX=9606 GN=IGF1R PE=1 SV=1	IGF1R	154.79	3.4	5	5	4	0.946	1.116	0.949	1.04	0.865	1.079	0.991	0.9098
P08123	Collagen alpha-2(I) chain OS=Homo sapiens OX=9606 GN=COL1A2 PE=1 SV=7	COL1A2	129.31	15.2	17	27	17	0.905	0.892	0.879	1.087	1.131	1.145	1.257	0.00021643
P08133	Annexin A6 OS=Homo sapiens OX=9606 GN=ANXA6 PE=1 SV=3	ANXA6	75.872	43.1	32	94	32	1.219	1.195	1.145	0.796	0.765	0.808	0.666	7.9418e-05
P08134	Rho-related GTP-binding protein RhoC OS=Homo sapiens OX=9606 GN=RHOC PE=1 SV=1	RHOC	22.006	32.1	5	9	1	1.036	1.153	0.895	0.988	0.914	0.993	0.939	0.49506
P08174	Complement decay-accelerating factor OS=Homo sapiens OX=9606 GN=CD55 PE=1 SV=4	CD55	41.4	21	8	17	8	1.195	1.13	1.125	0.829	0.846	0.859	0.734	0.000155007
P08195	4F2 cell-surface antigen heavy chain OS=Homo sapiens OX=9606 GN=SLC3A2 PE=1 SV=3	SLC3A2	67.993	18.3	10	28	10	1.179	1.222	1.155	0.806	0.759	0.846	0.678	0.00039529
P08236	Beta-glucuronidase OS=Homo sapiens OX=9606 GN=GUSB PE=1 SV=2	GUSB	74.731	1.4	1	1	1	1.057	1.091	1.287	0.907	0.862	0.771	0.739	0.0180172
P08237	ATP-dependent 6-phosphofructokinase, muscle type OS=Homo sapiens OX=9606 GN=PFKM PE=1 SV=2	PFKM	85.182	7.7	5	6	5	0.989	1.036	1.003	0.966	1.034	0.982	0.985	0.56302
P08238	Heat shock protein HSP 90-beta OS=Homo sapiens OX=9606 GN=HSP90AB1 PE=1 SV=4	HSP90AB1	83.263	25.6	18	54	10	1.056	1.066	1.023	0.923	0.937	0.937	0.889	0.00095556
P08240	Signal recognition particle receptor subunit alpha OS=Homo sapiens OX=9606 GN=SRPRA PE=1 SV=2	SRPRA	69.81	7.5	4	4	4	0.949	0.961	0.957	1.003	1.068	1.071	1.096	0.013757
P08243	Asparagine synthetase [glutamine-hydrolyzing] OS=Homo sapiens OX=9606 GN=ASNS PE=1 SV=4	ASNS	64.369	9.6	5	8	5	1.11	1.084	1.115	0.883	0.868	0.844	0.784	0.000102097
P08253	72 kDa type IV collagenase OS=Homo sapiens OX=9606 GN=MMP2 PE=1 SV=2	MMP2	73.881	18.5	11	18	11	0.958	0.986	0.995	1.031	1.041	1.018	1.051	0.0187224
P08473	Neprilysin OS=Homo sapiens OX=9606 GN=MME PE=1 SV=2	MME	85.513	38.4	28	101	28	1.203	1.163	1.169	0.803	0.797	0.781	0.674	3.9347e-06
P08514	Integrin alpha-IIb OS=Homo sapiens OX=9606 GN=ITGA2B PE=1 SV=3	ITGA2B	113.38	24.8	26	145	26	1.03	1.015	1.018	0.981	0.978	0.972	0.957	0.00109687
P08519	Apolipoprotein(a) OS=Homo sapiens OX=9606 GN=LPA PE=1 SV=1	LPA	501.31	1.2	3	5	3	0.974	0.918	0.974	1.041	1.109	1.116	1.14	0.0117578
P08567	Pleckstrin OS=Homo sapiens OX=9606 GN=PLEK PE=1 SV=3	PLEK	40.124	20.9	10	36	10	0.922	0.887	0.897	1.127	1.104	1.117	1.237	8.0062e-05
P08571	Monocyte differentiation antigen CD14 OS=Homo sapiens OX=9606 GN=CD14 PE=1 SV=2	CD14	40.076	11.7	4	4	4	0.841	1.029	0.962	1.146	1.047	1.012	1.132	0.146484
P08575	Receptor-type tyrosine-protein phosphatase C OS=Homo sapiens OX=9606 GN=PTPRC PE=1 SV=3	PTPRC	147.48	18.1	22	35	22	1.062	1.02	1.04	0.962	0.967	0.95	0.922	0.0031848
P08582	Melanotransferrin OS=Homo sapiens OX=9606 GN=MELTF PE=1 SV=2	MELTF	80.214	16.8	11	19	11	1.091	1.144	1.117	0.865	0.914	0.861	0.788	0.00053652
P08603	Complement factor H OS=Homo sapiens OX=9606 GN=CFH PE=1 SV=4	CFH	139.09	36.2	40	79	36	0.916	0.915	0.93	1.11	1.09	1.098	1.194	1.91349e-05
P08621	U1 small nuclear ribonucleoprotein 70 kDa OS=Homo sapiens OX=9606 GN=SNRNP70 PE=1 SV=2	SNRNP70	51.556	6.6	3	3	3	0.914	0.944	1.017	1.04	1.088	1.045	1.104	0.0457
P08648	Integrin alpha-5 OS=Homo sapiens OX=9606 GN=ITGA5 PE=1 SV=2	ITGA5	114.54	14.3	13	31	13	1.064	1.096	1.058	0.91	0.889	0.901	0.839	0.000163716
P08670	Vimentin OS=Homo sapiens OX=9606 GN=VIM PE=1 SV=4	VIM	53.651	40.6	20	42	18	1.19	1.158	1.194	0.785	0.815	0.785	0.673	1.75939e-05
P08697	Alpha-2-antiplasmin OS=Homo sapiens OX=9606 GN=SERPINF2 PE=1 SV=3	SERPINF2	54.565	22.2	10	18	10	0.879	0.933	0.896	1.114	1.127	1.138	1.248	0.00028272
P08708	40S ribosomal protein S17 OS=Homo sapiens OX=9606 GN=RPS17 PE=1 SV=2	RPS17	15.55	8.1	1	2	1	1.021	1.057	0.99	0.925	1.003	1.01	0.958	0.26744
P08709	Coagulation factor VII OS=Homo sapiens OX=9606 GN=F7 PE=1 SV=1	F7	51.593	5.4	2	6	2	1.053	1.122	0.995	0.936	0.934	0.905	0.875	0.022162
P08754	Guanine nucleotide-binding protein G(i) subunit alpha OS=Homo sapiens OX=9606 GN=GNAI3 PE=1 SV=3	GNAI3	40.532	14.4	5	18	2	1.057	1.076	1.182	0.891	0.916	0.862	0.805	0.0051425
P08758	Annexin A5 OS=Homo sapiens OX=9606 GN=ANXA5 PE=1 SV=2	ANXA5	35.936	43.4	15	41	15	1.241	1.23	1.156	0.784	0.742	0.78	0.636	9.5257e-05
P08865	40S ribosomal protein SA OS=Homo sapiens OX=9606 GN=RPSA PE=1 SV=4	RPSA	32.854	15.6	4	8	4	0.979	0.934	0.941	1.068	1.063	1.048	1.114	0.0023199
P08913	Alpha-2A adrenergic receptor OS=Homo sapiens OX=9606 GN=ADRA2A PE=1 SV=3	ADRA2A	48.956	8.2	3	3	3	1.014	0.979	1.072	0.937	1.005	0.957	0.946	0.174378
P08962	CD63 antigen OS=Homo sapiens OX=9606 GN=CD63 PE=1 SV=2	CD63	25.636	12.6	3	15	3	1.015	1.102	0.983	0.991	0.933	0.964	0.932	0.141219
P09104	Gamma-enolase OS=Homo sapiens OX=9606 GN=ENO2 PE=1 SV=3	ENO2	47.268	11.8	4	4	3	0.983	0.952	1.02	0.957	1.06	1.054	1.039	0.3838
P09132	Signal recognition particle 19 kDa protein OS=Homo sapiens OX=9606 GN=SRP19 PE=1 SV=3	SRP19	16.156	10.4	1	1	1	1.05	0.965	1.131	0.883	1.038	0.952	0.913	0.23744
P09211	Glutathione S-transferase P OS=Homo sapiens OX=9606 GN=GSTP1 PE=1 SV=2	GSTP1	23.356	24.8	4	16	4	1.075	1.098	1.089	0.922	0.895	0.907	0.835	6.4728e-05
P09382	Galectin-1 OS=Homo sapiens OX=9606 GN=LGALS1 PE=1 SV=2	LGALS1	14.716	54.1	7	18	7	1.216	1.25	1.135	0.795	0.737	0.78	0.642	0.00026422
P09417	Dihydropteridine reductase OS=Homo sapiens OX=9606 GN=QDPR PE=1 SV=2	QDPR	25.789	7.4	2	6	2	0.989	0.962	1.04	1.047	1.046	0.969	1.024	0.53404
P09455	Retinol-binding protein 1 OS=Homo sapiens OX=9606 GN=RBP1 PE=1 SV=2	RBP1	15.85	8.9	1	1	1
P09486	SPARC OS=Homo sapiens OX=9606 GN=SPARC PE=1 SV=1	SPARC	34.632	11.2	3	9	3	1.119	1.125	1.14	0.894	0.87	0.848	0.772	8.4886e-05
P09488	Glutathione S-transferase Mu 1 OS=Homo sapiens OX=9606 GN=GSTM1 PE=1 SV=3	GSTM1	25.712	23.4	6	12	1	0.907	0.934	0.958	1.012	1.151	1.095	1.164	0.020721
P09493	Tropomyosin alpha-1 chain OS=Homo sapiens OX=9606 GN=TPM1 PE=1 SV=2	TPM1	32.708	23.9	7	6	2	1.107	1.086	1.057	0.867	0.891	0.971	0.84	0.0087012
P09496	Clathrin light chain A OS=Homo sapiens OX=9606 GN=CLTA PE=1 SV=1	CLTA	27.076	22.2	7	12	7	1.092	1.13	1.119	0.837	0.892	0.857	0.774	0.00026348
P09497	Clathrin light chain B OS=Homo sapiens OX=9606 GN=CLTB PE=1 SV=1	CLTB	25.19	10.9	3	6	3	1.108	1.147	1.166	0.837	0.885	0.796	0.736	0.00084063
P09525	Annexin A4 OS=Homo sapiens OX=9606 GN=ANXA4 PE=1 SV=4	ANXA4	35.882	32.9	12	35	12	1.15	1.1	1.074	0.873	0.885	0.868	0.79	0.00035526
P09543	2',3'-cyclic-nucleotide 3'-phosphodiesterase OS=Homo sapiens OX=9606 GN=CNP PE=1 SV=2	CNP	47.578	14.3	7	14	7	1.09	1.059	1.116	0.881	0.906	0.917	0.828	0.00061509
P09619	Platelet-derived growth factor receptor beta OS=Homo sapiens OX=9606 GN=PDGFRB PE=1 SV=1	PDGFRB	123.97	12.1	13	23	13	1.077	1.071	1.013	0.868	0.959	0.972	0.885	0.039541
P09622	Dihydrolipoyl dehydrogenase, mitochondrial OS=Homo sapiens OX=9606 GN=DLD PE=1 SV=2	DLD	54.177	6.1	3	3	3	1.042	1.11	1.212	0.839	0.895	0.881	0.777	0.0064214
P09769	Tyrosine-protein kinase Fgr OS=Homo sapiens OX=9606 GN=FGR PE=1 SV=2	FGR	59.478	3.6	2	2	2
P09871	Complement C1s subcomponent OS=Homo sapiens OX=9606 GN=C1S PE=1 SV=1	C1S	76.684	27.9	16	72	16	0.865	0.856	0.847	1.202	1.178	1.164	1.38	4.3023e-06
P09936	Ubiquitin carboxyl-terminal hydrolase isozyme L1 OS=Homo sapiens OX=9606 GN=UCHL1 PE=1 SV=2	UCHL1	24.824	43.9	10	19	10	1.197	1.241	1.177	0.78	0.768	0.762	0.639	1.62648e-05
P09960	Leukotriene A-4 hydrolase OS=Homo sapiens OX=9606 GN=LTA4H PE=1 SV=2	LTA4H	69.284	11.6	7	7	7	1.106	1.087	1.129	0.828	0.886	0.87	0.778	0.00039872
P09972	Fructose-bisphosphate aldolase C OS=Homo sapiens OX=9606 GN=ALDOC PE=1 SV=2	ALDOC	39.455	14.8	6	9	2	0.914	0.773	0.748	1.095	1.319	1.257	1.508	0.0078761
P0C0L4	Complement C4-A OS=Homo sapiens OX=9606 GN=C4A PE=1 SV=2	C4A	192.78	24.3	42	110	2	0.933	0.964	0.944	1.067	1.101	1.061	1.137	0.00102313
P0C0L5	Complement C4-B OS=Homo sapiens OX=9606 GN=C4B PE=1 SV=2	C4B	192.75	24.3	42	114	2	0.951	0.918	0.93	1.088	1.092	1.092	1.169	0.0043846
P0C7M8	C-type lectin domain family 2 member L OS=Homo sapiens OX=9606 GN=CLEC2L PE=3 SV=1	CLEC2L	23.926	40.2	8	11	8	0.987	0.99	1.016	1.024	0.999	0.989	1.006	0.67202
P0C7P3	Protein SLFN14 OS=Homo sapiens OX=9606 GN=SLFN14 PE=1 SV=2	SLFN14	103.91	9.3	8	11	8	0.88	0.89	0.877	1.145	1.138	1.14	1.293	3.6531e-07
P0C881	Radial spoke head 10 homolog B OS=Homo sapiens OX=9606 GN=RSPH10B PE=2 SV=1	RSPH10B	100.63	1	1	1	1	1	0.905	0.882	0.987	1.076	1.199	1.17	0.084156
P0CG47	Polyubiquitin-B OS=Homo sapiens OX=9606 GN=UBB PE=1 SV=1	UBB	25.761	56.8	5	12	5	1.098	1.084	1.068	0.909	0.911	0.915	0.842	3.5357e-05
P0DI82	Trafficking protein particle complex subunit 2B OS=Homo sapiens OX=9606 GN=TRAPPC2B PE=1 SV=1	TRAPPC2B	16.445	5.7	1	1	1	0.935	1.181	1.001	0.993	0.927	0.947	0.92	0.33492
P0DMN0	Sulfotransferase 1A4 OS=Homo sapiens OX=9606 GN=SULT1A4 PE=1 SV=1	SULT1A4	34.196	15.3	4	5	2	0.864	0.937	0.734	1.175	1.222	1.138	1.394	0.010703
P0DMR1	Heterogeneous nuclear ribonucleoprotein C-like 4 OS=Homo sapiens OX=9606 GN=HNRNPCL4 PE=3 SV=1	HNRNPCL4	32.029	3.4	1	1	1
P0DMV9	Heat shock 70 kDa protein 1B OS=Homo sapiens OX=9606 GN=HSPA1B PE=1 SV=1	HSPA1B	70.051	26.1	16	38	7	1.007	0.978	0.966	1.026	1.019	1.014	1.037	0.047741
P0DN79	Cystathionine beta-synthase-like protein OS=Homo sapiens OX=9606 GN=CBSL PE=1 SV=1	CBSL	60.586	1.6	1	1	1	1.107	1.153	1.003	0.878	0.946	0.882	0.829	0.0177797
P0DOX2	Immunoglobulin alpha-2 heavy chain OS=Homo sapiens OX=9606 PE=1 SV=2	---	48.934	26.2	10	48	3	0.913	0.962	0.936	1.131	1.118	1.004	1.157	0.023835
P0DOX3	Immunoglobulin delta heavy chain OS=Homo sapiens OX=9606 PE=1 SV=1	---	56.224	6.8	2	2	2	0.922	0.898	0.878	1.062	1.079	1.223	1.247	0.0094989
P0DOX4	Immunoglobulin epsilon heavy chain OS=Homo sapiens OX=9606 PE=1 SV=1	---	60.322	2.2	1	3	1	0.95	0.927	0.925	1.153	1.061	1.03	1.158	0.0139801
P0DOX5	Immunoglobulin gamma-1 heavy chain OS=Homo sapiens OX=9606 PE=1 SV=2	---	49.328	39	14	57	9	0.93	0.882	0.922	1.104	1.121	1.129	1.227	0.00031973
P0DOX7	Immunoglobulin kappa light chain OS=Homo sapiens OX=9606 PE=1 SV=1	---	23.379	53.7	7	46	2	0.928	0.88	0.863	1.102	1.096	1.157	1.256	0.00118209
P0DOX8	Immunoglobulin lambda-1 light chain OS=Homo sapiens OX=9606 PE=1 SV=1	---	22.83	34.7	6	39	4	0.929	0.948	0.879	1.125	1.077	1.075	1.189	0.0030365
P0DOY3	Immunoglobulin lambda constant 3 OS=Homo sapiens OX=9606 GN=IGLC3 PE=1 SV=1	IGLC3	11.265	67	6	57	3	0.942	0.958	0.943	1.062	1.089	1.034	1.12	0.0020575
P0DP01	Immunoglobulin heavy variable 1-8 OS=Homo sapiens OX=9606 GN=IGHV1-8 PE=3 SV=1	IGHV1-8	12.992	22.2	2	8	1	0.774	0.809	0.933	1.323	1.123	1.135	1.423	0.0102755
P0DP02	Immunoglobulin heavy variable 3-30-3 OS=Homo sapiens OX=9606 GN=IGHV3-30-3 PE=3 SV=1	IGHV3-30-3	12.989	24.8	3	22	0
P0DP03	Immunoglobulin heavy variable 3-30-5 OS=Homo sapiens OX=9606 GN=IGHV3-30-5 PE=3 SV=1	IGHV3-30-5	12.947	24.8	3	19	1	0.925	0.95	0.907	1.139	1.072	1.052	1.173	0.0044208
P0DP04	Immunoglobulin heavy variable 3-43D OS=Homo sapiens OX=9606 GN=IGHV3-43D PE=3 SV=1	IGHV3-43D	13.017	18.6	2	11	1	0.907	0.897	0.896	1.148	1.092	1.118	1.244	0.000124626
P0DP08	Immunoglobulin heavy variable 4-38-2 OS=Homo sapiens OX=9606 GN=IGHV4-38-2 PE=3 SV=1	IGHV4-38-2	13.016	21.4	2	9	1	1.008	0.968	0.818	1.174	0.977	1.094	1.161	0.144741
P0DP09	Immunoglobulin kappa variable 1-13 OS=Homo sapiens OX=9606 GN=IGKV1-13 PE=3 SV=1	IGKV1-13	12.569	26.5	2	3	2	0.953	0.873	0.874	1.075	1.084	1.101	1.207	0.0031778
P0DP25	Calmodulin-3 OS=Homo sapiens OX=9606 GN=CALM3 PE=1 SV=1	CALM3	16.837	26.8	6	20	6	1.174	1.095	1.089	0.832	0.843	0.846	0.751	0.00031902
P0DPH8	Tubulin alpha-3D chain OS=Homo sapiens OX=9606 GN=TUBA3D PE=1 SV=1	TUBA3D	49.959	29.3	11	47	0
P10114	Ras-related protein Rap-2a OS=Homo sapiens OX=9606 GN=RAP2A PE=1 SV=1	RAP2A	20.615	20.2	3	8	1	1.137	1.028	1.043	0.915	0.856	1.007	0.866	0.06258
P10155	60 kDa SS-A/Ro ribonucleoprotein OS=Homo sapiens OX=9606 GN=RO60 PE=1 SV=2	RO60	60.67	11.7	7	7	7	1.023	1.088	1.1	0.95	0.938	0.89	0.865	0.0086402
P10301	Ras-related protein R-Ras OS=Homo sapiens OX=9606 GN=RRAS PE=1 SV=1	RRAS	23.48	51.4	10	17	8	1.105	1.116	1.16	0.798	0.821	0.89	0.742	0.0011358
P10321	HLA class I histocompatibility antigen, C alpha chain OS=Homo sapiens OX=9606 GN=HLA-C PE=1 SV=3	HLA-C	40.648	29.2	10	22	4	1.05	1.064	1.072	0.934	0.92	0.888	0.861	0.00074106
P10398	Serine/threonine-protein kinase A-Raf OS=Homo sapiens OX=9606 GN=ARAF PE=1 SV=2	ARAF	67.585	5	3	3	3	0.962	0.959	0.964	1.081	1.024	1.046	1.092	0.030902
P10412	Histone H1.4 OS=Homo sapiens OX=9606 GN=H1-4 PE=1 SV=2	H1-4	21.865	22.8	6	10	5	0.885	0.859	0.898	1.127	1.182	1.196	1.327	0.00022333
P10586	Receptor-type tyrosine-protein phosphatase F OS=Homo sapiens OX=9606 GN=PTPRF PE=1 SV=2	PTPRF	212.88	2.4	4	5	4	1.092	1.1	1.026	0.906	0.99	0.931	0.878	0.0193779
P10599	Thioredoxin OS=Homo sapiens OX=9606 GN=TXN PE=1 SV=3	TXN	11.737	40	5	13	5	1.213	1.176	1.081	0.859	0.787	0.803	0.706	0.00131751
P10606	Cytochrome c oxidase subunit 5B, mitochondrial OS=Homo sapiens OX=9606 GN=COX5B PE=1 SV=2	COX5B	13.696	14.7	2	2	2	1.058	1.018	0.935	0.931	1.096	0.977	0.998	0.95834
P10619	Lysosomal protective protein OS=Homo sapiens OX=9606 GN=CTSA PE=1 SV=2	CTSA	54.465	8.5	4	4	4	1.018	1.016	0.981	1.008	0.989	0.973	0.985	0.39562
P10620	Microsomal glutathione S-transferase 1 OS=Homo sapiens OX=9606 GN=MGST1 PE=1 SV=1	MGST1	17.598	8.4	1	2	1	1.166	1.149	1.171	0.883	0.737	0.838	0.705	0.022704
P10643	Complement component C7 OS=Homo sapiens OX=9606 GN=C7 PE=1 SV=2	C7	93.517	26.5	21	49	20	0.929	0.938	0.918	1.102	1.11	1.073	1.18	0.000162193
P10644	cAMP-dependent protein kinase type I-alpha regulatory subunit OS=Homo sapiens OX=9606 GN=PRKAR1A PE=1 SV=1	PRKAR1A	42.981	23.9	10	20	9	1.04	0.998	1.011	0.991	0.946	0.982	0.957	0.08016
P10646	Tissue factor pathway inhibitor OS=Homo sapiens OX=9606 GN=TFPI PE=1 SV=1	TFPI	35.015	20.4	6	11	6	1.154	1.082	1.125	0.848	0.854	0.888	0.771	0.00038129
P10768	S-formylglutathione hydrolase OS=Homo sapiens OX=9606 GN=ESD PE=1 SV=2	ESD	31.462	24.5	6	11	6	0.915	0.984	0.984	1.033	1.014	1.119	1.098	0.073703
P10809	60 kDa heat shock protein, mitochondrial OS=Homo sapiens OX=9606 GN=HSPD1 PE=1 SV=2	HSPD1	61.054	3.1	1	1	1
P10909	Clusterin OS=Homo sapiens OX=9606 GN=CLU PE=1 SV=1	CLU	52.494	18	10	48	10	0.885	0.895	0.892	1.138	1.131	1.119	1.268	1.1703e-06
P11021	Endoplasmic reticulum chaperone BiP OS=Homo sapiens OX=9606 GN=HSPA5 PE=1 SV=2	HSPA5	72.332	33.2	19	35	18	1.125	1.13	1.066	0.847	0.889	0.833	0.774	0.00068379
P11047	Laminin subunit gamma-1 OS=Homo sapiens OX=9606 GN=LAMC1 PE=1 SV=3	LAMC1	177.6	6.3	8	9	7	0.897	0.904	0.915	1.088	1.142	1.103	1.227	0.00019605
P11049	Leukocyte antigen CD37 OS=Homo sapiens OX=9606 GN=CD37 PE=1 SV=2	CD37	31.703	8.9	2	3	2	0.968	1.087	0.958	1.012	0.984	0.997	0.993	0.90828
P11117	Lysosomal acid phosphatase OS=Homo sapiens OX=9606 GN=ACP2 PE=1 SV=3	ACP2	48.344	3.3	1	1	1	0.916	0.971	1.008	1.025	1.065	1.056	1.087	0.049963
P11142	Heat shock cognate 71 kDa protein OS=Homo sapiens OX=9606 GN=HSPA8 PE=1 SV=1	HSPA8	70.897	41.5	26	95	18	1.046	1.023	1.012	0.969	0.979	0.987	0.953	0.0119559
P11166	Solute carrier family 2, facilitated glucose transporter member 1 OS=Homo sapiens OX=9606 GN=SLC2A1 PE=1 SV=2	SLC2A1	54.083	9.6	4	4	4	1.042	1.175	1.164	0.901	0.888	0.794	0.764	0.0083376
P11169	Solute carrier family 2, facilitated glucose transporter member 3 OS=Homo sapiens OX=9606 GN=SLC2A3 PE=1 SV=1	SLC2A3	53.924	14.9	8	45	8	1.055	1.013	0.976	0.983	0.999	1.013	0.984	0.54786
P11171	Protein 4.1 OS=Homo sapiens OX=9606 GN=EPB41 PE=1 SV=4	EPB41	97.016	10.1	8	12	6	1.089	0.886	0.985	1.004	0.968	1.09	1.034	0.6284
P11172	Uridine 5'-monophosphate synthase OS=Homo sapiens OX=9606 GN=UMPS PE=1 SV=1	UMPS	52.221	16.9	9	10	9	0.919	0.919	1.041	1.053	1.087	1.058	1.111	0.066844
P11177	Pyruvate dehydrogenase E1 component subunit beta, mitochondrial OS=Homo sapiens OX=9606 GN=PDHB PE=1 SV=3	PDHB	39.233	2.2	1	1	1
P11216	Glycogen phosphorylase, brain form OS=Homo sapiens OX=9606 GN=PYGB PE=1 SV=5	PYGB	96.695	27.5	23	51	20	0.938	0.94	0.924	1.083	1.097	1.064	1.158	0.00014308
P11226	Mannose-binding protein C OS=Homo sapiens OX=9606 GN=MBL2 PE=1 SV=2	MBL2	26.143	12.9	3	11	3	0.913	0.891	0.884	1.141	1.132	1.178	1.284	8.4185e-05
P11233	Ras-related protein Ral-A OS=Homo sapiens OX=9606 GN=RALA PE=1 SV=1	RALA	23.567	29.1	6	13	4	1.146	1.134	1.14	0.856	0.841	0.857	0.747	8.8532e-07
P11234	Ras-related protein Ral-B OS=Homo sapiens OX=9606 GN=RALB PE=1 SV=1	RALB	23.408	20.9	5	13	3	0.98	1.034	1.021	0.943	1.015	0.997	0.974	0.38178
P11274	Breakpoint cluster region protein OS=Homo sapiens OX=9606 GN=BCR PE=1 SV=2	BCR	142.82	2.7	4	4	3	0.944	0.954	1.016	1.01	1.025	1.09	1.072	0.099637
P11277	Spectrin beta chain, erythrocytic OS=Homo sapiens OX=9606 GN=SPTB PE=1 SV=5	SPTB	246.47	16.6	34	46	29	1.032	1.008	1.019	0.995	0.983	0.979	0.967	0.0154417
P11279	Lysosome-associated membrane glycoprotein 1 OS=Homo sapiens OX=9606 GN=LAMP1 PE=1 SV=3	LAMP1	44.882	8.4	4	7	4	1.103	1.186	1.047	0.865	0.894	0.828	0.775	0.0039422
P11387	DNA topoisomerase 1 OS=Homo sapiens OX=9606 GN=TOP1 PE=1 SV=2	TOP1	90.725	1.3	1	1	1	0.808	0.988	0.823	1.187	1.278	0.981	1.316	0.055137
P11413	Glucose-6-phosphate 1-dehydrogenase OS=Homo sapiens OX=9606 GN=G6PD PE=1 SV=4	G6PD	59.256	26.8	14	26	14	0.983	0.993	0.994	1.019	1.012	1.004	1.022	0.017718
P11441	Ubiquitin-like protein 4A OS=Homo sapiens OX=9606 GN=UBL4A PE=1 SV=1	UBL4A	17.776	7.6	1	1	1
P11532	Dystrophin OS=Homo sapiens OX=9606 GN=DMD PE=1 SV=3	DMD	426.74	0.8	3	3	2	1.157	1.12	0.957	0.929	0.845	0.956	0.844	0.073524
P11586	C-1-tetrahydrofolate synthase, cytoplasmic OS=Homo sapiens OX=9606 GN=MTHFD1 PE=1 SV=3	MTHFD1	101.56	19.3	18	25	18	0.931	0.936	0.916	1.054	1.051	1.067	1.14	8.0449e-05
P11597	Cholesteryl ester transfer protein OS=Homo sapiens OX=9606 GN=CETP PE=1 SV=2	CETP	54.756	12.8	6	10	6	0.951	0.978	0.907	1.103	1.079	1.049	1.139	0.0077208
P11717	Cation-independent mannose-6-phosphate receptor OS=Homo sapiens OX=9606 GN=IGF2R PE=1 SV=3	IGF2R	274.37	4.3	10	11	10	1.031	1.056	0.968	0.968	0.969	0.978	0.954	0.21902
P11766	Alcohol dehydrogenase class-3 OS=Homo sapiens OX=9606 GN=ADH5 PE=1 SV=4	ADH5	39.724	35	12	21	12	0.97	0.977	1.028	0.998	1.03	0.955	1.003	0.93332
P11908	Ribose-phosphate pyrophosphokinase 2 OS=Homo sapiens OX=9606 GN=PRPS2 PE=1 SV=2	PRPS2	34.769	6.6	2	3	2	0.862	0.897	0.89	1.072	1.141	1.211	1.293	0.0023614
P11940	Polyadenylate-binding protein 1 OS=Homo sapiens OX=9606 GN=PABPC1 PE=1 SV=2	PABPC1	70.67	9.1	6	6	4	1.069	1.078	1.02	0.919	0.969	0.935	0.891	0.0077753
P12004	Proliferating cell nuclear antigen OS=Homo sapiens OX=9606 GN=PCNA PE=1 SV=1	PCNA	28.768	13	3	3	3	1.122	1.122	1.122	0.885	0.814	0.897	0.771	0.0133022
P12081	Histidine--tRNA ligase, cytoplasmic OS=Homo sapiens OX=9606 GN=HARS PE=1 SV=2	HARS	57.41	16.3	8	9	8	1.243	1.18	1.2	0.756	0.806	0.777	0.646	5.6862e-05
P12107	Collagen alpha-1(XI) chain OS=Homo sapiens OX=9606 GN=COL11A1 PE=1 SV=4	COL11A1	181.06	2.7	4	5	3	0.911	0.951	0.947	1.024	1.101	1.117	1.154	0.0090798
P12109	Collagen alpha-1(VI) chain OS=Homo sapiens OX=9606 GN=COL6A1 PE=1 SV=3	COL6A1	108.53	23.8	22	71	22	0.956	0.948	0.927	1.06	1.036	1.032	1.105	0.00130182
P12110	Collagen alpha-2(VI) chain OS=Homo sapiens OX=9606 GN=COL6A2 PE=1 SV=4	COL6A2	108.58	17.4	19	65	19	0.97	0.97	0.929	1.058	1.061	1.036	1.1	0.0042366
P12111	Collagen alpha-3(VI) chain OS=Homo sapiens OX=9606 GN=COL6A3 PE=1 SV=5	COL6A3	343.67	29.6	92	235	92	0.956	0.963	0.915	1.075	1.068	1.044	1.125	0.0029981
P12236	ADP/ATP translocase 3 OS=Homo sapiens OX=9606 GN=SLC25A6 PE=1 SV=4	SLC25A6	32.866	8.7	3	3	3	1.05	1.105	1.06	0.942	0.881	0.942	0.86	0.005199
P12259	Coagulation factor V OS=Homo sapiens OX=9606 GN=F5 PE=1 SV=4	F5	251.7	17.4	38	53	28	0.887	0.889	0.88	1.147	1.148	1.109	1.282	3.509e-05
P12268	Inosine-5'-monophosphate dehydrogenase 2 OS=Homo sapiens OX=9606 GN=IMPDH2 PE=1 SV=2	IMPDH2	55.804	13.4	6	9	6	1.055	1.11	1.077	0.924	0.893	0.918	0.844	0.00071747
P12318	Low affinity immunoglobulin gamma Fc region receptor II-a OS=Homo sapiens OX=9606 GN=FCGR2A PE=1 SV=4	FCGR2A	35	5.7	2	4	2	0.908	1.035	1.123	1.041	0.931	0.979	0.962	0.63808
P12429	Annexin A3 OS=Homo sapiens OX=9606 GN=ANXA3 PE=1 SV=3	ANXA3	36.375	40.9	13	17	13	1.142	1.139	1.069	0.857	0.888	0.885	0.785	0.00058096
P12814	Alpha-actinin-1 OS=Homo sapiens OX=9606 GN=ACTN1 PE=1 SV=2	ACTN1	103.06	37.6	33	72	21	1.119	1.098	1.089	0.882	0.882	0.884	0.801	0.00132196
P12821	Angiotensin-converting enzyme OS=Homo sapiens OX=9606 GN=ACE PE=1 SV=1	ACE	149.71	1.1	1	1	1
P12931	Proto-oncogene tyrosine-protein kinase Src OS=Homo sapiens OX=9606 GN=SRC PE=1 SV=3	SRC	59.834	20.7	11	22	9	0.975	0.944	0.981	1.048	1.054	1.005	1.071	0.022905
P12955	Xaa-Pro dipeptidase OS=Homo sapiens OX=9606 GN=PEPD PE=1 SV=3	PEPD	54.548	5.7	3	3	3	1.092	1.119	1.208	0.882	0.853	0.813	0.745	0.00158458
P12956	X-ray repair cross-complementing protein 6 OS=Homo sapiens OX=9606 GN=XRCC6 PE=1 SV=2	XRCC6	69.842	4.1	3	4	3	0.954	0.963	0.981	1.058	1.048	1.034	1.084	0.00161557
P13010	X-ray repair cross-complementing protein 5 OS=Homo sapiens OX=9606 GN=XRCC5 PE=1 SV=3	XRCC5	82.704	1.2	1	1	1	0.941	0.982	0.905	1.091	1.046	1.071	1.134	0.0088759
P13073	Cytochrome c oxidase subunit 4 isoform 1, mitochondrial OS=Homo sapiens OX=9606 GN=COX4I1 PE=1 SV=1	COX4I1	19.576	6.5	1	1	1	0.944	1.001	0.947	1.061	1	1.075	1.084	0.050739
P13224	Platelet glycoprotein Ib beta chain OS=Homo sapiens OX=9606 GN=GP1BB PE=1 SV=1	GP1BB	21.717	23.8	5	16	5	1.076	1.06	1.048	0.932	0.934	0.954	0.886	0.00033982
P13473	Lysosome-associated membrane glycoprotein 2 OS=Homo sapiens OX=9606 GN=LAMP2 PE=1 SV=2	LAMP2	44.96	4.4	2	3	2	1.126	1.129	1.071	0.838	0.958	0.848	0.795	0.0074192
P13489	Ribonuclease inhibitor OS=Homo sapiens OX=9606 GN=RNH1 PE=1 SV=2	RNH1	49.973	21.7	10	17	10	1.136	1.11	1.12	0.845	0.843	0.868	0.759	1.91632e-05
P13497	Bone morphogenetic protein 1 OS=Homo sapiens OX=9606 GN=BMP1 PE=1 SV=2	BMP1	111.25	8.4	7	11	7	0.946	0.968	0.937	1.087	1.052	1.072	1.126	0.00092298
P13501	C-C motif chemokine 5 OS=Homo sapiens OX=9606 GN=CCL5 PE=1 SV=3	CCL5	9.9896	30.8	3	3	3	1.03	0.986	0.97	1.015	0.997	1.02	1.015	0.46326
P13591	Neural cell adhesion molecule 1 OS=Homo sapiens OX=9606 GN=NCAM1 PE=1 SV=3	NCAM1	94.573	14.3	11	13	11	1.172	1.163	1.176	0.786	0.784	0.835	0.685	0.0030192
P13598	Intercellular adhesion molecule 2 OS=Homo sapiens OX=9606 GN=ICAM2 PE=1 SV=2	ICAM2	30.654	11.6	4	6	4	0.999	1.055	0.995	0.965	0.99	0.944	0.951	0.097717
P13611	Versican core protein OS=Homo sapiens OX=9606 GN=VCAN PE=1 SV=3	VCAN	372.82	2.7	8	10	8	0.843	0.912	0.889	1.194	1.125	1.116	1.299	0.00114092
P13612	Integrin alpha-4 OS=Homo sapiens OX=9606 GN=ITGA4 PE=1 SV=3	ITGA4	114.9	18.3	17	34	17	1.073	1.082	1.091	0.89	0.902	0.902	0.83	4.5567e-06
P13639	Elongation factor 2 OS=Homo sapiens OX=9606 GN=EEF2 PE=1 SV=4	EEF2	95.337	30.7	28	58	28	1.129	1.119	1.085	0.874	0.862	0.871	0.782	4.1367e-05
P13667	Protein disulfide-isomerase A4 OS=Homo sapiens OX=9606 GN=PDIA4 PE=1 SV=2	PDIA4	72.932	16.7	9	15	9	1.1	1.076	1.151	0.833	0.873	0.905	0.785	0.00146261
P13671	Complement component C6 OS=Homo sapiens OX=9606 GN=C6 PE=1 SV=3	C6	104.79	26.8	25	60	25	0.91	0.921	0.914	1.11	1.11	1.083	1.203	3.6021e-05
P13674	Prolyl 4-hydroxylase subunit alpha-1 OS=Homo sapiens OX=9606 GN=P4HA1 PE=1 SV=2	P4HA1	61.049	1.5	1	1	1	1.023	1.031	1.136	0.907	0.97	0.938	0.882	0.033002
P13693	Translationally-controlled tumor protein OS=Homo sapiens OX=9606 GN=TPT1 PE=1 SV=1	TPT1	19.595	16.3	3	5	3	1.212	1.111	1.054	0.792	0.81	0.875	0.733	0.0036574
P13716	Delta-aminolevulinic acid dehydratase OS=Homo sapiens OX=9606 GN=ALAD PE=1 SV=1	ALAD	36.294	14.2	4	5	4	1.044	1.023	1.149	0.923	0.776	1.079	0.864	0.20428
P13726	Tissue factor OS=Homo sapiens OX=9606 GN=F3 PE=1 SV=1	F3	33.067	16.9	4	9	4	1.134	1.048	1.128	0.857	0.864	0.932	0.802	0.0038826
P13747	HLA class I histocompatibility antigen, alpha chain E OS=Homo sapiens OX=9606 GN=HLA-E PE=1 SV=4	HLA-E	40.057	15.6	5	7	2
P13796	Plastin-2 OS=Homo sapiens OX=9606 GN=LCP1 PE=1 SV=6	LCP1	70.288	14.4	9	13	4	0.991	1.04	1.08	0.946	0.986	0.984	0.937	0.08558
P13797	Plastin-3 OS=Homo sapiens OX=9606 GN=PLS3 PE=1 SV=4	PLS3	70.81	29.5	18	29	13	1.107	1.143	1.152	0.835	0.792	0.8	0.713	7.8045e-05
P13798	Acylamino-acid-releasing enzyme OS=Homo sapiens OX=9606 GN=APEH PE=1 SV=4	APEH	81.224	12.3	9	13	9	1.023	1.074	1.012	0.971	0.96	0.94	0.923	0.0182625
P13804	Electron transfer flavoprotein subunit alpha, mitochondrial OS=Homo sapiens OX=9606 GN=ETFA PE=1 SV=1	ETFA	35.079	13.5	4	4	4
P13807	Glycogen [starch] synthase, muscle OS=Homo sapiens OX=9606 GN=GYS1 PE=1 SV=2	GYS1	83.785	13.7	11	13	11	0.916	0.905	0.933	1.135	1.106	1.097	1.212	0.000141754
P13861	cAMP-dependent protein kinase type II-alpha regulatory subunit OS=Homo sapiens OX=9606 GN=PRKAR2A PE=1 SV=2	PRKAR2A	45.518	15.8	6	7	5	1.062	1.092	0.961	0.99	1.004	1.001	0.961	0.43484
P13987	CD59 glycoprotein OS=Homo sapiens OX=9606 GN=CD59 PE=1 SV=1	CD59	14.177	25	4	19	4	1.149	1.199	1.104	0.842	0.801	0.833	0.717	0.00030004
P14151	L-selectin OS=Homo sapiens OX=9606 GN=SELL PE=1 SV=2	SELL	42.187	4.3	2	3	2	0.994	1.011	0.953	0.958	1.06	1.047	1.036	0.3926
P14174	Macrophage migration inhibitory factor OS=Homo sapiens OX=9606 GN=MIF PE=1 SV=4	MIF	12.476	7.8	1	3	1	1.088	1.191	0.964	0.985	0.877	0.928	0.86	0.101656
P14209	CD99 antigen OS=Homo sapiens OX=9606 GN=CD99 PE=1 SV=1	CD99	18.848	5.4	1	2	1	0.896	0.839	1.53	0.838	1.017	0.938	0.855	0.57404
P14314	Glucosidase 2 subunit beta OS=Homo sapiens OX=9606 GN=PRKCSH PE=1 SV=2	PRKCSH	59.425	12.5	6	10	6	1.138	1.171	1.188	0.84	0.814	0.807	0.704	3.8368e-05
P14324	Farnesyl pyrophosphate synthase OS=Homo sapiens OX=9606 GN=FDPS PE=1 SV=4	FDPS	48.275	13.6	5	7	5	1.023	1.071	1.014	0.895	0.938	0.981	0.905	0.033759
P14543	Nidogen-1 OS=Homo sapiens OX=9606 GN=NID1 PE=1 SV=3	NID1	136.38	10.9	12	16	12	0.895	0.938	0.936	1.088	1.091	1.13	1.195	0.00080245
P14550	Aldo-keto reductase family 1 member A1 OS=Homo sapiens OX=9606 GN=AKR1A1 PE=1 SV=3	AKR1A1	36.573	5.8	2	4	2	1.142	1.031	1.073	0.854	0.874	1.053	0.857	0.09506
P14618	Pyruvate kinase PKM OS=Homo sapiens OX=9606 GN=PKM PE=1 SV=4	PKM	57.936	37.5	20	65	20	0.97	0.951	0.943	1.063	1.045	1.063	1.107	0.00054381
P14625	Endoplasmin OS=Homo sapiens OX=9606 GN=HSP90B1 PE=1 SV=1	HSP90B1	92.468	16.7	14	22	13	1.079	1.057	1.076	0.921	0.919	0.89	0.85	0.00022081
P14735	Insulin-degrading enzyme OS=Homo sapiens OX=9606 GN=IDE PE=1 SV=4	IDE	117.97	0.9	1	1	1
P14770	Platelet glycoprotein IX OS=Homo sapiens OX=9606 GN=GP9 PE=1 SV=3	GP9	19.046	24.3	4	19	4	0.984	1.03	1.061	0.896	1.029	0.966	0.94	0.24048
P14868	Aspartate--tRNA ligase, cytoplasmic OS=Homo sapiens OX=9606 GN=DARS PE=1 SV=2	DARS	57.136	39.5	20	30	20	0.958	0.923	0.935	1.08	1.043	1.097	1.143	0.001922
P14923	Junction plakoglobin OS=Homo sapiens OX=9606 GN=JUP PE=1 SV=3	JUP	81.744	18.7	13	18	12	1.049	1.118	1.099	0.885	0.921	0.875	0.821	0.00130284
P15090	Fatty acid-binding protein, adipocyte OS=Homo sapiens OX=9606 GN=FABP4 PE=1 SV=3	FABP4	14.719	9.1	1	1	1	1.144	1.107	0.99	0.929	0.835	0.963	0.841	0.047876
P15104	Glutamine synthetase OS=Homo sapiens OX=9606 GN=GLUL PE=1 SV=4	GLUL	42.064	11.3	5	8	5	1.115	1.151	1.068	0.865	0.885	0.842	0.777	0.00064104
P15121	Aldo-keto reductase family 1 member B1 OS=Homo sapiens OX=9606 GN=AKR1B1 PE=1 SV=3	AKR1B1	35.853	24.4	9	17	9	1.144	1.134	1.106	0.818	0.835	0.868	0.745	0.000123319
P15144	Aminopeptidase N OS=Homo sapiens OX=9606 GN=ANPEP PE=1 SV=4	ANPEP	109.54	25.4	25	69	25	1.162	1.148	1.13	0.839	0.801	0.837	0.72	4.1612e-05
P15151	Poliovirus receptor OS=Homo sapiens OX=9606 GN=PVR PE=1 SV=2	PVR	45.302	7.7	3	4	3	1.071	1.157	1.093	0.869	0.935	0.878	0.808	0.0027781
P15153	Ras-related C3 botulinum toxin substrate 2 OS=Homo sapiens OX=9606 GN=RAC2 PE=1 SV=1	RAC2	21.429	40.1	7	17	2
P15169	Carboxypeptidase N catalytic chain OS=Homo sapiens OX=9606 GN=CPN1 PE=1 SV=1	CPN1	52.286	2.2	1	2	1	0.917	0.917	1.027	1.111	1.042	1.035	1.114	0.068157
P15170	Eukaryotic peptide chain release factor GTP-binding subunit ERF3A OS=Homo sapiens OX=9606 GN=GSPT1 PE=1 SV=1	GSPT1	55.755	11.8	6	11	6	0.977	0.956	0.959	1.004	1.034	0.997	1.049	0.021041
P15311	Ezrin OS=Homo sapiens OX=9606 GN=EZR PE=1 SV=4	EZR	69.412	27	20	51	10	1.177	1.111	1.117	0.843	0.865	0.897	0.765	0.00048139
P15498	Proto-oncogene vav OS=Homo sapiens OX=9606 GN=VAV1 PE=1 SV=4	VAV1	98.313	8	7	9	6	0.896	0.9	0.942	1.163	1.097	1.064	1.214	0.003202
P15529	Membrane cofactor protein OS=Homo sapiens OX=9606 GN=CD46 PE=1 SV=3	CD46	43.747	13.3	5	10	5	1.06	1.064	1.046	0.904	0.898	0.916	0.857	3.9456e-05
P15531	Nucleoside diphosphate kinase A OS=Homo sapiens OX=9606 GN=NME1 PE=1 SV=1	NME1	17.149	42.1	7	21	3	1.122	1.151	1.132	0.862	0.846	0.799	0.736	0.0002185
P15559	NAD(P)H dehydrogenase [quinone] 1 OS=Homo sapiens OX=9606 GN=NQO1 PE=1 SV=1	NQO1	30.867	15.7	4	4	4	1.081	1.015	1.044	0.96	0.924	0.975	0.911	0.0180409
P15735	Phosphorylase b kinase gamma catalytic chain, liver/testis isoform OS=Homo sapiens OX=9606 GN=PHKG2 PE=1 SV=1	PHKG2	46.442	7.6	3	3	3	1.028	0.86	0.97	1.059	1.101	1.034	1.118	0.110844
P15880	40S ribosomal protein S2 OS=Homo sapiens OX=9606 GN=RPS2 PE=1 SV=2	RPS2	31.324	22.2	7	13	7	0.972	1.02	0.988	1.042	0.996	1.015	1.024	0.27722
P15954	Cytochrome c oxidase subunit 7C, mitochondrial OS=Homo sapiens OX=9606 GN=COX7C PE=1 SV=1	COX7C	7.2454	14.3	1	1	1
P16035	Metalloproteinase inhibitor 2 OS=Homo sapiens OX=9606 GN=TIMP2 PE=1 SV=2	TIMP2	24.399	16.8	4	6	4	1.006	1.006	1.05	0.952	1.053	1.022	0.989	0.73178
P16070	CD44 antigen OS=Homo sapiens OX=9606 GN=CD44 PE=1 SV=3	CD44	81.537	9.7	9	29	9	1.096	1.132	1.091	0.872	0.85	0.864	0.779	5.7578e-05
P16109	P-selectin OS=Homo sapiens OX=9606 GN=SELP PE=1 SV=3	SELP	90.833	15.2	11	20	11	1.012	1.004	1.015	0.992	1.002	0.993	0.985	0.032584
P16150	Leukosialin OS=Homo sapiens OX=9606 GN=SPN PE=1 SV=1	SPN	40.321	9.5	4	9	4	0.988	1.022	1.069	0.982	0.973	0.94	0.94	0.081179
P16152	Carbonyl reductase [NADPH] 1 OS=Homo sapiens OX=9606 GN=CBR1 PE=1 SV=3	CBR1	30.375	32.9	8	13	6	1.005	1.031	1.013	1.021	0.946	1.023	0.981	0.49484
P16157	Ankyrin-1 OS=Homo sapiens OX=9606 GN=ANK1 PE=1 SV=3	ANK1	206.26	7.9	14	17	14	0.949	0.935	0.963	1.008	1.055	1.02	1.083	0.0078035
P16234	Platelet-derived growth factor receptor alpha OS=Homo sapiens OX=9606 GN=PDGFRA PE=1 SV=1	PDGFRA	122.67	3.6	4	6	4	1.01	1.048	0.997	1.002	0.962	1.022	0.977	0.37976
P16278	Beta-galactosidase OS=Homo sapiens OX=9606 GN=GLB1 PE=1 SV=2	GLB1	76.074	8.4	4	4	4	0.89	0.912	0.888	0.881	1.091	1.406	1.256	0.26176
P16284	Platelet endothelial cell adhesion molecule OS=Homo sapiens OX=9606 GN=PECAM1 PE=1 SV=2	PECAM1	82.521	27.6	18	50	18	1.026	1.022	1.018	1.001	0.985	0.969	0.964	0.0186026
P16333	Cytoplasmic protein NCK1 OS=Homo sapiens OX=9606 GN=NCK1 PE=1 SV=1	NCK1	42.864	12.2	5	6	4	1.065	1.055	0.979	0.991	0.934	0.971	0.934	0.101595
P16401	Histone H1.5 OS=Homo sapiens OX=9606 GN=H1-5 PE=1 SV=3	H1-5	22.58	12.8	3	5	2	0.916	0.856	0.929	1.093	1.121	1.156	1.248	0.00179568
P16591	Tyrosine-protein kinase Fer OS=Homo sapiens OX=9606 GN=FER PE=1 SV=2	FER	94.637	1.3	1	1	1	0.966	0.904	0.979	1.064	1.117	1.021	1.124	0.031062
P16615	Sarcoplasmic/endoplasmic reticulum calcium ATPase 2 OS=Homo sapiens OX=9606 GN=ATP2A2 PE=1 SV=1	ATP2A2	114.76	22	22	42	11	1.082	1.081	1.076	0.869	0.919	0.91	0.833	0.0088417
P16671	Platelet glycoprotein 4 OS=Homo sapiens OX=9606 GN=CD36 PE=1 SV=2	CD36	53.053	15.3	7	19	7	1.037	0.978	1.037	0.994	0.973	0.958	0.958	0.130641
P16885	1-phosphatidylinositol 4,5-bisphosphate phosphodiesterase gamma-2 OS=Homo sapiens OX=9606 GN=PLCG2 PE=1 SV=4	PLCG2	147.87	11.2	14	17	13	0.899	0.925	0.944	1.109	1.158	1.071	1.206	0.0021796
P16930	Fumarylacetoacetase OS=Homo sapiens OX=9606 GN=FAH PE=1 SV=2	FAH	46.374	9.8	4	4	4	1.052	1.13	1.182	0.91	0.902	0.849	0.791	0.0044024
P16949	Stathmin OS=Homo sapiens OX=9606 GN=STMN1 PE=1 SV=3	STMN1	17.302	24.8	4	5	2	1.046	1.106	1.046	0.895	0.964	0.931	0.872	0.0085773
P17066	Heat shock 70 kDa protein 6 OS=Homo sapiens OX=9606 GN=HSPA6 PE=1 SV=2	HSPA6	71.027	10	6	22	1	1.01	1.083	1.141	0.916	0.944	0.818	0.828	0.027979
P17081	Rho-related GTP-binding protein RhoQ OS=Homo sapiens OX=9606 GN=RHOQ PE=1 SV=2	RHOQ	22.659	14.6	3	5	2	1.216	1.162	1.206	0.822	0.704	0.821	0.655	0.00133653
P17174	Aspartate aminotransferase, cytoplasmic OS=Homo sapiens OX=9606 GN=GOT1 PE=1 SV=3	GOT1	46.247	8.2	3	3	3	1.053	1.039	1.129	0.906	0.949	0.921	0.862	0.0070237
P17252	Protein kinase C alpha type OS=Homo sapiens OX=9606 GN=PRKCA PE=1 SV=4	PRKCA	76.749	17.4	11	23	7	1.065	1.039	1.029	0.959	0.947	0.947	0.911	0.00107664
P17301	Integrin alpha-2 OS=Homo sapiens OX=9606 GN=ITGA2 PE=1 SV=1	ITGA2	129.29	19.8	20	59	20	1.093	1.085	1.063	0.917	0.918	0.92	0.85	0.0026569
P17302	Gap junction alpha-1 protein OS=Homo sapiens OX=9606 GN=GJA1 PE=1 SV=2	GJA1	43.008	22.8	7	15	7	1.108	1.127	1.247	0.79	0.853	0.821	0.708	0.00131675
P17612	cAMP-dependent protein kinase catalytic subunit alpha OS=Homo sapiens OX=9606 GN=PRKACA PE=1 SV=2	PRKACA	40.589	17.4	7	13	2	1.149	1.04	0.959	0.922	0.994	0.926	0.903	0.157585
P17655	Calpain-2 catalytic subunit OS=Homo sapiens OX=9606 GN=CAPN2 PE=1 SV=6	CAPN2	79.994	9.7	6	11	6	1.167	1.086	1.116	0.847	0.844	0.868	0.76	0.00026492
P17677	Neuromodulin OS=Homo sapiens OX=9606 GN=GAP43 PE=1 SV=1	GAP43	24.802	4.6	1	1	1	1.114	1	1.064	0.981	0.885	0.952	0.887	0.051519
P17693	HLA class I histocompatibility antigen, alpha chain G OS=Homo sapiens OX=9606 GN=HLA-G PE=1 SV=1	HLA-G	38.224	9.5	3	7	1	0.99	1.094	0.977	0.968	0.936	1.034	0.96	0.42888
P17812	CTP synthase 1 OS=Homo sapiens OX=9606 GN=CTPS1 PE=1 SV=2	CTPS1	66.69	14.4	10	11	9	0.993	0.994	1.031	1.067	0.993	0.945	0.996	0.89184
P17813	Endoglin OS=Homo sapiens OX=9606 GN=ENG PE=1 SV=2	ENG	70.577	13.8	8	19	8	1.111	1.103	1.097	0.886	0.853	0.872	0.789	3.6776e-05
P17844	Probable ATP-dependent RNA helicase DDX5 OS=Homo sapiens OX=9606 GN=DDX5 PE=1 SV=1	DDX5	69.147	4.6	3	3	1	0.948	0.905	0.944	1.013	1.038	1.205	1.164	0.056821
P17858	ATP-dependent 6-phosphofructokinase, liver type OS=Homo sapiens OX=9606 GN=PFKL PE=1 SV=6	PFKL	85.018	11.3	9	18	7	0.899	0.962	0.897	1.072	1.076	1.074	1.168	0.021018
P17931	Galectin-3 OS=Homo sapiens OX=9606 GN=LGALS3 PE=1 SV=5	LGALS3	26.152	14.4	4	6	4	1.052	1.069	1.105	0.92	0.952	0.894	0.857	0.0026839
P17948	Vascular endothelial growth factor receptor 1 OS=Homo sapiens OX=9606 GN=FLT1 PE=1 SV=2	FLT1	150.77	4.5	6	8	6	1.099	1.093	1.166	0.842	0.859	0.955	0.791	0.0059647
P17980	26S proteasome regulatory subunit 6A OS=Homo sapiens OX=9606 GN=PSMC3 PE=1 SV=3	PSMC3	49.203	27.3	12	18	12	1.014	0.986	0.958	1.038	1.007	1.018	1.035	0.133121
P17987	T-complex protein 1 subunit alpha OS=Homo sapiens OX=9606 GN=TCP1 PE=1 SV=1	TCP1	60.343	24.3	14	24	14	0.946	0.98	0.978	1.058	1.036	1.035	1.077	0.0052201
P18031	Tyrosine-protein phosphatase non-receptor type 1 OS=Homo sapiens OX=9606 GN=PTPN1 PE=1 SV=1	PTPN1	49.966	27.1	10	14	10	0.916	0.891	0.938	1.101	1.122	1.114	1.216	0.00024393
P18054	Arachidonate 12-lipoxygenase, 12S-type OS=Homo sapiens OX=9606 GN=ALOX12 PE=1 SV=4	ALOX12	75.693	21.3	12	20	12	0.973	0.954	0.925	1.051	1.04	1.078	1.111	0.0043792
P18077	60S ribosomal protein L35a OS=Homo sapiens OX=9606 GN=RPL35A PE=1 SV=2	RPL35A	12.538	20.9	3	4	3	0.96	1.012	0.985	0.898	1.168	1.01	1.04	0.68464
P18084	Integrin beta-5 OS=Homo sapiens OX=9606 GN=ITGB5 PE=1 SV=1	ITGB5	88.053	18.3	12	25	12	1.149	1.089	1.172	0.859	0.84	0.803	0.734	0.00047534
P18085	ADP-ribosylation factor 4 OS=Homo sapiens OX=9606 GN=ARF4 PE=1 SV=3	ARF4	20.511	41.7	7	22	6	1.057	1.023	0.997	0.936	0.978	0.96	0.934	0.032298
P18124	60S ribosomal protein L7 OS=Homo sapiens OX=9606 GN=RPL7 PE=1 SV=1	RPL7	29.225	27	7	17	7	0.967	0.987	1.035	0.948	0.973	1.009	0.98	0.50372
P18206	Vinculin OS=Homo sapiens OX=9606 GN=VCL PE=1 SV=4	VCL	123.8	47.7	56	162	56	1.087	1.081	1.084	0.894	0.91	0.886	0.827	1.94213e-05
P18428	Lipopolysaccharide-binding protein OS=Homo sapiens OX=9606 GN=LBP PE=1 SV=3	LBP	53.383	10.8	5	12	5	0.84	0.952	0.913	1.186	1.11	1.07	1.244	0.0099773
P18433	Receptor-type tyrosine-protein phosphatase alpha OS=Homo sapiens OX=9606 GN=PTPRA PE=1 SV=3	PTPRA	90.718	15.5	11	18	9	0.982	0.978	1.05	1.001	1.013	1.024	1.009	0.7047
P18564	Integrin beta-6 OS=Homo sapiens OX=9606 GN=ITGB6 PE=1 SV=2	ITGB6	85.935	1.1	1	1	1	1.018	1.091	1.118	0.945	0.868	0.947	0.855	0.0176
P18621	60S ribosomal protein L17 OS=Homo sapiens OX=9606 GN=RPL17 PE=1 SV=3	RPL17	21.397	17.9	3	6	3	1.054	1.093	0.96	0.955	0.964	0.934	0.918	0.10252
P18669	Phosphoglycerate mutase 1 OS=Homo sapiens OX=9606 GN=PGAM1 PE=1 SV=2	PGAM1	28.804	27.2	5	9	5	1.223	1.16	1.176	0.835	0.835	0.801	0.694	6.2541e-05
P18827	Syndecan-1 OS=Homo sapiens OX=9606 GN=SDC1 PE=1 SV=3	SDC1	32.461	3.9	1	1	1
P19022	Cadherin-2 OS=Homo sapiens OX=9606 GN=CDH2 PE=1 SV=4	CDH2	99.808	5.1	4	7	4	1.201	1.172	1.158	0.771	0.906	0.745	0.686	0.0034189
P19086	Guanine nucleotide-binding protein G(z) subunit alpha OS=Homo sapiens OX=9606 GN=GNAZ PE=1 SV=3	GNAZ	40.923	29.6	10	22	9	1.009	1.047	1.005	1	0.974	0.965	0.96	0.073477
P19099	Cytochrome P450 11B2, mitochondrial OS=Homo sapiens OX=9606 GN=CYP11B2 PE=1 SV=3	CYP11B2	57.559	1.8	1	1	1	1.129	1.132	1.169	0.854	0.825	0.849	0.737	3.9455e-05
P19105	Myosin regulatory light chain 12A OS=Homo sapiens OX=9606 GN=MYL12A PE=1 SV=2	MYL12A	19.794	30.4	5	8	1
P19256	Lymphocyte function-associated antigen 3 OS=Homo sapiens OX=9606 GN=CD58 PE=1 SV=1	CD58	28.147	7.2	2	3	2	1.1	1.025	1.094	0.904	0.893	0.958	0.856	0.0077014
P19367	Hexokinase-1 OS=Homo sapiens OX=9606 GN=HK1 PE=1 SV=3	HK1	102.48	11	10	13	10	0.98	0.928	1.011	1.041	1.008	1.032	1.055	0.111737
P19440	Glutathione hydrolase 1 proenzyme OS=Homo sapiens OX=9606 GN=GGT1 PE=1 SV=2	GGT1	61.409	11.6	7	9	7	0.954	0.973	0.929	1.021	1.069	1.065	1.105	0.0075025
P19474	E3 ubiquitin-protein ligase TRIM21 OS=Homo sapiens OX=9606 GN=TRIM21 PE=1 SV=1	TRIM21	54.169	25.7	11	14	11	0.953	0.914	0.883	1.075	1.065	1.08	1.171	0.0021354
P19525	Interferon-induced, double-stranded RNA-activated protein kinase OS=Homo sapiens OX=9606 GN=EIF2AK2 PE=1 SV=2	EIF2AK2	62.094	3.4	2	2	2	0.946	0.98	0.956	1.062	1.019	1.07	1.093	0.0084437
P19623	Spermidine synthase OS=Homo sapiens OX=9606 GN=SRM PE=1 SV=1	SRM	33.824	9.6	3	6	3	1.053	0.997	1.151	0.953	0.917	0.947	0.88	0.044161
P19634	Sodium/hydrogen exchanger 1 OS=Homo sapiens OX=9606 GN=SLC9A1 PE=1 SV=2	SLC9A1	90.762	7.6	6	7	6	1.098	1.088	1.123	0.867	0.864	0.886	0.791	4.2005e-05
P19652	Alpha-1-acid glycoprotein 2 OS=Homo sapiens OX=9606 GN=ORM2 PE=1 SV=2	ORM2	23.602	18.4	4	6	2	0.995	0.992	0.946	0.998	1.037	1.057	1.054	0.088138
P19784	Casein kinase II subunit alpha' OS=Homo sapiens OX=9606 GN=CSNK2A2 PE=1 SV=1	CSNK2A2	41.213	8.6	3	3	3	0.907	0.839	0.88	1.256	1.183	1.012	1.314	0.01682
P19823	Inter-alpha-trypsin inhibitor heavy chain H2 OS=Homo sapiens OX=9606 GN=ITIH2 PE=1 SV=2	ITIH2	106.46	20.3	18	46	18	0.903	0.939	0.899	1.128	1.111	1.091	1.215	0.00032038
P19827	Inter-alpha-trypsin inhibitor heavy chain H1 OS=Homo sapiens OX=9606 GN=ITIH1 PE=1 SV=3	ITIH1	101.39	10.8	8	14	8	0.907	0.94	0.942	1.091	1.099	1.084	1.174	0.00024036
P19838	Nuclear factor NF-kappa-B p105 subunit OS=Homo sapiens OX=9606 GN=NFKB1 PE=1 SV=2	NFKB1	105.35	3.2	3	3	3	1.018	1.009	0.878	1.007	0.969	1.137	1.072	0.36688
P19971	Thymidine phosphorylase OS=Homo sapiens OX=9606 GN=TYMP PE=1 SV=2	TYMP	49.955	18.5	7	12	7	0.937	0.966	1.012	1.064	1.011	1.046	1.071	0.063764
P20020	Plasma membrane calcium-transporting ATPase 1 OS=Homo sapiens OX=9606 GN=ATP2B1 PE=1 SV=4	ATP2B1	134.68	21.4	22	48	16	1.178	1.185	1.141	0.787	0.797	0.808	0.683	1.53752e-05
P20042	Eukaryotic translation initiation factor 2 subunit 2 OS=Homo sapiens OX=9606 GN=EIF2S2 PE=1 SV=2	EIF2S2	38.388	9.6	3	5	3	1.069	1.002	1.03	0.992	0.977	0.923	0.933	0.0726
P20061	Transcobalamin-1 OS=Homo sapiens OX=9606 GN=TCN1 PE=1 SV=2	TCN1	48.206	1.8	1	1	1	0.995	0.969	1.087	0.987	1.016	0.971	0.975	0.54564
P20073	Annexin A7 OS=Homo sapiens OX=9606 GN=ANXA7 PE=1 SV=3	ANXA7	52.739	31.8	15	39	15	0.982	0.997	0.967	1.012	1.005	1.011	1.028	0.038744
P20337	Ras-related protein Rab-3B OS=Homo sapiens OX=9606 GN=RAB3B PE=1 SV=2	RAB3B	24.758	7.3	2	2	1
P20338	Ras-related protein Rab-4A OS=Homo sapiens OX=9606 GN=RAB4A PE=1 SV=3	RAB4A	24.389	9.2	2	2	1
P20339	Ras-related protein Rab-5A OS=Homo sapiens OX=9606 GN=RAB5A PE=1 SV=2	RAB5A	23.658	27.4	5	8	3	1.188	1.088	1.105	0.88	0.883	0.85	0.773	0.00098031
P20340	Ras-related protein Rab-6A OS=Homo sapiens OX=9606 GN=RAB6A PE=1 SV=3	RAB6A	23.593	34.6	7	16	2	0.933	0.814	1.294	1.023	1.124	0.879	0.995	0.95478
P20594	Atrial natriuretic peptide receptor 2 OS=Homo sapiens OX=9606 GN=NPR2 PE=1 SV=1	NPR2	117.02	6.3	5	5	5	1.092	1.069	1.147	0.852	0.897	0.865	0.79	0.00080405
P20618	Proteasome subunit beta type-1 OS=Homo sapiens OX=9606 GN=PSMB1 PE=1 SV=2	PSMB1	26.489	19.1	4	5	4	0.998	1.031	1.167	0.918	1.035	0.901	0.893	0.155179
P20645	Cation-dependent mannose-6-phosphate receptor OS=Homo sapiens OX=9606 GN=M6PR PE=1 SV=1	M6PR	30.993	11.2	3	4	3	0.955	1.016	0.919	1.091	0.978	1.069	1.086	0.138995
P20701	Integrin alpha-L OS=Homo sapiens OX=9606 GN=ITGAL PE=1 SV=3	ITGAL	128.77	1.5	2	2	2	1.011	0.946	1.183	0.869	0.928	1.087	0.918	0.41594
P20742	Pregnancy zone protein OS=Homo sapiens OX=9606 GN=PZP PE=1 SV=4	PZP	163.86	15.2	23	54	17	0.891	0.91	0.882	1.14	1.13	1.125	1.265	1.96233e-05
P20810	Calpastatin OS=Homo sapiens OX=9606 GN=CAST PE=1 SV=4	CAST	76.572	1.8	1	1	1	1.303	0.967	1.279	0.761	0.788	0.868	0.681	0.022438
P20839	Inosine-5'-monophosphate dehydrogenase 1 OS=Homo sapiens OX=9606 GN=IMPDH1 PE=1 SV=2	IMPDH1	55.405	3.7	2	2	2
P20851	C4b-binding protein beta chain OS=Homo sapiens OX=9606 GN=C4BPB PE=1 SV=1	C4BPB	28.357	35.3	8	30	8	0.821	0.816	0.832	1.247	1.195	1.225	1.485	4.1845e-06
P20908	Collagen alpha-1(V) chain OS=Homo sapiens OX=9606 GN=COL5A1 PE=1 SV=3	COL5A1	183.56	4.5	8	11	7	0.941	0.964	0.896	1.091	1.043	1.099	1.154	0.0060245
P20936	Ras GTPase-activating protein 1 OS=Homo sapiens OX=9606 GN=RASA1 PE=1 SV=1	RASA1	116.4	5.4	5	5	5	0.935	0.965	1.036	0.994	1.031	1.017	1.036	0.32224
P21266	Glutathione S-transferase Mu 3 OS=Homo sapiens OX=9606 GN=GSTM3 PE=1 SV=3	GSTM3	26.559	21.8	5	7	4	0.975	0.973	0.948	0.92	0.915	1.173	1.039	0.74178
P21281	V-type proton ATPase subunit B, brain isoform OS=Homo sapiens OX=9606 GN=ATP6V1B2 PE=1 SV=3	ATP6V1B2	56.5	11	5	6	5	0.982	0.986	1.134	0.961	0.986	0.902	0.918	0.198285
P21283	V-type proton ATPase subunit C 1 OS=Homo sapiens OX=9606 GN=ATP6V1C1 PE=1 SV=4	ATP6V1C1	43.941	16.8	7	9	7	1.077	1.089	1.081	0.896	0.946	0.904	0.846	0.00060385
P21291	Cysteine and glycine-rich protein 1 OS=Homo sapiens OX=9606 GN=CSRP1 PE=1 SV=3	CSRP1	20.567	50.3	9	21	9	1.034	1.007	0.969	1.002	0.992	1.023	1.002	0.90722
P21333	Filamin-A OS=Homo sapiens OX=9606 GN=FLNA PE=1 SV=4	FLNA	280.74	43.6	92	300	82	1.046	1.037	1.037	0.963	0.95	0.962	0.921	9.8887e-05
P21359	Neurofibromin OS=Homo sapiens OX=9606 GN=NF1 PE=1 SV=2	NF1	319.37	1.1	4	4	4	0.989	0.999	1.022	0.966	1.021	1.008	0.995	0.80214
P21399	Cytoplasmic aconitate hydratase OS=Homo sapiens OX=9606 GN=ACO1 PE=1 SV=3	ACO1	98.398	13.2	11	14	11	0.943	0.989	0.954	1.037	1.057	1.044	1.087	0.0055029
P21462	fMet-Leu-Phe receptor OS=Homo sapiens OX=9606 GN=FPR1 PE=1 SV=3	FPR1	38.445	3.1	1	1	1
P21589	5'-nucleotidase OS=Homo sapiens OX=9606 GN=NT5E PE=1 SV=1	NT5E	63.367	23.9	11	26	11	1.131	1.066	1.057	0.879	0.85	0.91	0.811	0.00194462
P21730	C5a anaphylatoxin chemotactic receptor 1 OS=Homo sapiens OX=9606 GN=C5AR1 PE=1 SV=2	C5AR1	39.335	3.1	1	1	1
P21731	Thromboxane A2 receptor OS=Homo sapiens OX=9606 GN=TBXA2R PE=1 SV=3	TBXA2R	37.431	3.2	1	2	1	0.973	0.908	1.149	0.862	1.117	1.038	0.996	0.96262
P21741	Midkine OS=Homo sapiens OX=9606 GN=MDK PE=1 SV=1	MDK	15.585	14	2	3	2	0.977	1.058	1.009	0.977	1.028	0.981	0.981	0.53954
P21796	Voltage-dependent anion-selective channel protein 1 OS=Homo sapiens OX=9606 GN=VDAC1 PE=1 SV=2	VDAC1	30.772	13.8	4	4	4	1.157	1.109	1.103	0.881	0.858	0.859	0.771	0.000118676
P21810	Biglycan OS=Homo sapiens OX=9606 GN=BGN PE=1 SV=2	BGN	41.654	18.2	6	13	5	0.863	0.909	0.912	1.134	1.176	1.112	1.275	0.00055944
P21926	CD9 antigen OS=Homo sapiens OX=9606 GN=CD9 PE=1 SV=4	CD9	25.416	15.4	6	62	6	0.959	1.042	1.034	0.987	0.989	0.985	0.976	0.4609
P21964	Catechol O-methyltransferase OS=Homo sapiens OX=9606 GN=COMT PE=1 SV=2	COMT	30.037	11.8	4	6	4	1.077	1.079	1.095	0.892	0.884	0.879	0.817	3.7079e-06
P21980	Protein-glutamine gamma-glutamyltransferase 2 OS=Homo sapiens OX=9606 GN=TGM2 PE=1 SV=2	TGM2	77.328	21.5	14	31	14	1.159	1.156	1.117	0.872	0.812	0.868	0.744	0.00033643
P22001	Potassium voltage-gated channel subfamily A member 3 OS=Homo sapiens OX=9606 GN=KCNA3 PE=1 SV=3	KCNA3	63.841	7.7	4	6	4	1.022	0.95	1.118	1.089	0.929	1.027	0.985	0.83618
P22059	Oxysterol-binding protein 1 OS=Homo sapiens OX=9606 GN=OSBP PE=1 SV=1	OSBP	89.42	13.1	9	11	9	0.967	0.954	0.94	1.043	1.04	1.058	1.098	0.00066136
P22061	Protein-L-isoaspartate(D-aspartate) O-methyltransferase OS=Homo sapiens OX=9606 GN=PCMT1 PE=1 SV=4	PCMT1	24.636	16.3	3	3	3	1.047	1.002	1.178	0.957	0.962	0.858	0.861	0.070864
P22102	Trifunctional purine biosynthetic protein adenosine-3 OS=Homo sapiens OX=9606 GN=GART PE=1 SV=1	GART	107.77	8.5	8	10	8	1.098	0.989	1.035	0.888	0.952	1.015	0.914	0.140524
P22234	Multifunctional protein ADE2 OS=Homo sapiens OX=9606 GN=PAICS PE=1 SV=3	PAICS	47.079	18.1	8	14	8	1.025	1.008	1.022	0.983	0.954	0.964	0.95	0.0070443
P22307	Non-specific lipid-transfer protein OS=Homo sapiens OX=9606 GN=SCP2 PE=1 SV=2	SCP2	58.993	2	1	1	1
P22314	Ubiquitin-like modifier-activating enzyme 1 OS=Homo sapiens OX=9606 GN=UBA1 PE=1 SV=3	UBA1	117.85	19.5	20	34	20	0.997	0.981	0.98	1.029	1.031	1.002	1.035	0.032682
P22352	Glutathione peroxidase 3 OS=Homo sapiens OX=9606 GN=GPX3 PE=1 SV=2	GPX3	25.552	27.4	5	11	5	0.881	0.867	0.912	1.136	1.114	1.131	1.271	0.000118407
P22392	Nucleoside diphosphate kinase B OS=Homo sapiens OX=9606 GN=NME2 PE=1 SV=1	NME2	17.298	40.1	7	21	1	1.044	1.152	1.05	0.863	0.886	0.978	0.84	0.02454
P22413	Ectonucleotide pyrophosphatase/phosphodiesterase family member 1 OS=Homo sapiens OX=9606 GN=ENPP1 PE=1 SV=2	ENPP1	104.92	11	12	16	12	1.135	1.119	1.171	0.89	0.878	0.782	0.745	0.0023585
P22607	Fibroblast growth factor receptor 3 OS=Homo sapiens OX=9606 GN=FGFR3 PE=1 SV=1	FGFR3	87.709	2.6	2	3	2	0.966	0.999	0.939	0.963	1.098	1.068	1.077	0.168863
P22626	Heterogeneous nuclear ribonucleoproteins A2/B1 OS=Homo sapiens OX=9606 GN=HNRNPA2B1 PE=1 SV=2	HNRNPA2B1	37.429	5.1	2	2	2	1.073	1.063	0.996	0.962	0.97	0.93	0.914	0.028337
P22681	E3 ubiquitin-protein ligase CBL OS=Homo sapiens OX=9606 GN=CBL PE=1 SV=2	CBL	99.632	2.3	2	2	2	1.037	1.011	0.963	1.007	0.994	1	0.997	0.90266
P22694	cAMP-dependent protein kinase catalytic subunit beta OS=Homo sapiens OX=9606 GN=PRKACB PE=1 SV=2	PRKACB	40.622	17.7	8	15	3	0.964	0.879	0.874	1.079	1.077	1.187	1.23	0.0101031
P22748	Carbonic anhydrase 4 OS=Homo sapiens OX=9606 GN=CA4 PE=1 SV=2	CA4	35.032	7.4	2	2	2	1.081	0.947	0.975	0.987	0.865	1.16	1.003	0.97922
P22792	Carboxypeptidase N subunit 2 OS=Homo sapiens OX=9606 GN=CPN2 PE=1 SV=3	CPN2	60.556	15.4	7	10	7	0.911	0.901	0.909	1.126	1.223	1.099	1.267	0.0185182
P22891	Vitamin K-dependent protein Z OS=Homo sapiens OX=9606 GN=PROZ PE=1 SV=2	PROZ	44.743	8.8	3	5	3	0.868	0.923	0.906	1.106	1.175	1.097	1.253	0.00135661
P23083	Immunoglobulin heavy variable 1-2 OS=Homo sapiens OX=9606 GN=IGHV1-2 PE=1 SV=2	IGHV1-2	13.085	20.5	2	9	2	0.927	0.912	0.943	1.082	1.136	1.108	1.196	0.00047545
P23219	Prostaglandin G/H synthase 1 OS=Homo sapiens OX=9606 GN=PTGS1 PE=1 SV=2	PTGS1	68.686	14	7	9	7	1.019	1.028	0.961	0.98	0.944	1.071	0.996	0.90786
P23229	Integrin alpha-6 OS=Homo sapiens OX=9606 GN=ITGA6 PE=1 SV=5	ITGA6	126.6	34.2	36	104	36	1.001	0.989	0.981	1.016	1.004	1.025	1.025	0.04268
P23246	Splicing factor, proline- and glutamine-rich OS=Homo sapiens OX=9606 GN=SFPQ PE=1 SV=2	SFPQ	76.149	1.3	1	1	1	0.94	1.174	1.091	0.813	0.955	1.013	0.868	0.20058
P23284	Peptidyl-prolyl cis-trans isomerase B OS=Homo sapiens OX=9606 GN=PPIB PE=1 SV=2	PPIB	23.742	40.3	8	18	8	1.128	1.157	1.147	0.854	0.834	0.804	0.726	7.6777e-05
P23368	NAD-dependent malic enzyme, mitochondrial OS=Homo sapiens OX=9606 GN=ME2 PE=1 SV=1	ME2	65.443	3.1	2	2	2	0.939	0.933	0.975	1.045	1.185	0.975	1.126	0.120924
P23381	Tryptophan--tRNA ligase, cytoplasmic OS=Homo sapiens OX=9606 GN=WARS PE=1 SV=2	WARS	53.165	14	5	7	5	1.111	0.968	1.135	0.866	0.896	0.904	0.829	0.02314
P23396	40S ribosomal protein S3 OS=Homo sapiens OX=9606 GN=RPS3 PE=1 SV=2	RPS3	26.688	38.3	9	16	9	0.966	1	1.017	1.026	1.011	1.04	1.032	0.144085
P23458	Tyrosine-protein kinase JAK1 OS=Homo sapiens OX=9606 GN=JAK1 PE=1 SV=2	JAK1	133.28	11.4	14	20	13	1.076	1.089	1.075	0.917	0.911	0.917	0.847	1.9383e-06
P23467	Receptor-type tyrosine-protein phosphatase beta OS=Homo sapiens OX=9606 GN=PTPRB PE=1 SV=3	PTPRB	224.3	1.4	3	3	3
P23469	Receptor-type tyrosine-protein phosphatase epsilon OS=Homo sapiens OX=9606 GN=PTPRE PE=1 SV=1	PTPRE	80.641	4.1	3	4	1
P23470	Receptor-type tyrosine-protein phosphatase gamma OS=Homo sapiens OX=9606 GN=PTPRG PE=1 SV=4	PTPRG	162	2.8	4	5	4	1.041	1.087	1.11	0.949	0.809	0.945	0.835	0.030559
P23526	Adenosylhomocysteinase OS=Homo sapiens OX=9606 GN=AHCY PE=1 SV=4	AHCY	47.716	25.2	11	14	11	0.983	0.977	0.979	1.004	0.992	1.002	1.02	0.0086031
P23528	Cofilin-1 OS=Homo sapiens OX=9606 GN=CFL1 PE=1 SV=3	CFL1	18.502	41.6	11	31	9	1.098	1.103	1.005	0.933	0.892	0.928	0.859	0.0105401
P23588	Eukaryotic translation initiation factor 4B OS=Homo sapiens OX=9606 GN=EIF4B PE=1 SV=2	EIF4B	69.15	4.9	3	3	3	1.07	1.094	1.235	0.959	0.794	0.817	0.756	0.0189201
P23610	40-kDa huntingtin-associated protein OS=Homo sapiens OX=9606 GN=F8A1 PE=1 SV=2	F8A1	39.103	3.8	1	1	1	0.978	0.986	0.905	0.939	1.088	1.138	1.103	0.2104
P23634	Plasma membrane calcium-transporting ATPase 4 OS=Homo sapiens OX=9606 GN=ATP2B4 PE=1 SV=2	ATP2B4	137.92	17.8	18	32	12	1.151	1.122	1.089	0.841	0.909	0.862	0.777	0.00083572
P23743	Diacylglycerol kinase alpha OS=Homo sapiens OX=9606 GN=DGKA PE=1 SV=3	DGKA	82.629	7.1	5	5	5	0.939	0.926	0.974	1.076	1.085	1.028	1.123	0.0067241
P24534	Elongation factor 1-beta OS=Homo sapiens OX=9606 GN=EEF1B2 PE=1 SV=3	EEF1B2	24.763	19.1	5	6	2	1.009	0.856	1.515	0.883	0.984	0.788	0.786	0.29974
P24557	Thromboxane-A synthase OS=Homo sapiens OX=9606 GN=TBXAS1 PE=1 SV=3	TBXAS1	60.518	16.9	9	13	9	1.006	0.992	1.018	1.006	1.009	1.012	1.004	0.65536
P24593	Insulin-like growth factor-binding protein 5 OS=Homo sapiens OX=9606 GN=IGFBP5 PE=1 SV=1	IGFBP5	30.57	3.3	1	1	1	0.915	0.938	0.964	1.027	1.084	1.123	1.148	0.0101765
P24666	Low molecular weight phosphotyrosine protein phosphatase OS=Homo sapiens OX=9606 GN=ACP1 PE=1 SV=3	ACP1	18.042	25.9	3	4	3	1.016	1.006	0.935	1.021	1.071	0.972	1.036	0.40766
P24821	Tenascin OS=Homo sapiens OX=9606 GN=TNC PE=1 SV=3	TNC	240.85	5.9	12	16	12	0.82	0.858	0.883	1.132	1.208	1.156	1.365	0.0004184
P24844	Myosin regulatory light polypeptide 9 OS=Homo sapiens OX=9606 GN=MYL9 PE=1 SV=4	MYL9	19.827	30.2	5	7	1	1.076	1.063	1.02	0.949	0.935	0.948	0.896	0.0029554
P24941	Cyclin-dependent kinase 2 OS=Homo sapiens OX=9606 GN=CDK2 PE=1 SV=2	CDK2	33.929	6	2	3	1
P25024	C-X-C chemokine receptor type 1 OS=Homo sapiens OX=9606 GN=CXCR1 PE=1 SV=2	CXCR1	39.791	2.9	1	1	1	0.979	0.886	0.961	1.014	1.016	1.194	1.141	0.105445
P25098	Beta-adrenergic receptor kinase 1 OS=Homo sapiens OX=9606 GN=GRK2 PE=1 SV=2	GRK2	79.573	10.4	7	8	7	0.955	0.986	0.915	1.099	0.998	1.057	1.104	0.04904
P25116	Proteinase-activated receptor 1 OS=Homo sapiens OX=9606 GN=F2R PE=1 SV=2	F2R	47.44	12	4	7	4	0.96	1.113	0.988	1.018	1.042	0.923	0.975	0.69026
P25311	Zinc-alpha-2-glycoprotein OS=Homo sapiens OX=9606 GN=AZGP1 PE=1 SV=2	AZGP1	34.258	8.7	3	4	3	0.99	0.975	0.956	1.044	1.019	1.044	1.064	0.0088355
P25325	3-mercaptopyruvate sulfurtransferase OS=Homo sapiens OX=9606 GN=MPST PE=1 SV=3	MPST	33.178	14.1	4	8	4	0.932	0.998	0.94	1.123	1.006	1.064	1.113	0.050563
P25398	40S ribosomal protein S12 OS=Homo sapiens OX=9606 GN=RPS12 PE=1 SV=3	RPS12	14.515	28	4	7	4	1.028	1.14	1.21	0.902	0.886	0.806	0.768	0.0112025
P25445	Tumor necrosis factor receptor superfamily member 6 OS=Homo sapiens OX=9606 GN=FAS PE=1 SV=1	FAS	37.732	10.1	4	7	4	1.118	1.136	1.179	0.83	0.863	0.847	0.74	9.9752e-05
P25685	DnaJ homolog subfamily B member 1 OS=Homo sapiens OX=9606 GN=DNAJB1 PE=1 SV=4	DNAJB1	38.044	6.8	2	2	2	1	1.072	0.879	1.059	1.07	0.929	1.036	0.6432
P25686	DnaJ homolog subfamily B member 2 OS=Homo sapiens OX=9606 GN=DNAJB2 PE=1 SV=3	DNAJB2	35.58	12.3	3	3	3	1.054	0.997	1.094	0.972	0.942	0.946	0.909	0.0303
P25705	ATP synthase subunit alpha, mitochondrial OS=Homo sapiens OX=9606 GN=ATP5F1A PE=1 SV=1	ATP5F1A	59.75	5.1	3	3	3	1.008	1.055	1.03	1.009	0.994	0.908	0.941	0.157798
P25786	Proteasome subunit alpha type-1 OS=Homo sapiens OX=9606 GN=PSMA1 PE=1 SV=1	PSMA1	29.555	28.9	8	14	8	0.982	1.08	1.038	0.945	0.943	0.959	0.918	0.039744
P25787	Proteasome subunit alpha type-2 OS=Homo sapiens OX=9606 GN=PSMA2 PE=1 SV=2	PSMA2	25.898	7.7	2	3	2	1.04	1.019	1.146	1.006	0.878	0.908	0.871	0.06464
P25788	Proteasome subunit alpha type-3 OS=Homo sapiens OX=9606 GN=PSMA3 PE=1 SV=2	PSMA3	28.433	24.7	6	7	6	1.067	1.139	1.093	0.916	0.887	0.888	0.816	0.00073598
P25789	Proteasome subunit alpha type-4 OS=Homo sapiens OX=9606 GN=PSMA4 PE=1 SV=1	PSMA4	29.483	18.8	6	10	6	1.014	1.045	1.06	0.937	0.916	0.962	0.903	0.0059979
P25942	Tumor necrosis factor receptor superfamily member 5 OS=Homo sapiens OX=9606 GN=CD40 PE=1 SV=1	CD40	30.619	3.6	1	2	1	1.022	1.017	1.148	0.984	0.881	0.95	0.883	0.073622
P26006	Integrin alpha-3 OS=Homo sapiens OX=9606 GN=ITGA3 PE=1 SV=5	ITGA3	116.61	11.6	12	21	12	1.104	1.128	1.121	0.869	0.897	0.879	0.789	3.5002e-05
P26022	Pentraxin-related protein PTX3 OS=Homo sapiens OX=9606 GN=PTX3 PE=1 SV=3	PTX3	41.975	21.3	6	12	6	0.925	0.96	0.991	1.088	0.969	1.058	1.083	0.120638
P26038	Moesin OS=Homo sapiens OX=9606 GN=MSN PE=1 SV=3	MSN	67.819	35	27	90	18	1.169	1.152	1.144	0.831	0.833	0.822	0.717	8.0804e-07
P26196	Probable ATP-dependent RNA helicase DDX6 OS=Homo sapiens OX=9606 GN=DDX6 PE=1 SV=2	DDX6	54.416	7.2	3	3	3	1.041	1.127	0.993	0.992	0.938	0.891	0.892	0.078401
P26373	60S ribosomal protein L13 OS=Homo sapiens OX=9606 GN=RPL13 PE=1 SV=4	RPL13	24.261	13.7	3	4	3	1.059	1.042	1.005	0.962	0.986	0.914	0.921	0.039121
P26440	Isovaleryl-CoA dehydrogenase, mitochondrial OS=Homo sapiens OX=9606 GN=IVD PE=1 SV=2	IVD	46.65	2.1	1	1	1
P26447	Protein S100-A4 OS=Homo sapiens OX=9606 GN=S100A4 PE=1 SV=1	S100A4	11.728	25.7	4	6	4	1.093	1.036	1.078	0.935	0.926	0.925	0.869	0.00102154
P26572	Alpha-1,3-mannosyl-glycoprotein 2-beta-N-acetylglucosaminyltransferase OS=Homo sapiens OX=9606 GN=MGAT1 PE=1 SV=2	MGAT1	50.878	3.1	1	1	1	0.943	1.014	0.971	1.105	0.89	1.095	1.055	0.53938
P26599	Polypyrimidine tract-binding protein 1 OS=Homo sapiens OX=9606 GN=PTBP1 PE=1 SV=1	PTBP1	57.221	4.5	2	3	2	0.952	0.937	1.375	0.909	0.972	0.882	0.847	0.3047
P26639	Threonine--tRNA ligase 1, cytoplasmic OS=Homo sapiens OX=9606 GN=TARS1 PE=1 SV=3	TARS1	83.434	20.5	15	21	15	1.064	1.079	1.057	0.966	0.947	0.911	0.882	0.0023607
P26640	Valine--tRNA ligase OS=Homo sapiens OX=9606 GN=VARS PE=1 SV=4	VARS	140.47	11.3	12	15	12	0.952	0.932	0.957	1.023	1.04	1.053	1.097	0.00136287
P26641	Elongation factor 1-gamma OS=Homo sapiens OX=9606 GN=EEF1G PE=1 SV=3	EEF1G	50.118	21.7	13	18	13	0.95	0.993	1.017	1.027	1.064	0.968	1.033	0.39338
P26927	Hepatocyte growth factor-like protein OS=Homo sapiens OX=9606 GN=MST1 PE=1 SV=2	MST1	80.319	5.8	4	6	4	0.944	0.956	0.947	1.08	1.036	1.067	1.118	0.00099713
P27037	Activin receptor type-2A OS=Homo sapiens OX=9606 GN=ACVR2A PE=1 SV=1	ACVR2A	57.847	2.5	1	1	1
P27105	Erythrocyte band 7 integral membrane protein OS=Homo sapiens OX=9606 GN=STOM PE=1 SV=3	STOM	31.73	46.9	11	60	11	1.026	1.021	0.997	0.976	0.981	1.001	0.972	0.071397
P27169	Serum paraoxonase/arylesterase 1 OS=Homo sapiens OX=9606 GN=PON1 PE=1 SV=3	PON1	39.731	18.9	6	13	6	0.889	0.906	0.902	1.175	1.112	1.122	1.264	0.00020114
P27348	14-3-3 protein theta OS=Homo sapiens OX=9606 GN=YWHAQ PE=1 SV=1	YWHAQ	27.764	43.3	12	46	8	1.115	1.144	1.103	0.866	0.846	0.879	0.771	7.7003e-05
P27448	MAP/microtubule affinity-regulating kinase 3 OS=Homo sapiens OX=9606 GN=MARK3 PE=1 SV=5	MARK3	84.428	2.1	2	2	1	1.186	1.084	0.921	1.009	0.857	0.91	0.87	0.196742
P27487	Dipeptidyl peptidase 4 OS=Homo sapiens OX=9606 GN=DPP4 PE=1 SV=2	DPP4	88.278	25.6	22	56	22	1.185	1.11	1.234	0.82	0.824	0.802	0.693	0.00033637
P27635	60S ribosomal protein L10 OS=Homo sapiens OX=9606 GN=RPL10 PE=1 SV=4	RPL10	24.604	10.3	2	2	2	1.031	0.981	0.967	1.001	1.01	1.031	1.021	0.37516
P27658	Collagen alpha-1(VIII) chain OS=Homo sapiens OX=9606 GN=COL8A1 PE=1 SV=2	COL8A1	73.363	2.3	2	2	2
P27701	CD82 antigen OS=Homo sapiens OX=9606 GN=CD82 PE=1 SV=1	CD82	29.625	19.1	4	11	4	1	0.999	0.997	1.019	0.975	1.048	1.015	0.5546
P27707	Deoxycytidine kinase OS=Homo sapiens OX=9606 GN=DCK PE=1 SV=1	DCK	30.518	11.5	3	3	3	0.91	0.972	0.858	1.258	1.066	0.977	1.205	0.091821
P27708	CAD protein OS=Homo sapiens OX=9606 GN=CAD PE=1 SV=3	CAD	242.98	8.7	18	26	18	0.928	0.898	0.908	1.08	1.139	1.092	1.211	0.000536
P27797	Calreticulin OS=Homo sapiens OX=9606 GN=CALR PE=1 SV=1	CALR	48.141	25.4	10	17	10	1.148	1.162	1.152	0.823	0.802	0.853	0.716	5.591e-05
P27816	Microtubule-associated protein 4 OS=Homo sapiens OX=9606 GN=MAP4 PE=1 SV=3	MAP4	121	1.9	2	2	2	1.026	1.122	1.014	0.878	0.954	0.994	0.894	0.080977
P27824	Calnexin OS=Homo sapiens OX=9606 GN=CANX PE=1 SV=2	CANX	67.567	14.4	9	13	9	1.163	1.12	1.126	0.822	0.809	0.929	0.751	0.0031176
P27918	Properdin OS=Homo sapiens OX=9606 GN=CFP PE=1 SV=2	CFP	51.276	20.7	8	13	8	0.918	0.92	0.886	1.167	1.064	1.102	1.224	0.0024385
P27986	Phosphatidylinositol 3-kinase regulatory subunit alpha OS=Homo sapiens OX=9606 GN=PIK3R1 PE=1 SV=2	PIK3R1	83.597	7.3	5	5	4	0.915	0.932	0.883	1.175	1.132	1.017	1.218	0.0133018
P28062	Proteasome subunit beta type-8 OS=Homo sapiens OX=9606 GN=PSMB8 PE=1 SV=3	PSMB8	30.354	9.4	2	2	2	0.98	1.009	1.038	0.945	0.973	1.075	0.989	0.78184
P28065	Proteasome subunit beta type-9 OS=Homo sapiens OX=9606 GN=PSMB9 PE=1 SV=2	PSMB9	23.264	11.4	2	2	2	1.122	1.015	1.02	0.927	0.986	0.928	0.9	0.052739
P28066	Proteasome subunit alpha type-5 OS=Homo sapiens OX=9606 GN=PSMA5 PE=1 SV=3	PSMA5	26.411	12.4	3	6	3	1.002	1.184	1.083	0.838	0.926	0.941	0.827	0.035459
P28070	Proteasome subunit beta type-4 OS=Homo sapiens OX=9606 GN=PSMB4 PE=1 SV=4	PSMB4	29.204	9.1	2	2	2	1.053	1.074	1.101	0.88	0.777	1.098	0.853	0.2399
P28072	Proteasome subunit beta type-6 OS=Homo sapiens OX=9606 GN=PSMB6 PE=1 SV=4	PSMB6	25.357	12.1	3	4	3	0.988	1.085	1.071	0.87	1.048	0.942	0.91	0.190058
P28074	Proteasome subunit beta type-5 OS=Homo sapiens OX=9606 GN=PSMB5 PE=1 SV=3	PSMB5	28.48	6.8	2	3	2	1.05	1.123	1.087	0.877	0.955	0.913	0.842	0.0053449
P28161	Glutathione S-transferase Mu 2 OS=Homo sapiens OX=9606 GN=GSTM2 PE=1 SV=2	GSTM2	25.744	31.2	7	12	3	0.953	0.89	0.861	1.068	1.202	1.092	1.243	0.0098412
P28300	Protein-lysine 6-oxidase OS=Homo sapiens OX=9606 GN=LOX PE=1 SV=2	LOX	46.944	8.2	2	3	2	0.986	0.836	1.072	0.989	1.128	0.993	1.075	0.42472
P28482	Mitogen-activated protein kinase 1 OS=Homo sapiens OX=9606 GN=MAPK1 PE=1 SV=3	MAPK1	41.389	18.6	6	8	6	1.02	0.997	0.998	0.986	0.981	1.028	0.993	0.702
P28676	Grancalcin OS=Homo sapiens OX=9606 GN=GCA PE=1 SV=2	GCA	24.01	17.5	4	8	4	0.978	1.004	0.943	1.043	1.021	0.998	1.047	0.1072
P28799	Progranulin OS=Homo sapiens OX=9606 GN=GRN PE=1 SV=2	GRN	63.544	2.7	2	2	2	1.003	0.93	0.938	1.141	1.01	1.012	1.102	0.110482
P28838	Cytosol aminopeptidase OS=Homo sapiens OX=9606 GN=LAP3 PE=1 SV=3	LAP3	56.166	35.3	15	20	15	0.945	0.93	0.956	1.061	1.048	1.08	1.126	0.00054467
P28907	ADP-ribosyl cyclase/cyclic ADP-ribose hydrolase 1 OS=Homo sapiens OX=9606 GN=CD38 PE=1 SV=2	CD38	34.328	21.7	7	9	7	1.026	0.957	1.082	1.039	0.973	1.009	0.986	0.7534
P29122	Proprotein convertase subtilisin/kexin type 6 OS=Homo sapiens OX=9606 GN=PCSK6 PE=1 SV=1	PCSK6	106.42	4.9	5	5	5	0.942	0.977	0.953	1.036	1.035	1.091	1.101	0.0093631
P29144	Tripeptidyl-peptidase 2 OS=Homo sapiens OX=9606 GN=TPP2 PE=1 SV=4	TPP2	138.35	21.2	25	44	25	0.894	0.909	0.887	1.151	1.111	1.099	1.249	0.000142163
P29218	Inositol monophosphatase 1 OS=Homo sapiens OX=9606 GN=IMPA1 PE=1 SV=1	IMPA1	30.188	17	5	7	5	1.031	0.995	1.053	1.018	0.995	0.907	0.948	0.2383
P29279	CCN family member 2 OS=Homo sapiens OX=9606 GN=CCN2 PE=1 SV=2	CCN2	38.091	11.2	4	5	4	0.881	0.887	0.929	1.062	1.122	1.148	1.235	0.00176367
P29317	Ephrin type-A receptor 2 OS=Homo sapiens OX=9606 GN=EPHA2 PE=1 SV=2	EPHA2	108.27	16.6	16	24	15	1.096	1.095	1.112	0.858	0.872	0.863	0.785	1.9469e-06
P29323	Ephrin type-B receptor 2 OS=Homo sapiens OX=9606 GN=EPHB2 PE=1 SV=5	EPHB2	117.49	8	7	9	6	1.163	1.088	1.184	0.882	0.83	0.814	0.735	0.00095905
P29350	Tyrosine-protein phosphatase non-receptor type 6 OS=Homo sapiens OX=9606 GN=PTPN6 PE=1 SV=1	PTPN6	67.56	37.5	21	38	21	0.932	0.923	0.92	1.083	1.105	1.1	1.185	1.97741e-05
P29353	SHC-transforming protein 1 OS=Homo sapiens OX=9606 GN=SHC1 PE=1 SV=4	SHC1	62.821	5.7	3	4	3	0.989	1.041	0.972	0.97	0.951	1.087	1.002	0.98924
P29373	Cellular retinoic acid-binding protein 2 OS=Homo sapiens OX=9606 GN=CRABP2 PE=1 SV=2	CRABP2	15.693	13	2	2	2	1.179	1.127	1.113	0.853	0.872	0.812	0.742	0.00040123
P29401	Transketolase OS=Homo sapiens OX=9606 GN=TKT PE=1 SV=3	TKT	67.877	22.8	11	20	11	1.163	1.119	1.125	0.86	0.861	0.839	0.751	4.0777e-05
P29597	Non-receptor tyrosine-protein kinase TYK2 OS=Homo sapiens OX=9606 GN=TYK2 PE=1 SV=3	TYK2	133.65	7.8	8	9	8	1.057	1.034	0.986	0.96	1.043	0.964	0.964	0.33958
P29622	Kallistatin OS=Homo sapiens OX=9606 GN=SERPINA4 PE=1 SV=3	SERPINA4	48.541	13.1	6	6	6	0.893	0.913	0.954	1.147	1.112	1.032	1.192	0.0089394
P29692	Elongation factor 1-delta OS=Homo sapiens OX=9606 GN=EEF1D PE=1 SV=5	EEF1D	31.121	27.8	8	10	5	1.086	1.029	1.115	0.94	0.848	0.927	0.841	0.012102
P29965	CD40 ligand OS=Homo sapiens OX=9606 GN=CD40LG PE=1 SV=1	CD40LG	29.273	7.7	2	2	2	1.121	0.9	0.912	1.058	1.021	1.014	1.055	0.4666
P29966	Myristoylated alanine-rich C-kinase substrate OS=Homo sapiens OX=9606 GN=MARCKS PE=1 SV=4	MARCKS	31.554	44	10	27	9	1.206	1.136	1.155	0.81	0.818	0.822	0.701	4.0874e-05
P29992	Guanine nucleotide-binding protein subunit alpha-11 OS=Homo sapiens OX=9606 GN=GNA11 PE=1 SV=2	GNA11	42.123	29	10	28	5	1.157	1.129	1.214	0.809	0.755	0.799	0.675	0.0001996
P30040	Endoplasmic reticulum resident protein 29 OS=Homo sapiens OX=9606 GN=ERP29 PE=1 SV=4	ERP29	28.993	7.7	2	3	2	1.201	1.171	1.178	0.793	0.794	0.802	0.673	6.1371e-07
P30041	Peroxiredoxin-6 OS=Homo sapiens OX=9606 GN=PRDX6 PE=1 SV=3	PRDX6	25.035	43.3	9	22	9	1.121	0.976	1.09	0.884	0.869	0.959	0.851	0.036817
P30043	Flavin reductase (NADPH) OS=Homo sapiens OX=9606 GN=BLVRB PE=1 SV=3	BLVRB	22.119	15	3	6	3	0.993	1.002	0.978	0.963	1.068	1.004	1.021	0.55664
P30044	Peroxiredoxin-5, mitochondrial OS=Homo sapiens OX=9606 GN=PRDX5 PE=1 SV=4	PRDX5	22.086	36.4	6	10	6	1.166	1.079	1.097	0.878	0.808	0.929	0.782	0.0062785
P30046	D-dopachrome decarboxylase OS=Homo sapiens OX=9606 GN=DDT PE=1 SV=3	DDT	12.712	22.9	3	3	3	1.007	0.993	1.088	1.075	0.972	0.879	0.948	0.43208
P30050	60S ribosomal protein L12 OS=Homo sapiens OX=9606 GN=RPL12 PE=1 SV=1	RPL12	17.818	33.3	5	9	5	0.981	0.998	1.021	0.999	0.962	1.024	0.995	0.82082
P30085	UMP-CMP kinase OS=Homo sapiens OX=9606 GN=CMPK1 PE=1 SV=3	CMPK1	22.222	26.5	5	7	5	1.039	1.139	1.053	0.938	0.868	0.906	0.839	0.0086369
P30086	Phosphatidylethanolamine-binding protein 1 OS=Homo sapiens OX=9606 GN=PEBP1 PE=1 SV=3	PEBP1	21.057	35.3	5	10	5	1.177	1.137	1.064	0.879	0.825	0.851	0.756	0.00132034
P30101	Protein disulfide-isomerase A3 OS=Homo sapiens OX=9606 GN=PDIA3 PE=1 SV=4	PDIA3	56.782	30.5	15	24	15	1.144	1.156	1.146	0.838	0.817	0.828	0.721	1.0648e-06
P30153	Serine/threonine-protein phosphatase 2A 65 kDa regulatory subunit A alpha isoform OS=Homo sapiens OX=9606 GN=PPP2R1A PE=1 SV=4	PPP2R1A	65.308	10.2	6	13	6	1.031	1.023	1.075	0.957	1.004	0.928	0.923	0.044018
P30273	High affinity immunoglobulin epsilon receptor subunit gamma OS=Homo sapiens OX=9606 GN=FCER1G PE=1 SV=1	FCER1G	9.6674	33.7	5	14	5	1.024	0.981	1.069	0.974	0.979	0.946	0.943	0.097737
P30411	B2 bradykinin receptor OS=Homo sapiens OX=9606 GN=BDKRB2 PE=1 SV=2	BDKRB2	44.46	6.4	2	2	2
P30419	Glycylpeptide N-tetradecanoyltransferase 1 OS=Homo sapiens OX=9606 GN=NMT1 PE=1 SV=2	NMT1	56.806	8.3	3	4	3	0.903	0.901	0.895	1.082	1.081	1.1	1.209	3.5291e-06
P30519	Heme oxygenase 2 OS=Homo sapiens OX=9606 GN=HMOX2 PE=1 SV=2	HMOX2	36.032	5.4	2	2	2
P30520	Adenylosuccinate synthetase isozyme 2 OS=Homo sapiens OX=9606 GN=ADSS2 PE=1 SV=3	ADSS2	50.097	6.1	2	4	2	0.987	1.078	1.073	1.006	0.93	1.033	0.946	0.26244
P30530	Tyrosine-protein kinase receptor UFO OS=Homo sapiens OX=9606 GN=AXL PE=1 SV=4	AXL	98.336	2.7	2	2	2
P30533	Alpha-2-macroglobulin receptor-associated protein OS=Homo sapiens OX=9606 GN=LRPAP1 PE=1 SV=1	LRPAP1	41.465	4.5	2	2	2
P30566	Adenylosuccinate lyase OS=Homo sapiens OX=9606 GN=ADSL PE=1 SV=2	ADSL	54.889	12.2	5	6	5	1.032	0.925	0.958	1.025	1.073	1.068	1.086	0.077899
P30622	CAP-Gly domain-containing linker protein 1 OS=Homo sapiens OX=9606 GN=CLIP1 PE=1 SV=2	CLIP1	162.24	12.4	19	21	15	1.057	1.099	1.082	0.956	0.921	0.913	0.862	0.00118312
P30626	Sorcin OS=Homo sapiens OX=9606 GN=SRI PE=1 SV=1	SRI	21.676	44.9	9	28	9	1.019	1.05	0.981	1.009	0.964	0.997	0.974	0.33244
P30711	Glutathione S-transferase theta-1 OS=Homo sapiens OX=9606 GN=GSTT1 PE=1 SV=4	GSTT1	27.335	7.9	2	3	2	1.076	0.962	1.072	0.902	1.003	1.002	0.935	0.25592
P30740	Leukocyte elastase inhibitor OS=Homo sapiens OX=9606 GN=SERPINB1 PE=1 SV=1	SERPINB1	42.741	21.1	9	12	9	1.062	1.03	1.08	0.893	0.985	0.961	0.895	0.026597
P30825	High affinity cationic amino acid transporter 1 OS=Homo sapiens OX=9606 GN=SLC7A1 PE=1 SV=1	SLC7A1	67.638	5.9	4	4	4	0.993	1.005	1.11	0.767	0.788	0.772	0.749	0.00135586
P31146	Coronin-1A OS=Homo sapiens OX=9606 GN=CORO1A PE=1 SV=4	CORO1A	51.026	26.5	15	32	14	0.908	0.93	0.905	1.107	1.104	1.082	1.201	8.1375e-05
P31150	Rab GDP dissociation inhibitor alpha OS=Homo sapiens OX=9606 GN=GDI1 PE=1 SV=2	GDI1	50.582	39.1	14	27	10	1.096	1.076	1.083	0.901	0.901	0.953	0.846	0.00101581
P31153	S-adenosylmethionine synthase isoform type-2 OS=Homo sapiens OX=9606 GN=MAT2A PE=1 SV=1	MAT2A	43.66	10.9	4	6	4	1.091	1.081	1.133	0.893	0.85	0.853	0.785	0.00035663
P31321	cAMP-dependent protein kinase type I-beta regulatory subunit OS=Homo sapiens OX=9606 GN=PRKAR1B PE=1 SV=4	PRKAR1B	43.072	7.1	3	7	2	0.92	0.988	0.962	1.07	1.078	1.06	1.118	0.0063813
P31323	cAMP-dependent protein kinase type II-beta regulatory subunit OS=Homo sapiens OX=9606 GN=PRKAR2B PE=1 SV=3	PRKAR2B	46.302	15.3	6	7	5	0.915	0.956	0.944	1.052	1.116	0.978	1.118	0.052757
P31431	Syndecan-4 OS=Homo sapiens OX=9606 GN=SDC4 PE=1 SV=2	SDC4	21.641	5.1	1	2	1	1.006	1.043	1.038	0.87	1.007	1.046	0.947	0.37186
P31641	Sodium- and chloride-dependent taurine transporter OS=Homo sapiens OX=9606 GN=SLC6A6 PE=1 SV=2	SLC6A6	69.829	7.9	5	8	5	1.053	1	1.059	1.002	0.967	0.989	0.951	0.073719
P31645	Sodium-dependent serotonin transporter OS=Homo sapiens OX=9606 GN=SLC6A4 PE=1 SV=1	SLC6A4	70.324	5.1	3	5	3	1.008	0.96	1.032	0.993	1.036	0.944	0.991	0.79946
P31689	DnaJ homolog subfamily A member 1 OS=Homo sapiens OX=9606 GN=DNAJA1 PE=1 SV=2	DNAJA1	44.868	17.6	6	6	6	1.056	1.041	1.001	0.918	0.956	1.025	0.936	0.135016
P31749	RAC-alpha serine/threonine-protein kinase OS=Homo sapiens OX=9606 GN=AKT1 PE=1 SV=2	AKT1	55.686	10.6	5	6	4	1.069	0.975	1.106	0.909	0.969	0.91	0.885	0.048545
P31939	Bifunctional purine biosynthesis protein PURH OS=Homo sapiens OX=9606 GN=ATIC PE=1 SV=3	ATIC	64.615	18.6	10	15	10	0.991	0.961	1.046	0.945	1.001	0.995	0.981	0.57218
P31946	14-3-3 protein beta/alpha OS=Homo sapiens OX=9606 GN=YWHAB PE=1 SV=3	YWHAB	28.082	37.8	9	41	4	1.079	1.216	1.107	0.854	0.856	0.832	0.747	0.0014983
P31947	14-3-3 protein sigma OS=Homo sapiens OX=9606 GN=SFN PE=1 SV=1	SFN	27.774	10.5	3	17	1	1.119	1.114	1.197	0.826	0.903	0.809	0.74	0.00180327
P31948	Stress-induced-phosphoprotein 1 OS=Homo sapiens OX=9606 GN=STIP1 PE=1 SV=1	STIP1	62.639	13.6	8	13	8	1.123	1.153	1.122	0.859	0.84	0.875	0.758	4.3761e-05
P31949	Protein S100-A11 OS=Homo sapiens OX=9606 GN=S100A11 PE=1 SV=2	S100A11	11.74	34.3	4	12	4	1.181	1.174	1.245	0.732	0.774	0.736	0.623	5.5765e-05
P32019	Type II inositol 1,4,5-trisphosphate 5-phosphatase OS=Homo sapiens OX=9606 GN=INPP5B PE=1 SV=4	INPP5B	112.85	4.1	4	8	4	0.904	0.941	0.956	1.101	1.097	1.124	1.186	0.0007357
P32119	Peroxiredoxin-2 OS=Homo sapiens OX=9606 GN=PRDX2 PE=1 SV=5	PRDX2	21.892	17.7	4	8	3	1.177	1.197	1.11	0.823	0.791	0.849	0.707	0.00035509
P32321	Deoxycytidylate deaminase OS=Homo sapiens OX=9606 GN=DCTD PE=1 SV=2	DCTD	20.016	10.7	2	3	2	1.098	0.976	0.905	0.953	1.137	0.953	1.021	0.80994
P32322	Pyrroline-5-carboxylate reductase 1, mitochondrial OS=Homo sapiens OX=9606 GN=PYCR1 PE=1 SV=2	PYCR1	33.36	21.6	5	8	5	0.963	0.956	0.994	0.977	1.018	1.025	1.037	0.133622
P32418	Sodium/calcium exchanger 1 OS=Homo sapiens OX=9606 GN=SLC8A1 PE=1 SV=3	SLC8A1	108.55	1.6	2	2	2	1.04	1.069	1.001	0.936	0.919	1.03	0.928	0.131401
P32455	Guanylate-binding protein 1 OS=Homo sapiens OX=9606 GN=GBP1 PE=1 SV=2	GBP1	67.93	7.3	5	5	5	1.116	1.13	1.124	0.878	0.829	0.854	0.76	8.2553e-05
P32856	Syntaxin-2 OS=Homo sapiens OX=9606 GN=STX2 PE=1 SV=3	STX2	33.341	16	4	4	4	1.158	1.106	1.088	0.86	0.838	0.892	0.773	0.00058034
P32929	Cystathionine gamma-lyase OS=Homo sapiens OX=9606 GN=CTH PE=1 SV=3	CTH	44.508	4.9	2	2	2	0.971	1.022	1.194	0.932	0.957	0.936	0.886	0.20374
P32969	60S ribosomal protein L9 OS=Homo sapiens OX=9606 GN=RPL9 PE=1 SV=1	RPL9	21.863	12.5	2	2	2	1.028	1.079	1.012	0.958	0.931	0.986	0.922	0.032923
P33121	Long-chain-fatty-acid--CoA ligase 1 OS=Homo sapiens OX=9606 GN=ACSL1 PE=1 SV=1	ACSL1	77.942	6.2	5	6	5	0.977	1.024	1.012	0.97	1	0.975	0.977	0.25156
P33151	Cadherin-5 OS=Homo sapiens OX=9606 GN=CDH5 PE=1 SV=5	CDH5	87.527	1.3	1	1	1
P33176	Kinesin-1 heavy chain OS=Homo sapiens OX=9606 GN=KIF5B PE=1 SV=1	KIF5B	109.68	24.7	22	34	22	1.047	1.032	1.037	0.963	0.938	0.938	0.911	0.00066373
P33527	Multidrug resistance-associated protein 1 OS=Homo sapiens OX=9606 GN=ABCC1 PE=1 SV=3	ABCC1	171.59	13	19	28	17	1.07	1.095	1.072	0.919	0.927	0.942	0.861	0.000137301
P33908	Mannosyl-oligosaccharide 1,2-alpha-mannosidase IA OS=Homo sapiens OX=9606 GN=MAN1A1 PE=1 SV=3	MAN1A1	72.968	4.3	2	4	2	1.02	1.053	0.703	1.1	1.107	1.035	1.168	0.26374
P34896	Serine hydroxymethyltransferase, cytosolic OS=Homo sapiens OX=9606 GN=SHMT1 PE=1 SV=1	SHMT1	53.082	11.8	5	6	5	0.951	0.997	0.935	1.08	1.057	1.011	1.092	0.032358
P34897	Serine hydroxymethyltransferase, mitochondrial OS=Homo sapiens OX=9606 GN=SHMT2 PE=1 SV=3	SHMT2	55.992	7.3	4	4	4	0.97	1.011	0.997	0.954	1.043	1.05	1.023	0.54206
P34913	Bifunctional epoxide hydrolase 2 OS=Homo sapiens OX=9606 GN=EPHX2 PE=1 SV=2	EPHX2	62.615	6.5	4	5	4	0.915	0.966	0.959	1.104	1.062	1.036	1.127	0.0088198
P34932	Heat shock 70 kDa protein 4 OS=Homo sapiens OX=9606 GN=HSPA4 PE=1 SV=4	HSPA4	94.33	27.3	21	35	20	1.069	1.055	1.036	0.955	0.939	0.935	0.895	0.00058016
P34947	G protein-coupled receptor kinase 5 OS=Homo sapiens OX=9606 GN=GRK5 PE=1 SV=1	GRK5	67.786	4.2	2	2	2	1.02	0.987	0.92	1.027	1.003	1.064	1.057	0.183501
P34949	Mannose-6-phosphate isomerase OS=Homo sapiens OX=9606 GN=MPI PE=1 SV=2	MPI	46.655	2.6	1	5	1	0.97	1.091	1.055	0.923	1.001	0.963	0.927	0.146579
P35052	Glypican-1 OS=Homo sapiens OX=9606 GN=GPC1 PE=1 SV=2	GPC1	61.68	10.4	6	6	6	1.079	1.127	1.052	0.879	0.921	0.956	0.846	0.0060389
P35080	Profilin-2 OS=Homo sapiens OX=9606 GN=PFN2 PE=1 SV=3	PFN2	15.046	20.7	3	5	3	1.137	1.151	1.025	0.88	0.911	0.889	0.809	0.0052581
P35221	Catenin alpha-1 OS=Homo sapiens OX=9606 GN=CTNNA1 PE=1 SV=1	CTNNA1	100.07	27.6	23	39	23	1.167	1.173	1.179	0.829	0.796	0.816	0.694	3.6628e-06
P35222	Catenin beta-1 OS=Homo sapiens OX=9606 GN=CTNNB1 PE=1 SV=1	CTNNB1	85.496	18.6	14	30	13	1.135	1.15	1.157	0.865	0.846	0.855	0.745	2.1499e-06
P35237	Serpin B6 OS=Homo sapiens OX=9606 GN=SERPINB6 PE=1 SV=3	SERPINB6	42.621	18.1	6	8	6	1.097	1.106	1.104	0.881	0.834	0.935	0.801	0.021416
P35240	Merlin OS=Homo sapiens OX=9606 GN=NF2 PE=1 SV=1	NF2	69.689	7.2	5	5	5	1.119	1.13	1.195	0.825	0.885	0.808	0.731	0.00079802
P35241	Radixin OS=Homo sapiens OX=9606 GN=RDX PE=1 SV=1	RDX	68.563	34.3	25	59	13	1.177	1.121	1.231	0.817	0.767	0.781	0.67	0.00026168
P35268	60S ribosomal protein L22 OS=Homo sapiens OX=9606 GN=RPL22 PE=1 SV=2	RPL22	14.787	8.6	1	2	1	1.005	1.028	0.993	1.079	1.032	0.874	0.986	0.812
P35367	Histamine H1 receptor OS=Homo sapiens OX=9606 GN=HRH1 PE=1 SV=1	HRH1	55.784	2.3	1	1	1
P35442	Thrombospondin-2 OS=Homo sapiens OX=9606 GN=THBS2 PE=1 SV=2	THBS2	129.99	19.4	17	25	14	0.974	0.951	1.02	1.035	1.032	0.969	1.031	0.36458
P35443	Thrombospondin-4 OS=Homo sapiens OX=9606 GN=THBS4 PE=1 SV=2	THBS4	105.87	4	3	2	1
P35523	Chloride channel protein 1 OS=Homo sapiens OX=9606 GN=CLCN1 PE=1 SV=3	CLCN1	108.63	0.9	1	1	1	0.881	0.907	0.876	1.153	1.152	1.098	1.277	0.000224
P35542	Serum amyloid A-4 protein OS=Homo sapiens OX=9606 GN=SAA4 PE=1 SV=2	SAA4	14.746	20.8	3	9	3	0.945	0.872	1.073	1.092	1.128	1.011	1.118	0.171223
P35555	Fibrillin-1 OS=Homo sapiens OX=9606 GN=FBN1 PE=1 SV=4	FBN1	312.3	2.8	7	7	7	0.967	1.031	0.937	1.094	1.01	1.029	1.067	0.151936
P35556	Fibrillin-2 OS=Homo sapiens OX=9606 GN=FBN2 PE=1 SV=3	FBN2	314.77	0.3	1	1	1	1.001	1.017	1.099	0.851	1.126	0.927	0.932	0.43016
P35573	Glycogen debranching enzyme OS=Homo sapiens OX=9606 GN=AGL PE=1 SV=3	AGL	174.76	7.4	12	12	12	0.965	0.94	0.956	1.081	1.003	1.108	1.116	0.024544
P35579	Myosin-9 OS=Homo sapiens OX=9606 GN=MYH9 PE=1 SV=4	MYH9	226.53	30.8	64	162	49	0.997	0.969	0.978	1.032	1.028	1.028	1.049	0.030099
P35580	Myosin-10 OS=Homo sapiens OX=9606 GN=MYH10 PE=1 SV=3	MYH10	229	8.2	18	38	6	1.055	0.99	0.961	0.957	0.966	1.058	0.992	0.84808
P35606	Coatomer subunit beta' OS=Homo sapiens OX=9606 GN=COPB2 PE=1 SV=2	COPB2	102.49	16.2	15	22	15	0.992	0.966	0.969	1.038	1.04	1.008	1.054	0.0158019
P35611	Alpha-adducin OS=Homo sapiens OX=9606 GN=ADD1 PE=1 SV=2	ADD1	80.954	10.9	7	10	7	1.036	1.009	1.005	0.978	0.988	0.993	0.97	0.045503
P35613	Basigin OS=Homo sapiens OX=9606 GN=BSG PE=1 SV=2	BSG	42.2	17.4	6	15	6	1.143	1.098	1.117	0.866	0.84	0.857	0.763	5.5637e-05
P35625	Metalloproteinase inhibitor 3 OS=Homo sapiens OX=9606 GN=TIMP3 PE=1 SV=2	TIMP3	24.145	31.8	7	12	7	1.003	0.983	0.972	1.052	1.029	1.054	1.06	0.0083389
P35658	Nuclear pore complex protein Nup214 OS=Homo sapiens OX=9606 GN=NUP214 PE=1 SV=2	NUP214	213.62	0.4	1	1	1	0.811	1.059	1.127	0.937	1.031	1.068	1.013	0.8537
P35754	Glutaredoxin-1 OS=Homo sapiens OX=9606 GN=GLRX PE=1 SV=2	GLRX	11.776	10.4	1	2	1	1.15	1.163	1.151	0.745	0.998	0.752	0.72	0.072219
P35813	Protein phosphatase 1A OS=Homo sapiens OX=9606 GN=PPM1A PE=1 SV=1	PPM1A	42.447	22.5	8	10	8	0.983	1.023	1.015	1.022	1	0.971	0.991	0.65072
P35858	Insulin-like growth factor-binding protein complex acid labile subunit OS=Homo sapiens OX=9606 GN=IGFALS PE=1 SV=1	IGFALS	66.034	16.5	9	17	9	0.859	0.86	0.888	1.153	1.142	1.113	1.307	6.001e-05
P35914	Hydroxymethylglutaryl-CoA lyase, mitochondrial OS=Homo sapiens OX=9606 GN=HMGCL PE=1 SV=2	HMGCL	34.36	4	1	1	1
P35998	26S proteasome regulatory subunit 7 OS=Homo sapiens OX=9606 GN=PSMC2 PE=1 SV=3	PSMC2	48.633	25.9	10	13	10	0.983	1.002	0.997	1.019	1.05	0.981	1.023	0.33958
P36021	Monocarboxylate transporter 8 OS=Homo sapiens OX=9606 GN=SLC16A2 PE=1 SV=2	SLC16A2	59.511	1.9	1	1	1
P36269	Glutathione hydrolase 5 proenzyme OS=Homo sapiens OX=9606 GN=GGT5 PE=1 SV=2	GGT5	62.26	9.6	5	7	5	1.112	1.087	1.07	0.812	0.827	0.935	0.787	0.0061965
P36404	ADP-ribosylation factor-like protein 2 OS=Homo sapiens OX=9606 GN=ARL2 PE=1 SV=4	ARL2	20.878	9.2	2	3	2	0.988	0.919	0.992	0.998	1.087	1.061	1.085	0.082937
P36405	ADP-ribosylation factor-like protein 3 OS=Homo sapiens OX=9606 GN=ARL3 PE=1 SV=2	ARL3	20.455	22.5	4	8	4	1.139	1.063	1.063	0.915	0.832	0.858	0.798	0.0033752
P36507	Dual specificity mitogen-activated protein kinase kinase 2 OS=Homo sapiens OX=9606 GN=MAP2K2 PE=1 SV=1	MAP2K2	44.424	12.8	5	5	4	1.025	0.954	0.935	1.023	1.032	0.948	1.031	0.48044
P36543	V-type proton ATPase subunit E 1 OS=Homo sapiens OX=9606 GN=ATP6V1E1 PE=1 SV=1	ATP6V1E1	26.145	19.5	4	4	4	0.976	1.093	1.076	0.966	0.935	0.951	0.907	0.05776
P36551	Oxygen-dependent coproporphyrinogen-III oxidase, mitochondrial OS=Homo sapiens OX=9606 GN=CPOX PE=1 SV=3	CPOX	50.151	2	1	1	1
P36578	60S ribosomal protein L4 OS=Homo sapiens OX=9606 GN=RPL4 PE=1 SV=5	RPL4	47.697	18.7	8	15	8	1.012	1.031	1.016	0.989	1.005	0.972	0.97	0.050463
P36871	Phosphoglucomutase-1 OS=Homo sapiens OX=9606 GN=PGM1 PE=1 SV=3	PGM1	61.448	29.2	17	28	17	0.977	0.997	0.962	1.046	1.043	1.04	1.066	0.0036834
P36873	Serine/threonine-protein phosphatase PP1-gamma catalytic subunit OS=Homo sapiens OX=9606 GN=PPP1CC PE=1 SV=1	PPP1CC	36.983	28.8	8	16	2	0.983	0.945	1.074	1.006	1.024	1.001	1.01	0.7889
P36894	Bone morphogenetic protein receptor type-1A OS=Homo sapiens OX=9606 GN=BMPR1A PE=1 SV=2	BMPR1A	60.197	1.7	1	1	1
P36915	Guanine nucleotide-binding protein-like 1 OS=Homo sapiens OX=9606 GN=GNL1 PE=1 SV=2	GNL1	68.66	10.5	5	5	5	0.94	0.903	0.926	1.083	0.992	1.2	1.183	0.042698
P36955	Pigment epithelium-derived factor OS=Homo sapiens OX=9606 GN=SERPINF1 PE=1 SV=4	SERPINF1	46.312	10.5	4	8	4	0.929	0.884	0.969	1.016	1.118	1.077	1.154	0.020341
P36957	Dihydrolipoyllysine-residue succinyltransferase component of 2-oxoglutarate dehydrogenase complex, mitochondrial OS=Homo sapiens OX=9606 GN=DLST PE=1 SV=4	DLST	48.755	4.4	2	3	2	0.952	1.014	0.984	1.001	1.096	0.982	1.044	0.33646
P36959	GMP reductase 1 OS=Homo sapiens OX=9606 GN=GMPR PE=1 SV=1	GMPR	37.418	28.7	7	11	6	0.881	0.957	0.901	1.11	1.079	1.023	1.173	0.0097822
P36969	Phospholipid hydroperoxide glutathione peroxidase OS=Homo sapiens OX=9606 GN=GPX4 PE=1 SV=3	GPX4	22.174	35.5	6	14	6	0.998	1.015	1.024	0.983	0.991	1.002	0.98	0.096481
P36980	Complement factor H-related protein 2 OS=Homo sapiens OX=9606 GN=CFHR2 PE=1 SV=1	CFHR2	30.65	21.1	6	13	2	0.949	1.183	0.84	1.003	0.922	1.09	1.014	0.85154
P37173	TGF-beta receptor type-2 OS=Homo sapiens OX=9606 GN=TGFBR2 PE=1 SV=2	TGFBR2	64.567	8.3	5	6	5	1.029	1.047	0.977	0.927	0.972	0.999	0.949	0.158823
P37235	Hippocalcin-like protein 1 OS=Homo sapiens OX=9606 GN=HPCAL1 PE=1 SV=3	HPCAL1	22.313	36.8	6	11	6	1.023	1.028	1.031	1.019	0.945	0.947	0.945	0.146324
P37288	Vasopressin V1a receptor OS=Homo sapiens OX=9606 GN=AVPR1A PE=1 SV=1	AVPR1A	46.799	2.9	1	1	1	0.912	1.001	0.913	1.037	1.033	1.14	1.136	0.046236
P37802	Transgelin-2 OS=Homo sapiens OX=9606 GN=TAGLN2 PE=1 SV=3	TAGLN2	22.391	51.8	9	37	9	0.99	0.952	0.928	1.071	1.022	1.05	1.095	0.0171763
P37837	Transaldolase OS=Homo sapiens OX=9606 GN=TALDO1 PE=1 SV=2	TALDO1	37.54	33.8	11	19	11	1.129	1.08	1.037	0.905	0.899	0.929	0.842	0.0029403
P37840	Alpha-synuclein OS=Homo sapiens OX=9606 GN=SNCA PE=1 SV=1	SNCA	14.46	20.7	2	2	2	0.971	0.942	1.08	1.042	0.874	1.119	1.014	0.90802
P38117	Electron transfer flavoprotein subunit beta OS=Homo sapiens OX=9606 GN=ETFB PE=1 SV=3	ETFB	27.843	12.5	3	3	3
P38398	Breast cancer type 1 susceptibility protein OS=Homo sapiens OX=9606 GN=BRCA1 PE=1 SV=2	BRCA1	207.72	0.4	1	1	1
P38571	Lysosomal acid lipase/cholesteryl ester hydrolase OS=Homo sapiens OX=9606 GN=LIPA PE=1 SV=2	LIPA	45.418	2.8	1	1	1	0.85	0.95	0.884	1.098	1.146	1.134	1.259	0.0027411
P38606	V-type proton ATPase catalytic subunit A OS=Homo sapiens OX=9606 GN=ATP6V1A PE=1 SV=2	ATP6V1A	68.303	17.7	12	17	12	0.975	0.965	0.972	1.044	1.066	1.019	1.075	0.0058556
P38646	Stress-70 protein, mitochondrial OS=Homo sapiens OX=9606 GN=HSPA9 PE=1 SV=2	HSPA9	73.68	19.4	12	15	11	1.189	1.135	1.053	0.798	0.849	0.867	0.744	0.0024373
P39019	40S ribosomal protein S19 OS=Homo sapiens OX=9606 GN=RPS19 PE=1 SV=2	RPS19	16.06	20	3	4	3	1.112	1.164	1.093	0.897	0.834	0.839	0.763	0.00082424
P39023	60S ribosomal protein L3 OS=Homo sapiens OX=9606 GN=RPL3 PE=1 SV=2	RPL3	46.108	20.3	9	11	9	0.996	1.091	1.052	0.964	0.963	0.934	0.911	0.031658
P39656	Dolichyl-diphosphooligosaccharide--protein glycosyltransferase 48 kDa subunit OS=Homo sapiens OX=9606 GN=DDOST PE=1 SV=4	DDOST	50.8	10.1	5	6	5	1.073	1.089	1.07	0.931	0.903	0.967	0.867	0.0022154
P40121	Macrophage-capping protein OS=Homo sapiens OX=9606 GN=CAPG PE=1 SV=2	CAPG	38.498	5.7	2	3	2	1.209	1.259	1.146	0.715	0.829	0.763	0.638	0.0008965
P40123	Adenylyl cyclase-associated protein 2 OS=Homo sapiens OX=9606 GN=CAP2 PE=1 SV=1	CAP2	52.823	1.9	1	1	1
P40189	Interleukin-6 receptor subunit beta OS=Homo sapiens OX=9606 GN=IL6ST PE=1 SV=2	IL6ST	103.54	5.7	5	6	5	1.004	1.024	0.938	0.95	1.084	0.998	1.022	0.6736
P40197	Platelet glycoprotein V OS=Homo sapiens OX=9606 GN=GP5 PE=1 SV=1	GP5	60.958	11.8	5	9	5	0.998	1.003	0.993	1.009	0.969	0.987	0.99	0.45892
P40222	Alpha-taxilin OS=Homo sapiens OX=9606 GN=TXLNA PE=1 SV=3	TXLNA	61.89	4.6	3	3	3	1.129	1.041	1.087	0.899	0.947	0.885	0.839	0.0048171
P40227	T-complex protein 1 subunit zeta OS=Homo sapiens OX=9606 GN=CCT6A PE=1 SV=3	CCT6A	58.024	19.8	11	21	11	0.987	0.983	0.976	1.012	1.044	1.016	1.043	0.0154778
P40238	Thrombopoietin receptor OS=Homo sapiens OX=9606 GN=MPL PE=1 SV=1	MPL	71.244	3.5	2	2	2	1.152	1.049	0.945	0.932	0.871	1.033	0.901	0.2455
P40261	Nicotinamide N-methyltransferase OS=Homo sapiens OX=9606 GN=NNMT PE=1 SV=1	NNMT	29.574	25.8	7	13	7	1.136	1.097	1.04	0.881	0.871	0.862	0.799	0.00105953
P40306	Proteasome subunit beta type-10 OS=Homo sapiens OX=9606 GN=PSMB10 PE=1 SV=1	PSMB10	28.936	10.3	3	4	3	1.119	1.009	1.029	0.859	0.922	1.06	0.9	0.193845
P40429	60S ribosomal protein L13a OS=Homo sapiens OX=9606 GN=RPL13A PE=1 SV=2	RPL13A	23.577	19.2	4	5	4	1.017	1.002	0.975	0.965	1.032	0.997	1	0.9927
P40616	ADP-ribosylation factor-like protein 1 OS=Homo sapiens OX=9606 GN=ARL1 PE=1 SV=1	ARL1	20.417	13.3	2	3	2	0.961	0.977	1.037	1.088	1.002	1.056	1.057	0.169524
P40763	Signal transducer and activator of transcription 3 OS=Homo sapiens OX=9606 GN=STAT3 PE=1 SV=2	STAT3	88.067	12.3	10	17	10	0.956	0.994	0.929	0.988	1.031	1.041	1.063	0.073415
P40925	Malate dehydrogenase, cytoplasmic OS=Homo sapiens OX=9606 GN=MDH1 PE=1 SV=4	MDH1	36.426	27.5	9	14	9	1.206	1.164	1.149	0.788	0.773	0.807	0.673	3.5937e-05
P40926	Malate dehydrogenase, mitochondrial OS=Homo sapiens OX=9606 GN=MDH2 PE=1 SV=3	MDH2	35.503	21.6	6	7	6	1.132	1.236	1.113	0.823	0.817	0.763	0.69	0.00079615
P41091	Eukaryotic translation initiation factor 2 subunit 3 OS=Homo sapiens OX=9606 GN=EIF2S3 PE=1 SV=3	EIF2S3	51.109	18.6	8	11	8	1.037	1.025	0.977	1.031	0.917	1.005	0.972	0.49976
P41217	OX-2 membrane glycoprotein OS=Homo sapiens OX=9606 GN=CD200 PE=1 SV=4	CD200	31.264	6.5	2	3	2	1.263	1.416	0.709	0.836	0.802	0.862	0.738	0.34754
P41221	Protein Wnt-5a OS=Homo sapiens OX=9606 GN=WNT5A PE=1 SV=2	WNT5A	42.339	33.7	11	16	7	1.028	1.024	0.997	0.987	1.02	0.99	0.983	0.29308
P41226	Ubiquitin-like modifier-activating enzyme 7 OS=Homo sapiens OX=9606 GN=UBA7 PE=1 SV=2	UBA7	111.69	11.1	9	18	9	0.909	0.922	0.865	1.078	1.119	1.091	1.22	0.00086455
P41227	N-alpha-acetyltransferase 10 OS=Homo sapiens OX=9606 GN=NAA10 PE=1 SV=1	NAA10	26.458	13.2	3	4	3	1.05	1.048	0.937	1.021	0.962	0.983	0.977	0.62532
P41240	Tyrosine-protein kinase CSK OS=Homo sapiens OX=9606 GN=CSK PE=1 SV=1	CSK	50.704	34.9	14	21	14	0.903	0.923	0.93	1.115	1.065	1.082	1.184	0.00047552
P41250	Glycine--tRNA ligase OS=Homo sapiens OX=9606 GN=GARS1 PE=1 SV=3	GARS1	83.165	11.9	9	13	9	1.075	1.096	1.059	0.916	0.921	0.905	0.849	0.000123884
P41252	Isoleucine--tRNA ligase, cytoplasmic OS=Homo sapiens OX=9606 GN=IARS PE=1 SV=2	IARS	144.5	7.4	9	10	9	1.018	1.015	1	1.002	0.934	0.978	0.961	0.131096
P42224	Signal transducer and activator of transcription 1-alpha/beta OS=Homo sapiens OX=9606 GN=STAT1 PE=1 SV=2	STAT1	87.334	17.2	13	19	13	1.059	1.053	1.065	0.912	0.922	0.969	0.882	0.0026827
P42226	Signal transducer and activator of transcription 6 OS=Homo sapiens OX=9606 GN=STAT6 PE=1 SV=1	STAT6	94.134	4	4	4	4	1.016	1.001	1.011	0.983	1.026	0.981	0.987	0.44806
P42229	Signal transducer and activator of transcription 5A OS=Homo sapiens OX=9606 GN=STAT5A PE=1 SV=1	STAT5A	90.646	11.1	8	12	1
P42331	Rho GTPase-activating protein 25 OS=Homo sapiens OX=9606 GN=ARHGAP25 PE=1 SV=2	ARHGAP25	73.434	2.9	2	2	2
P42338	Phosphatidylinositol 4,5-bisphosphate 3-kinase catalytic subunit beta isoform OS=Homo sapiens OX=9606 GN=PIK3CB PE=1 SV=1	PIK3CB	122.76	8.4	9	9	8	0.995	0.936	0.757	1.149	1.054	1.152	1.248	0.06068
P42345	Serine/threonine-protein kinase mTOR OS=Homo sapiens OX=9606 GN=MTOR PE=1 SV=1	MTOR	288.89	1.8	5	5	5	0.93	0.947	0.925	1.119	1.012	1.109	1.156	0.0118167
P42356	Phosphatidylinositol 4-kinase alpha OS=Homo sapiens OX=9606 GN=PI4KA PE=1 SV=4	PI4KA	236.83	17.1	34	39	34	1.08	1.072	1.061	0.9	0.976	0.928	0.873	0.0048248
P42566	Epidermal growth factor receptor substrate 15 OS=Homo sapiens OX=9606 GN=EPS15 PE=1 SV=2	EPS15	98.655	7.1	7	11	7	1.077	1.062	1.018	0.961	0.953	0.944	0.905	0.0049755
P42574	Caspase-3 OS=Homo sapiens OX=9606 GN=CASP3 PE=1 SV=2	CASP3	31.608	6.9	2	2	2
P42680	Tyrosine-protein kinase Tec OS=Homo sapiens OX=9606 GN=TEC PE=1 SV=2	TEC	73.58	12.2	8	8	8	0.886	0.98	0.842	1.137	1.074	1.137	1.236	0.011598
P42766	60S ribosomal protein L35 OS=Homo sapiens OX=9606 GN=RPL35 PE=1 SV=2	RPL35	14.551	6.5	1	2	1	1.212	1.084	1.135	0.821	0.822	0.885	0.737	0.00171635
P42768	Wiskott-Aldrich syndrome protein OS=Homo sapiens OX=9606 GN=WAS PE=1 SV=4	WAS	52.912	8.8	4	5	4	1.01	1.047	1.029	0.975	0.989	0.941	0.941	0.028564
P42858	Huntingtin OS=Homo sapiens OX=9606 GN=HTT PE=1 SV=2	HTT	347.6	3.8	13	13	13	0.963	0.951	0.921	1.048	1.097	1.094	1.143	0.0025817
P42892	Endothelin-converting enzyme 1 OS=Homo sapiens OX=9606 GN=ECE1 PE=1 SV=2	ECE1	87.163	13.9	12	15	12	1.078	1.054	1.057	0.946	0.911	0.926	0.873	0.00046494
P42898	Methylenetetrahydrofolate reductase OS=Homo sapiens OX=9606 GN=MTHFR PE=1 SV=3	MTHFR	74.596	9	5	5	5	0.931	0.902	1.007	1.014	1.133	1.127	1.153	0.043577
P43003	Excitatory amino acid transporter 1 OS=Homo sapiens OX=9606 GN=SLC1A3 PE=1 SV=1	SLC1A3	59.572	2	1	1	1	1.108	1.288	1.083	0.823	0.767	0.858	0.704	0.0053012
P43007	Neutral amino acid transporter A OS=Homo sapiens OX=9606 GN=SLC1A4 PE=1 SV=1	SLC1A4	55.722	12.6	5	11	5	1.171	1.134	1.151	0.803	0.877	0.834	0.727	0.00030076
P43034	Platelet-activating factor acetylhydrolase IB subunit alpha OS=Homo sapiens OX=9606 GN=PAFAH1B1 PE=1 SV=2	PAFAH1B1	46.637	25.6	9	15	9	1.048	1.054	0.991	0.975	0.965	0.986	0.946	0.055522
P43115	Prostaglandin E2 receptor EP3 subtype OS=Homo sapiens OX=9606 GN=PTGER3 PE=1 SV=1	PTGER3	43.309	3.1	1	1	1	0.911	0.8	0.982	1.25	1.018	1.113	1.255	0.054276
P43116	Prostaglandin E2 receptor EP2 subtype OS=Homo sapiens OX=9606 GN=PTGER2 PE=2 SV=2	PTGER2	39.76	4.7	1	1	1	0.987	0.962	1.319	0.85	0.981	0.922	0.842	0.2112
P43119	Prostacyclin receptor OS=Homo sapiens OX=9606 GN=PTGIR PE=1 SV=1	PTGIR	40.956	8	2	2	2
P43235	Cathepsin K OS=Homo sapiens OX=9606 GN=CTSK PE=1 SV=1	CTSK	36.966	3	1	1	1	0.917	0.841	0.968	1.142	1.078	1.125	1.227	0.0097777
P43250	G protein-coupled receptor kinase 6 OS=Homo sapiens OX=9606 GN=GRK6 PE=1 SV=2	GRK6	65.99	8.2	5	7	5	0.968	0.927	0.935	1.083	1.097	1.033	1.135	0.0049359
P43307	Translocon-associated protein subunit alpha OS=Homo sapiens OX=9606 GN=SSR1 PE=1 SV=3	SSR1	32.235	6.6	2	3	2	1.138	1.183	1.097	0.849	0.813	0.848	0.734	0.00029524
P43405	Tyrosine-protein kinase SYK OS=Homo sapiens OX=9606 GN=SYK PE=1 SV=1	SYK	72.065	23.9	16	21	16	0.914	0.907	0.939	1.058	1.11	1.071	1.174	0.00085701
P43487	Ran-specific GTPase-activating protein OS=Homo sapiens OX=9606 GN=RANBP1 PE=1 SV=1	RANBP1	23.31	13.4	3	5	3	1.043	0.97	1.241	0.917	0.918	0.92	0.847	0.158476
P43490	Nicotinamide phosphoribosyltransferase OS=Homo sapiens OX=9606 GN=NAMPT PE=1 SV=1	NAMPT	55.52	10.2	6	7	6	1.048	1.107	1.051	0.893	0.921	0.967	0.867	0.0081969
P43652	Afamin OS=Homo sapiens OX=9606 GN=AFM PE=1 SV=1	AFM	69.068	13	9	9	9	0.911	1.003	0.962	1.074	1.051	1.02	1.094	0.046601
P43686	26S proteasome regulatory subunit 6B OS=Homo sapiens OX=9606 GN=PSMC4 PE=1 SV=2	PSMC4	47.366	16.5	6	7	6	0.972	0.925	1.068	1.046	1.054	1.041	1.059	0.29526
P45880	Voltage-dependent anion-selective channel protein 2 OS=Homo sapiens OX=9606 GN=VDAC2 PE=1 SV=2	VDAC2	31.566	6.1	2	2	2	1.197	1.126	1.263	0.794	0.787	0.778	0.658	0.00024157
P45974	Ubiquitin carboxyl-terminal hydrolase 5 OS=Homo sapiens OX=9606 GN=USP5 PE=1 SV=2	USP5	95.785	10.8	8	13	8	1.001	1.009	0.967	0.962	1.015	1.025	1.008	0.74778
P46019	Phosphorylase b kinase regulatory subunit alpha, liver isoform OS=Homo sapiens OX=9606 GN=PHKA2 PE=1 SV=1	PHKA2	138.41	5.9	9	11	9	0.87	0.942	0.901	1.118	1.106	1.132	1.237	0.00088142
P46020	Phosphorylase b kinase regulatory subunit alpha, skeletal muscle isoform OS=Homo sapiens OX=9606 GN=PHKA1 PE=1 SV=2	PHKA1	137.31	1.4	2	2	2	0.934	0.933	1.216	0.95	1.087	0.923	0.96	0.7455
P46060	Ran GTPase-activating protein 1 OS=Homo sapiens OX=9606 GN=RANGAP1 PE=1 SV=1	RANGAP1	63.541	4.1	2	3	2	1.104	1.029	0.882	1.052	0.968	0.963	0.989	0.92574
P46108	Adapter molecule crk OS=Homo sapiens OX=9606 GN=CRK PE=1 SV=2	CRK	33.83	3.3	1	1	1	1.032	1.018	1.106	1.003	0.886	0.954	0.901	0.076362
P46109	Crk-like protein OS=Homo sapiens OX=9606 GN=CRKL PE=1 SV=1	CRKL	33.777	11.6	3	5	3	1.038	0.964	1.03	0.983	0.9	0.894	0.916	0.083923
P46379	Large proline-rich protein BAG6 OS=Homo sapiens OX=9606 GN=BAG6 PE=1 SV=2	BAG6	119.41	4.6	4	4	4	0.978	1.001	0.979	0.982	1.107	1.047	1.06	0.181222
P46439	Glutathione S-transferase Mu 5 OS=Homo sapiens OX=9606 GN=GSTM5 PE=1 SV=3	GSTM5	25.674	24.3	6	12	0
P46459	Vesicle-fusing ATPase OS=Homo sapiens OX=9606 GN=NSF PE=1 SV=3	NSF	82.593	20.8	15	25	15	0.999	1.01	1.007	0.992	1.035	0.986	0.999	0.9415
P46531	Neurogenic locus notch homolog protein 1 OS=Homo sapiens OX=9606 GN=NOTCH1 PE=1 SV=4	NOTCH1	272.5	1.5	4	4	3	1.07	0.915	1.048	0.941	1.051	1.006	0.988	0.86958
P46736	Lys-63-specific deubiquitinase BRCC36 OS=Homo sapiens OX=9606 GN=BRCC3 PE=1 SV=2	BRCC3	36.072	4.7	1	1	1	0.996	0.861	1.101	1.118	0.992	0.976	1.043	0.6133
P46776	60S ribosomal protein L27a OS=Homo sapiens OX=9606 GN=RPL27A PE=1 SV=2	RPL27A	16.561	23	4	8	4	1.011	1.093	1.03	0.947	0.901	0.932	0.887	0.0125354
P46777	60S ribosomal protein L5 OS=Homo sapiens OX=9606 GN=RPL5 PE=1 SV=3	RPL5	34.362	19.9	6	12	6	1.008	0.96	0.926	1.076	1.011	1.015	1.072	0.093701
P46778	60S ribosomal protein L21 OS=Homo sapiens OX=9606 GN=RPL21 PE=1 SV=2	RPL21	18.565	8.8	2	2	2	1.088	1.061	0.946	0.976	0.961	0.961	0.936	0.27808
P46779	60S ribosomal protein L28 OS=Homo sapiens OX=9606 GN=RPL28 PE=1 SV=3	RPL28	15.747	27.7	4	5	4	1.072	1.082	1.001	0.931	0.998	0.969	0.919	0.055761
P46781	40S ribosomal protein S9 OS=Homo sapiens OX=9606 GN=RPS9 PE=1 SV=3	RPS9	22.591	27.8	7	11	7	0.999	1.034	0.978	1.038	0.987	0.989	1.001	0.96798
P46782	40S ribosomal protein S5 OS=Homo sapiens OX=9606 GN=RPS5 PE=1 SV=4	RPS5	22.876	4.4	1	1	1	1.176	1.28	0.925	0.843	0.816	0.885	0.752	0.051103
P46821	Microtubule-associated protein 1B OS=Homo sapiens OX=9606 GN=MAP1B PE=1 SV=2	MAP1B	270.63	5.6	14	17	13	1.02	0.997	1.02	0.997	1.001	1.001	0.987	0.179685
P46926	Glucosamine-6-phosphate isomerase 1 OS=Homo sapiens OX=9606 GN=GNPDA1 PE=1 SV=1	GNPDA1	32.668	13.5	4	5	4	1.21	1.239	1.148	0.801	0.798	0.751	0.653	0.000158791
P46934	E3 ubiquitin-protein ligase NEDD4 OS=Homo sapiens OX=9606 GN=NEDD4 PE=1 SV=4	NEDD4	149.11	3.3	5	7	4	1.002	0.977	1.058	0.997	0.989	0.973	0.974	0.35766
P46939	Utrophin OS=Homo sapiens OX=9606 GN=UTRN PE=1 SV=2	UTRN	394.46	5.9	18	18	17	1.018	1.067	1.028	0.975	0.944	0.934	0.916	0.0106583
P46940	Ras GTPase-activating-like protein IQGAP1 OS=Homo sapiens OX=9606 GN=IQGAP1 PE=1 SV=1	IQGAP1	189.25	28.1	41	71	39	1.208	1.2	1.213	0.739	0.747	0.769	0.623	1.3533e-06
P46976	Glycogenin-1 OS=Homo sapiens OX=9606 GN=GYG1 PE=1 SV=4	GYG1	39.383	8.9	3	4	3	1.021	0.982	1.039	1.032	0.941	1.035	0.989	0.75328
P46977	Dolichyl-diphosphooligosaccharide--protein glycosyltransferase subunit STT3A OS=Homo sapiens OX=9606 GN=STT3A PE=1 SV=2	STT3A	80.529	6.4	5	5	5	1.15	1.038	1.091	0.898	0.859	0.945	0.824	0.0087561
P47712	Cytosolic phospholipase A2 OS=Homo sapiens OX=9606 GN=PLA2G4A PE=1 SV=2	PLA2G4A	85.238	3.9	3	5	3	1.001	0.968	0.973	1.029	1.018	1.038	1.049	0.0159434
P47755	F-actin-capping protein subunit alpha-2 OS=Homo sapiens OX=9606 GN=CAPZA2 PE=1 SV=3	CAPZA2	32.949	17.1	5	9	4	1.073	1.03	1.026	0.961	0.965	0.994	0.933	0.0179964
P47756	F-actin-capping protein subunit beta OS=Homo sapiens OX=9606 GN=CAPZB PE=1 SV=4	CAPZB	31.35	28.2	9	24	9	1.078	1.085	1.039	0.913	0.939	0.883	0.854	0.0021154
P47813	Eukaryotic translation initiation factor 1A, X-chromosomal OS=Homo sapiens OX=9606 GN=EIF1AX PE=1 SV=2	EIF1AX	16.46	14.6	2	3	2	1.091	1.09	1.09	0.916	0.884	0.907	0.828	0.00312
P47895	Aldehyde dehydrogenase family 1 member A3 OS=Homo sapiens OX=9606 GN=ALDH1A3 PE=1 SV=2	ALDH1A3	56.108	3.3	2	4	1
P47897	Glutamine--tRNA ligase OS=Homo sapiens OX=9606 GN=QARS PE=1 SV=1	QARS	87.798	10.5	8	9	7	0.987	1.023	0.918	0.994	1.023	1.027	1.04	0.30072
P47900	P2Y purinoceptor 1 OS=Homo sapiens OX=9606 GN=P2RY1 PE=1 SV=1	P2RY1	42.071	17.2	6	8	6	0.974	0.998	1.048	1.01	0.936	0.992	0.973	0.43028
P47914	60S ribosomal protein L29 OS=Homo sapiens OX=9606 GN=RPL29 PE=1 SV=2	RPL29	17.752	9.4	1	1	1	1.067	0.977	0.969	0.976	1.031	0.997	0.997	0.95066
P48029	Sodium- and chloride-dependent creatine transporter 1 OS=Homo sapiens OX=9606 GN=SLC6A8 PE=1 SV=1	SLC6A8	70.522	2.2	1	1	1
P48059	LIM and senescent cell antigen-like-containing domain protein 1 OS=Homo sapiens OX=9606 GN=LIMS1 PE=1 SV=4	LIMS1	37.251	43.1	15	60	15	0.96	0.952	0.918	1.085	1.074	1.044	1.132	0.0023006
P48060	Glioma pathogenesis-related protein 1 OS=Homo sapiens OX=9606 GN=GLIPR1 PE=1 SV=3	GLIPR1	30.366	7.9	2	2	2	1.163	1.157	1.109	0.809	0.858	0.856	0.736	0.00023528
P48061	Stromal cell-derived factor 1 OS=Homo sapiens OX=9606 GN=CXCL12 PE=1 SV=1	CXCL12	10.666	17.2	2	3	2	0.799	0.809	0.818	1.206	1.191	1.281	1.516	5.9962e-05
P48067	Sodium- and chloride-dependent glycine transporter 1 OS=Homo sapiens OX=9606 GN=SLC6A9 PE=1 SV=3	SLC6A9	78.259	8.8	5	5	5	1.098	1.136	1.178	0.851	0.816	0.882	0.747	0.00065513
P48147	Prolyl endopeptidase OS=Homo sapiens OX=9606 GN=PREP PE=1 SV=2	PREP	80.699	13.5	10	12	10	1.005	1.031	1.056	0.967	1.01	0.953	0.948	0.075123
P48163	NADP-dependent malic enzyme OS=Homo sapiens OX=9606 GN=ME1 PE=1 SV=1	ME1	64.149	4.4	3	5	3	1.186	1.163	1.161	0.815	0.817	0.797	0.692	1.9249e-06
P48307	Tissue factor pathway inhibitor 2 OS=Homo sapiens OX=9606 GN=TFPI2 PE=1 SV=1	TFPI2	26.934	17.4	3	4	3	0.881	0.856	0.823	1.195	1.208	1.186	1.402	7.9098e-05
P48426	Phosphatidylinositol 5-phosphate 4-kinase type-2 alpha OS=Homo sapiens OX=9606 GN=PIP4K2A PE=1 SV=2	PIP4K2A	46.224	20	7	15	5	1.045	0.987	1.024	1.001	1.051	0.966	0.988	0.68708
P48444	Coatomer subunit delta OS=Homo sapiens OX=9606 GN=ARCN1 PE=1 SV=1	ARCN1	57.21	15.3	9	14	9	1.034	1.003	1.029	0.974	0.935	0.99	0.946	0.044556
P48449	Lanosterol synthase OS=Homo sapiens OX=9606 GN=LSS PE=1 SV=1	LSS	83.308	1.8	1	1	1
P48454	Serine/threonine-protein phosphatase 2B catalytic subunit gamma isoform OS=Homo sapiens OX=9606 GN=PPP3CC PE=1 SV=3	PPP3CC	58.129	7.2	3	4	2	0.974	1.016	1.091	0.987	1.029	0.921	0.953	0.35994
P48507	Glutamate--cysteine ligase regulatory subunit OS=Homo sapiens OX=9606 GN=GCLM PE=1 SV=1	GCLM	30.727	27.4	6	11	6	0.977	0.963	0.939	1.039	1.062	1.054	1.096	0.0022974
P48509	CD151 antigen OS=Homo sapiens OX=9606 GN=CD151 PE=1 SV=3	CD151	28.295	20.2	6	13	6	1.027	1.055	0.946	0.995	0.983	0.961	0.971	0.4479
P48553	Trafficking protein particle complex subunit 10 OS=Homo sapiens OX=9606 GN=TRAPPC10 PE=1 SV=2	TRAPPC10	142.19	1.6	2	2	2	0.948	1.119	0.963	1.034	1.016	0.919	0.98	0.7844
P48556	26S proteasome non-ATPase regulatory subunit 8 OS=Homo sapiens OX=9606 GN=PSMD8 PE=1 SV=2	PSMD8	39.611	6.9	3	3	3	0.992	1.015	0.983	1.029	0.966	1.015	1.007	0.78032
P48637	Glutathione synthetase OS=Homo sapiens OX=9606 GN=GSS PE=1 SV=1	GSS	52.384	11.6	6	6	6	1.06	1.145	1.071	0.918	0.879	0.912	0.827	0.0023804
P48643	T-complex protein 1 subunit epsilon OS=Homo sapiens OX=9606 GN=CCT5 PE=1 SV=1	CCT5	59.67	27.5	17	31	17	0.973	0.974	0.973	1.057	1.029	1.063	1.078	0.0172432
P48729	Casein kinase I isoform alpha OS=Homo sapiens OX=9606 GN=CSNK1A1 PE=1 SV=2	CSNK1A1	38.914	8.3	3	4	3	1.066	1.146	1.063	0.894	0.9	0.904	0.824	0.0161001
P48730	Casein kinase I isoform delta OS=Homo sapiens OX=9606 GN=CSNK1D PE=1 SV=2	CSNK1D	47.33	2.9	1	1	1
P48735	Isocitrate dehydrogenase [NADP], mitochondrial OS=Homo sapiens OX=9606 GN=IDH2 PE=1 SV=2	IDH2	50.909	10	4	4	4	0.86	0.947	1.011	1.059	1.076	1.102	1.149	0.043782
P48736	Phosphatidylinositol 4,5-bisphosphate 3-kinase catalytic subunit gamma isoform OS=Homo sapiens OX=9606 GN=PIK3CG PE=1 SV=3	PIK3CG	126.45	2.9	4	4	4	0.856	0.879	0.956	1.005	1.089	1.15	1.205	0.022182
P48739	Phosphatidylinositol transfer protein beta isoform OS=Homo sapiens OX=9606 GN=PITPNB PE=1 SV=2	PITPNB	31.54	18.1	4	5	4	1.125	1.075	1.109	0.871	0.905	0.882	0.803	0.00023789
P48740	Mannan-binding lectin serine protease 1 OS=Homo sapiens OX=9606 GN=MASP1 PE=1 SV=3	MASP1	79.246	18.5	10	29	10	0.87	0.906	0.888	1.116	1.129	1.151	1.275	8.0061e-05
P48960	CD97 antigen OS=Homo sapiens OX=9606 GN=CD97 PE=1 SV=4	CD97	91.868	11.3	9	12	8	1.117	1.018	1.068	0.93	0.878	0.986	0.872	0.033075
P49006	MARCKS-related protein OS=Homo sapiens OX=9606 GN=MARCKSL1 PE=1 SV=2	MARCKSL1	19.529	23.6	4	11	3	1.096	1.091	1.215	0.897	0.872	0.796	0.754	0.0049593
P49023	Paxillin OS=Homo sapiens OX=9606 GN=PXN PE=1 SV=3	PXN	64.505	7.4	5	6	5	1.133	1.174	1.104	0.805	0.92	0.884	0.765	0.0034363
P49137	MAP kinase-activated protein kinase 2 OS=Homo sapiens OX=9606 GN=MAPKAPK2 PE=1 SV=1	MAPKAPK2	45.567	14.2	6	7	5	0.892	0.985	0.913	1.101	1.016	1.058	1.138	0.026719
P49184	Deoxyribonuclease-1-like 1 OS=Homo sapiens OX=9606 GN=DNASE1L1 PE=1 SV=1	DNASE1L1	33.892	5.6	1	1	1
P49189	4-trimethylaminobutyraldehyde dehydrogenase OS=Homo sapiens OX=9606 GN=ALDH9A1 PE=1 SV=3	ALDH9A1	53.801	17.2	8	9	8	1.071	1.009	1.036	0.947	0.961	0.978	0.926	0.0175364
P49207	60S ribosomal protein L34 OS=Homo sapiens OX=9606 GN=RPL34 PE=1 SV=3	RPL34	13.293	35.9	5	6	5	1.12	1.116	1.12	0.868	0.906	0.907	0.799	0.0041433
P49247	Ribose-5-phosphate isomerase OS=Homo sapiens OX=9606 GN=RPIA PE=1 SV=3	RPIA	33.269	6.1	2	2	2
P49257	Protein ERGIC-53 OS=Homo sapiens OX=9606 GN=LMAN1 PE=1 SV=2	LMAN1	57.548	18.8	10	13	10	1.048	1.012	1.024	0.966	0.943	1.046	0.958	0.25634
P49327	Fatty acid synthase OS=Homo sapiens OX=9606 GN=FASN PE=1 SV=3	FASN	273.42	19.1	44	76	44	0.901	0.922	0.905	1.088	1.133	1.097	1.216	0.00016122
P49354	Protein farnesyltransferase/geranylgeranyltransferase type-1 subunit alpha OS=Homo sapiens OX=9606 GN=FNTA PE=1 SV=1	FNTA	44.408	6.6	3	5	3	1.061	1.048	1.004	0.928	0.969	0.946	0.913	0.0122812
P49368	T-complex protein 1 subunit gamma OS=Homo sapiens OX=9606 GN=CCT3 PE=1 SV=4	CCT3	60.533	35	19	45	19	0.944	0.973	0.961	1.063	1.06	1.052	1.103	0.00045821
P49407	Beta-arrestin-1 OS=Homo sapiens OX=9606 GN=ARRB1 PE=1 SV=2	ARRB1	47.065	12.9	7	11	7	0.898	1.045	1.011	1.016	1.015	1.05	1.043	0.4048
P49411	Elongation factor Tu, mitochondrial OS=Homo sapiens OX=9606 GN=TUFM PE=1 SV=2	TUFM	49.541	2.2	1	1	1
P49419	Alpha-aminoadipic semialdehyde dehydrogenase OS=Homo sapiens OX=9606 GN=ALDH7A1 PE=1 SV=5	ALDH7A1	58.486	5.2	2	2	2
P49458	Signal recognition particle 9 kDa protein OS=Homo sapiens OX=9606 GN=SRP9 PE=1 SV=2	SRP9	10.112	34.9	3	3	3	1.111	1.209	0.986	0.842	0.906	0.9	0.801	0.026217
P49588	Alanine--tRNA ligase, cytoplasmic OS=Homo sapiens OX=9606 GN=AARS PE=1 SV=2	AARS	106.81	17.3	16	22	16	1.021	0.99	1.03	0.985	1.002	0.991	0.979	0.184937
P49589	Cysteine--tRNA ligase, cytoplasmic OS=Homo sapiens OX=9606 GN=CARS PE=1 SV=3	CARS	85.472	11.9	9	10	9	1.104	1.134	1.056	0.874	0.899	0.899	0.811	0.00078421
P49591	Serine--tRNA ligase, cytoplasmic OS=Homo sapiens OX=9606 GN=SARS PE=1 SV=3	SARS	58.777	18.9	9	12	9	0.956	0.948	0.981	1.014	1.086	0.995	1.073	0.070957
P49593	Protein phosphatase 1F OS=Homo sapiens OX=9606 GN=PPM1F PE=1 SV=3	PPM1F	49.83	4.4	2	2	2
P49619	Diacylglycerol kinase gamma OS=Homo sapiens OX=9606 GN=DGKG PE=2 SV=3	DGKG	89.123	5.7	4	5	4	0.828	0.909	0.94	1.143	1.059	1.111	1.238	0.0082554
P49641	Alpha-mannosidase 2x OS=Homo sapiens OX=9606 GN=MAN2A2 PE=2 SV=3	MAN2A2	130.54	0.9	1	1	1	0.98	0.96	0.987	0.965	1.057	1.086	1.062	0.184198
P49662	Caspase-4 OS=Homo sapiens OX=9606 GN=CASP4 PE=1 SV=1	CASP4	43.262	4.2	2	2	2	1.078	0.988	0.984	0.888	0.97	1.105	0.971	0.67088
P49720	Proteasome subunit beta type-3 OS=Homo sapiens OX=9606 GN=PSMB3 PE=1 SV=2	PSMB3	22.949	7.8	1	2	1	1.07	1.066	0.987	0.999	0.81	1.054	0.917	0.33518
P49721	Proteasome subunit beta type-2 OS=Homo sapiens OX=9606 GN=PSMB2 PE=1 SV=1	PSMB2	22.836	10.9	2	3	2	1.138	1.077	1.052	0.928	0.898	0.883	0.829	0.0024398
P49746	Thrombospondin-3 OS=Homo sapiens OX=9606 GN=THBS3 PE=1 SV=1	THBS3	104.2	3.1	3	3	2	0.988	0.909	0.928	1.093	1.044	1.083	1.14	0.0102232
P49748	Very long-chain specific acyl-CoA dehydrogenase, mitochondrial OS=Homo sapiens OX=9606 GN=ACADVL PE=1 SV=1	ACADVL	70.389	8.2	5	5	5	1.113	1.05	1.018	0.956	0.955	0.897	0.883	0.020716
P49754	Vacuolar protein sorting-associated protein 41 homolog OS=Homo sapiens OX=9606 GN=VPS41 PE=1 SV=3	VPS41	98.565	2.5	2	2	2
P49755	Transmembrane emp24 domain-containing protein 10 OS=Homo sapiens OX=9606 GN=TMED10 PE=1 SV=2	TMED10	24.976	12.3	3	5	3	1.01	1.038	1.035	0.939	1.026	0.961	0.949	0.130976
P49757	Protein numb homolog OS=Homo sapiens OX=9606 GN=NUMB PE=1 SV=2	NUMB	70.803	4.8	3	3	3	1.134	1.075	1.018	0.915	0.88	0.956	0.852	0.0154403
P49758	Regulator of G-protein signaling 6 OS=Homo sapiens OX=9606 GN=RGS6 PE=1 SV=5	RGS6	54.422	12.5	5	6	5	0.975	0.93	0.969	1.131	1.035	1.012	1.106	0.054698
P49770	Translation initiation factor eIF-2B subunit beta OS=Homo sapiens OX=9606 GN=EIF2B2 PE=1 SV=3	EIF2B2	38.989	4.6	2	3	2	0.926	0.981	0.998	0.985	0.976	1.044	1.034	0.33474
P49773	Histidine triad nucleotide-binding protein 1 OS=Homo sapiens OX=9606 GN=HINT1 PE=1 SV=2	HINT1	13.802	7.9	2	2	2
P49795	Regulator of G-protein signaling 19 OS=Homo sapiens OX=9606 GN=RGS19 PE=1 SV=1	RGS19	24.635	10.1	2	2	2	1.043	1.093	1.189	0.871	0.85	0.935	0.799	0.0094174
P49815	Tuberin OS=Homo sapiens OX=9606 GN=TSC2 PE=1 SV=2	TSC2	200.61	0.4	1	1	1
P49840	Glycogen synthase kinase-3 alpha OS=Homo sapiens OX=9606 GN=GSK3A PE=1 SV=2	GSK3A	50.98	9.3	5	8	1
P49841	Glycogen synthase kinase-3 beta OS=Homo sapiens OX=9606 GN=GSK3B PE=1 SV=2	GSK3B	46.744	17.9	7	11	3	0.887	0.936	0.955	1.124	1.038	1.111	1.178	0.0078424
P49902	Cytosolic purine 5'-nucleotidase OS=Homo sapiens OX=9606 GN=NT5C2 PE=1 SV=1	NT5C2	64.969	3.4	2	2	2	1.037	1.06	1.067	0.906	0.997	0.933	0.896	0.02042
P49908	Selenoprotein P OS=Homo sapiens OX=9606 GN=SELENOP PE=1 SV=3	SELENOP	43.173	9.7	4	8	4	0.903	0.886	0.885	1.164	1.147	1.122	1.284	3.8609e-05
P49913	Cathelicidin antimicrobial peptide OS=Homo sapiens OX=9606 GN=CAMP PE=1 SV=1	CAMP	19.301	12.4	2	3	2	0.933	0.962	1.127	0.987	0.986	1.038	0.996	0.99444
P49914	5-formyltetrahydrofolate cyclo-ligase OS=Homo sapiens OX=9606 GN=MTHFS PE=1 SV=2	MTHFS	23.255	8.4	2	2	2	0.846	0.944	0.89	1.089	1.107	1.186	1.262	0.0047616
P49915	GMP synthase [glutamine-hydrolyzing] OS=Homo sapiens OX=9606 GN=GMPS PE=1 SV=1	GMPS	76.715	5.5	4	4	4	0.958	0.958	0.923	1.043	1.086	1.073	1.128	0.0022186
P50148	Guanine nucleotide-binding protein G(q) subunit alpha OS=Homo sapiens OX=9606 GN=GNAQ PE=1 SV=4	GNAQ	42.142	29.2	10	30	5	1.098	1.037	1.085	0.934	0.961	0.875	0.86	0.0099597
P50151	Guanine nucleotide-binding protein G(I)/G(S)/G(O) subunit gamma-10 OS=Homo sapiens OX=9606 GN=GNG10 PE=1 SV=1	GNG10	7.2053	38.2	2	3	2	1.013	1.057	1.047	0.926	1.038	0.926	0.927	0.128119
P50213	Isocitrate dehydrogenase [NAD] subunit alpha, mitochondrial OS=Homo sapiens OX=9606 GN=IDH3A PE=1 SV=1	IDH3A	39.591	3	1	1	1
P50225	Sulfotransferase 1A1 OS=Homo sapiens OX=9606 GN=SULT1A1 PE=1 SV=3	SULT1A1	34.165	9.8	3	4	1	0.91	0.918	0.775	1.171	1.214	1.077	1.33	0.0118602
P50281	Matrix metalloproteinase-14 OS=Homo sapiens OX=9606 GN=MMP14 PE=1 SV=3	MMP14	65.893	17.4	10	15	10	1.095	1.074	1.109	0.894	0.899	0.891	0.819	3.6267e-05
P50395	Rab GDP dissociation inhibitor beta OS=Homo sapiens OX=9606 GN=GDI2 PE=1 SV=2	GDI2	50.663	33.3	14	31	10	1.201	1.13	1.143	0.8	0.802	0.847	0.705	0.00018385
P50416	Carnitine O-palmitoyltransferase 1, liver isoform OS=Homo sapiens OX=9606 GN=CPT1A PE=1 SV=2	CPT1A	88.367	4	3	4	3	0.973	1.01	0.971	1.002	1.074	0.995	1.04	0.23556
P50443	Sulfate transporter OS=Homo sapiens OX=9606 GN=SLC26A2 PE=1 SV=2	SLC26A2	81.661	5.7	5	7	5	1.172	1.134	1.155	0.843	0.853	0.8	0.721	0.000118458
P50453	Serpin B9 OS=Homo sapiens OX=9606 GN=SERPINB9 PE=1 SV=1	SERPINB9	42.403	22.6	7	8	7	1.056	1.037	1.038	0.926	0.978	0.931	0.905	0.0056001
P50454	Serpin H1 OS=Homo sapiens OX=9606 GN=SERPINH1 PE=1 SV=2	SERPINH1	46.44	33.3	13	22	13	1.146	1.181	1.146	0.797	0.806	0.814	0.696	3.2755e-06
P50479	PDZ and LIM domain protein 4 OS=Homo sapiens OX=9606 GN=PDLIM4 PE=1 SV=2	PDLIM4	35.398	3	1	1	1	1.048	1.152	1.025	0.83	0.936	0.986	0.853	0.062276
P50502	Hsc70-interacting protein OS=Homo sapiens OX=9606 GN=ST13 PE=1 SV=2	ST13	41.331	13.3	4	9	4	1.029	0.959	1.09	0.955	0.936	1.039	0.952	0.37374
P50552	Vasodilator-stimulated phosphoprotein OS=Homo sapiens OX=9606 GN=VASP PE=1 SV=3	VASP	39.829	25.5	13	33	13	0.937	0.899	0.92	1.103	1.091	1.082	1.189	0.000198187
P50570	Dynamin-2 OS=Homo sapiens OX=9606 GN=DNM2 PE=1 SV=2	DNM2	98.063	12.2	11	19	5	0.996	0.978	0.983	1.037	0.99	1.036	1.036	0.09728
P50579	Methionine aminopeptidase 2 OS=Homo sapiens OX=9606 GN=METAP2 PE=1 SV=1	METAP2	52.891	2.1	1	1	1
P50613	Cyclin-dependent kinase 7 OS=Homo sapiens OX=9606 GN=CDK7 PE=1 SV=1	CDK7	39.038	2.3	1	1	1	0.824	0.819	1.108	1.172	1.143	1.021	1.213	0.136875
P50851	Lipopolysaccharide-responsive and beige-like anchor protein OS=Homo sapiens OX=9606 GN=LRBA PE=1 SV=4	LRBA	319.1	16.3	44	61	37	0.907	0.917	0.925	1.12	1.125	1.081	1.21	0.000160952
P50895	Basal cell adhesion molecule OS=Homo sapiens OX=9606 GN=BCAM PE=1 SV=2	BCAM	67.404	7.8	4	4	4	1.085	1.075	1.065	0.968	0.898	0.924	0.865	0.0029647
P50914	60S ribosomal protein L14 OS=Homo sapiens OX=9606 GN=RPL14 PE=1 SV=4	RPL14	23.432	15.3	3	9	3	1.015	1.097	0.912	0.965	1	1.061	1.001	0.96586
P50990	T-complex protein 1 subunit theta OS=Homo sapiens OX=9606 GN=CCT8 PE=1 SV=4	CCT8	59.62	43.1	22	41	22	1.007	0.983	0.989	1.025	1.01	0.983	1.013	0.4157
P50991	T-complex protein 1 subunit delta OS=Homo sapiens OX=9606 GN=CCT4 PE=1 SV=4	CCT4	57.924	25	14	22	14	0.975	0.995	0.977	1.057	1.024	1.014	1.05	0.025638
P50995	Annexin A11 OS=Homo sapiens OX=9606 GN=ANXA11 PE=1 SV=1	ANXA11	54.389	27.5	13	34	13	1.022	0.962	0.941	0.996	0.999	1.041	1.038	0.25698
P51114	Fragile X mental retardation syndrome-related protein 1 OS=Homo sapiens OX=9606 GN=FXR1 PE=1 SV=3	FXR1	69.72	3.7	2	2	2	0.971	1.126	1.056	0.943	0.972	0.923	0.9	0.08464
P51148	Ras-related protein Rab-5C OS=Homo sapiens OX=9606 GN=RAB5C PE=1 SV=2	RAB5C	23.482	34.3	7	12	5	0.972	1.063	0.881	0.926	0.907	0.946	0.953	0.46044
P51149	Ras-related protein Rab-7a OS=Homo sapiens OX=9606 GN=RAB7A PE=1 SV=1	RAB7A	23.489	56.5	10	39	10	1.014	1.011	0.992	0.992	0.983	0.985	0.981	0.061963
P51151	Ras-related protein Rab-9A OS=Homo sapiens OX=9606 GN=RAB9A PE=1 SV=1	RAB9A	22.837	17.9	3	5	3	1.181	1.089	0.992	0.778	0.973	0.962	0.832	0.102202
P51153	Ras-related protein Rab-13 OS=Homo sapiens OX=9606 GN=RAB13 PE=1 SV=1	RAB13	22.774	36.9	8	17	5	1.09	1.129	1.064	0.919	0.911	0.853	0.817	0.0022765
P51159	Ras-related protein Rab-27A OS=Homo sapiens OX=9606 GN=RAB27A PE=1 SV=3	RAB27A	24.868	9	2	2	2	1.081	1.105	1.074	0.897	0.898	0.923	0.834	0.000139231
P51178	1-phosphatidylinositol 4,5-bisphosphate phosphodiesterase delta-1 OS=Homo sapiens OX=9606 GN=PLCD1 PE=1 SV=2	PLCD1	85.664	3.6	3	3	3	1.141	1.158	1.235	0.848	0.822	0.743	0.683	0.00121574
P51397	Death-associated protein 1 OS=Homo sapiens OX=9606 GN=DAP PE=1 SV=3	DAP	11.164	15.7	2	2	2	1.056	0.986	1.126	0.916	0.918	1.006	0.896	0.091623
P51452	Dual specificity protein phosphatase 3 OS=Homo sapiens OX=9606 GN=DUSP3 PE=1 SV=1	DUSP3	20.478	26.5	4	9	4	0.971	0.952	1.015	1.03	1.013	1.002	1.036	0.154401
P51570	Galactokinase OS=Homo sapiens OX=9606 GN=GALK1 PE=1 SV=1	GALK1	42.272	7.1	2	2	2	1.05	0.919	1.007	1.059	1.075	0.921	1.027	0.70806
P51571	Translocon-associated protein subunit delta OS=Homo sapiens OX=9606 GN=SSR4 PE=1 SV=1	SSR4	18.998	6.4	1	1	1	1.107	1.035	1.027	0.938	0.965	0.921	0.891	0.0138013
P51572	B-cell receptor-associated protein 31 OS=Homo sapiens OX=9606 GN=BCAP31 PE=1 SV=3	BCAP31	27.991	34.6	10	15	10	1.026	1.044	1.036	0.956	1.008	0.968	0.944	0.025965
P51575	P2X purinoceptor 1 OS=Homo sapiens OX=9606 GN=P2RX1 PE=1 SV=1	P2RX1	44.98	26.1	9	18	9	1.021	0.987	0.967	1.016	1.029	0.979	1.016	0.49418
P51580	Thiopurine S-methyltransferase OS=Homo sapiens OX=9606 GN=TPMT PE=1 SV=1	TPMT	28.18	7.3	2	2	2	1.024	1.018	1.041	0.951	1.033	0.946	0.95	0.152164
P51606	N-acylglucosamine 2-epimerase OS=Homo sapiens OX=9606 GN=RENBP PE=1 SV=2	RENBP	48.83	8.2	3	4	3	0.974	1.026	0.999	0.974	1.067	1.028	1.023	0.499
P51648	Aldehyde dehydrogenase family 3 member A2 OS=Homo sapiens OX=9606 GN=ALDH3A2 PE=1 SV=1	ALDH3A2	54.847	1.6	1	1	1
P51659	Peroxisomal multifunctional enzyme type 2 OS=Homo sapiens OX=9606 GN=HSD17B4 PE=1 SV=3	HSD17B4	79.685	14.3	10	14	10	1.022	1.033	1.001	0.934	0.967	0.99	0.946	0.044538
P51665	26S proteasome non-ATPase regulatory subunit 7 OS=Homo sapiens OX=9606 GN=PSMD7 PE=1 SV=2	PSMD7	37.025	6.2	2	3	2
P51679	C-C chemokine receptor type 4 OS=Homo sapiens OX=9606 GN=CCR4 PE=1 SV=1	CCR4	41.402	2.5	1	4	1	0.977	0.939	1.17	1.041	0.98	0.921	0.953	0.59236
P51692	Signal transducer and activator of transcription 5B OS=Homo sapiens OX=9606 GN=STAT5B PE=1 SV=2	STAT5B	89.865	14.6	10	14	3	1.016	0.965	0.953	1.026	1.066	1.002	1.055	0.116605
P51790	H(+)/Cl(-) exchange transporter 3 OS=Homo sapiens OX=9606 GN=CLCN3 PE=1 SV=2	CLCN3	90.965	9.2	8	10	7	0.965	1.06	1.051	0.988	0.989	0.959	0.954	0.2213
P51793	H(+)/Cl(-) exchange transporter 4 OS=Homo sapiens OX=9606 GN=CLCN4 PE=1 SV=2	CLCN4	84.916	3.7	3	4	2	1.047	1.019	0.965	1.019	0.956	1	0.982	0.57884
P51798	H(+)/Cl(-) exchange transporter 7 OS=Homo sapiens OX=9606 GN=CLCN7 PE=1 SV=2	CLCN7	88.678	3.2	3	4	3
P51805	Plexin-A3 OS=Homo sapiens OX=9606 GN=PLXNA3 PE=1 SV=2	PLXNA3	207.7	2	4	7	2	1.025	1.123	1.036	0.865	0.995	0.945	0.881	0.063302
P51809	Vesicle-associated membrane protein 7 OS=Homo sapiens OX=9606 GN=VAMP7 PE=1 SV=3	VAMP7	24.935	18.6	4	6	4	1.09	0.941	1.052	0.977	0.947	0.943	0.93	0.195898
P51811	Membrane transport protein XK OS=Homo sapiens OX=9606 GN=XK PE=1 SV=5	XK	50.902	4.5	2	2	2	1.079	1.116	1.012	0.982	0.925	0.862	0.863	0.035736
P51812	Ribosomal protein S6 kinase alpha-3 OS=Homo sapiens OX=9606 GN=RPS6KA3 PE=1 SV=1	RPS6KA3	83.735	12.7	9	9	6	0.998	0.946	1.01	1.005	1.043	1.043	1.046	0.125883
P51828	Adenylate cyclase type 7 OS=Homo sapiens OX=9606 GN=ADCY7 PE=1 SV=1	ADCY7	120.31	0.9	1	1	1
P52209	6-phosphogluconate dehydrogenase, decarboxylating OS=Homo sapiens OX=9606 GN=PGD PE=1 SV=3	PGD	53.139	27.7	13	23	13	1.075	1.054	1.038	0.953	0.911	0.952	0.889	0.0028233
P52292	Importin subunit alpha-1 OS=Homo sapiens OX=9606 GN=KPNA2 PE=1 SV=1	KPNA2	57.861	1.7	1	1	1
P52294	Importin subunit alpha-5 OS=Homo sapiens OX=9606 GN=KPNA1 PE=1 SV=3	KPNA1	60.221	12.5	5	6	2	1.001	0.849	1.159	0.956	1.07	1.018	1.012	0.85566
P52306	Rap1 GTPase-GDP dissociation stimulator 1 OS=Homo sapiens OX=9606 GN=RAP1GDS1 PE=1 SV=3	RAP1GDS1	66.316	27	15	20	15	1.04	1.045	0.979	0.961	0.979	0.952	0.944	0.063557
P52333	Tyrosine-protein kinase JAK3 OS=Homo sapiens OX=9606 GN=JAK3 PE=1 SV=2	JAK3	125.1	8.4	10	10	9	0.941	0.854	1.005	1.049	1.063	1.06	1.133	0.115943
P52564	Dual specificity mitogen-activated protein kinase kinase 6 OS=Homo sapiens OX=9606 GN=MAP2K6 PE=1 SV=1	MAP2K6	37.492	5.1	2	2	2	0.963	0.959	0.978	1.047	1.051	1.038	1.081	0.00036345
P52565	Rho GDP-dissociation inhibitor 1 OS=Homo sapiens OX=9606 GN=ARHGDIA PE=1 SV=3	ARHGDIA	23.207	19.6	4	9	4	1.131	1.124	1.126	0.885	0.834	0.898	0.774	0.0077214
P52566	Rho GDP-dissociation inhibitor 2 OS=Homo sapiens OX=9606 GN=ARHGDIB PE=1 SV=3	ARHGDIB	22.988	21.4	4	6	4	1.117	1.01	1.006	0.934	0.928	0.991	0.911	0.081599
P52569	Cationic amino acid transporter 2 OS=Homo sapiens OX=9606 GN=SLC7A2 PE=1 SV=2	SLC7A2	71.672	2.7	2	2	2	1.154	1.145	1.095	0.867	0.859	0.835	0.755	0.000142202
P52597	Heterogeneous nuclear ribonucleoprotein F OS=Homo sapiens OX=9606 GN=HNRNPF PE=1 SV=3	HNRNPF	45.671	2.4	1	2	1	0.944	1.046	0.91	1.021	1.037	1.063	1.076	0.158063
P52788	Spermine synthase OS=Homo sapiens OX=9606 GN=SMS PE=1 SV=2	SMS	41.268	4.6	2	4	2	1.037	1.04	1.002	0.943	0.971	1.011	0.95	0.092815
P52888	Thimet oligopeptidase OS=Homo sapiens OX=9606 GN=THOP1 PE=1 SV=2	THOP1	78.839	4.8	3	3	3	1.092	1.107	1.095	0.847	0.87	0.964	0.814	0.034639
P52907	F-actin-capping protein subunit alpha-1 OS=Homo sapiens OX=9606 GN=CAPZA1 PE=1 SV=3	CAPZA1	32.922	34.6	6	15	5	1.06	1.092	1.006	0.922	0.883	0.949	0.872	0.0126962
P53004	Biliverdin reductase A OS=Homo sapiens OX=9606 GN=BLVRA PE=1 SV=2	BLVRA	33.428	15.2	4	7	4	0.95	0.962	0.907	1.016	1.083	1.093	1.132	0.0130587
P53041	Serine/threonine-protein phosphatase 5 OS=Homo sapiens OX=9606 GN=PPP5C PE=1 SV=1	PPP5C	56.878	8.4	4	5	4	1.024	1.144	1.071	0.952	0.985	0.875	0.868	0.041217
P53367	Arfaptin-1 OS=Homo sapiens OX=9606 GN=ARFIP1 PE=1 SV=2	ARFIP1	41.738	10.7	4	5	4	1.097	0.893	0.929	0.974	1.169	0.979	1.07	0.48062
P53396	ATP-citrate synthase OS=Homo sapiens OX=9606 GN=ACLY PE=1 SV=3	ACLY	120.84	28.5	29	50	29	0.964	1.02	0.983	1.011	1.003	1.03	1.026	0.23158
P53582	Methionine aminopeptidase 1 OS=Homo sapiens OX=9606 GN=METAP1 PE=1 SV=2	METAP1	43.215	4.1	2	2	2	0.967	0.993	0.958	1.057	1.039	1.014	1.066	0.0168836
P53602	Diphosphomevalonate decarboxylase OS=Homo sapiens OX=9606 GN=MVD PE=1 SV=1	MVD	43.404	10.8	4	6	4	1.011	1.005	1.047	0.955	0.976	1.021	0.964	0.188585
P53618	Coatomer subunit beta OS=Homo sapiens OX=9606 GN=COPB1 PE=1 SV=3	COPB1	107.14	14.3	11	11	11	0.988	0.991	0.964	1.016	1.08	1.047	1.068	0.029159
P53621	Coatomer subunit alpha OS=Homo sapiens OX=9606 GN=COPA PE=1 SV=2	COPA	138.34	24.3	31	50	31	0.932	0.964	0.928	1.076	1.065	1.072	1.138	0.00047996
P53634	Dipeptidyl peptidase 1 OS=Homo sapiens OX=9606 GN=CTSC PE=1 SV=2	CTSC	51.853	3	1	1	1	0.984	0.809	0.935	1.073	1.205	1.069	1.227	0.043143
P53667	LIM domain kinase 1 OS=Homo sapiens OX=9606 GN=LIMK1 PE=1 SV=3	LIMK1	72.584	1.7	1	1	1	0.999	0.97	0.963	1.109	0.974	1.009	1.055	0.26888
P53675	Clathrin heavy chain 2 OS=Homo sapiens OX=9606 GN=CLTCL1 PE=1 SV=2	CLTCL1	187.03	6.4	11	19	1	0.912	1.101	1.103	0.881	1.233	0.79	0.932	0.59654
P53680	AP-2 complex subunit sigma OS=Homo sapiens OX=9606 GN=AP2S1 PE=1 SV=2	AP2S1	17.018	12	2	4	2	1.076	1.098	1	0.992	0.912	0.921	0.89	0.040162
P53794	Sodium/myo-inositol cotransporter OS=Homo sapiens OX=9606 GN=SLC5A3 PE=1 SV=2	SLC5A3	79.693	5	3	6	3	1.115	1.116	1.019	0.891	0.92	0.939	0.846	0.0079198
P53801	Pituitary tumor-transforming gene 1 protein-interacting protein OS=Homo sapiens OX=9606 GN=PTTG1IP PE=1 SV=1	PTTG1IP	20.324	20	3	8	3	1.022	1.034	1.031	0.972	0.996	0.961	0.949	0.0090798
P53985	Monocarboxylate transporter 1 OS=Homo sapiens OX=9606 GN=SLC16A1 PE=1 SV=3	SLC16A1	53.944	9.2	4	9	4	1.158	1.07	1.172	0.865	0.825	0.849	0.747	0.00077928
P53990	IST1 homolog OS=Homo sapiens OX=9606 GN=IST1 PE=1 SV=1	IST1	39.75	9.6	4	5	4	1.112	1.073	1.066	0.916	0.935	0.861	0.834	0.002922
P53992	Protein transport protein Sec24C OS=Homo sapiens OX=9606 GN=SEC24C PE=1 SV=3	SEC24C	118.32	3	3	3	3	0.939	0.849	0.975	1.025	1.067	1.094	1.153	0.034096
P53999	Activated RNA polymerase II transcriptional coactivator p15 OS=Homo sapiens OX=9606 GN=SUB1 PE=1 SV=3	SUB1	14.395	7.1	1	1	1
P54105	Methylosome subunit pICln OS=Homo sapiens OX=9606 GN=CLNS1A PE=1 SV=1	CLNS1A	26.215	5.1	1	1	1
P54136	Arginine--tRNA ligase, cytoplasmic OS=Homo sapiens OX=9606 GN=RARS PE=1 SV=2	RARS	75.378	21.4	14	16	14	1.066	1.042	1.015	0.95	0.932	0.928	0.9	0.0026771
P54289	Voltage-dependent calcium channel subunit alpha-2/delta-1 OS=Homo sapiens OX=9606 GN=CACNA2D1 PE=1 SV=3	CACNA2D1	124.57	22.8	21	37	21	1.092	1.152	1.104	0.864	0.849	0.873	0.772	0.000142325
P54577	Tyrosine--tRNA ligase, cytoplasmic OS=Homo sapiens OX=9606 GN=YARS PE=1 SV=4	YARS	59.143	34.3	19	36	19	1.022	1.058	1.015	0.964	0.947	0.955	0.926	0.0051611
P54578	Ubiquitin carboxyl-terminal hydrolase 14 OS=Homo sapiens OX=9606 GN=USP14 PE=1 SV=3	USP14	56.068	6.7	4	5	4	0.982	1.018	1.007	0.969	0.999	1.042	1.001	0.97882
P54619	5'-AMP-activated protein kinase subunit gamma-1 OS=Homo sapiens OX=9606 GN=PRKAG1 PE=1 SV=1	PRKAG1	37.579	17.5	6	9	4	1.007	1.084	1.092	0.898	0.948	0.887	0.859	0.0099042
P54652	Heat shock-related 70 kDa protein 2 OS=Homo sapiens OX=9606 GN=HSPA2 PE=1 SV=1	HSPA2	70.02	17.7	11	27	3	1.03	1.053	1.086	0.942	0.979	0.909	0.893	0.0126359
P54687	Branched-chain-amino-acid aminotransferase, cytosolic OS=Homo sapiens OX=9606 GN=BCAT1 PE=1 SV=3	BCAT1	42.966	8	3	5	3	1.111	1.231	1.003	0.889	0.83	0.881	0.777	0.0167407
P54707	Potassium-transporting ATPase alpha chain 2 OS=Homo sapiens OX=9606 GN=ATP12A PE=1 SV=3	ATP12A	115.51	2.8	3	9	1
P54709	Sodium/potassium-transporting ATPase subunit beta-3 OS=Homo sapiens OX=9606 GN=ATP1B3 PE=1 SV=1	ATP1B3	31.512	37.6	10	22	10	1.167	1.118	1.071	0.899	0.839	0.883	0.781	0.00156397
P54725	UV excision repair protein RAD23 homolog A OS=Homo sapiens OX=9606 GN=RAD23A PE=1 SV=1	RAD23A	39.609	4.7	2	2	1	1.082	1.199	1.181	0.701	1.054	0.747	0.723	0.05976
P54727	UV excision repair protein RAD23 homolog B OS=Homo sapiens OX=9606 GN=RAD23B PE=1 SV=1	RAD23B	43.171	8.8	4	6	3	1.133	1.123	1.103	0.879	0.849	0.864	0.772	3.7322e-05
P54760	Ephrin type-B receptor 4 OS=Homo sapiens OX=9606 GN=EPHB4 PE=1 SV=2	EPHB4	108.27	5.2	4	6	3	1.156	1.092	1.019	0.839	0.925	0.944	0.829	0.021923
P54819	Adenylate kinase 2, mitochondrial OS=Homo sapiens OX=9606 GN=AK2 PE=1 SV=2	AK2	26.477	4.6	1	2	1
P54852	Epithelial membrane protein 3 OS=Homo sapiens OX=9606 GN=EMP3 PE=1 SV=1	EMP3	18.429	13.5	2	4	2	1.115	1.102	1.15	0.886	0.767	0.946	0.772	0.0142561
P54920	Alpha-soluble NSF attachment protein OS=Homo sapiens OX=9606 GN=NAPA PE=1 SV=3	NAPA	33.232	40	9	14	9	0.989	1.046	1.026	1.002	0.958	0.977	0.959	0.120323
P54922	[Protein ADP-ribosylarginine] hydrolase OS=Homo sapiens OX=9606 GN=ADPRH PE=1 SV=1	ADPRH	39.506	5.3	2	5	2	0.891	0.891	0.95	1.136	1.076	1.099	1.212	0.00193503
P55001	Microfibrillar-associated protein 2 OS=Homo sapiens OX=9606 GN=MFAP2 PE=2 SV=1	MFAP2	20.825	5.5	1	3	1	0.916	0.914	0.987	1.095	1.109	1.033	1.149	0.014079
P55010	Eukaryotic translation initiation factor 5 OS=Homo sapiens OX=9606 GN=EIF5 PE=1 SV=2	EIF5	49.222	13.5	5	5	5	0.987	1.009	1	1.072	1.05	0.922	1.016	0.79998
P55011	Solute carrier family 12 member 2 OS=Homo sapiens OX=9606 GN=SLC12A2 PE=1 SV=1	SLC12A2	131.45	5	6	7	6	1.038	1.075	1.119	0.952	0.873	0.939	0.855	0.0105407
P55056	Apolipoprotein C-IV OS=Homo sapiens OX=9606 GN=APOC4 PE=1 SV=1	APOC4	14.553	27.6	4	4	4	1.03	0.965	0.976	1.055	1.007	1.032	1.041	0.167019
P55058	Phospholipid transfer protein OS=Homo sapiens OX=9606 GN=PLTP PE=1 SV=1	PLTP	54.739	4.3	2	2	2	0.939	0.92	0.873	1.078	1.106	1.138	1.216	0.00185806
P55060	Exportin-2 OS=Homo sapiens OX=9606 GN=CSE1L PE=1 SV=3	CSE1L	110.42	10.4	10	14	10	1.002	1.011	0.995	0.97	0.976	1.025	0.988	0.52162
P55061	Bax inhibitor 1 OS=Homo sapiens OX=9606 GN=TMBIM6 PE=1 SV=2	TMBIM6	26.537	3.4	1	1	1	1.095	1.216	1.174	0.891	0.73	0.832	0.704	0.0058806
P55072	Transitional endoplasmic reticulum ATPase OS=Homo sapiens OX=9606 GN=VCP PE=1 SV=4	VCP	89.321	24.6	20	38	20	0.988	0.941	0.996	1.012	1.052	0.984	1.042	0.192502
P55083	Microfibril-associated glycoprotein 4 OS=Homo sapiens OX=9606 GN=MFAP4 PE=1 SV=2	MFAP4	28.648	2.7	1	1	1
P55085	Proteinase-activated receptor 2 OS=Homo sapiens OX=9606 GN=F2RL1 PE=1 SV=1	F2RL1	44.126	3	1	1	1	0.994	1.23	1.039	0.869	0.912	0.92	0.828	0.051355
P55103	Inhibin beta C chain OS=Homo sapiens OX=9606 GN=INHBC PE=2 SV=1	INHBC	38.237	13.1	3	3	3	0.971	0.966	0.93	1.062	1.054	1.053	1.105	0.00193802
P55157	Microsomal triglyceride transfer protein large subunit OS=Homo sapiens OX=9606 GN=MTTP PE=1 SV=1	MTTP	99.35	1.2	1	1	1	0.719	0.913	0.946	1.151	1.177	1.182	1.362	0.067602
P55160	Nck-associated protein 1-like OS=Homo sapiens OX=9606 GN=NCKAP1L PE=1 SV=3	NCKAP1L	128.15	16.9	20	35	19	0.934	0.943	0.96	1.047	1.097	1.027	1.118	0.0063209
P55209	Nucleosome assembly protein 1-like 1 OS=Homo sapiens OX=9606 GN=NAP1L1 PE=1 SV=1	NAP1L1	45.374	11.5	4	5	4	0.904	0.898	1.003	1.102	1.076	1.085	1.163	0.013918
P55211	Caspase-9 OS=Homo sapiens OX=9606 GN=CASP9 PE=1 SV=3	CASP9	46.28	2.2	1	2	1	0.905	0.938	0.963	1.134	1.028	1.08	1.155	0.0127597
P55212	Caspase-6 OS=Homo sapiens OX=9606 GN=CASP6 PE=1 SV=2	CASP6	33.31	9.6	3	3	3	0.879	1.05	1.03	1.03	1.072	0.966	1.037	0.58092
P55263	Adenosine kinase OS=Homo sapiens OX=9606 GN=ADK PE=1 SV=2	ADK	40.545	14.9	5	5	5	1.022	1.034	0.944	0.979	1.018	1.014	1.004	0.89658
P55287	Cadherin-11 OS=Homo sapiens OX=9606 GN=CDH11 PE=1 SV=2	CDH11	87.964	9.7	7	7	7	1.123	1.057	1.061	0.917	0.838	0.914	0.824	0.0053395
P55290	Cadherin-13 OS=Homo sapiens OX=9606 GN=CDH13 PE=1 SV=1	CDH13	78.286	15.4	10	15	10	1.198	1.175	1.115	0.792	0.781	0.83	0.689	0.000195654
P55735	Protein SEC13 homolog OS=Homo sapiens OX=9606 GN=SEC13 PE=1 SV=3	SEC13	35.54	20.5	5	8	5	0.974	0.975	1.052	0.97	1.01	1.05	1.01	0.79012
P55786	Puromycin-sensitive aminopeptidase OS=Homo sapiens OX=9606 GN=NPEPPS PE=1 SV=2	NPEPPS	103.28	24.4	21	29	21	1.032	1.036	1.085	0.952	0.947	0.932	0.898	0.0034194
P55884	Eukaryotic translation initiation factor 3 subunit B OS=Homo sapiens OX=9606 GN=EIF3B PE=1 SV=3	EIF3B	92.48	16.1	12	19	12	1.032	1.038	1.005	0.961	0.944	1.008	0.947	0.068401
P55899	IgG receptor FcRn large subunit p51 OS=Homo sapiens OX=9606 GN=FCGRT PE=1 SV=1	FCGRT	39.743	7.4	2	3	2	1.09	1.086	1.206	0.902	0.901	0.846	0.783	0.0037991
P56192	Methionine--tRNA ligase, cytoplasmic OS=Homo sapiens OX=9606 GN=MARS PE=1 SV=2	MARS	101.11	8.4	7	8	7	0.967	0.97	0.921	1.05	1.008	0.985	1.065	0.067161
P56199	Integrin alpha-1 OS=Homo sapiens OX=9606 GN=ITGA1 PE=1 SV=2	ITGA1	130.85	17.6	23	59	23	1.133	1.147	1.129	0.843	0.836	0.837	0.738	3.1131e-07
P56202	Cathepsin W OS=Homo sapiens OX=9606 GN=CTSW PE=1 SV=2	CTSW	42.12	5.1	2	2	2
P56377	AP-1 complex subunit sigma-2 OS=Homo sapiens OX=9606 GN=AP1S2 PE=1 SV=1	AP1S2	18.615	10.8	2	2	2	0.902	0.929	1.091	1.009	1.23	0.897	1.073	0.58094
P56537	Eukaryotic translation initiation factor 6 OS=Homo sapiens OX=9606 GN=EIF6 PE=1 SV=1	EIF6	26.599	4.5	1	2	1	1.156	0.984	1.052	0.933	0.88	0.989	0.878	0.088297
P57057	Glucose-6-phosphate exchanger SLC37A1 OS=Homo sapiens OX=9606 GN=SLC37A1 PE=2 SV=2	SLC37A1	57.647	3.8	2	2	2	1.024	1.221	1.23	0.802	0.878	0.799	0.713	0.0076228
P57103	Sodium/calcium exchanger 3 OS=Homo sapiens OX=9606 GN=SLC8A3 PE=1 SV=2	SLC8A3	103.01	1.3	1	1	1	1.057	0.931	0.935	1.001	1.125	0.986	1.065	0.34736
P57721	Poly(rC)-binding protein 3 OS=Homo sapiens OX=9606 GN=PCBP3 PE=2 SV=2	PCBP3	39.465	14.3	5	10	1
P57729	Ras-related protein Rab-38 OS=Homo sapiens OX=9606 GN=RAB38 PE=1 SV=1	RAB38	23.712	16.6	3	6	2	0.897	0.926	1.086	1.149	1.124	0.869	1.08	0.535
P57764	Gasdermin-D OS=Homo sapiens OX=9606 GN=GSDMD PE=1 SV=1	GSDMD	52.8	1.7	1	2	1	0.991	0.985	0.986	1.004	1.051	1.01	1.035	0.143557
P57772	Selenocysteine-specific elongation factor OS=Homo sapiens OX=9606 GN=EEFSEC PE=1 SV=4	EEFSEC	65.304	1.7	1	1	1
P58107	Epiplakin OS=Homo sapiens OX=9606 GN=EPPK1 PE=1 SV=3	EPPK1	555.65	0.7	1	1	1	1.045	1.089	1.119	0.955	0.931	0.845	0.84	0.0141175
P58166	Inhibin beta E chain OS=Homo sapiens OX=9606 GN=INHBE PE=1 SV=1	INHBE	38.561	12.3	4	4	4	0.918	0.947	0.858	1.134	1.107	1.118	1.234	0.0021571
P58335	Anthrax toxin receptor 2 OS=Homo sapiens OX=9606 GN=ANTXR2 PE=1 SV=5	ANTXR2	53.666	12.1	6	9	6	1.051	1.199	1.18	0.862	0.897	0.81	0.749	0.0048405
P58546	Myotrophin OS=Homo sapiens OX=9606 GN=MTPN PE=1 SV=2	MTPN	12.895	28	3	6	3	1.052	1.019	1.124	0.951	0.964	0.916	0.886	0.02114
P59768	Guanine nucleotide-binding protein G(I)/G(S)/G(O) subunit gamma-2 OS=Homo sapiens OX=9606 GN=GNG2 PE=1 SV=2	GNG2	7.8501	52.1	3	6	3	1.132	1.037	1.055	0.838	0.975	0.953	0.858	0.046277
P59998	Actin-related protein 2/3 complex subunit 4 OS=Homo sapiens OX=9606 GN=ARPC4 PE=1 SV=3	ARPC4	19.667	23.2	4	8	4	1.01	1.079	1.033	0.924	1.008	0.992	0.937	0.116979
P60033	CD81 antigen OS=Homo sapiens OX=9606 GN=CD81 PE=1 SV=1	CD81	25.809	21.6	4	11	4	1.094	1.008	1.003	0.994	0.846	0.952	0.899	0.125703
P60174	Triosephosphate isomerase OS=Homo sapiens OX=9606 GN=TPI1 PE=1 SV=3	TPI1	30.791	49.3	11	22	11	1.104	1.093	1.083	0.87	0.929	0.887	0.819	0.00058348
P60228	Eukaryotic translation initiation factor 3 subunit E OS=Homo sapiens OX=9606 GN=EIF3E PE=1 SV=1	EIF3E	52.22	17.8	8	13	8	0.997	0.944	1.007	1.01	1.002	1.003	1.023	0.37572
P60468	Protein transport protein Sec61 subunit beta OS=Homo sapiens OX=9606 GN=SEC61B PE=1 SV=2	SEC61B	9.9743	10.4	1	2	1	1.1	1.108	1.079	0.91	0.864	0.91	0.817	0.00043849
P60660	Myosin light polypeptide 6 OS=Homo sapiens OX=9606 GN=MYL6 PE=1 SV=2	MYL6	16.93	31.8	5	15	5	1.115	1.109	1.119	0.904	0.88	0.851	0.788	0.0054568
P60842	Eukaryotic initiation factor 4A-I OS=Homo sapiens OX=9606 GN=EIF4A1 PE=1 SV=1	EIF4A1	46.153	29.6	14	30	8	0.97	0.972	0.948	1.01	1.05	0.979	1.052	0.08364
P60866	40S ribosomal protein S20 OS=Homo sapiens OX=9606 GN=RPS20 PE=1 SV=1	RPS20	13.373	19.3	2	2	2
P60900	Proteasome subunit alpha type-6 OS=Homo sapiens OX=9606 GN=PSMA6 PE=1 SV=1	PSMA6	27.399	32.9	7	12	7	1.073	1.113	1.098	0.961	0.863	0.899	0.829	0.0047366
P60903	Protein S100-A10 OS=Homo sapiens OX=9606 GN=S100A10 PE=1 SV=2	S100A10	11.203	17.5	3	5	3	1.332	1.225	1.193	0.703	0.731	0.669	0.561	0.000160538
P60953	Cell division control protein 42 homolog OS=Homo sapiens OX=9606 GN=CDC42 PE=1 SV=2	CDC42	21.258	22.5	4	14	3	1.035	1.09	1.035	0.98	0.936	0.904	0.892	0.0171595
P60981	Destrin OS=Homo sapiens OX=9606 GN=DSTN PE=1 SV=3	DSTN	18.506	34.5	8	21	7	1.097	1.11	1.09	0.904	0.908	0.872	0.814	0.000120104
P60983	Glia maturation factor beta OS=Homo sapiens OX=9606 GN=GMFB PE=1 SV=2	GMFB	16.713	14.1	2	3	1
P61006	Ras-related protein Rab-8A OS=Homo sapiens OX=9606 GN=RAB8A PE=1 SV=1	RAB8A	23.668	43	10	25	6	1.038	0.98	1.128	0.957	0.972	0.935	0.91	0.094662
P61009	Signal peptidase complex subunit 3 OS=Homo sapiens OX=9606 GN=SPCS3 PE=1 SV=1	SPCS3	20.313	17.8	3	7	3	1.112	1.143	1.118	0.947	0.867	0.846	0.789	0.0024849
P61011	Signal recognition particle 54 kDa protein OS=Homo sapiens OX=9606 GN=SRP54 PE=1 SV=1	SRP54	55.704	4.4	2	2	2
P61018	Ras-related protein Rab-4B OS=Homo sapiens OX=9606 GN=RAB4B PE=1 SV=1	RAB4B	23.586	16	3	4	2	0.926	0.963	0.918	1.164	1.051	1.018	1.152	0.031339
P61019	Ras-related protein Rab-2A OS=Homo sapiens OX=9606 GN=RAB2A PE=1 SV=1	RAB2A	23.545	43.4	8	20	4	1.08	1.091	1.091	0.914	0.86	0.954	0.836	0.027259
P61020	Ras-related protein Rab-5B OS=Homo sapiens OX=9606 GN=RAB5B PE=1 SV=1	RAB5B	23.707	28.4	5	8	3	0.979	1.089	1.081	1.043	0.969	0.963	0.945	0.25882
P61026	Ras-related protein Rab-10 OS=Homo sapiens OX=9606 GN=RAB10 PE=1 SV=1	RAB10	22.541	36.5	9	17	7	1.057	1.072	1.079	0.929	0.945	0.897	0.864	0.00088332
P61073	C-X-C chemokine receptor type 4 OS=Homo sapiens OX=9606 GN=CXCR4 PE=1 SV=1	CXCR4	39.745	5.4	2	6	2	1.018	1.096	1.011	1.028	0.935	0.937	0.928	0.137937
P61081	NEDD8-conjugating enzyme Ubc12 OS=Homo sapiens OX=9606 GN=UBE2M PE=1 SV=1	UBE2M	20.9	23	4	5	4	0.984	0.972	0.965	1.02	0.969	0.982	1.017	0.364
P61086	Ubiquitin-conjugating enzyme E2 K OS=Homo sapiens OX=9606 GN=UBE2K PE=1 SV=3	UBE2K	22.406	19.5	4	5	4	1.097	1.054	0.999	0.939	0.966	0.921	0.897	0.023855
P61088	Ubiquitin-conjugating enzyme E2 N OS=Homo sapiens OX=9606 GN=UBE2N PE=1 SV=1	UBE2N	17.138	26.3	4	11	4	1.067	1.036	1.097	0.821	0.952	0.969	0.857	0.046461
P61106	Ras-related protein Rab-14 OS=Homo sapiens OX=9606 GN=RAB14 PE=1 SV=4	RAB14	23.897	30.2	6	16	6	1.022	0.956	0.979	1.012	1	1.026	1.027	0.26068
P61158	Actin-related protein 3 OS=Homo sapiens OX=9606 GN=ACTR3 PE=1 SV=3	ACTR3	47.371	29.7	13	30	13	1.016	0.964	0.997	1.006	0.997	1.041	1.023	0.3318
P61160	Actin-related protein 2 OS=Homo sapiens OX=9606 GN=ACTR2 PE=1 SV=1	ACTR2	44.76	25.4	10	34	10	1.005	1.019	0.968	0.984	0.997	0.983	0.991	0.59652
P61163	Alpha-centractin OS=Homo sapiens OX=9606 GN=ACTR1A PE=1 SV=1	ACTR1A	42.613	12.2	4	9	4	0.967	0.974	1.022	0.972	1.02	1.089	1.04	0.36214
P61201	COP9 signalosome complex subunit 2 OS=Homo sapiens OX=9606 GN=COPS2 PE=1 SV=1	COPS2	51.596	9.9	4	7	4	0.998	0.953	0.984	1.009	1.029	1.024	1.043	0.045978
P61221	ATP-binding cassette sub-family E member 1 OS=Homo sapiens OX=9606 GN=ABCE1 PE=1 SV=1	ABCE1	67.314	11.2	7	8	7	0.978	1.013	1.008	1.006	0.999	0.935	0.98	0.4753
P61224	Ras-related protein Rap-1b OS=Homo sapiens OX=9606 GN=RAP1B PE=1 SV=1	RAP1B	20.825	31.5	6	58	3	1.012	0.97	0.956	1.026	1.021	1.053	1.055	0.051282
P61225	Ras-related protein Rap-2b OS=Homo sapiens OX=9606 GN=RAP2B PE=1 SV=1	RAP2B	20.504	24.6	4	13	2	1.129	1.046	1.033	0.94	0.932	0.939	0.876	0.042297
P61247	40S ribosomal protein S3a OS=Homo sapiens OX=9606 GN=RPS3A PE=1 SV=2	RPS3A	29.945	28	8	11	8	1.073	1.057	1.047	0.879	0.94	0.957	0.874	0.0072367
P61254	60S ribosomal protein L26 OS=Homo sapiens OX=9606 GN=RPL26 PE=1 SV=1	RPL26	17.258	19.3	4	5	4	1.024	1.157	0.979	0.96	0.936	0.952	0.901	0.181982
P61313	60S ribosomal protein L15 OS=Homo sapiens OX=9606 GN=RPL15 PE=1 SV=2	RPL15	24.146	14.2	4	6	4	1.019	0.991	0.918	0.993	1.113	0.993	1.058	0.31652
P61353	60S ribosomal protein L27 OS=Homo sapiens OX=9606 GN=RPL27 PE=1 SV=2	RPL27	15.798	14	2	3	2
P61421	V-type proton ATPase subunit d 1 OS=Homo sapiens OX=9606 GN=ATP6V0D1 PE=1 SV=1	ATP6V0D1	40.329	19.7	7	9	7	1.048	1.067	1.07	0.836	0.894	1.089	0.885	0.24804
P61457	Pterin-4-alpha-carbinolamine dehydratase OS=Homo sapiens OX=9606 GN=PCBD1 PE=1 SV=2	PCBD1	11.999	9.6	1	1	1	1.097	1.142	1.03	0.907	0.92	0.873	0.826	0.0049045
P61586	Transforming protein RhoA OS=Homo sapiens OX=9606 GN=RHOA PE=1 SV=1	RHOA	21.768	37.3	6	16	2	1.074	1.117	1.061	0.912	0.944	0.867	0.837	0.0036601
P61587	Rho-related GTP-binding protein RhoE OS=Homo sapiens OX=9606 GN=RND3 PE=1 SV=1	RND3	27.368	10.2	2	3	2	1.034	1.078	1.019	0.902	1.092	0.877	0.917	0.26762
P61604	10 kDa heat shock protein, mitochondrial OS=Homo sapiens OX=9606 GN=HSPE1 PE=1 SV=2	HSPE1	10.932	30.4	3	4	3	1.133	1.15	1.13	0.894	0.853	0.791	0.744	0.0143841
P61619	Protein transport protein Sec61 subunit alpha isoform 1 OS=Homo sapiens OX=9606 GN=SEC61A1 PE=1 SV=2	SEC61A1	52.264	8.8	4	7	4	1.164	1.166	1.054	0.854	0.79	0.896	0.751	0.0044225
P61626	Lysozyme C OS=Homo sapiens OX=9606 GN=LYZ PE=1 SV=1	LYZ	16.537	10.8	2	2	2
P61758	Prefoldin subunit 3 OS=Homo sapiens OX=9606 GN=VBP1 PE=1 SV=4	VBP1	22.626	22.8	5	7	5	1.181	1.14	1.05	0.825	0.902	0.856	0.766	0.0036015
P61764	Syntaxin-binding protein 1 OS=Homo sapiens OX=9606 GN=STXBP1 PE=1 SV=1	STXBP1	67.568	12.3	8	10	7	1.097	1.106	1.141	0.902	0.858	0.882	0.79	0.00023598
P61769	Beta-2-microglobulin OS=Homo sapiens OX=9606 GN=B2M PE=1 SV=1	B2M	13.714	8.4	1	2	1	1.063	1.059	1.139	0.949	0.886	0.892	0.836	0.0051625
P61916	NPC intracellular cholesterol transporter 2 OS=Homo sapiens OX=9606 GN=NPC2 PE=1 SV=1	NPC2	16.57	12.6	2	2	2	1.134	1.179	1.203	0.818	0.836	0.777	0.691	0.000182553
P61923	Coatomer subunit zeta-1 OS=Homo sapiens OX=9606 GN=COPZ1 PE=1 SV=1	COPZ1	20.198	5.6	1	2	1	1.04	1.068	1.07	0.908	0.995	0.916	0.887	0.016855
P61952	Guanine nucleotide-binding protein G(I)/G(S)/G(O) subunit gamma-11 OS=Homo sapiens OX=9606 GN=GNG11 PE=1 SV=1	GNG11	8.4807	20.5	2	3	2	1.064	1.044	1.056	0.935	0.898	0.997	0.894	0.022079
P61960	Ubiquitin-fold modifier 1 OS=Homo sapiens OX=9606 GN=UFM1 PE=1 SV=1	UFM1	9.1175	17.6	1	1	1	0.979	1.164	1.058	0.827	0.932	1.023	0.869	0.148961
P61962	DDB1- and CUL4-associated factor 7 OS=Homo sapiens OX=9606 GN=DCAF7 PE=1 SV=1	DCAF7	38.926	9.4	3	4	3	0.941	0.965	0.895	1.08	1.103	1.059	1.157	0.0042615
P61970	Nuclear transport factor 2 OS=Homo sapiens OX=9606 GN=NUTF2 PE=1 SV=1	NUTF2	14.478	17.3	2	5	2	0.933	0.986	0.968	1.015	1.011	1.045	1.064	0.032622
P61978	Heterogeneous nuclear ribonucleoprotein K OS=Homo sapiens OX=9606 GN=HNRNPK PE=1 SV=1	HNRNPK	50.976	2.2	1	2	1	0.996	1.073	0.977	0.983	1.008	0.967	0.971	0.4082
P61981	14-3-3 protein gamma OS=Homo sapiens OX=9606 GN=YWHAG PE=1 SV=2	YWHAG	28.302	30.8	8	30	5	1.069	1.142	1.187	0.841	0.776	0.818	0.717	0.00099776
P62070	Ras-related protein R-Ras2 OS=Homo sapiens OX=9606 GN=RRAS2 PE=1 SV=1	RRAS2	23.399	47.5	10	19	8	1.195	1.148	1.169	0.827	0.811	0.81	0.697	1.56717e-05
P62081	40S ribosomal protein S7 OS=Homo sapiens OX=9606 GN=RPS7 PE=1 SV=1	RPS7	22.127	13.4	3	4	3	1.119	1.226	1.098	0.847	0.918	0.765	0.735	0.0078568
P62136	Serine/threonine-protein phosphatase PP1-alpha catalytic subunit OS=Homo sapiens OX=9606 GN=PPP1CA PE=1 SV=1	PPP1CA	37.512	31.8	9	18	3	0.936	0.998	1.023	1.048	0.99	0.993	1.025	0.48102
P62140	Serine/threonine-protein phosphatase PP1-beta catalytic subunit OS=Homo sapiens OX=9606 GN=PPP1CB PE=1 SV=3	PPP1CB	37.186	25.7	7	17	2	0.93	0.965	0.93	1.052	1.11	1.058	1.14	0.0033976
P62166	Neuronal calcium sensor 1 OS=Homo sapiens OX=9606 GN=NCS1 PE=1 SV=2	NCS1	21.878	41.6	8	8	8	1.122	1.156	1.113	0.845	0.843	0.859	0.751	2.245e-05
P62191	26S proteasome regulatory subunit 4 OS=Homo sapiens OX=9606 GN=PSMC1 PE=1 SV=1	PSMC1	49.184	19.8	10	14	10	1.014	0.991	0.96	1	1.013	1.01	1.02	0.29634
P62195	26S proteasome regulatory subunit 8 OS=Homo sapiens OX=9606 GN=PSMC5 PE=1 SV=1	PSMC5	45.626	20.7	9	14	8	0.977	0.971	0.931	1.012	1.067	1.048	1.086	0.0189972
P62241	40S ribosomal protein S8 OS=Homo sapiens OX=9606 GN=RPS8 PE=1 SV=2	RPS8	24.205	42.3	7	20	7	0.98	0.973	0.941	1.017	1.026	1.018	1.058	0.011803
P62244	40S ribosomal protein S15a OS=Homo sapiens OX=9606 GN=RPS15A PE=1 SV=2	RPS15A	14.839	19.2	3	4	3	1.019	1.001	1.048	0.983	0.984	0.991	0.964	0.055641
P62249	40S ribosomal protein S16 OS=Homo sapiens OX=9606 GN=RPS16 PE=1 SV=2	RPS16	16.445	32.9	6	8	6	1.032	1.023	1.024	0.943	1.015	0.947	0.943	0.134276
P62256	Ubiquitin-conjugating enzyme E2 H OS=Homo sapiens OX=9606 GN=UBE2H PE=1 SV=1	UBE2H	20.655	12.6	2	4	2	0.988	1.003	1.031	0.975	1.023	1.004	0.993	0.7395
P62258	14-3-3 protein epsilon OS=Homo sapiens OX=9606 GN=YWHAE PE=1 SV=1	YWHAE	29.174	52.5	13	49	11	1.157	1.125	1.146	0.841	0.81	0.855	0.731	6.1847e-05
P62263	40S ribosomal protein S14 OS=Homo sapiens OX=9606 GN=RPS14 PE=1 SV=3	RPS14	16.273	6.6	1	2	1	1.12	1.109	1.12	0.932	0.867	0.819	0.782	0.02222
P62266	40S ribosomal protein S23 OS=Homo sapiens OX=9606 GN=RPS23 PE=1 SV=3	RPS23	15.807	15.4	2	2	2
P62269	40S ribosomal protein S18 OS=Homo sapiens OX=9606 GN=RPS18 PE=1 SV=3	RPS18	17.718	19.7	3	4	3	1.022	1.038	1.098	0.963	0.896	0.983	0.9	0.040982
P62277	40S ribosomal protein S13 OS=Homo sapiens OX=9606 GN=RPS13 PE=1 SV=2	RPS13	17.222	29.1	5	6	5	1.015	1.112	1.098	0.913	0.918	0.909	0.85	0.029899
P62280	40S ribosomal protein S11 OS=Homo sapiens OX=9606 GN=RPS11 PE=1 SV=3	RPS11	18.431	21.5	5	8	5	1.019	0.998	1.01	0.948	1.009	1.01	0.98	0.40204
P62310	U6 snRNA-associated Sm-like protein LSm3 OS=Homo sapiens OX=9606 GN=LSM3 PE=1 SV=2	LSM3	11.845	11.8	1	1	1
P62330	ADP-ribosylation factor 6 OS=Homo sapiens OX=9606 GN=ARF6 PE=1 SV=2	ARF6	20.082	21.1	3	10	3	1.119	1.052	1.015	0.931	0.926	0.952	0.882	0.0135623
P62333	26S proteasome regulatory subunit 10B OS=Homo sapiens OX=9606 GN=PSMC6 PE=1 SV=1	PSMC6	44.172	22.9	8	11	8	0.991	0.969	0.958	1.007	0.992	1.036	1.04	0.071981
P62424	60S ribosomal protein L7a OS=Homo sapiens OX=9606 GN=RPL7A PE=1 SV=2	RPL7A	29.995	29.7	8	12	8	1.047	1.036	0.993	0.984	0.978	0.993	0.961	0.076144
P62495	Eukaryotic peptide chain release factor subunit 1 OS=Homo sapiens OX=9606 GN=ETF1 PE=1 SV=3	ETF1	49.03	17.4	7	10	7	1.017	1.041	0.996	0.994	0.971	0.947	0.954	0.065605
P62633	Cellular nucleic acid-binding protein OS=Homo sapiens OX=9606 GN=CNBP PE=1 SV=1	CNBP	19.463	4.5	1	1	1	1.204	1.269	1.132	0.748	0.869	0.699	0.642	0.003519
P62701	40S ribosomal protein S4, X isoform OS=Homo sapiens OX=9606 GN=RPS4X PE=1 SV=2	RPS4X	29.597	21.3	5	9	2	1.042	1.049	1.038	0.995	0.91	0.963	0.917	0.079082
P62745	Rho-related GTP-binding protein RhoB OS=Homo sapiens OX=9606 GN=RHOB PE=1 SV=1	RHOB	22.123	14.3	2	3	1
P62750	60S ribosomal protein L23a OS=Homo sapiens OX=9606 GN=RPL23A PE=1 SV=1	RPL23A	17.695	23.1	4	7	4	1.166	1.134	1.149	0.79	0.86	0.818	0.716	0.00020305
P62753	40S ribosomal protein S6 OS=Homo sapiens OX=9606 GN=RPS6 PE=1 SV=1	RPS6	28.68	22.9	5	10	5	1.051	1.076	1.036	0.986	0.904	0.926	0.89	0.0142751
P62805	Histone H4 OS=Homo sapiens OX=9606 GN=H4C1 PE=1 SV=2	H4C1	11.367	57.3	7	19	7	0.819	0.824	0.744	1.242	1.298	1.211	1.571	0.00030421
P62820	Ras-related protein Rab-1A OS=Homo sapiens OX=9606 GN=RAB1A PE=1 SV=3	RAB1A	22.677	47.8	10	29	4	1.099	1.145	1.07	0.879	0.891	0.87	0.797	0.00040289
P62826	GTP-binding nuclear protein Ran OS=Homo sapiens OX=9606 GN=RAN PE=1 SV=3	RAN	24.423	21.3	5	10	5	0.952	0.991	0.934	1.09	1.002	1.111	1.113	0.042161
P62829	60S ribosomal protein L23 OS=Homo sapiens OX=9606 GN=RPL23 PE=1 SV=1	RPL23	14.865	12.9	2	3	2	1.177	1.154	1.033	0.857	0.858	0.873	0.769	0.023919
P62834	Ras-related protein Rap-1A OS=Homo sapiens OX=9606 GN=RAP1A PE=1 SV=1	RAP1A	20.987	31.5	6	18	3	1.14	1.101	1.085	0.899	0.883	0.904	0.808	0.000197764
P62837	Ubiquitin-conjugating enzyme E2 D2 OS=Homo sapiens OX=9606 GN=UBE2D2 PE=1 SV=1	UBE2D2	16.735	12.2	2	2	2	1.084	1.039	1.026	0.969	0.934	0.941	0.903	0.007138
P62841	40S ribosomal protein S15 OS=Homo sapiens OX=9606 GN=RPS15 PE=1 SV=2	RPS15	17.04	8.3	1	1	1	1.146	1.09	1.065	0.881	0.871	0.918	0.809	0.00139969
P62847	40S ribosomal protein S24 OS=Homo sapiens OX=9606 GN=RPS24 PE=1 SV=1	RPS24	15.423	20.3	3	5	3	0.943	1.199	1.084	1.021	0.817	0.906	0.851	0.164498
P62851	40S ribosomal protein S25 OS=Homo sapiens OX=9606 GN=RPS25 PE=1 SV=1	RPS25	13.742	20.8	3	3	3	1.144	1.109	1.107	0.87	0.875	0.861	0.776	2.3169e-05
P62857	40S ribosomal protein S28 OS=Homo sapiens OX=9606 GN=RPS28 PE=1 SV=1	RPS28	7.8409	29	2	2	2	1.294	1.318	1.202	0.691	0.761	0.623	0.544	0.00068103
P62861	40S ribosomal protein S30 OS=Homo sapiens OX=9606 GN=FAU PE=1 SV=1	FAU	6.6478	16.9	1	1	1	1.256	1.265	1.191	0.747	0.741	0.707	0.591	3.6688e-05
P62873	Guanine nucleotide-binding protein G(I)/G(S)/G(T) subunit beta-1 OS=Homo sapiens OX=9606 GN=GNB1 PE=1 SV=3	GNB1	37.377	29.4	9	26	4	1.081	1.14	1.043	0.912	0.842	0.892	0.811	0.003944
P62879	Guanine nucleotide-binding protein G(I)/G(S)/G(T) subunit beta-2 OS=Homo sapiens OX=9606 GN=GNB2 PE=1 SV=3	GNB2	37.331	27.4	8	21	2	1.21	1.111	1.048	0.834	0.835	0.921	0.769	0.007837
P62888	60S ribosomal protein L30 OS=Homo sapiens OX=9606 GN=RPL30 PE=1 SV=2	RPL30	12.784	17.4	2	2	2	1.103	1.177	1.164	0.885	0.835	0.788	0.728	0.0012398
P62899	60S ribosomal protein L31 OS=Homo sapiens OX=9606 GN=RPL31 PE=1 SV=1	RPL31	14.463	19.2	3	6	3	1.168	1.091	1.11	0.845	0.876	0.857	0.765	0.00031663
P62906	60S ribosomal protein L10a OS=Homo sapiens OX=9606 GN=RPL10A PE=1 SV=2	RPL10A	24.831	9.7	2	4	2	1.137	1.042	0.908	0.928	0.996	0.983	0.942	0.46016
P62910	60S ribosomal protein L32 OS=Homo sapiens OX=9606 GN=RPL32 PE=1 SV=2	RPL32	15.86	10.4	2	3	2	1.009	1.005	1.155	0.981	0.975	0.885	0.896	0.128378
P62913	60S ribosomal protein L11 OS=Homo sapiens OX=9606 GN=RPL11 PE=1 SV=2	RPL11	20.252	16.9	3	4	3	1.088	1.177	1.155	0.794	0.815	0.926	0.741	0.0047627
P62917	60S ribosomal protein L8 OS=Homo sapiens OX=9606 GN=RPL8 PE=1 SV=2	RPL8	28.024	13.6	3	3	3	1.031	1.109	1.067	0.957	0.911	0.908	0.866	0.0059797
P62937	Peptidyl-prolyl cis-trans isomerase A OS=Homo sapiens OX=9606 GN=PPIA PE=1 SV=2	PPIA	18.012	45.5	9	31	9	1.111	1.116	1.063	0.897	0.883	0.897	0.814	0.00023525
P62942	Peptidyl-prolyl cis-trans isomerase FKBP1A OS=Homo sapiens OX=9606 GN=FKBP1A PE=1 SV=2	FKBP1A	11.951	25	2	3	2	1.065	0.998	0.823	0.955	1.016	1.023	1.037	0.6281
P62993	Growth factor receptor-bound protein 2 OS=Homo sapiens OX=9606 GN=GRB2 PE=1 SV=1	GRB2	25.206	42.4	9	21	9	1.061	1.021	1.036	1.011	0.945	0.945	0.93	0.044782
P63000	Ras-related C3 botulinum toxin substrate 1 OS=Homo sapiens OX=9606 GN=RAC1 PE=1 SV=1	RAC1	21.45	47.4	8	33	3	1.059	1.062	0.988	0.998	0.952	0.948	0.932	0.07192
P63010	AP-2 complex subunit beta OS=Homo sapiens OX=9606 GN=AP2B1 PE=1 SV=1	AP2B1	104.55	16.3	16	27	7	1.062	1.073	1.079	0.937	0.971	0.862	0.862	0.05202
P63092	Guanine nucleotide-binding protein G(s) subunit alpha isoforms short OS=Homo sapiens OX=9606 GN=GNAS PE=1 SV=1	GNAS	45.664	26.6	9	24	8	1.17	1.172	1.169	0.811	0.828	0.841	0.706	0.00091938
P63096	Guanine nucleotide-binding protein G(i) subunit alpha-1 OS=Homo sapiens OX=9606 GN=GNAI1 PE=1 SV=2	GNAI1	40.361	10.7	4	16	1	1.103	1.166	1.145	0.89	0.811	0.839	0.744	0.00073521
P63098	Calcineurin subunit B type 1 OS=Homo sapiens OX=9606 GN=PPP3R1 PE=1 SV=2	PPP3R1	19.3	28.2	4	6	4	1.115	1.088	0.973	0.929	0.905	0.935	0.872	0.034702
P63104	14-3-3 protein zeta/delta OS=Homo sapiens OX=9606 GN=YWHAZ PE=1 SV=1	YWHAZ	27.745	46.5	13	61	9	1.112	1.1	1.06	0.897	0.914	0.888	0.825	0.0003353
P63151	Serine/threonine-protein phosphatase 2A 55 kDa regulatory subunit B alpha isoform OS=Homo sapiens OX=9606 GN=PPP2R2A PE=1 SV=1	PPP2R2A	51.691	2.5	1	1	1
P63208	S-phase kinase-associated protein 1 OS=Homo sapiens OX=9606 GN=SKP1 PE=1 SV=2	SKP1	18.658	19	3	4	3	1.084	0.999	1.034	0.922	0.924	0.97	0.903	0.02478
P63218	Guanine nucleotide-binding protein G(I)/G(S)/G(O) subunit gamma-5 OS=Homo sapiens OX=9606 GN=GNG5 PE=1 SV=3	GNG5	7.3184	27.9	2	5	2	1.036	1.049	1.14	0.986	0.935	0.864	0.864	0.039083
P63241	Eukaryotic translation initiation factor 5A-1 OS=Homo sapiens OX=9606 GN=EIF5A PE=1 SV=2	EIF5A	16.832	26	6	9	6	1.048	1.134	1.047	0.85	0.826	0.909	0.801	0.0045761
P63244	Receptor of activated protein C kinase 1 OS=Homo sapiens OX=9606 GN=RACK1 PE=1 SV=3	RACK1	35.076	37.5	11	17	11	0.957	0.968	0.943	1.058	1.048	1.033	1.094	0.00092322
P63261	Actin, cytoplasmic 2 OS=Homo sapiens OX=9606 GN=ACTG1 PE=1 SV=1	ACTG1	41.792	46.1	15	176	5	1.014	0.941	0.931	1.034	1.041	1.072	1.09	0.039935
P63279	SUMO-conjugating enzyme UBC9 OS=Homo sapiens OX=9606 GN=UBE2I PE=1 SV=1	UBE2I	18.007	12	2	2	2
P67775	Serine/threonine-protein phosphatase 2A catalytic subunit alpha isoform OS=Homo sapiens OX=9606 GN=PPP2CA PE=1 SV=1	PPP2CA	35.594	29.8	7	9	7	0.991	0.857	0.925	0.986	1.013	1.192	1.151	0.128923
P67809	Y-box-binding protein 1 OS=Homo sapiens OX=9606 GN=YBX1 PE=1 SV=3	YBX1	35.924	4.3	1	2	1	1.183	1.149	1.176	0.848	0.765	0.823	0.694	0.0003247
P67870	Casein kinase II subunit beta OS=Homo sapiens OX=9606 GN=CSNK2B PE=1 SV=1	CSNK2B	24.942	11.6	2	2	2	1.013	0.956	0.911	1.012	1.118	1.026	1.096	0.104636
P67936	Tropomyosin alpha-4 chain OS=Homo sapiens OX=9606 GN=TPM4 PE=1 SV=3	TPM4	28.521	38.7	11	19	6	1.18	1.138	1.09	0.857	0.811	0.897	0.753	0.00155577
P68032	Actin, alpha cardiac muscle 1 OS=Homo sapiens OX=9606 GN=ACTC1 PE=1 SV=1	ACTC1	42.019	40.8	13	169	4	1.01	0.87	1.053	1.021	1.037	1.048	1.059	0.409
P68036	Ubiquitin-conjugating enzyme E2 L3 OS=Homo sapiens OX=9606 GN=UBE2L3 PE=1 SV=1	UBE2L3	17.861	19.5	3	7	3	1.11	1.149	1.123	0.882	0.854	0.839	0.761	0.000102954
P68366	Tubulin alpha-4A chain OS=Homo sapiens OX=9606 GN=TUBA4A PE=1 SV=1	TUBA4A	49.924	36.8	14	53	4	0.92	0.873	0.823	1.163	1.155	1.137	1.321	0.00105693
P68371	Tubulin beta-4B chain OS=Homo sapiens OX=9606 GN=TUBB4B PE=1 SV=1	TUBB4B	49.83	32.1	12	42	1	0.912	0.952	1.019	1.058	1.011	1.09	1.096	0.077801
P68402	Platelet-activating factor acetylhydrolase IB subunit beta OS=Homo sapiens OX=9606 GN=PAFAH1B2 PE=1 SV=1	PAFAH1B2	25.569	7.9	2	2	2	1.109	1.127	1.065	0.876	0.923	0.87	0.809	0.0010757
P68871	Hemoglobin subunit beta OS=Homo sapiens OX=9606 GN=HBB PE=1 SV=2	HBB	15.998	64.6	8	17	5	1.043	1.04	1.038	0.976	0.923	0.986	0.924	0.061537
P69905	Hemoglobin subunit alpha OS=Homo sapiens OX=9606 GN=HBA1 PE=1 SV=2	HBA1	15.257	23.2	4	4	1	0.998	0.931	1.061	0.944	1.074	1.029	1.019	0.74212
P78324	Tyrosine-protein phosphatase non-receptor type substrate 1 OS=Homo sapiens OX=9606 GN=SIRPA PE=1 SV=2	SIRPA	54.966	11.7	5	5	5	1.027	1.12	1.039	0.87	0.985	0.944	0.879	0.045817
P78344	Eukaryotic translation initiation factor 4 gamma 2 OS=Homo sapiens OX=9606 GN=EIF4G2 PE=1 SV=1	EIF4G2	102.36	6.2	5	6	5	1.114	1.1	1.047	0.883	0.921	0.911	0.833	0.00129754
P78356	Phosphatidylinositol 5-phosphate 4-kinase type-2 beta OS=Homo sapiens OX=9606 GN=PIP4K2B PE=1 SV=1	PIP4K2B	47.377	11.1	4	7	2	1.24	1.176	1.11	0.834	0.813	0.76	0.683	0.0008392
P78371	T-complex protein 1 subunit beta OS=Homo sapiens OX=9606 GN=CCT2 PE=1 SV=4	CCT2	57.488	28.4	15	28	15	0.962	0.952	0.951	1.064	1.089	1.044	1.116	0.00100371
P78410	Butyrophilin subfamily 3 member A2 OS=Homo sapiens OX=9606 GN=BTN3A2 PE=1 SV=2	BTN3A2	36.427	17.4	6	6	2	0.993	1.028	1.031	0.946	0.976	1.04	0.971	0.3711
P78417	Glutathione S-transferase omega-1 OS=Homo sapiens OX=9606 GN=GSTO1 PE=1 SV=2	GSTO1	27.566	45.6	15	43	15	0.957	0.977	0.918	1.085	1.043	1.061	1.118	0.0065976
P78527	DNA-dependent protein kinase catalytic subunit OS=Homo sapiens OX=9606 GN=PRKDC PE=1 SV=3	PRKDC	469.08	2.4	10	10	10	0.935	0.94	0.906	1.1	1.092	1.099	1.183	0.000138042
P78536	Disintegrin and metalloproteinase domain-containing protein 17 OS=Homo sapiens OX=9606 GN=ADAM17 PE=1 SV=1	ADAM17	93.02	7.3	6	8	6	1.041	1.07	1.04	0.939	0.922	0.964	0.897	0.0023643
P78539	Sushi repeat-containing protein SRPX OS=Homo sapiens OX=9606 GN=SRPX PE=1 SV=1	SRPX	51.571	7.3	3	4	3	0.838	0.868	0.775	1.327	1.179	1.096	1.452	0.0046753
P78559	Microtubule-associated protein 1A OS=Homo sapiens OX=9606 GN=MAP1A PE=1 SV=6	MAP1A	305.48	1.4	4	6	3
P80108	Phosphatidylinositol-glycan-specific phospholipase D OS=Homo sapiens OX=9606 GN=GPLD1 PE=1 SV=3	GPLD1	92.335	14.5	11	15	11	0.929	0.935	0.949	1.033	1.056	1.071	1.123	0.00068498
P80217	Interferon-induced 35 kDa protein OS=Homo sapiens OX=9606 GN=IFI35 PE=1 SV=5	IFI35	31.546	24.1	7	15	7	1.041	1.065	1.047	0.948	0.886	0.973	0.89	0.015224
P80303	Nucleobindin-2 OS=Homo sapiens OX=9606 GN=NUCB2 PE=1 SV=3	NUCB2	50.222	6.4	3	4	3	1.022	1.029	1.074	1.024	0.957	0.989	0.95	0.110445
P80723	Brain acid soluble protein 1 OS=Homo sapiens OX=9606 GN=BASP1 PE=1 SV=2	BASP1	22.693	69.2	16	53	16	1.23	1.138	1.157	0.792	0.784	0.806	0.676	9.8476e-05
P83110	Serine protease HTRA3 OS=Homo sapiens OX=9606 GN=HTRA3 PE=1 SV=2	HTRA3	48.607	8.8	4	5	4	0.891	0.832	0.87	1.18	1.157	1.144	1.342	0.000180076
P83111	Serine beta-lactamase-like protein LACTB, mitochondrial OS=Homo sapiens OX=9606 GN=LACTB PE=1 SV=2	LACTB	60.693	2.2	1	1	1
P83436	Conserved oligomeric Golgi complex subunit 7 OS=Homo sapiens OX=9606 GN=COG7 PE=1 SV=1	COG7	86.343	2.7	2	2	2	0.994	0.912	1.044	1.019	1.055	1.017	1.048	0.30854
P83731	60S ribosomal protein L24 OS=Homo sapiens OX=9606 GN=RPL24 PE=1 SV=1	RPL24	17.779	25.5	5	5	5	1.093	1.108	1.068	0.98	0.79	0.929	0.826	0.040803
P84077	ADP-ribosylation factor 1 OS=Homo sapiens OX=9606 GN=ARF1 PE=1 SV=2	ARF1	20.697	27.6	4	19	2	0.975	0.913	0.901	1.033	1.015	1.094	1.127	0.023101
P84085	ADP-ribosylation factor 5 OS=Homo sapiens OX=9606 GN=ARF5 PE=1 SV=2	ARF5	20.529	25.6	4	12	2	0.997	0.936	0.918	1.02	1.048	0.984	1.071	0.091105
P84095	Rho-related GTP-binding protein RhoG OS=Homo sapiens OX=9606 GN=RHOG PE=1 SV=1	RHOG	21.308	34	6	8	5	1.034	1.101	1.055	0.939	0.886	0.928	0.863	0.0045428
P84098	60S ribosomal protein L19 OS=Homo sapiens OX=9606 GN=RPL19 PE=1 SV=1	RPL19	23.466	17.3	3	4	3	1.083	1.085	0.971	0.935	0.92	1.02	0.916	0.146716
P84101	Small EDRK-rich factor 2 OS=Homo sapiens OX=9606 GN=SERF2 PE=1 SV=1	SERF2	6.8998	13.6	1	1	1	1.092	1.186	1.089	0.825	0.884	0.882	0.77	0.00190256
P84103	Serine/arginine-rich splicing factor 3 OS=Homo sapiens OX=9606 GN=SRSF3 PE=1 SV=1	SRSF3	19.329	18.3	3	4	3	0.905	0.982	0.938	1.032	1.08	1.105	1.139	0.0137565
P84157	Matrix-remodeling-associated protein 7 OS=Homo sapiens OX=9606 GN=MXRA7 PE=1 SV=1	MXRA7	21.466	4.9	1	1	1	1.123	1.085	1.327	0.946	0.755	0.722	0.685	0.021663
P84243	Histone H3.3 OS=Homo sapiens OX=9606 GN=H3-3A PE=1 SV=2	H3-3A	15.328	18.4	3	4	1	0.901	0.944	0.972	1.183	1.076	0.97	1.146	0.095119
P86791	Vacuolar fusion protein CCZ1 homolog OS=Homo sapiens OX=9606 GN=CCZ1 PE=1 SV=1	CCZ1	55.866	7.7	3	4	3	1.08	0.838	1.049	0.916	0.992	1.17	1.037	0.744
P98082	Disabled homolog 2 OS=Homo sapiens OX=9606 GN=DAB2 PE=1 SV=3	DAB2	82.447	3.9	3	4	3	1.053	1.042	1.005	0.954	1.064	0.887	0.937	0.28446
P98160	Basement membrane-specific heparan sulfate proteoglycan core protein OS=Homo sapiens OX=9606 GN=HSPG2 PE=1 SV=4	HSPG2	468.83	4	14	15	14	0.854	0.854	0.854	1.133	1.196	1.178	1.369	0.0026244
P98171	Rho GTPase-activating protein 4 OS=Homo sapiens OX=9606 GN=ARHGAP4 PE=1 SV=2	ARHGAP4	105.02	7.2	6	7	6	0.978	0.987	0.992	1.039	1.022	1.049	1.052	0.0043649
P98172	Ephrin-B1 OS=Homo sapiens OX=9606 GN=EFNB1 PE=1 SV=1	EFNB1	38.006	20.8	6	9	6	1.019	0.99	1.054	0.949	0.915	1.043	0.949	0.28158
P98194	Calcium-transporting ATPase type 2C member 1 OS=Homo sapiens OX=9606 GN=ATP2C1 PE=1 SV=3	ATP2C1	100.58	12.9	10	18	10	0.958	0.999	0.957	1.041	1.051	1.027	1.07	0.0121233
P98196	Probable phospholipid-transporting ATPase IH OS=Homo sapiens OX=9606 GN=ATP11A PE=1 SV=3	ATP11A	129.75	9.3	10	11	9	1.081	1.061	1.072	0.911	0.901	0.953	0.86	0.00111502
P98198	Phospholipid-transporting ATPase ID OS=Homo sapiens OX=9606 GN=ATP8B2 PE=1 SV=2	ATP8B2	137.44	1.8	2	2	2	1.064	1.139	1.158	0.924	0.815	0.865	0.775	0.0045594
P99999	Cytochrome c OS=Homo sapiens OX=9606 GN=CYCS PE=1 SV=2	CYCS	11.749	31.4	3	3	3	1.106	1.169	1.135	0.859	0.836	0.849	0.746	8.0257e-05
Q00013	55 kDa erythrocyte membrane protein OS=Homo sapiens OX=9606 GN=MPP1 PE=1 SV=2	MPP1	52.296	18.5	8	13	8	0.967	0.951	1.039	1.006	1.075	1.046	1.057	0.166137
Q00169	Phosphatidylinositol transfer protein alpha isoform OS=Homo sapiens OX=9606 GN=PITPNA PE=1 SV=2	PITPNA	31.806	5.9	2	2	2	0.973	1.118	1.059	0.918	0.976	0.951	0.903	0.085061
Q00325	Phosphate carrier protein, mitochondrial OS=Homo sapiens OX=9606 GN=SLC25A3 PE=1 SV=2	SLC25A3	40.094	2.5	1	1	1	1.117	1.103	1.062	0.877	0.941	0.875	0.821	0.0021826
Q00341	Vigilin OS=Homo sapiens OX=9606 GN=HDLBP PE=1 SV=2	HDLBP	141.45	3.2	4	4	4	0.988	0.946	0.971	0.85	0.864	1.414	1.077	0.81368
Q00535	Cyclin-dependent-like kinase 5 OS=Homo sapiens OX=9606 GN=CDK5 PE=1 SV=3	CDK5	33.304	7.9	2	3	1	0.981	0.87	0.979	0.975	1.11	1.143	1.141	0.10626
Q00536	Cyclin-dependent kinase 16 OS=Homo sapiens OX=9606 GN=CDK16 PE=1 SV=1	CDK16	55.715	3.6	2	3	1
Q00577	Transcriptional activator protein Pur-alpha OS=Homo sapiens OX=9606 GN=PURA PE=1 SV=2	PURA	34.91	7.5	3	4	3	0.944	1.032	1.026	1.034	0.993	1.015	1.013	0.67734
Q00610	Clathrin heavy chain 1 OS=Homo sapiens OX=9606 GN=CLTC PE=1 SV=5	CLTC	191.61	23.8	39	90	29	0.985	0.984	0.967	1.033	1.02	0.993	1.037	0.048703
Q00653	Nuclear factor NF-kappa-B p100 subunit OS=Homo sapiens OX=9606 GN=NFKB2 PE=1 SV=4	NFKB2	96.748	0.9	1	1	1	0.991	0.983	1.041	0.926	1.009	1.076	0.999	0.95398
Q00688	Peptidyl-prolyl cis-trans isomerase FKBP3 OS=Homo sapiens OX=9606 GN=FKBP3 PE=1 SV=1	FKBP3	25.177	9.8	2	3	2	1.123	1.234	1.165	0.833	0.801	0.82	0.697	0.00026186
Q00765	Receptor expression-enhancing protein 5 OS=Homo sapiens OX=9606 GN=REEP5 PE=1 SV=3	REEP5	21.493	9	2	4	2	1.075	1.12	1.075	0.884	0.94	0.86	0.821	0.0026044
Q00796	Sorbitol dehydrogenase OS=Homo sapiens OX=9606 GN=SORD PE=1 SV=4	SORD	38.324	13.7	4	4	4	0.918	1.16	1.003	0.948	1.016	1.25	1.043	0.72918
Q00839	Heterogeneous nuclear ribonucleoprotein U OS=Homo sapiens OX=9606 GN=HNRNPU PE=1 SV=6	HNRNPU	90.583	1.2	1	1	1
Q00978	Interferon regulatory factor 9 OS=Homo sapiens OX=9606 GN=IRF9 PE=1 SV=1	IRF9	43.696	2.3	1	1	1
Q01082	Spectrin beta chain, non-erythrocytic 1 OS=Homo sapiens OX=9606 GN=SPTBN1 PE=1 SV=2	SPTBN1	274.61	14.2	32	38	27	1.061	1.032	1.031	0.92	0.96	0.958	0.908	0.0045607
Q01415	N-acetylgalactosamine kinase OS=Homo sapiens OX=9606 GN=GALK2 PE=1 SV=1	GALK2	50.378	3.3	2	2	2	0.941	0.94	0.926	1.084	1.039	1.115	1.154	0.0025388
Q01433	AMP deaminase 2 OS=Homo sapiens OX=9606 GN=AMPD2 PE=1 SV=2	AMPD2	100.69	11.5	11	16	11	0.947	0.953	0.945	1.081	1.094	1.063	1.138	0.000119983
Q01469	Fatty acid-binding protein 5 OS=Homo sapiens OX=9606 GN=FABP5 PE=1 SV=3	FABP5	15.164	46.7	5	6	5	1.085	1.091	1.158	0.844	0.931	0.912	0.806	0.004039
Q01518	Adenylyl cyclase-associated protein 1 OS=Homo sapiens OX=9606 GN=CAP1 PE=1 SV=5	CAP1	51.901	33.3	16	51	16	1.038	1.043	1.015	0.973	0.97	0.941	0.932	0.0063814
Q01650	Large neutral amino acids transporter small subunit 1 OS=Homo sapiens OX=9606 GN=SLC7A5 PE=1 SV=2	SLC7A5	55.01	12.2	6	13	6	1.124	1.149	1.057	0.924	0.846	0.874	0.794	0.0030022
Q01813	ATP-dependent 6-phosphofructokinase, platelet type OS=Homo sapiens OX=9606 GN=PFKP PE=1 SV=2	PFKP	85.595	14	10	27	8	0.964	0.975	0.995	1.053	1.001	1.044	1.056	0.040623
Q01970	1-phosphatidylinositol 4,5-bisphosphate phosphodiesterase beta-3 OS=Homo sapiens OX=9606 GN=PLCB3 PE=1 SV=2	PLCB3	138.8	7.1	8	10	8	1.053	1.126	1.078	0.906	0.924	0.876	0.831	0.00178456
Q01974	Tyrosine-protein kinase transmembrane receptor ROR2 OS=Homo sapiens OX=9606 GN=ROR2 PE=1 SV=2	ROR2	104.76	5	5	6	5	1.151	1.033	1.419	0.802	0.774	0.788	0.656	0.047921
Q01995	Transgelin OS=Homo sapiens OX=9606 GN=TAGLN PE=1 SV=4	TAGLN	22.611	42.8	8	26	8	1.194	1.192	1.185	0.79	0.791	0.776	0.66	1.8997e-07
Q02108	Guanylate cyclase soluble subunit alpha-1 OS=Homo sapiens OX=9606 GN=GUCY1A1 PE=1 SV=2	GUCY1A1	77.452	18.8	12	15	12	0.92	0.893	0.94	1.128	1.096	1.05	1.189	0.0024845
Q02153	Guanylate cyclase soluble subunit beta-1 OS=Homo sapiens OX=9606 GN=GUCY1B1 PE=1 SV=1	GUCY1B1	70.514	15.8	11	13	11	0.912	0.908	0.885	1.137	1.083	1.094	1.225	0.00031939
Q02252	Methylmalonate-semialdehyde dehydrogenase [acylating], mitochondrial OS=Homo sapiens OX=9606 GN=ALDH6A1 PE=1 SV=2	ALDH6A1	57.839	1.9	1	1	1	0.821	0.913	1.049	1.01	0.996	1.277	1.18	0.20228
Q02543	60S ribosomal protein L18a OS=Homo sapiens OX=9606 GN=RPL18A PE=1 SV=2	RPL18A	20.762	30.1	5	11	5	1.042	1.021	1.024	0.959	0.986	0.965	0.943	0.0049788
Q02750	Dual specificity mitogen-activated protein kinase kinase 1 OS=Homo sapiens OX=9606 GN=MAP2K1 PE=1 SV=2	MAP2K1	43.439	10.2	4	6	3	1.037	0.93	1.013	1.004	1.019	1.002	1.015	0.65716
Q02809	Procollagen-lysine,2-oxoglutarate 5-dioxygenase 1 OS=Homo sapiens OX=9606 GN=PLOD1 PE=1 SV=2	PLOD1	83.549	11.7	8	11	8	0.901	0.895	0.941	1.115	1.127	1.076	1.212	0.00079583
Q02818	Nucleobindin-1 OS=Homo sapiens OX=9606 GN=NUCB1 PE=1 SV=4	NUCB1	53.879	11.7	4	4	4	0.948	0.933	1.024	1.062	1.066	1.055	1.096	0.085742
Q02878	60S ribosomal protein L6 OS=Homo sapiens OX=9606 GN=RPL6 PE=1 SV=3	RPL6	32.728	22.6	7	10	7	1.034	1.049	0.952	0.962	0.989	0.962	0.96	0.27224
Q02952	A-kinase anchor protein 12 OS=Homo sapiens OX=9606 GN=AKAP12 PE=1 SV=4	AKAP12	191.48	2.1	4	4	4	1.116	1.044	1.122	0.914	0.898	0.889	0.823	0.00137894
Q02985	Complement factor H-related protein 3 OS=Homo sapiens OX=9606 GN=CFHR3 PE=1 SV=2	CFHR3	37.323	15.8	4	4	3	0.932	0.971	0.951	1.08	1.064	1.085	1.131	0.00073514
Q03113	Guanine nucleotide-binding protein subunit alpha-12 OS=Homo sapiens OX=9606 GN=GNA12 PE=1 SV=4	GNA12	44.279	10.2	4	5	3	1.053	1.043	1.032	0.958	1.032	0.969	0.946	0.078561
Q03135	Caveolin-1 OS=Homo sapiens OX=9606 GN=CAV1 PE=1 SV=4	CAV1	20.471	4.5	1	4	1	1.094	1.094	1.181	0.896	0.85	0.855	0.772	0.00106069
Q03154	Aminoacylase-1 OS=Homo sapiens OX=9606 GN=ACY1 PE=1 SV=1	ACY1	45.884	4.2	2	2	2	0.956	1.122	1.073	0.979	0.922	0.94	0.902	0.116421
Q03393	6-pyruvoyl tetrahydrobiopterin synthase OS=Homo sapiens OX=9606 GN=PTS PE=1 SV=1	PTS	16.386	6.2	1	1	1	1.163	1.116	1.109	0.989	0.699	0.875	0.756	0.106519
Q03405	Urokinase plasminogen activator surface receptor OS=Homo sapiens OX=9606 GN=PLAUR PE=1 SV=1	PLAUR	36.978	17.3	4	7	4	1.072	1.018	1.091	0.918	0.853	1.064	0.891	0.156125
Q03518	Antigen peptide transporter 1 OS=Homo sapiens OX=9606 GN=TAP1 PE=1 SV=2	TAP1	87.217	1.4	1	2	1	0.946	1.072	1.171	0.954	0.822	1.032	0.881	0.23284
Q03519	Antigen peptide transporter 2 OS=Homo sapiens OX=9606 GN=TAP2 PE=1 SV=1	TAP2	75.663	2.9	2	2	2	1.062	1.056	1.052	0.903	0.935	0.986	0.891	0.045622
Q03591	Complement factor H-related protein 1 OS=Homo sapiens OX=9606 GN=CFHR1 PE=1 SV=2	CFHR1	37.65	24.8	8	20	1	1.109	1.042	1.048	0.909	0.893	0.987	0.872	0.0198804
Q04206	Transcription factor p65 OS=Homo sapiens OX=9606 GN=RELA PE=1 SV=2	RELA	60.218	7.8	4	5	4	1.016	1.003	0.913	1.025	1.041	1.014	1.05	0.219
Q04446	1,4-alpha-glucan-branching enzyme OS=Homo sapiens OX=9606 GN=GBE1 PE=1 SV=3	GBE1	80.473	8.3	6	7	6	1.173	1.07	1.091	0.887	0.903	0.906	0.809	0.00180427
Q04637	Eukaryotic translation initiation factor 4 gamma 1 OS=Homo sapiens OX=9606 GN=EIF4G1 PE=1 SV=4	EIF4G1	175.49	5.1	9	9	9	1.032	1.054	1.014	0.945	0.959	1.011	0.94	0.057101
Q04656	Copper-transporting ATPase 1 OS=Homo sapiens OX=9606 GN=ATP7A PE=1 SV=4	ATP7A	163.37	4	6	9	5	0.946	1.007	1.025	1.063	1.027	0.957	1.023	0.5973
Q04721	Neurogenic locus notch homolog protein 2 OS=Homo sapiens OX=9606 GN=NOTCH2 PE=1 SV=3	NOTCH2	265.4	4.7	11	14	9	1.078	1.06	1.056	0.923	0.917	0.926	0.866	3.6173e-05
Q04759	Protein kinase C theta type OS=Homo sapiens OX=9606 GN=PRKCQ PE=1 SV=3	PRKCQ	81.864	21.5	15	18	13	0.926	0.947	0.922	1.091	1.133	1.08	1.182	0.00056454
Q04760	Lactoylglutathione lyase OS=Homo sapiens OX=9606 GN=GLO1 PE=1 SV=4	GLO1	20.777	13	3	3	3	1.105	1.087	1.088	0.903	0.918	0.898	0.829	2.2434e-05
Q04771	Activin receptor type-1 OS=Homo sapiens OX=9606 GN=ACVR1 PE=1 SV=1	ACVR1	57.152	10.8	5	8	5	1.04	1.031	1.074	0.926	0.952	0.958	0.902	0.0031174
Q04828	Aldo-keto reductase family 1 member C1 OS=Homo sapiens OX=9606 GN=AKR1C1 PE=1 SV=1	AKR1C1	36.788	6.2	2	2	2
Q04837	Single-stranded DNA-binding protein, mitochondrial OS=Homo sapiens OX=9606 GN=SSBP1 PE=1 SV=1	SSBP1	17.259	11.5	2	3	2	0.957	0.996	0.943	1.114	0.993	1.022	1.08	0.116025
Q04917	14-3-3 protein eta OS=Homo sapiens OX=9606 GN=YWHAH PE=1 SV=4	YWHAH	28.218	34.1	9	48	7	1.076	1.074	1.066	0.943	0.915	0.899	0.857	0.00041636
Q05193	Dynamin-1 OS=Homo sapiens OX=9606 GN=DNM1 PE=1 SV=2	DNM1	97.407	15.4	13	20	8	1.052	1.01	0.938	0.96	1.002	1.035	0.999	0.99338
Q05209	Tyrosine-protein phosphatase non-receptor type 12 OS=Homo sapiens OX=9606 GN=PTPN12 PE=1 SV=3	PTPN12	88.105	11.2	10	14	10	0.883	0.919	0.955	1.097	1.096	1.095	1.193	0.0160231
Q05397	Focal adhesion kinase 1 OS=Homo sapiens OX=9606 GN=PTK2 PE=1 SV=2	PTK2	119.23	12	13	14	12	1.007	0.968	0.945	1.041	1.035	1.096	1.086	0.033282
Q05655	Protein kinase C delta type OS=Homo sapiens OX=9606 GN=PRKCD PE=1 SV=2	PRKCD	77.504	25.1	17	26	15	0.92	0.878	0.926	1.135	1.041	1.158	1.224	0.0053979
Q05682	Caldesmon OS=Homo sapiens OX=9606 GN=CALD1 PE=1 SV=3	CALD1	93.23	7.1	5	6	5	1.145	1.051	1.06	0.903	0.954	0.905	0.848	0.0073373
Q05823	2-5A-dependent ribonuclease OS=Homo sapiens OX=9606 GN=RNASEL PE=1 SV=2	RNASEL	83.532	1.2	1	1	1	0.934	0.937	0.996	1.004	1.12	1.058	1.11	0.052004
Q05940	Synaptic vesicular amine transporter OS=Homo sapiens OX=9606 GN=SLC18A2 PE=1 SV=2	SLC18A2	55.712	3.1	2	2	2	1.029	1.041	0.966	1.03	1.01	0.93	0.978	0.59604
Q06033	Inter-alpha-trypsin inhibitor heavy chain H3 OS=Homo sapiens OX=9606 GN=ITIH3 PE=1 SV=2	ITIH3	99.848	6.5	5	7	5	0.934	0.868	1.005	1.103	1.072	1.138	1.18	0.021578
Q06124	Tyrosine-protein phosphatase non-receptor type 11 OS=Homo sapiens OX=9606 GN=PTPN11 PE=1 SV=2	PTPN11	68.436	4.9	3	3	3	1.017	1.034	1.124	0.946	0.976	0.908	0.891	0.037475
Q06136	3-ketodihydrosphingosine reductase OS=Homo sapiens OX=9606 GN=KDSR PE=1 SV=1	KDSR	36.187	3.3	1	1	1	1.153	1.016	1.05	0.838	0.93	1.004	0.861	0.080024
Q06187	Tyrosine-protein kinase BTK OS=Homo sapiens OX=9606 GN=BTK PE=1 SV=3	BTK	76.28	28.1	17	23	17	0.875	0.881	0.905	1.142	1.146	1.075	1.264	0.00054133
Q06210	Glutamine--fructose-6-phosphate aminotransferase [isomerizing] 1 OS=Homo sapiens OX=9606 GN=GFPT1 PE=1 SV=3	GFPT1	78.806	23.9	15	19	12	1.11	1.051	1.076	0.889	0.927	0.91	0.842	0.00099797
Q06323	Proteasome activator complex subunit 1 OS=Homo sapiens OX=9606 GN=PSME1 PE=1 SV=1	PSME1	28.723	24.1	5	9	5	1.191	1.171	1.048	0.88	0.872	0.867	0.768	0.022842
Q06830	Peroxiredoxin-1 OS=Homo sapiens OX=9606 GN=PRDX1 PE=1 SV=1	PRDX1	22.11	50.3	10	21	6	1.187	1.211	1.075	0.802	0.813	0.804	0.697	0.0104179
Q07020	60S ribosomal protein L18 OS=Homo sapiens OX=9606 GN=RPL18 PE=1 SV=2	RPL18	21.634	25	4	8	4	0.998	0.914	0.908	1.086	1.082	1.044	1.139	0.0165005
Q07065	Cytoskeleton-associated protein 4 OS=Homo sapiens OX=9606 GN=CKAP4 PE=1 SV=2	CKAP4	66.022	23.3	11	17	11	1.188	1.18	1.156	0.797	0.755	0.854	0.683	0.00047576
Q07108	Early activation antigen CD69 OS=Homo sapiens OX=9606 GN=CD69 PE=1 SV=1	CD69	22.559	12.1	3	5	3	0.956	0.969	1.018	1.138	1.011	0.937	1.049	0.49646
Q07157	Tight junction protein ZO-1 OS=Homo sapiens OX=9606 GN=TJP1 PE=1 SV=3	TJP1	195.46	1	2	2	2	1.161	1.175	1.107	0.814	0.865	0.826	0.728	0.00024478
Q07666	KH domain-containing, RNA-binding, signal transduction-associated protein 1 OS=Homo sapiens OX=9606 GN=KHDRBS1 PE=1 SV=1	KHDRBS1	48.227	3.2	1	1	1
Q07812	Apoptosis regulator BAX OS=Homo sapiens OX=9606 GN=BAX PE=1 SV=1	BAX	21.184	22.4	3	5	3	1.19	1.032	1.046	0.987	0.89	0.9	0.85	0.044599
Q07866	Kinesin light chain 1 OS=Homo sapiens OX=9606 GN=KLC1 PE=1 SV=2	KLC1	65.309	29.7	17	27	12	0.986	1.112	1.109	0.951	0.911	0.927	0.87	0.029199
Q07889	Son of sevenless homolog 1 OS=Homo sapiens OX=9606 GN=SOS1 PE=1 SV=1	SOS1	152.46	2.9	4	4	4	0.956	1.007	0.909	1.007	1.157	0.999	1.101	0.165298
Q07954	Prolow-density lipoprotein receptor-related protein 1 OS=Homo sapiens OX=9606 GN=LRP1 PE=1 SV=2	LRP1	504.6	13	55	91	52	1.121	1.119	1.078	0.855	0.876	0.88	0.787	0.000102138
Q07955	Serine/arginine-rich splicing factor 1 OS=Homo sapiens OX=9606 GN=SRSF1 PE=1 SV=2	SRSF1	27.744	16.1	4	4	4	0.924	0.925	0.958	1.025	1.06	1.159	1.156	0.020419
Q07960	Rho GTPase-activating protein 1 OS=Homo sapiens OX=9606 GN=ARHGAP1 PE=1 SV=1	ARHGAP1	50.435	12.1	5	7	5	1.064	1.013	1.047	1.026	0.936	0.926	0.924	0.089597
Q08170	Serine/arginine-rich splicing factor 4 OS=Homo sapiens OX=9606 GN=SRSF4 PE=1 SV=2	SRSF4	56.678	4	2	2	2	1.004	0.973	1.011	1.026	1.023	0.987	1.016	0.40576
Q08209	Serine/threonine-protein phosphatase 2B catalytic subunit alpha isoform OS=Homo sapiens OX=9606 GN=PPP3CA PE=1 SV=1	PPP3CA	58.687	14.8	7	9	6	1.136	1.057	1.051	0.88	0.938	0.865	0.827	0.0056771
Q08211	ATP-dependent RNA helicase A OS=Homo sapiens OX=9606 GN=DHX9 PE=1 SV=4	DHX9	140.96	4.9	5	6	5	0.874	0.873	1.031	1.166	1.06	1.062	1.184	0.055016
Q08257	Quinone oxidoreductase OS=Homo sapiens OX=9606 GN=CRYZ PE=1 SV=1	CRYZ	35.206	15.5	5	6	5	1.082	1.122	1.023	0.971	0.875	0.899	0.851	0.0170163
Q08378	Golgin subfamily A member 3 OS=Homo sapiens OX=9606 GN=GOLGA3 PE=1 SV=2	GOLGA3	167.35	1.3	2	2	2	0.982	0.972	0.964	0.984	0.997	1.132	1.067	0.2982
Q08380	Galectin-3-binding protein OS=Homo sapiens OX=9606 GN=LGALS3BP PE=1 SV=1	LGALS3BP	65.33	27.9	15	52	15	0.868	0.865	0.834	1.202	1.142	1.142	1.358	0.000138611
Q08431	Lactadherin OS=Homo sapiens OX=9606 GN=MFGE8 PE=1 SV=3	MFGE8	43.104	49.1	16	68	16	1.088	1.115	1.068	0.905	0.889	0.879	0.817	0.000180253
Q08495	Dematin OS=Homo sapiens OX=9606 GN=DMTN PE=1 SV=3	DMTN	45.514	2.7	1	3	1	1.077	1.05	1.067	0.962	0.923	0.912	0.876	0.00171677
Q08722	Leukocyte surface antigen CD47 OS=Homo sapiens OX=9606 GN=CD47 PE=1 SV=1	CD47	35.213	10.8	4	10	4	1.011	1.043	1.077	1.012	0.896	0.944	0.911	0.076538
Q08752	Peptidyl-prolyl cis-trans isomerase D OS=Homo sapiens OX=9606 GN=PPID PE=1 SV=3	PPID	40.763	4.3	2	2	2	1.069	0.956	1.019	0.892	0.943	1.139	0.977	0.74804
Q08830	Fibrinogen-like protein 1 OS=Homo sapiens OX=9606 GN=FGL1 PE=1 SV=3	FGL1	36.379	7.1	2	2	2	0.922	0.844	0.942	1.161	1.113	1.088	1.242	0.0049243
Q08AG7	Mitotic-spindle organizing protein 1 OS=Homo sapiens OX=9606 GN=MZT1 PE=1 SV=2	MZT1	8.4787	19.5	1	1	1
Q08AM6	Protein VAC14 homolog OS=Homo sapiens OX=9606 GN=VAC14 PE=1 SV=1	VAC14	87.972	4.7	4	4	4	1.175	0.993	0.996	0.977	0.968	0.885	0.894	0.162176
Q09666	Neuroblast differentiation-associated protein AHNAK OS=Homo sapiens OX=9606 GN=AHNAK PE=1 SV=2	AHNAK	629.09	21.1	63	98	63	1.14	1.141	1.15	0.823	0.827	0.843	0.727	1.0838e-06
Q0ZGT2	Nexilin OS=Homo sapiens OX=9606 GN=NEXN PE=1 SV=1	NEXN	80.657	8.3	6	7	6	0.953	0.996	0.966	1.048	1.074	0.997	1.07	0.057443
Q10471	Polypeptide N-acetylgalactosaminyltransferase 2 OS=Homo sapiens OX=9606 GN=GALNT2 PE=1 SV=1	GALNT2	64.732	9.6	6	6	6	1.016	1.012	0.986	0.968	0.996	0.912	0.954	0.160781
Q10472	Polypeptide N-acetylgalactosaminyltransferase 1 OS=Homo sapiens OX=9606 GN=GALNT1 PE=1 SV=1	GALNT1	64.218	5.2	3	3	3	0.968	1.016	0.936	1.025	1.039	1.039	1.063	0.064563
Q10567	AP-1 complex subunit beta-1 OS=Homo sapiens OX=9606 GN=AP1B1 PE=1 SV=2	AP1B1	104.64	17.1	17	26	8	0.995	0.933	1.042	0.979	1.068	0.987	1.022	0.63766
Q10588	ADP-ribosyl cyclase/cyclic ADP-ribose hydrolase 2 OS=Homo sapiens OX=9606 GN=BST1 PE=1 SV=2	BST1	35.724	13.8	4	6	4	1.224	1.108	1.087	0.9	0.879	0.762	0.743	0.0094555
Q11201	CMP-N-acetylneuraminate-beta-galactosamide-alpha-2,3-sialyltransferase 1 OS=Homo sapiens OX=9606 GN=ST3GAL1 PE=2 SV=1	ST3GAL1	39.075	3.5	1	1	1
Q12765	Secernin-1 OS=Homo sapiens OX=9606 GN=SCRN1 PE=1 SV=2	SCRN1	46.382	13	5	6	5	1.073	1.043	1.083	0.885	0.957	0.954	0.874	0.0084366
Q12768	WASH complex subunit 5 OS=Homo sapiens OX=9606 GN=WASHC5 PE=1 SV=1	WASHC5	134.28	8.1	9	9	9	0.99	0.977	1.029	1.017	1.046	1.017	1.028	0.20052
Q12791	Calcium-activated potassium channel subunit alpha-1 OS=Homo sapiens OX=9606 GN=KCNMA1 PE=1 SV=2	KCNMA1	137.56	2.6	3	3	3	1.159	1.084	1.076	0.892	0.864	0.894	0.798	0.00099881
Q12797	Aspartyl/asparaginyl beta-hydroxylase OS=Homo sapiens OX=9606 GN=ASPH PE=1 SV=3	ASPH	85.862	13.7	10	11	10	1.121	1.214	1.106	0.842	0.812	0.885	0.738	0.00136496
Q12805	EGF-containing fibulin-like extracellular matrix protein 1 OS=Homo sapiens OX=9606 GN=EFEMP1 PE=1 SV=2	EFEMP1	54.64	9.3	4	5	4	0.889	0.907	0.929	1.065	1.113	1.059	1.188	0.00104307
Q12841	Follistatin-related protein 1 OS=Homo sapiens OX=9606 GN=FSTL1 PE=1 SV=1	FSTL1	34.985	9.4	3	4	3	1.16	1.054	1.162	0.866	0.917	0.816	0.77	0.0049564
Q12846	Syntaxin-4 OS=Homo sapiens OX=9606 GN=STX4 PE=1 SV=2	STX4	34.18	25.3	6	10	6	1.08	1.055	1.078	0.843	0.972	0.9	0.845	0.0152808
Q12851	Mitogen-activated protein kinase kinase kinase kinase 2 OS=Homo sapiens OX=9606 GN=MAP4K2 PE=1 SV=2	MAP4K2	91.555	1.3	1	1	1
Q12882	Dihydropyrimidine dehydrogenase [NADP(+)] OS=Homo sapiens OX=9606 GN=DPYD PE=1 SV=2	DPYD	111.4	6.9	6	7	6	1.002	0.991	0.929	1.093	1.022	1.036	1.078	0.072899
Q12884	Prolyl endopeptidase FAP OS=Homo sapiens OX=9606 GN=FAP PE=1 SV=5	FAP	87.711	30	22	49	21	1.176	1.167	1.142	0.829	0.804	0.813	0.702	4.6821e-06
Q12904	Aminoacyl tRNA synthase complex-interacting multifunctional protein 1 OS=Homo sapiens OX=9606 GN=AIMP1 PE=1 SV=2	AIMP1	34.352	14.4	4	5	4	1.033	1.049	1.043	0.949	0.959	1.01	0.934	0.02526
Q12907	Vesicular integral-membrane protein VIP36 OS=Homo sapiens OX=9606 GN=LMAN2 PE=1 SV=1	LMAN2	40.228	11.5	4	8	4	1.044	1.021	1.031	0.93	0.946	0.997	0.928	0.026505
Q12913	Receptor-type tyrosine-protein phosphatase eta OS=Homo sapiens OX=9606 GN=PTPRJ PE=1 SV=3	PTPRJ	145.94	16.9	22	43	22	1.037	1.037	1.053	0.976	0.956	0.947	0.921	0.00129505
Q12929	Epidermal growth factor receptor kinase substrate 8 OS=Homo sapiens OX=9606 GN=EPS8 PE=1 SV=1	EPS8	91.88	3	2	2	2	1.085	0.946	1.09	0.95	0.927	1.016	0.927	0.23956
Q12933	TNF receptor-associated factor 2 OS=Homo sapiens OX=9606 GN=TRAF2 PE=1 SV=2	TRAF2	55.859	6.4	4	4	4	0.937	0.986	1.012	0.995	1.077	1.029	1.057	0.162997
Q12959	Disks large homolog 1 OS=Homo sapiens OX=9606 GN=DLG1 PE=1 SV=2	DLG1	100.45	13.1	10	16	8	1.147	1.154	1.099	0.836	0.833	0.854	0.742	6.2631e-05
Q12965	Unconventional myosin-Ie OS=Homo sapiens OX=9606 GN=MYO1E PE=1 SV=2	MYO1E	127.06	4.4	5	5	4	1.045	1.06	1.022	0.924	0.972	0.986	0.922	0.021636
Q12974	Protein tyrosine phosphatase type IVA 2 OS=Homo sapiens OX=9606 GN=PTP4A2 PE=1 SV=1	PTP4A2	19.127	37.1	6	7	4	1.018	0.982	1.018	0.884	1.099	1.008	0.991	0.852
Q12979	Active breakpoint cluster region-related protein OS=Homo sapiens OX=9606 GN=ABR PE=1 SV=2	ABR	97.597	7.3	6	6	5	1.122	1.056	1.032	0.875	0.997	0.907	0.866	0.034915
Q12982	BCL2/adenovirus E1B 19 kDa protein-interacting protein 2 OS=Homo sapiens OX=9606 GN=BNIP2 PE=1 SV=1	BNIP2	36.017	2.5	1	1	1	0.967	0.99	0.967	1.055	0.998	1.049	1.061	0.038079
Q12986	Transcriptional repressor NF-X1 OS=Homo sapiens OX=9606 GN=NFX1 PE=1 SV=2	NFX1	124.39	1.1	1	1	1	0.981	0.898	1.061	1.048	1.046	1.012	1.056	0.3128
Q12999	Tetraspanin-31 OS=Homo sapiens OX=9606 GN=TSPAN31 PE=2 SV=1	TSPAN31	23.053	12.4	3	3	2
Q13011	Delta(3,5)-Delta(2,4)-dienoyl-CoA isomerase, mitochondrial OS=Homo sapiens OX=9606 GN=ECH1 PE=1 SV=2	ECH1	35.816	5.8	2	2	2	1.004	1.083	1.089	0.963	0.989	0.868	0.888	0.065876
Q13017	Rho GTPase-activating protein 5 OS=Homo sapiens OX=9606 GN=ARHGAP5 PE=1 SV=2	ARHGAP5	172.46	1.5	2	2	2
Q13033	Striatin-3 OS=Homo sapiens OX=9606 GN=STRN3 PE=1 SV=3	STRN3	87.208	2.3	2	2	2	0.934	0.917	1.016	0.994	1.133	1.06	1.112	0.099016
Q13042	Cell division cycle protein 16 homolog OS=Homo sapiens OX=9606 GN=CDC16 PE=1 SV=2	CDC16	71.655	4.5	3	3	3	0.916	0.956	1.009	1.066	1.028	1.09	1.105	0.03742
Q13045	Protein flightless-1 homolog OS=Homo sapiens OX=9606 GN=FLII PE=1 SV=2	FLII	144.75	12.8	16	25	16	0.934	0.924	0.92	1.098	1.085	1.093	1.179	4.1715e-06
Q13085	Acetyl-CoA carboxylase 1 OS=Homo sapiens OX=9606 GN=ACACA PE=1 SV=2	ACACA	265.55	6.1	14	14	14	0.948	0.916	0.949	1.106	1.149	1.047	1.174	0.0055597
Q13094	Lymphocyte cytosolic protein 2 OS=Homo sapiens OX=9606 GN=LCP2 PE=1 SV=1	LCP2	60.187	8.6	5	6	5	0.922	0.989	0.956	1.092	1.041	1.024	1.101	0.026124
Q13098	COP9 signalosome complex subunit 1 OS=Homo sapiens OX=9606 GN=GPS1 PE=1 SV=4	GPS1	55.536	7.5	4	8	4	0.981	0.993	1.021	0.977	1.034	0.977	0.998	0.91416
Q13103	Secreted phosphoprotein 24 OS=Homo sapiens OX=9606 GN=SPP2 PE=1 SV=1	SPP2	24.337	23.7	5	10	5	0.989	0.889	0.942	1.064	1.032	1.039	1.112	0.029423
Q13107	Ubiquitin carboxyl-terminal hydrolase 4 OS=Homo sapiens OX=9606 GN=USP4 PE=1 SV=3	USP4	108.56	4.2	4	4	3	0.92	0.883	1.037	1.063	1.084	1.071	1.133	0.119939
Q13126	S-methyl-5'-thioadenosine phosphorylase OS=Homo sapiens OX=9606 GN=MTAP PE=1 SV=2	MTAP	31.236	15.5	4	5	4	1.014	1.132	0.955	0.974	0.947	0.964	0.93	0.23896
Q13131	5'-AMP-activated protein kinase catalytic subunit alpha-1 OS=Homo sapiens OX=9606 GN=PRKAA1 PE=1 SV=4	PRKAA1	64.009	11.1	6	9	6	0.971	1.006	1.024	0.998	0.965	1.034	0.999	0.95598
Q13136	Liprin-alpha-1 OS=Homo sapiens OX=9606 GN=PPFIA1 PE=1 SV=1	PPFIA1	135.78	0.8	1	1	1	0.959	1.073	0.87	1.126	0.994	0.987	1.071	0.39828
Q13137	Calcium-binding and coiled-coil domain-containing protein 2 OS=Homo sapiens OX=9606 GN=CALCOCO2 PE=1 SV=1	CALCOCO2	52.253	4	2	2	2
Q13144	Translation initiation factor eIF-2B subunit epsilon OS=Homo sapiens OX=9606 GN=EIF2B5 PE=1 SV=3	EIF2B5	80.379	3.7	3	4	3	0.943	0.914	0.984	1.128	1.019	1.051	1.126	0.033056
Q13148	TAR DNA-binding protein 43 OS=Homo sapiens OX=9606 GN=TARDBP PE=1 SV=1	TARDBP	44.739	2.2	1	1	1	1.041	0.952	0.948	1.043	0.97	1.07	1.048	0.32734
Q13155	Aminoacyl tRNA synthase complex-interacting multifunctional protein 2 OS=Homo sapiens OX=9606 GN=AIMP2 PE=1 SV=2	AIMP2	35.348	11.2	4	6	4	0.949	0.951	1.078	1.079	0.959	1.015	1.025	0.6622
Q13158	FAS-associated death domain protein OS=Homo sapiens OX=9606 GN=FADD PE=1 SV=1	FADD	23.279	6.2	1	1	1	0.984	0.998	1.017	0.979	0.977	1.067	1.008	0.8251
Q13162	Peroxiredoxin-4 OS=Homo sapiens OX=9606 GN=PRDX4 PE=1 SV=1	PRDX4	30.54	21	5	8	2	0.939	0.984	1.035	1.025	1.052	1.041	1.054	0.140376
Q13177	Serine/threonine-protein kinase PAK 2 OS=Homo sapiens OX=9606 GN=PAK2 PE=1 SV=3	PAK2	58.042	15.3	6	10	6	0.992	1.109	1.04	0.964	0.958	1.005	0.932	0.121945
Q13188	Serine/threonine-protein kinase 3 OS=Homo sapiens OX=9606 GN=STK3 PE=1 SV=2	STK3	56.3	13	6	6	2
Q13190	Syntaxin-5 OS=Homo sapiens OX=9606 GN=STX5 PE=1 SV=2	STX5	39.672	2.8	1	1	1	1.036	0.999	1.015	0.905	1.004	1.057	0.972	0.55832
Q13200	26S proteasome non-ATPase regulatory subunit 2 OS=Homo sapiens OX=9606 GN=PSMD2 PE=1 SV=3	PSMD2	100.2	12.9	13	18	13	1.019	1.043	1.07	0.963	0.981	0.94	0.921	0.0117216
Q13201	Multimerin-1 OS=Homo sapiens OX=9606 GN=MMRN1 PE=1 SV=3	MMRN1	138.11	19.1	21	45	21	0.864	0.874	0.889	1.158	1.13	1.144	1.306	1.81693e-05
Q13219	Pappalysin-1 OS=Homo sapiens OX=9606 GN=PAPPA PE=1 SV=3	PAPPA	180.97	1	2	2	2	1.033	1.109	1.091	0.932	0.91	0.909	0.851	0.0021774
Q13283	Ras GTPase-activating protein-binding protein 1 OS=Homo sapiens OX=9606 GN=G3BP1 PE=1 SV=1	G3BP1	52.164	1.9	1	1	1	0.996	1.019	1.118	0.971	0.9	1.003	0.917	0.145837
Q13287	N-myc-interactor OS=Homo sapiens OX=9606 GN=NMI PE=1 SV=2	NMI	35.056	27	8	14	8	1.093	1.097	1.08	0.891	0.895	0.905	0.823	3.9463e-06
Q13303	Voltage-gated potassium channel subunit beta-2 OS=Homo sapiens OX=9606 GN=KCNAB2 PE=1 SV=2	KCNAB2	41	4.9	2	2	2
Q13308	Inactive tyrosine-protein kinase 7 OS=Homo sapiens OX=9606 GN=PTK7 PE=1 SV=2	PTK7	118.39	25.3	23	40	23	1.131	1.147	1.122	0.852	0.868	0.883	0.766	2.2717e-05
Q13347	Eukaryotic translation initiation factor 3 subunit I OS=Homo sapiens OX=9606 GN=EIF3I PE=1 SV=1	EIF3I	36.501	19.1	6	9	6	1.03	1.038	0.96	0.979	0.985	1.007	0.981	0.5211
Q13363	C-terminal-binding protein 1 OS=Homo sapiens OX=9606 GN=CTBP1 PE=1 SV=2	CTBP1	47.535	8.6	4	5	4	0.983	0.957	0.926	0.97	1.075	1.063	1.084	0.094804
Q13393	Phospholipase D1 OS=Homo sapiens OX=9606 GN=PLD1 PE=1 SV=1	PLD1	124.18	0.7	1	1	1
Q13404	Ubiquitin-conjugating enzyme E2 variant 1 OS=Homo sapiens OX=9606 GN=UBE2V1 PE=1 SV=2	UBE2V1	16.495	22.4	3	4	1
Q13409	Cytoplasmic dynein 1 intermediate chain 2 OS=Homo sapiens OX=9606 GN=DYNC1I2 PE=1 SV=3	DYNC1I2	71.456	1.4	1	1	1	1.094	1.129	1.124	0.856	0.866	0.9	0.783	0.000176558
Q13418	Integrin-linked protein kinase OS=Homo sapiens OX=9606 GN=ILK PE=1 SV=2	ILK	51.419	39.2	18	117	18	0.909	0.916	0.9	1.102	1.11	1.101	1.216	2.1818e-06
Q13425	Beta-2-syntrophin OS=Homo sapiens OX=9606 GN=SNTB2 PE=1 SV=1	SNTB2	57.949	12.8	6	10	6	1.201	1.169	1.123	0.804	0.812	0.904	0.721	0.00149931
Q13433	Zinc transporter ZIP6 OS=Homo sapiens OX=9606 GN=SLC39A6 PE=1 SV=3	SLC39A6	85.046	2.6	2	4	2	1.109	1.125	1.08	0.922	0.885	0.846	0.801	0.00127556
Q13439	Golgin subfamily A member 4 OS=Homo sapiens OX=9606 GN=GOLGA4 PE=1 SV=1	GOLGA4	261.14	0.7	2	2	2	0.942	1.064	1.032	0.982	1.006	0.988	0.98	0.63132
Q13443	Disintegrin and metalloproteinase domain-containing protein 9 OS=Homo sapiens OX=9606 GN=ADAM9 PE=1 SV=1	ADAM9	90.555	19	14	22	14	1.096	1.104	1.097	0.894	0.9	0.848	0.801	0.0072237
Q13449	Limbic system-associated membrane protein OS=Homo sapiens OX=9606 GN=LSAMP PE=1 SV=2	LSAMP	37.393	3.3	1	1	1	1.061	0.965	1.146	0.925	0.98	0.936	0.896	0.109843
Q13451	Peptidyl-prolyl cis-trans isomerase FKBP5 OS=Homo sapiens OX=9606 GN=FKBP5 PE=1 SV=2	FKBP5	51.212	10.5	5	7	5	0.943	0.961	0.981	0.992	1.031	1.104	1.084	0.074862
Q13459	Unconventional myosin-IXb OS=Homo sapiens OX=9606 GN=MYO9B PE=1 SV=3	MYO9B	243.4	6.8	16	22	16	1.06	1.07	1.021	0.94	0.941	0.953	0.899	0.0021192
Q13464	Rho-associated protein kinase 1 OS=Homo sapiens OX=9606 GN=ROCK1 PE=1 SV=1	ROCK1	158.17	26.3	37	48	31	1.062	1.052	1.039	0.939	0.944	0.977	0.907	0.0021981
Q13488	V-type proton ATPase 116 kDa subunit a isoform 3 OS=Homo sapiens OX=9606 GN=TCIRG1 PE=1 SV=3	TCIRG1	92.967	4.8	4	5	3
Q13489	Baculoviral IAP repeat-containing protein 3 OS=Homo sapiens OX=9606 GN=BIRC3 PE=1 SV=2	BIRC3	68.371	1.5	1	1	1
Q13492	Phosphatidylinositol-binding clathrin assembly protein OS=Homo sapiens OX=9606 GN=PICALM PE=1 SV=2	PICALM	70.754	6.9	4	4	4	1.032	1.063	1.103	0.866	0.94	0.993	0.875	0.038257
Q13496	Myotubularin OS=Homo sapiens OX=9606 GN=MTM1 PE=1 SV=2	MTM1	69.931	7	4	4	4	0.965	0.993	1.067	1.028	0.97	0.999	0.991	0.8125
Q13501	Sequestosome-1 OS=Homo sapiens OX=9606 GN=SQSTM1 PE=1 SV=1	SQSTM1	47.687	11.6	3	4	3	1.011	0.953	1.112	0.881	1.097	1.046	0.983	0.82136
Q13509	Tubulin beta-3 chain OS=Homo sapiens OX=9606 GN=TUBB3 PE=1 SV=2	TUBB3	50.432	23.6	9	26	0
Q13530	Serine incorporator 3 OS=Homo sapiens OX=9606 GN=SERINC3 PE=2 SV=2	SERINC3	52.58	5.9	4	7	4	1.009	1.134	1.065	0.906	0.983	0.906	0.871	0.033823
Q13546	Receptor-interacting serine/threonine-protein kinase 1 OS=Homo sapiens OX=9606 GN=RIPK1 PE=1 SV=3	RIPK1	75.93	3	2	2	2	1.145	0.935	0.843	0.934	0.91	1.249	1.058	0.71022
Q13557	Calcium/calmodulin-dependent protein kinase type II subunit delta OS=Homo sapiens OX=9606 GN=CAMK2D PE=1 SV=3	CAMK2D	56.369	9.4	4	6	4	0.943	0.981	0.945	1.047	1.091	1.08	1.122	0.0029968
Q13561	Dynactin subunit 2 OS=Homo sapiens OX=9606 GN=DCTN2 PE=1 SV=4	DCTN2	44.23	25.4	9	11	9	1.036	0.944	1.012	1.108	0.956	0.966	1.013	0.85028
Q13574	Diacylglycerol kinase zeta OS=Homo sapiens OX=9606 GN=DGKZ PE=1 SV=3	DGKZ	124.13	2.1	2	2	2
Q13576	Ras GTPase-activating-like protein IQGAP2 OS=Homo sapiens OX=9606 GN=IQGAP2 PE=1 SV=4	IQGAP2	180.58	18.5	30	53	28	0.98	0.99	0.985	1.028	1.031	1.007	1.038	0.0098807
Q13586	Stromal interaction molecule 1 OS=Homo sapiens OX=9606 GN=STIM1 PE=1 SV=3	STIM1	77.422	6.7	4	5	4	1.049	0.965	0.982	0.996	0.958	1.023	0.994	0.85768
Q13596	Sorting nexin-1 OS=Homo sapiens OX=9606 GN=SNX1 PE=1 SV=3	SNX1	59.069	8	4	5	2	1.105	1.104	1.15	0.829	0.877	0.906	0.778	0.00099726
Q13616	Cullin-1 OS=Homo sapiens OX=9606 GN=CUL1 PE=1 SV=2	CUL1	89.677	5.8	5	5	5	1.069	1.066	1.058	0.929	0.943	0.924	0.876	4.0582e-05
Q13617	Cullin-2 OS=Homo sapiens OX=9606 GN=CUL2 PE=1 SV=2	CUL2	86.982	13	10	12	10	0.951	1.029	1.044	1.004	0.959	0.984	0.975	0.47458
Q13618	Cullin-3 OS=Homo sapiens OX=9606 GN=CUL3 PE=1 SV=2	CUL3	88.929	13	10	12	10	1.02	1.118	1.039	0.864	0.916	0.991	0.872	0.047403
Q13619	Cullin-4A OS=Homo sapiens OX=9606 GN=CUL4A PE=1 SV=3	CUL4A	87.679	9	8	10	2	1.022	1.005	0.906	1.132	1.019	0.932	1.051	0.51618
Q13620	Cullin-4B OS=Homo sapiens OX=9606 GN=CUL4B PE=1 SV=4	CUL4B	103.98	7.4	8	10	2	1.053	1.05	1.103	0.91	0.956	0.924	0.87	0.0030158
Q13627	Dual specificity tyrosine-phosphorylation-regulated kinase 1A OS=Homo sapiens OX=9606 GN=DYRK1A PE=1 SV=2	DYRK1A	85.583	2.4	2	3	2
Q13630	GDP-L-fucose synthase OS=Homo sapiens OX=9606 GN=TSTA3 PE=1 SV=1	TSTA3	35.892	4.4	2	2	2	1.051	1.063	0.914	1.042	0.913	1.012	0.98	0.7709
Q13636	Ras-related protein Rab-31 OS=Homo sapiens OX=9606 GN=RAB31 PE=1 SV=1	RAB31	21.569	23.2	4	7	4	1.063	1.127	1.029	0.922	0.855	0.934	0.842	0.0109574
Q13637	Ras-related protein Rab-32 OS=Homo sapiens OX=9606 GN=RAB32 PE=1 SV=3	RAB32	24.997	24	5	10	4	1.048	1	0.924	0.988	0.994	1.012	1.007	0.82834
Q13641	Trophoblast glycoprotein OS=Homo sapiens OX=9606 GN=TPBG PE=1 SV=1	TPBG	46.031	10.2	5	9	5	1.097	1.105	1.145	0.842	0.888	0.845	0.769	0.00026368
Q13642	Four and a half LIM domains protein 1 OS=Homo sapiens OX=9606 GN=FHL1 PE=1 SV=4	FHL1	36.263	27.2	8	23	8	0.964	0.951	1.007	1.033	1.021	1.022	1.053	0.043059
Q13643	Four and a half LIM domains protein 3 OS=Homo sapiens OX=9606 GN=FHL3 PE=1 SV=4	FHL3	31.192	12.5	3	3	3	0.913	1.059	1.023	1.093	0.991	0.936	1.008	0.9034
Q13724	Mannosyl-oligosaccharide glucosidase OS=Homo sapiens OX=9606 GN=MOGS PE=1 SV=5	MOGS	91.916	5.3	4	4	4	0.909	1.129	1.012	1.041	1.015	0.894	0.967	0.70714
Q13740	CD166 antigen OS=Homo sapiens OX=9606 GN=ALCAM PE=1 SV=2	ALCAM	65.102	18.9	11	25	11	1.142	1.135	1.104	0.847	0.889	0.822	0.757	0.00037507
Q13790	Apolipoprotein F OS=Homo sapiens OX=9606 GN=APOF PE=1 SV=2	APOF	35.399	8.3	2	2	2	0.968	0.912	0.98	1.003	1.138	1.052	1.116	0.063878
Q13813	Spectrin alpha chain, non-erythrocytic 1 OS=Homo sapiens OX=9606 GN=SPTAN1 PE=1 SV=3	SPTAN1	284.54	11.7	27	29	27	1.173	1.1	1.12	0.829	0.869	0.807	0.738	0.00046174
Q13867	Bleomycin hydrolase OS=Homo sapiens OX=9606 GN=BLMH PE=1 SV=1	BLMH	52.562	13.8	6	8	6	1.013	1.039	1.046	0.98	0.948	0.945	0.927	0.0076596
Q13873	Bone morphogenetic protein receptor type-2 OS=Homo sapiens OX=9606 GN=BMPR2 PE=1 SV=2	BMPR2	115.2	2.7	2	2	2	0.93	0.957	1.05	1.112	0.99	0.996	1.055	0.36852
Q13884	Beta-1-syntrophin OS=Homo sapiens OX=9606 GN=SNTB1 PE=1 SV=3	SNTB1	58.06	26.8	12	15	12	0.955	0.977	0.98	1.031	1.031	1.03	1.062	0.0179606
Q13885	Tubulin beta-2A chain OS=Homo sapiens OX=9606 GN=TUBB2A PE=1 SV=1	TUBB2A	49.906	25.6	10	39	2	1.135	1.169	1.086	0.757	0.916	0.896	0.758	0.0117992
Q13976	cGMP-dependent protein kinase 1 OS=Homo sapiens OX=9606 GN=PRKG1 PE=1 SV=3	PRKG1	76.364	14.3	9	13	9	0.909	0.92	0.925	1.071	1.074	1.131	1.19	0.0007186
Q14008	Cytoskeleton-associated protein 5 OS=Homo sapiens OX=9606 GN=CKAP5 PE=1 SV=3	CKAP5	225.49	13	27	30	27	0.959	0.967	0.952	1.086	1.056	1.046	1.108	0.00108435
Q14019	Coactosin-like protein OS=Homo sapiens OX=9606 GN=COTL1 PE=1 SV=3	COTL1	15.945	23.2	4	10	4	1.169	1.165	1.139	0.765	0.809	0.878	0.706	0.00102039
Q14088	Ras-related protein Rab-33A OS=Homo sapiens OX=9606 GN=RAB33A PE=1 SV=2	RAB33A	26.592	13.1	3	4	3	0.947	0.978	1.065	0.969	1.048	1.026	1.018	0.68702
Q14108	Lysosome membrane protein 2 OS=Homo sapiens OX=9606 GN=SCARB2 PE=1 SV=2	SCARB2	54.29	19.7	10	21	10	1.127	1.075	1.092	0.875	0.855	0.902	0.799	0.00041968
Q14112	Nidogen-2 OS=Homo sapiens OX=9606 GN=NID2 PE=1 SV=3	NID2	151.25	8.7	11	16	11	0.877	0.88	0.849	1.151	1.162	1.142	1.326	2.1346e-05
Q14118	Dystroglycan OS=Homo sapiens OX=9606 GN=DAG1 PE=1 SV=2	DAG1	97.44	4.9	4	7	4	1.073	0.997	1.003	0.885	0.981	1.026	0.941	0.27996
Q14126	Desmoglein-2 OS=Homo sapiens OX=9606 GN=DSG2 PE=1 SV=2	DSG2	122.29	7.5	8	12	8	1.118	1.132	1.093	0.864	0.849	0.889	0.778	0.000120024
Q14141	Septin-6 OS=Homo sapiens OX=9606 GN=SEPTIN6 PE=1 SV=4	SEPTIN6	49.716	25.3	10	17	3	0.9	0.9	0.843	1.116	1.059	1.247	1.295	0.0083412
Q14145	Kelch-like ECH-associated protein 1 OS=Homo sapiens OX=9606 GN=KEAP1 PE=1 SV=2	KEAP1	69.666	1.8	1	1	1	0.965	0.936	1.112	1.016	1.011	0.995	1.003	0.92348
Q14152	Eukaryotic translation initiation factor 3 subunit A OS=Homo sapiens OX=9606 GN=EIF3A PE=1 SV=1	EIF3A	166.57	5.3	8	14	8	1.029	0.997	0.929	0.997	0.998	1.066	1.036	0.39512
Q14155	Rho guanine nucleotide exchange factor 7 OS=Homo sapiens OX=9606 GN=ARHGEF7 PE=1 SV=2	ARHGEF7	90.011	9.3	7	10	5	0.977	0.982	1.017	1.031	0.987	1.001	1.014	0.47038
Q14156	Protein EFR3 homolog A OS=Homo sapiens OX=9606 GN=EFR3A PE=1 SV=2	EFR3A	92.923	14	9	13	9	1.103	1.112	1.083	0.877	0.885	0.898	0.807	3.63e-05
Q14157	Ubiquitin-associated protein 2-like OS=Homo sapiens OX=9606 GN=UBAP2L PE=1 SV=2	UBAP2L	114.53	0.8	1	1	1
Q14160	Protein scribble homolog OS=Homo sapiens OX=9606 GN=SCRIB PE=1 SV=4	SCRIB	174.88	2	3	4	3	1.018	1.022	1.108	0.921	0.924	1.024	0.911	0.103757
Q14161	ARF GTPase-activating protein GIT2 OS=Homo sapiens OX=9606 GN=GIT2 PE=1 SV=2	GIT2	84.542	2.5	2	2	1	0.946	1.049	0.974	1.046	1.038	0.964	1.027	0.5461
Q14165	Malectin OS=Homo sapiens OX=9606 GN=MLEC PE=1 SV=1	MLEC	32.233	5.5	2	3	2	1.049	1.127	1.026	0.946	0.964	0.869	0.868	0.029242
Q14166	Tubulin--tyrosine ligase-like protein 12 OS=Homo sapiens OX=9606 GN=TTLL12 PE=1 SV=2	TTLL12	74.403	9.2	5	7	5	0.976	0.931	0.945	1.011	1.099	1.1	1.126	0.0196805
Q14185	Dedicator of cytokinesis protein 1 OS=Homo sapiens OX=9606 GN=DOCK1 PE=1 SV=2	DOCK1	215.34	2	4	6	3	1.096	1.035	1	0.949	0.989	0.928	0.915	0.053996
Q14192	Four and a half LIM domains protein 2 OS=Homo sapiens OX=9606 GN=FHL2 PE=1 SV=3	FHL2	32.193	41.9	11	18	11	1.13	1.171	1.142	0.817	0.826	0.809	0.712	4.8975e-06
Q14195	Dihydropyrimidinase-related protein 3 OS=Homo sapiens OX=9606 GN=DPYSL3 PE=1 SV=1	DPYSL3	61.963	17.9	9	17	7	1.12	1.059	1.12	0.9	0.925	0.85	0.811	0.0025195
Q14203	Dynactin subunit 1 OS=Homo sapiens OX=9606 GN=DCTN1 PE=1 SV=3	DCTN1	141.69	17.7	19	25	19	1.07	1.061	1.061	0.946	0.928	0.944	0.883	4.4592e-05
Q14204	Cytoplasmic dynein 1 heavy chain 1 OS=Homo sapiens OX=9606 GN=DYNC1H1 PE=1 SV=5	DYNC1H1	532.4	17.3	77	116	77	1.019	1.028	1.004	0.98	0.994	0.977	0.967	0.0186646
Q14232	Translation initiation factor eIF-2B subunit alpha OS=Homo sapiens OX=9606 GN=EIF2B1 PE=1 SV=1	EIF2B1	33.712	8.9	3	3	3	1.02	0.966	0.972	1.026	0.996	1.045	1.037	0.176956
Q14240	Eukaryotic initiation factor 4A-II OS=Homo sapiens OX=9606 GN=EIF4A2 PE=1 SV=2	EIF4A2	46.402	15.2	7	16	1	0.92	1.167	0.793	0.957	0.948	1.214	1.083	0.56932
Q14242	P-selectin glycoprotein ligand 1 OS=Homo sapiens OX=9606 GN=SELPLG PE=1 SV=1	SELPLG	43.201	2.9	1	2	1	0.916	0.982	1.067	0.983	1.013	1.074	1.035	0.51994
Q14247	Src substrate cortactin OS=Homo sapiens OX=9606 GN=CTTN PE=1 SV=2	CTTN	61.585	14	6	6	6	1.098	1.071	1.033	0.911	0.923	0.953	0.87	0.0033552
Q14254	Flotillin-2 OS=Homo sapiens OX=9606 GN=FLOT2 PE=1 SV=2	FLOT2	47.064	22.4	9	12	9	1.059	1.108	1.08	0.942	0.902	0.901	0.845	0.00102387
Q14257	Reticulocalbin-2 OS=Homo sapiens OX=9606 GN=RCN2 PE=1 SV=1	RCN2	36.876	5	2	2	2	1.074	1.297	1.122	0.804	0.831	0.804	0.698	0.0035837
Q14258	E3 ubiquitin/ISG15 ligase TRIM25 OS=Homo sapiens OX=9606 GN=TRIM25 PE=1 SV=2	TRIM25	70.973	5.7	4	4	4	0.989	0.915	1.007	1.028	1.074	0.989	1.062	0.18626
Q14289	Protein-tyrosine kinase 2-beta OS=Homo sapiens OX=9606 GN=PTK2B PE=1 SV=2	PTK2B	115.87	1.9	2	3	1
Q14315	Filamin-C OS=Homo sapiens OX=9606 GN=FLNC PE=1 SV=3	FLNC	291.02	10.3	26	52	14	1.167	1.159	1.105	0.849	0.817	0.876	0.741	0.000343
Q14332	Frizzled-2 OS=Homo sapiens OX=9606 GN=FZD2 PE=1 SV=1	FZD2	63.553	8.8	4	4	3	1.17	1.037	1.064	0.901	0.832	0.973	0.827	0.030821
Q14344	Guanine nucleotide-binding protein subunit alpha-13 OS=Homo sapiens OX=9606 GN=GNA13 PE=1 SV=2	GNA13	44.049	32.4	12	24	11	1.087	1.049	1.004	0.923	0.906	0.964	0.889	0.0164835
Q14353	Guanidinoacetate N-methyltransferase OS=Homo sapiens OX=9606 GN=GAMT PE=1 SV=1	GAMT	26.318	5.5	1	2	1	0.984	0.916	1.112	0.997	1.028	1.002	1.005	0.89452
Q14376	UDP-glucose 4-epimerase OS=Homo sapiens OX=9606 GN=GALE PE=1 SV=2	GALE	38.281	6.9	2	2	2	1.099	1.06	1.053	0.931	0.909	0.933	0.863	0.00072315
Q14392	Transforming growth factor beta activator LRRC32 OS=Homo sapiens OX=9606 GN=LRRC32 PE=1 SV=1	LRRC32	71.978	9.2	5	9	5	1.071	1.015	0.971	1.019	1.024	0.929	0.972	0.54074
Q14432	cGMP-inhibited 3',5'-cyclic phosphodiesterase A OS=Homo sapiens OX=9606 GN=PDE3A PE=1 SV=3	PDE3A	124.98	1.3	2	3	2	0.946	0.916	0.929	1.112	1.03	1.142	1.177	0.0074571
Q14439	G-protein coupled receptor 176 OS=Homo sapiens OX=9606 GN=GPR176 PE=2 SV=1	GPR176	56.998	3.9	2	3	2	1.078	1.201	1.145	0.885	0.898	0.79	0.751	0.0050001
Q14444	Caprin-1 OS=Homo sapiens OX=9606 GN=CAPRIN1 PE=1 SV=2	CAPRIN1	78.365	1.4	1	2	1	1.067	1.123	1.12	0.87	0.883	0.912	0.805	0.00056172
Q14494	Endoplasmic reticulum membrane sensor NFE2L1 OS=Homo sapiens OX=9606 GN=NFE2L1 PE=1 SV=1	NFE2L1	84.703	1	1	1	1	0.888	1.03	0.815	1.038	1.209	1.065	1.212	0.079103
Q14517	Protocadherin Fat 1 OS=Homo sapiens OX=9606 GN=FAT1 PE=1 SV=2	FAT1	506.27	3.8	17	21	17	1.07	1.075	1.069	0.941	0.916	0.904	0.859	0.0060997
Q14520	Hyaluronan-binding protein 2 OS=Homo sapiens OX=9606 GN=HABP2 PE=1 SV=1	HABP2	62.671	7.3	4	5	4	0.881	0.912	0.989	1.062	1.041	1.16	1.173	0.028803
Q14554	Protein disulfide-isomerase A5 OS=Homo sapiens OX=9606 GN=PDIA5 PE=1 SV=1	PDIA5	59.594	4.4	2	2	2	1.014	1.048	1	1.002	0.954	0.985	0.96	0.11402
Q14558	Phosphoribosyl pyrophosphate synthase-associated protein 1 OS=Homo sapiens OX=9606 GN=PRPSAP1 PE=1 SV=2	PRPSAP1	39.393	9.3	3	4	3	0.957	0.981	0.906	1.048	1.115	1.03	1.123	0.026296
Q14573	Inositol 1,4,5-trisphosphate receptor type 3 OS=Homo sapiens OX=9606 GN=ITPR3 PE=1 SV=2	ITPR3	304.1	1.4	4	5	1	0.877	0.87	0.946	1.138	1.062	1.177	1.254	0.0049776
Q14574	Desmocollin-3 OS=Homo sapiens OX=9606 GN=DSC3 PE=1 SV=3	DSC3	99.968	2.7	2	2	2
Q14624	Inter-alpha-trypsin inhibitor heavy chain H4 OS=Homo sapiens OX=9606 GN=ITIH4 PE=1 SV=4	ITIH4	103.36	23.3	20	38	18	0.95	0.99	0.961	1.06	1.053	1.036	1.085	0.0042623
Q14642	Inositol polyphosphate-5-phosphatase A OS=Homo sapiens OX=9606 GN=INPP5A PE=1 SV=1	INPP5A	47.819	20.9	9	13	9	1.062	1.075	1.095	0.917	0.895	0.925	0.847	0.00023724
Q14643	Inositol 1,4,5-trisphosphate receptor type 1 OS=Homo sapiens OX=9606 GN=ITPR1 PE=1 SV=3	ITPR1	313.93	3.1	8	9	3
Q14644	Ras GTPase-activating protein 3 OS=Homo sapiens OX=9606 GN=RASA3 PE=1 SV=3	RASA3	95.698	33	26	51	25	1.003	0.972	0.988	1.017	1.026	1.017	1.033	0.027579
Q14653	Interferon regulatory factor 3 OS=Homo sapiens OX=9606 GN=IRF3 PE=1 SV=1	IRF3	47.219	3.3	1	1	1	0.979	1.016	1.255	0.85	1.057	0.857	0.85	0.20056
Q14677	Clathrin interactor 1 OS=Homo sapiens OX=9606 GN=CLINT1 PE=1 SV=1	CLINT1	68.259	5	3	3	3	1.079	1.045	0.987	0.92	1.013	0.957	0.929	0.125681
Q14684	Ribosomal RNA processing protein 1 homolog B OS=Homo sapiens OX=9606 GN=RRP1B PE=1 SV=3	RRP1B	84.427	1.1	1	1	1	0.981	0.921	0.978	1.051	1.059	1.053	1.098	0.044983
Q14689	Disco-interacting protein 2 homolog A OS=Homo sapiens OX=9606 GN=DIP2A PE=1 SV=2	DIP2A	170.37	3.7	6	6	3	1.041	1.017	1.12	0.93	0.946	0.949	0.889	0.0170603
Q14694	Ubiquitin carboxyl-terminal hydrolase 10 OS=Homo sapiens OX=9606 GN=USP10 PE=1 SV=2	USP10	87.133	1.5	1	1	1	1.028	0.977	0.989	1.028	1.027	0.971	1.011	0.6876
Q14697	Neutral alpha-glucosidase AB OS=Homo sapiens OX=9606 GN=GANAB PE=1 SV=3	GANAB	106.87	20.1	19	38	19	0.922	0.934	0.91	1.102	1.095	1.063	1.179	0.0002574
Q14699	Raftlin OS=Homo sapiens OX=9606 GN=RFTN1 PE=1 SV=4	RFTN1	63.145	17	9	14	9	1.144	1.19	1.138	0.841	0.839	0.854	0.73	3.5868e-05
Q14738	Serine/threonine-protein phosphatase 2A 56 kDa regulatory subunit delta isoform OS=Homo sapiens OX=9606 GN=PPP2R5D PE=1 SV=1	PPP2R5D	69.991	7.5	5	6	5	1.066	1.033	1.032	0.94	0.933	0.947	0.901	0.00080393
Q14739	Delta(14)-sterol reductase LBR OS=Homo sapiens OX=9606 GN=LBR PE=1 SV=2	LBR	70.702	1.8	1	1	1	0.98	1.068	1.15	0.933	0.914	0.953	0.876	0.051864
Q14746	Conserved oligomeric Golgi complex subunit 2 OS=Homo sapiens OX=9606 GN=COG2 PE=1 SV=1	COG2	83.207	4.5	3	3	3	0.927	1.031	0.951	1.089	1.027	0.998	1.07	0.170764
Q14764	Major vault protein OS=Homo sapiens OX=9606 GN=MVP PE=1 SV=4	MVP	99.326	25.3	19	49	19	0.947	0.957	0.935	1.075	1.062	1.047	1.122	0.00035607
Q14766	Latent-transforming growth factor beta-binding protein 1 OS=Homo sapiens OX=9606 GN=LTBP1 PE=1 SV=4	LTBP1	186.79	11	17	26	16	0.905	0.922	0.881	1.14	1.136	1.106	1.249	0.000163666
Q14767	Latent-transforming growth factor beta-binding protein 2 OS=Homo sapiens OX=9606 GN=LTBP2 PE=1 SV=3	LTBP2	195.05	2.3	4	5	4	0.922	0.941	0.857	1.152	1.042	1.135	1.224	0.008778
Q14789	Golgin subfamily B member 1 OS=Homo sapiens OX=9606 GN=GOLGB1 PE=1 SV=2	GOLGB1	376.01	0.2	1	1	1	1.162	1.273	1.093	0.781	0.815	0.799	0.679	0.00110303
Q14847	LIM and SH3 domain protein 1 OS=Homo sapiens OX=9606 GN=LASP1 PE=1 SV=2	LASP1	29.717	30.7	8	11	8	1.154	1.162	1.08	0.854	0.822	0.868	0.749	0.00052289
Q14914	Prostaglandin reductase 1 OS=Homo sapiens OX=9606 GN=PTGR1 PE=1 SV=2	PTGR1	35.869	10.9	3	4	3	1.073	1.135	1.142	0.88	0.832	0.905	0.781	0.0014595
Q14956	Transmembrane glycoprotein NMB OS=Homo sapiens OX=9606 GN=GPNMB PE=1 SV=2	GPNMB	63.922	5.8	3	3	3	0.846	0.897	0.789	1.129	1.235	1.185	1.402	0.00171503
Q14974	Importin subunit beta-1 OS=Homo sapiens OX=9606 GN=KPNB1 PE=1 SV=2	KPNB1	97.169	17.7	14	19	14	1.045	1.032	1.053	0.928	0.97	1.011	0.929	0.04398
Q14997	Proteasome activator complex subunit 4 OS=Homo sapiens OX=9606 GN=PSME4 PE=1 SV=2	PSME4	211.33	2.1	4	5	4	0.891	0.975	0.953	1.034	1.102	1.07	1.137	0.016897
Q14BN4	Sarcolemmal membrane-associated protein OS=Homo sapiens OX=9606 GN=SLMAP PE=1 SV=1	SLMAP	95.197	6.9	6	6	6	0.946	0.948	0.994	1.023	1.047	1.077	1.09	0.0173573
Q14C86	GTPase-activating protein and VPS9 domain-containing protein 1 OS=Homo sapiens OX=9606 GN=GAPVD1 PE=1 SV=2	GAPVD1	164.98	9	12	13	12	0.917	0.957	0.97	1.066	1.043	1.073	1.119	0.0040595
Q15005	Signal peptidase complex subunit 2 OS=Homo sapiens OX=9606 GN=SPCS2 PE=1 SV=3	SPCS2	25.003	13.3	2	3	2	1.124	1.231	0.915	0.987	0.834	0.827	0.81	0.120123
Q15008	26S proteasome non-ATPase regulatory subunit 6 OS=Homo sapiens OX=9606 GN=PSMD6 PE=1 SV=1	PSMD6	45.531	20.6	8	13	8	1.011	0.998	1.021	0.967	0.993	1.013	0.981	0.271
Q15018	BRISC complex subunit Abraxas 2 OS=Homo sapiens OX=9606 GN=ABRAXAS2 PE=1 SV=2	ABRAXAS2	46.9	11.6	4	5	4	0.914	0.971	0.964	1.074	1.071	1.047	1.12	0.005317
Q15019	Septin-2 OS=Homo sapiens OX=9606 GN=SEPTIN2 PE=1 SV=1	SEPTIN2	41.487	23.8	8	18	8	0.986	0.955	0.943	1.043	1.046	1.028	1.081	0.0055551
Q15036	Sorting nexin-17 OS=Homo sapiens OX=9606 GN=SNX17 PE=1 SV=1	SNX17	52.901	7.2	3	5	3	1.187	1.091	0.975	0.84	0.95	0.929	0.836	0.060396
Q15042	Rab3 GTPase-activating protein catalytic subunit OS=Homo sapiens OX=9606 GN=RAB3GAP1 PE=1 SV=3	RAB3GAP1	110.52	6.4	6	7	6	0.955	0.943	0.951	0.902	1.046	1.102	1.071	0.39462
Q15043	Zinc transporter ZIP14 OS=Homo sapiens OX=9606 GN=SLC39A14 PE=1 SV=3	SLC39A14	54.212	4.5	2	3	2	1.117	1.148	1.052	0.927	0.802	0.911	0.796	0.0118773
Q15046	Lysine--tRNA ligase OS=Homo sapiens OX=9606 GN=KARS1 PE=1 SV=3	KARS1	68.047	7.2	4	4	4	1.113	1.103	1.131	0.849	0.916	0.881	0.791	0.00052198
Q15049	Membrane protein MLC1 OS=Homo sapiens OX=9606 GN=MLC1 PE=1 SV=5	MLC1	41.141	11.1	4	5	4
Q15057	Arf-GAP with coiled-coil, ANK repeat and PH domain-containing protein 2 OS=Homo sapiens OX=9606 GN=ACAP2 PE=1 SV=3	ACAP2	88.028	4.6	4	4	4	0.979	0.987	1.001	1.033	1.07	0.956	1.031	0.43362
Q15067	Peroxisomal acyl-coenzyme A oxidase 1 OS=Homo sapiens OX=9606 GN=ACOX1 PE=1 SV=3	ACOX1	74.423	2.4	2	2	2	1.036	0.945	0.98	0.982	1.064	1.024	1.037	0.36238
Q15075	Early endosome antigen 1 OS=Homo sapiens OX=9606 GN=EEA1 PE=1 SV=2	EEA1	162.46	8.4	12	13	12	1.084	1.146	1.069	0.852	0.894	0.908	0.804	0.00160388
Q15084	Protein disulfide-isomerase A6 OS=Homo sapiens OX=9606 GN=PDIA6 PE=1 SV=1	PDIA6	48.121	8.6	3	4	3	1.069	1.111	1.048	0.926	0.862	0.968	0.854	0.0137557
Q15113	Procollagen C-endopeptidase enhancer 1 OS=Homo sapiens OX=9606 GN=PCOLCE PE=1 SV=2	PCOLCE	47.972	6.2	3	3	3	0.843	0.885	0.819	1.17	1.189	1.175	1.388	0.000141685
Q15126	Phosphomevalonate kinase OS=Homo sapiens OX=9606 GN=PMVK PE=1 SV=3	PMVK	21.995	28.6	5	8	5	0.895	0.894	0.932	1.062	1.12	1.062	1.192	0.00142355
Q15147	1-phosphatidylinositol 4,5-bisphosphate phosphodiesterase beta-4 OS=Homo sapiens OX=9606 GN=PLCB4 PE=1 SV=3	PLCB4	134.46	2.4	3	3	3	1.054	1.142	1.068	0.887	0.858	0.964	0.83	0.0118164
Q15149	Plectin OS=Homo sapiens OX=9606 GN=PLEC PE=1 SV=3	PLEC	531.78	17.4	81	116	80	1.038	1.023	1.023	0.986	0.975	0.974	0.952	0.00136248
Q15155	Nodal modulator 1 OS=Homo sapiens OX=9606 GN=NOMO1 PE=1 SV=5	NOMO1	134.32	3.6	4	4	4	1.016	1.035	1.041	0.944	1.005	0.967	0.943	0.040101
Q15166	Serum paraoxonase/lactonase 3 OS=Homo sapiens OX=9606 GN=PON3 PE=1 SV=3	PON3	39.607	20.3	6	8	6	0.874	0.933	0.888	1.164	1.032	1.092	1.22	0.0077178
Q15172	Serine/threonine-protein phosphatase 2A 56 kDa regulatory subunit alpha isoform OS=Homo sapiens OX=9606 GN=PPP2R5A PE=1 SV=1	PPP2R5A	56.193	3.9	2	2	2
Q15173	Serine/threonine-protein phosphatase 2A 56 kDa regulatory subunit beta isoform OS=Homo sapiens OX=9606 GN=PPP2R5B PE=1 SV=1	PPP2R5B	57.392	2.6	1	1	1	0.934	1.005	1.012	1.103	0.921	1.046	1.04	0.56314
Q15181	Inorganic pyrophosphatase OS=Homo sapiens OX=9606 GN=PPA1 PE=1 SV=2	PPA1	32.66	14.2	5	7	5	1.211	1.085	1.12	0.843	0.833	0.809	0.727	0.0008041
Q15185	Prostaglandin E synthase 3 OS=Homo sapiens OX=9606 GN=PTGES3 PE=1 SV=1	PTGES3	18.697	34.4	5	7	5	0.916	0.88	0.868	1.141	1.111	1.142	1.274	0.000198035
Q15208	Serine/threonine-protein kinase 38 OS=Homo sapiens OX=9606 GN=STK38 PE=1 SV=1	STK38	54.19	16.6	7	10	5	0.962	0.967	0.973	0.962	1.082	1.045	1.064	0.22236
Q15257	Serine/threonine-protein phosphatase 2A activator OS=Homo sapiens OX=9606 GN=PTPA PE=1 SV=3	PTPA	40.667	5.6	2	3	2	1.076	1.031	1.186	0.971	0.947	0.781	0.82	0.065859
Q15262	Receptor-type tyrosine-protein phosphatase kappa OS=Homo sapiens OX=9606 GN=PTPRK PE=1 SV=2	PTPRK	162.1	4.2	6	7	6	1.086	1.136	1.122	0.837	0.864	0.926	0.786	0.00178011
Q15274	Nicotinate-nucleotide pyrophosphorylase [carboxylating] OS=Homo sapiens OX=9606 GN=QPRT PE=1 SV=3	QPRT	30.845	5.4	1	1	1	1.003	0.938	0.856	1.055	0.987	1.198	1.158	0.116605
Q15276	Rab GTPase-binding effector protein 1 OS=Homo sapiens OX=9606 GN=RABEP1 PE=1 SV=2	RABEP1	99.289	1.2	1	1	1	1.06	0.981	1.006	1.064	0.931	0.968	0.972	0.56028
Q15283	Ras GTPase-activating protein 2 OS=Homo sapiens OX=9606 GN=RASA2 PE=1 SV=3	RASA2	96.613	4	4	4	3	1.094	1.179	1.103	0.873	0.837	0.87	0.764	0.00059835
Q15286	Ras-related protein Rab-35 OS=Homo sapiens OX=9606 GN=RAB35 PE=1 SV=1	RAB35	23.025	24.9	6	15	5	1.11	1.101	1.138	0.869	0.865	0.853	0.772	2.1291e-05
Q15293	Reticulocalbin-1 OS=Homo sapiens OX=9606 GN=RCN1 PE=1 SV=1	RCN1	38.89	23	7	10	7	1.096	1.098	1.117	0.87	0.825	0.942	0.796	0.027798
Q15311	RalA-binding protein 1 OS=Homo sapiens OX=9606 GN=RALBP1 PE=1 SV=3	RALBP1	76.063	5.8	4	5	4	0.887	0.91	1.113	1.066	1.012	1.064	1.08	0.33026
Q15334	Lethal(2) giant larvae protein homolog 1 OS=Homo sapiens OX=9606 GN=LLGL1 PE=1 SV=3	LLGL1	115.42	2.1	2	3	2	0.967	1.116	1.246	0.828	0.978	0.857	0.8	0.068861
Q15349	Ribosomal protein S6 kinase alpha-2 OS=Homo sapiens OX=9606 GN=RPS6KA2 PE=1 SV=2	RPS6KA2	83.238	5.5	4	4	1	1.202	1.343	1.222	0.617	0.842	0.677	0.567	0.0042825
Q15363	Transmembrane emp24 domain-containing protein 2 OS=Homo sapiens OX=9606 GN=TMED2 PE=1 SV=1	TMED2	22.761	4.5	1	2	1	1.049	1.091	1.114	0.909	0.937	0.886	0.84	0.00186262
Q15365	Poly(rC)-binding protein 1 OS=Homo sapiens OX=9606 GN=PCBP1 PE=1 SV=2	PCBP1	37.497	20.8	7	18	3	1.005	1.016	0.993	1.002	0.961	1.055	1.001	0.98272
Q15366	Poly(rC)-binding protein 2 OS=Homo sapiens OX=9606 GN=PCBP2 PE=1 SV=1	PCBP2	38.58	22.7	7	15	2	1.036	0.916	0.983	0.994	1.168	0.947	1.059	0.49334
Q15369	Elongin-C OS=Homo sapiens OX=9606 GN=ELOC PE=1 SV=1	ELOC	12.473	20.5	2	5	2	1.044	1.039	1.072	0.988	0.796	1.053	0.899	0.31558
Q15370	Elongin-B OS=Homo sapiens OX=9606 GN=ELOB PE=1 SV=1	ELOB	13.133	51.7	6	9	6	1.096	1.088	1.041	0.927	0.929	0.89	0.851	0.00164454
Q15382	GTP-binding protein Rheb OS=Homo sapiens OX=9606 GN=RHEB PE=1 SV=1	RHEB	20.497	28.3	5	12	5	1.035	1.057	0.999	0.96	0.986	0.974	0.945	0.035616
Q15386	Ubiquitin-protein ligase E3C OS=Homo sapiens OX=9606 GN=UBE3C PE=1 SV=3	UBE3C	123.92	2.9	4	6	4	0.921	0.902	0.883	1.14	1.078	1.143	1.242	0.00066363
Q15389	Angiopoietin-1 OS=Homo sapiens OX=9606 GN=ANGPT1 PE=1 SV=2	ANGPT1	57.512	6.2	3	3	3	0.978	0.939	0.997	1.043	1.018	1.062	1.072	0.032018
Q15404	Ras suppressor protein 1 OS=Homo sapiens OX=9606 GN=RSU1 PE=1 SV=3	RSU1	31.54	29.2	9	29	9	1.017	1.128	1.066	0.907	0.909	0.912	0.85	0.032557
Q15417	Calponin-3 OS=Homo sapiens OX=9606 GN=CNN3 PE=1 SV=1	CNN3	36.413	3.3	1	2	1	1.137	1.154	1.245	0.779	0.782	0.852	0.682	0.00070337
Q15418	Ribosomal protein S6 kinase alpha-1 OS=Homo sapiens OX=9606 GN=RPS6KA1 PE=1 SV=2	RPS6KA1	82.722	6	4	4	2	0.891	1.002	0.848	1.05	1.138	1.118	1.206	0.026521
Q15435	Protein phosphatase 1 regulatory subunit 7 OS=Homo sapiens OX=9606 GN=PPP1R7 PE=1 SV=1	PPP1R7	41.564	20	8	11	8	0.952	0.98	1.026	1.028	1.015	1.053	1.047	0.131684
Q15436	Protein transport protein Sec23A OS=Homo sapiens OX=9606 GN=SEC23A PE=1 SV=2	SEC23A	86.16	11.4	7	8	7	1.041	0.989	1.031	0.975	0.985	0.984	0.962	0.073303
Q15438	Cytohesin-1 OS=Homo sapiens OX=9606 GN=CYTH1 PE=1 SV=1	CYTH1	46.412	5.8	2	3	2	0.958	0.903	0.903	1.034	1.155	1.054	1.173	0.0156825
Q15477	Helicase SKI2W OS=Homo sapiens OX=9606 GN=SKIV2L PE=1 SV=3	SKIV2L	137.75	6.4	7	9	7	0.987	0.918	0.937	1.088	1.109	1.041	1.139	0.0102613
Q15485	Ficolin-2 OS=Homo sapiens OX=9606 GN=FCN2 PE=1 SV=2	FCN2	34.001	16.3	6	16	5	0.927	0.921	0.869	1.125	1.072	1.093	1.211	0.0015239
Q15555	Microtubule-associated protein RP/EB family member 2 OS=Homo sapiens OX=9606 GN=MAPRE2 PE=1 SV=1	MAPRE2	37.031	23.2	8	16	8	0.939	0.918	0.926	1.107	1.074	1.07	1.168	0.00025506
Q15582	Transforming growth factor-beta-induced protein ig-h3 OS=Homo sapiens OX=9606 GN=TGFBI PE=1 SV=1	TGFBI	74.68	27.4	19	70	19	0.896	0.882	0.864	1.15	1.133	1.156	1.302	2.3241e-05
Q15599	Na(+)/H(+) exchange regulatory cofactor NHE-RF2 OS=Homo sapiens OX=9606 GN=SLC9A3R2 PE=1 SV=2	SLC9A3R2	37.413	11	3	3	3	1.016	1.053	1.082	0.974	0.967	0.909	0.904	0.024296
Q15628	Tumor necrosis factor receptor type 1-associated DEATH domain protein OS=Homo sapiens OX=9606 GN=TRADD PE=1 SV=2	TRADD	34.247	3.8	1	1	1	0.893	0.958	1.029	1.061	1.05	1.054	1.099	0.144143
Q15631	Translin OS=Homo sapiens OX=9606 GN=TSN PE=1 SV=1	TSN	26.183	12.7	3	3	3	1.121	0.948	1.137	0.819	1.007	0.981	0.876	0.20058
Q15642	Cdc42-interacting protein 4 OS=Homo sapiens OX=9606 GN=TRIP10 PE=1 SV=3	TRIP10	68.351	9.8	6	7	6	1.128	1.083	1.107	0.911	0.887	0.912	0.817	0.000164306
Q15645	Pachytene checkpoint protein 2 homolog OS=Homo sapiens OX=9606 GN=TRIP13 PE=1 SV=2	TRIP13	48.55	5.8	2	2	2
Q15654	Thyroid receptor-interacting protein 6 OS=Homo sapiens OX=9606 GN=TRIP6 PE=1 SV=3	TRIP6	50.287	2.7	1	1	1	1.047	0.909	1.123	0.966	0.978	1.005	0.958	0.56664
Q15691	Microtubule-associated protein RP/EB family member 1 OS=Homo sapiens OX=9606 GN=MAPRE1 PE=1 SV=3	MAPRE1	29.999	12.3	4	6	4	1.046	1.038	1.07	0.958	0.935	1.034	0.928	0.075516
Q15717	ELAV-like protein 1 OS=Homo sapiens OX=9606 GN=ELAVL1 PE=1 SV=2	ELAVL1	36.091	3.4	1	1	1
Q15722	Leukotriene B4 receptor 1 OS=Homo sapiens OX=9606 GN=LTB4R PE=1 SV=2	LTB4R	37.557	4	1	1	1
Q15738	Sterol-4-alpha-carboxylate 3-dehydrogenase, decarboxylating OS=Homo sapiens OX=9606 GN=NSDHL PE=1 SV=2	NSDHL	41.9	10.7	4	4	4	1.085	1.16	1.086	0.887	0.844	0.9	0.79	0.00132074
Q15746	Myosin light chain kinase, smooth muscle OS=Homo sapiens OX=9606 GN=MYLK PE=1 SV=4	MYLK	210.71	6.7	12	18	12	0.933	0.923	0.932	1.087	1.082	1.058	1.157	8.2566e-05
Q15758	Neutral amino acid transporter B(0) OS=Homo sapiens OX=9606 GN=SLC1A5 PE=1 SV=2	SLC1A5	56.598	12.9	6	15	6	1.182	1.146	1.108	0.896	0.779	0.835	0.731	0.0020972
Q15762	CD226 antigen OS=Homo sapiens OX=9606 GN=CD226 PE=1 SV=2	CD226	38.614	16.1	4	9	4	0.965	1.022	1.017	1.012	0.962	0.996	0.989	0.65904
Q15771	Ras-related protein Rab-30 OS=Homo sapiens OX=9606 GN=RAB30 PE=1 SV=2	RAB30	23.058	12.3	3	5	2	0.837	0.984	0.932	1.256	1.059	0.978	1.196	0.115722
Q15796	Mothers against decapentaplegic homolog 2 OS=Homo sapiens OX=9606 GN=SMAD2 PE=1 SV=1	SMAD2	52.306	4.9	2	3	2	1.036	0.98	0.955	0.965	1.011	1.075	1.027	0.54308
Q15813	Tubulin-specific chaperone E OS=Homo sapiens OX=9606 GN=TBCE PE=1 SV=1	TBCE	59.345	2.7	2	2	2	1.009	0.99	0.894	1.039	1.106	0.99	1.084	0.177677
Q15819	Ubiquitin-conjugating enzyme E2 variant 2 OS=Homo sapiens OX=9606 GN=UBE2V2 PE=1 SV=4	UBE2V2	16.363	27.6	4	4	2	1.031	1.149	1.032	0.921	0.87	0.972	0.86	0.035461
Q15831	Serine/threonine-protein kinase STK11 OS=Homo sapiens OX=9606 GN=STK11 PE=1 SV=1	STK11	48.635	4.2	2	2	2	0.966	1.022	1.035	0.909	1.09	1.003	0.993	0.87786
Q15833	Syntaxin-binding protein 2 OS=Homo sapiens OX=9606 GN=STXBP2 PE=1 SV=2	STXBP2	66.452	28.3	15	28	14	1.002	0.999	1.015	1.028	0.97	0.995	0.992	0.67454
Q15836	Vesicle-associated membrane protein 3 OS=Homo sapiens OX=9606 GN=VAMP3 PE=1 SV=3	VAMP3	11.309	17	1	3	1	1.078	0.945	1.02	1.026	1.003	0.947	0.978	0.65958
Q15843	NEDD8 OS=Homo sapiens OX=9606 GN=NEDD8 PE=1 SV=1	NEDD8	9.0714	11.1	1	1	1	1.005	1.086	1.038	1.045	0.875	0.941	0.914	0.178202
Q15848	Adiponectin OS=Homo sapiens OX=9606 GN=ADIPOQ PE=1 SV=1	ADIPOQ	26.413	6.1	1	2	1	1.141	1.133	1.097	0.859	0.873	0.858	0.768	3.9376e-05
Q15878	Voltage-dependent R-type calcium channel subunit alpha-1E OS=Homo sapiens OX=9606 GN=CACNA1E PE=1 SV=3	CACNA1E	261.73	0.4	1	1	1	0.996	1.027	0.943	1.021	1.043	0.987	1.029	0.38956
Q15907	Ras-related protein Rab-11B OS=Homo sapiens OX=9606 GN=RAB11B PE=1 SV=4	RAB11B	24.488	35.3	8	14	8	1.056	1.081	0.996	0.969	0.917	0.944	0.903	0.025264
Q15942	Zyxin OS=Homo sapiens OX=9606 GN=ZYX PE=1 SV=1	ZYX	61.277	26.9	12	30	12	1.02	0.985	0.949	0.957	0.984	1.044	1.01	0.77274
Q16181	Septin-7 OS=Homo sapiens OX=9606 GN=SEPTIN7 PE=1 SV=2	SEPTIN7	50.679	21.5	11	19	11	0.93	0.958	0.99	1.087	1.011	1.088	1.107	0.028615
Q16204	Coiled-coil domain-containing protein 6 OS=Homo sapiens OX=9606 GN=CCDC6 PE=1 SV=2	CCDC6	53.29	3.2	2	2	2
Q16222	UDP-N-acetylhexosamine pyrophosphorylase OS=Homo sapiens OX=9606 GN=UAP1 PE=1 SV=3	UAP1	58.768	8.8	5	6	5	1.104	1.111	1.012	0.9	0.859	0.909	0.827	0.0055042
Q16270	Insulin-like growth factor-binding protein 7 OS=Homo sapiens OX=9606 GN=IGFBP7 PE=1 SV=1	IGFBP7	29.13	10.6	2	2	2
Q16363	Laminin subunit alpha-4 OS=Homo sapiens OX=9606 GN=LAMA4 PE=1 SV=4	LAMA4	202.52	1.9	3	3	3	0.896	0.929	0.925	1.121	1.086	1.06	1.188	0.00096298
Q16401	26S proteasome non-ATPase regulatory subunit 5 OS=Homo sapiens OX=9606 GN=PSMD5 PE=1 SV=3	PSMD5	56.195	13.7	6	6	6	1.076	0.987	0.974	0.999	0.954	0.962	0.96	0.30594
Q16512	Serine/threonine-protein kinase N1 OS=Homo sapiens OX=9606 GN=PKN1 PE=1 SV=2	PKN1	103.93	3.6	3	4	3	1.026	0.978	1.055	1.017	0.973	0.989	0.974	0.36468
Q16531	DNA damage-binding protein 1 OS=Homo sapiens OX=9606 GN=DDB1 PE=1 SV=1	DDB1	126.97	7.4	9	11	9	1.057	1.054	1.065	0.891	0.999	0.899	0.878	0.070601
Q16539	Mitogen-activated protein kinase 14 OS=Homo sapiens OX=9606 GN=MAPK14 PE=1 SV=3	MAPK14	41.293	15.3	5	5	5	0.984	0.987	1.001	0.997	1.042	1.008	1.025	0.1578
Q16543	Hsp90 co-chaperone Cdc37 OS=Homo sapiens OX=9606 GN=CDC37 PE=1 SV=1	CDC37	44.468	5	2	2	2	1.096	1.061	1.044	0.977	0.872	0.933	0.869	0.0171954
Q16555	Dihydropyrimidinase-related protein 2 OS=Homo sapiens OX=9606 GN=DPYSL2 PE=1 SV=1	DPYSL2	62.293	19.6	9	15	7	1.062	1.039	1.006	0.912	0.997	1.023	0.944	0.197701
Q16581	C3a anaphylatoxin chemotactic receptor OS=Homo sapiens OX=9606 GN=C3AR1 PE=1 SV=2	C3AR1	53.864	2.1	1	1	1
Q16585	Beta-sarcoglycan OS=Homo sapiens OX=9606 GN=SGCB PE=1 SV=1	SGCB	34.776	3.1	1	1	1
Q16610	Extracellular matrix protein 1 OS=Homo sapiens OX=9606 GN=ECM1 PE=1 SV=2	ECM1	60.673	14.4	7	14	7	0.882	0.902	0.904	1.128	1.152	1.083	1.251	0.0003434
Q16643	Drebrin OS=Homo sapiens OX=9606 GN=DBN1 PE=1 SV=4	DBN1	71.428	11.2	6	8	6	0.959	0.929	1.01	1.076	0.979	1.026	1.063	0.170161
Q16644	MAP kinase-activated protein kinase 3 OS=Homo sapiens OX=9606 GN=MAPKAPK3 PE=1 SV=1	MAPKAPK3	42.987	9.4	3	3	2	0.954	0.819	1.161	1.061	1.034	1.034	1.066	0.53874
Q16658	Fascin OS=Homo sapiens OX=9606 GN=FSCN1 PE=1 SV=3	FSCN1	54.529	26.6	13	23	13	1.162	1.167	1.07	0.858	0.855	0.837	0.75	0.00061501
Q16698	2,4-dienoyl-CoA reductase, mitochondrial OS=Homo sapiens OX=9606 GN=DECR1 PE=1 SV=1	DECR1	36.067	6.3	2	2	2	0.973	1.043	1.104	0.912	0.962	1.017	0.927	0.190525
Q16706	Alpha-mannosidase 2 OS=Homo sapiens OX=9606 GN=MAN2A1 PE=1 SV=2	MAN2A1	131.14	5.6	6	7	6	0.99	0.998	1.001	1.06	0.977	0.992	1.013	0.66548
Q16720	Plasma membrane calcium-transporting ATPase 3 OS=Homo sapiens OX=9606 GN=ATP2B3 PE=1 SV=3	ATP2B3	134.2	5.1	5	12	1
Q16762	Thiosulfate sulfurtransferase OS=Homo sapiens OX=9606 GN=TST PE=1 SV=4	TST	33.429	8.1	2	2	2
Q16775	Hydroxyacylglutathione hydrolase, mitochondrial OS=Homo sapiens OX=9606 GN=HAGH PE=1 SV=2	HAGH	33.805	6.5	2	2	2
Q16822	Phosphoenolpyruvate carboxykinase [GTP], mitochondrial OS=Homo sapiens OX=9606 GN=PCK2 PE=1 SV=4	PCK2	70.698	4.7	3	3	3	1.018	1.056	1.019	0.969	0.976	0.964	0.941	0.0082432
Q16832	Discoidin domain-containing receptor 2 OS=Homo sapiens OX=9606 GN=DDR2 PE=1 SV=2	DDR2	96.735	6.1	5	7	5	1.186	1.155	1.12	0.836	0.906	0.829	0.743	0.00081742
Q16836	Hydroxyacyl-coenzyme A dehydrogenase, mitochondrial OS=Homo sapiens OX=9606 GN=HADH PE=1 SV=3	HADH	34.293	5.7	2	2	2	0.925	0.976	0.987	1.059	1.055	1.036	1.091	0.0145559
Q16851	UTP--glucose-1-phosphate uridylyltransferase OS=Homo sapiens OX=9606 GN=UGP2 PE=1 SV=5	UGP2	56.94	27.4	14	26	14	1.105	1.132	1.118	0.872	0.877	0.864	0.779	3.479e-06
Q16877	6-phosphofructo-2-kinase/fructose-2,6-bisphosphatase 4 OS=Homo sapiens OX=9606 GN=PFKFB4 PE=2 SV=6	PFKFB4	54.039	2.1	1	1	1	0.93	0.81	1.021	0.957	1.153	1.211	1.203	0.134355
[truncated: 1,334 more rows]

## Sheet: Peptide_quant
ID	Sequence	Protein accession	Protein description	Charge	m/z	mass error [ppm]	PEP	Score	Unique [yes/no]	Z10_1	Z10_2	Z10_3	Z70_1	Z70_2	Z70_3
0	AAADLMAYCEAHAK	P59768	Guanine nucleotide-binding protein G(I)/G(S)/G(O) subunit gamma-2 OS=Homo sapiens OX=9606 GN=GNG2 PE=1 SV=2	3	507.899	-0.7095	0.00024217	73.386	yes	NA	NA	NA	NA	NA	NA
1	AAAEAAAEAK	Q9UNF1	Melanoma-associated antigen D2 OS=Homo sapiens OX=9606 GN=MAGED2 PE=1 SV=2	3	301.491	2.5565	0.0029044	67.334	yes	NA	NA	NA	NA	NA	NA
2	AAAEEQIK	Q96P70	Importin-9 OS=Homo sapiens OX=9606 GN=IPO9 PE=1 SV=3	2	430.23	-0.28774	0.026441	72.607	yes	NA	NA	NA	NA	NA	NA
3	AAAFEEQENETVVVK	Q9Y490	Talin-1 OS=Homo sapiens OX=9606 GN=TLN1 PE=1 SV=3	3	555.277	0.3408	0.0071366	47.774	yes	NA	NA	NA	NA	NA	NA
4	AAAFEEQENETVVVK	Q9Y490	Talin-1 OS=Homo sapiens OX=9606 GN=TLN1 PE=1 SV=3	2	832.412	0.31584	5.3661e-32	174.62	yes	1.108	1.076	0.866	1.038	0.812	1.1
5	AAAFEEQENETVVVK	Q9Y490	Talin-1 OS=Homo sapiens OX=9606 GN=TLN1 PE=1 SV=3	3	555.277	-0.20074	1.1585e-05	103.83	yes	1.044	0.972	0.93	0.968	0.9	1.186
6	AAAFSPADQDDFVI	Q9P0V3	SH3 domain-binding protein 4 OS=Homo sapiens OX=9606 GN=SH3BP4 PE=1 SV=1	2	733.844	0.062908	0.056193	45.28	yes	1.049	1.059	0.97	0.806	0.883	1.234
7	AAAFSPADQDDFVI	Q9P0V3	SH3 domain-binding protein 4 OS=Homo sapiens OX=9606 GN=SH3BP4 PE=1 SV=1	2	733.844	0.29906	0.043798	46.88	yes	NA	NA	NA	NA	NA	NA
8	AAAGAAGAEAPR	Q17RC7	Exocyst complex component 3-like protein 4 OS=Homo sapiens OX=9606 GN=EXOC3L4 PE=1 SV=2	2	506.762	-0.34378	6.8973e-06	125.23	yes	1.084	1.016	1.09	0.909	0.929	0.973
9	AAAGEDYK	P23381	Tryptophan--tRNA ligase, cytoplasmic OS=Homo sapiens OX=9606 GN=WARS PE=1 SV=2	2	412.693	-0.14222	0.0063186	96.948	yes	1.201	1.098	1.552	0.787	0.769	0.592
10	AAAGEDYK	P23381	Tryptophan--tRNA ligase, cytoplasmic OS=Homo sapiens OX=9606 GN=WARS PE=1 SV=2	2	412.693	-0.45285	0.0061022	97.431	yes	1.191	1.129	1.423	0.815	0.775	0.668
11	AAAGEFADDPCSSVK	P35221	Catenin alpha-1 OS=Homo sapiens OX=9606 GN=CTNNA1 PE=1 SV=1	3	508.893	1.4121	1.3784e-05	102.52	yes	1.344	1.089	1.107	0.817	0.814	0.829
12	AAAGEFADDPCSSVK	P35221	Catenin alpha-1 OS=Homo sapiens OX=9606 GN=CTNNA1 PE=1 SV=1	2	762.835	1.6248	1.6295e-11	136.81	yes	1.258	1.145	1.303	0.774	0.755	0.764
13	AAAGEFADDPCSSVK	P35221	Catenin alpha-1 OS=Homo sapiens OX=9606 GN=CTNNA1 PE=1 SV=1	4	381.921	1.397	0.0099537	44.252	yes	NA	NA	NA	NA	NA	NA
14	AAALSLSTLASPK	P98172	Ephrin-B1 OS=Homo sapiens OX=9606 GN=EFNB1 PE=1 SV=1	3	410.575	0.70014	0.00011655	105.2	yes	NA	NA	NA	NA	NA	NA
15	AAANQMR	P0C0L4	Complement C4-A OS=Homo sapiens OX=9606 GN=C4A PE=1 SV=2	2	381.19	-0.84025	0.033879	81.864	no	0.813	0.764	1.187	1.182	1.183	0.872
16	AAAQLLQSQAQQSGAQQTK	Q9NVA2	Septin-11 OS=Homo sapiens OX=9606 GN=SEPTIN11 PE=1 SV=3	3	653.008	0.14432	1.4952e-26	152.11	yes	1.065	0.958	0.961	1.159	0.876	0.981
17	AAATPESQEPQAK	P49006	MARCKS-related protein OS=Homo sapiens OX=9606 GN=MARCKSL1 PE=1 SV=2	3	443.221	0.83799	0.00024384	86.911	yes	NA	NA	NA	NA	NA	NA
18	AAATPESQEPQAK	P49006	MARCKS-related protein OS=Homo sapiens OX=9606 GN=MARCKSL1 PE=1 SV=2	2	664.328	0.58552	0.00019903	112.42	yes	1.077	1.28	1.212	0.94	0.769	0.722
19	AAATPESQEPQAK	P49006	MARCKS-related protein OS=Homo sapiens OX=9606 GN=MARCKSL1 PE=1 SV=2	3	443.221	-0.12256	5.1705e-05	111.63	yes	1.116	1.267	1.151	0.857	0.846	0.763
20	AAATPESQEPQAK	P49006	MARCKS-related protein OS=Homo sapiens OX=9606 GN=MARCKSL1 PE=1 SV=2	2	664.328	-0.016247	0.0015675	77.894	yes	1.247	1.237	1.203	0.864	0.788	0.662
21	AAATQPDAK	Q7KZF4	Staphylococcal nuclease domain-containing protein 1 OS=Homo sapiens OX=9606 GN=SND1 PE=1 SV=1	2	436.727		5.6996e-14	129.85	yes	NA	NA	NA	NA	NA	NA
22	AAAVGTANK	P18206	Vinculin OS=Homo sapiens OX=9606 GN=VCL PE=1 SV=4	2	401.725	0.56299	0.0039352	86.898	yes	NA	NA	NA	NA	NA	NA
23	AAAVGTANK	P18206	Vinculin OS=Homo sapiens OX=9606 GN=VCL PE=1 SV=4	3	268.152	0.26678	0.0047724	67.494	yes	1.285	0.936	1.199	1.004	0.983	0.593
24	AAAVGTANK	P18206	Vinculin OS=Homo sapiens OX=9606 GN=VCL PE=1 SV=4	2	401.725	0.1362	0.00068897	121.73	yes	1.18	1.006	1.52	0.875	0.783	0.637
25	AAAVGTANK	P18206	Vinculin OS=Homo sapiens OX=9606 GN=VCL PE=1 SV=4	3	268.152	-0.25422	0.00094678	86.833	yes	0.9	1.154	1.471	0.917	0.794	0.763
26	AAAVSLENVLLDVK	Q96PY5	Formin-like protein 2 OS=Homo sapiens OX=9606 GN=FMNL2 PE=1 SV=3	3	481.28	0.30072	0.01898	42.317	no	NA	NA	NA	NA	NA	NA
27	AACLLDGVPVALK	Q8TDX7	Serine/threonine-protein kinase Nek7 OS=Homo sapiens OX=9606 GN=NEK7 PE=1 SV=1	3	442.92	0.24661	0.0024121	58.172	yes	1.056	0.921	1.195	1.006	0.969	0.853
30	AADCPGK	O94855	Protein transport protein Sec24D OS=Homo sapiens OX=9606 GN=SEC24D PE=1 SV=2	2	359.663	-1.9958	0.032239	82.671	yes	1.069	1.141	1.314	0.9	0.813	0.764
31	AADDTWEPFASGK	P02766	Transthyretin OS=Homo sapiens OX=9606 GN=TTR PE=1 SV=1	2	697.815	-0.29921	2.47e-14	148.52	yes	0.939	1.025	0.967	1.088	0.964	1.016
32	AADDTWEPFASGK	P02766	Transthyretin OS=Homo sapiens OX=9606 GN=TTR PE=1 SV=1	3	465.546	0.02404	0.00024006	88.021	yes	NA	NA	NA	NA	NA	NA
33	AADDTWEPFASGK	P02766	Transthyretin OS=Homo sapiens OX=9606 GN=TTR PE=1 SV=1	4	349.411	-0.47756	0.0024057	56.414	yes	NA	NA	NA	NA	NA	NA
34	AADDTWEPFASGK	P02766	Transthyretin OS=Homo sapiens OX=9606 GN=TTR PE=1 SV=1	3	465.546	0.56113	0.00071569	69.03	yes	0.955	0.991	0.881	1.049	1.074	1.051
35	AADDTWEPFASGK	P02766	Transthyretin OS=Homo sapiens OX=9606 GN=TTR PE=1 SV=1	2	697.815	-0.031495	3.0405e-29	180.84	yes	0.982	0.983	0.898	1.062	1.102	0.973
36	AADFIDQALAQK	P51452	Dual specificity protein phosphatase 3 OS=Homo sapiens OX=9606 GN=DUSP3 PE=1 SV=1	3	430.894	0.69747	0.00039078	73.435	yes	1.062	1.056	1.004	1	0.943	0.935
37	AADFIDQALAQK	P51452	Dual specificity protein phosphatase 3 OS=Homo sapiens OX=9606 GN=DUSP3 PE=1 SV=1	2	645.838	0.13956	6.0187e-27	180.09	yes	1.078	1.096	1.005	1.063	0.892	0.867
38	AADGSPCNVLLCSVVPSR	Q5SQ64	Lymphocyte antigen 6 complex locus protein G6f OS=Homo sapiens OX=9606 GN=LY6G6F PE=1 SV=2	3	634.645	-0.367	2.2962e-08	93.371	yes	1.034	0.973	1.191	0.928	0.945	0.93
39	AADGSPCNVLLCSVVPSR	Q5SQ64	Lymphocyte antigen 6 complex locus protein G6f OS=Homo sapiens OX=9606 GN=LY6G6F PE=1 SV=2	2	951.464	-0.13998	1.2636e-12	131.54	yes	0.921	0.874	1.223	0.995	1.176	0.811
40	AADIDQEVK	Q86VP6	Cullin-associated NEDD8-dissociated protein 1 OS=Homo sapiens OX=9606 GN=CAND1 PE=1 SV=2	2	494.751	-0.86436	0.0007738	110.39	yes	1.354	1.116	1.038	0.925	0.769	0.797
41	AADIDQEVK	Q86VP6	Cullin-associated NEDD8-dissociated protein 1 OS=Homo sapiens OX=9606 GN=CAND1 PE=1 SV=2	2	494.751	-0.44858	0.0033054	90.05	yes	NA	NA	NA	NA	NA	NA
42	AADLLYAMCDR	O95782	AP-2 complex subunit alpha-1 OS=Homo sapiens OX=9606 GN=AP2A1 PE=1 SV=3	3	433.534	0.57523	0.0025344	63.473	yes	NA	NA	NA	NA	NA	NA
43	AADLNGDLTATR	Q15293	Reticulocalbin-1 OS=Homo sapiens OX=9606 GN=RCN1 PE=1 SV=1	2	609.31	-0.14979	0.00049052	97.084	yes	1.137	1.176	1.085	0.828	0.896	0.878
44	AADMDLEWR	Q9UIW2	Plexin-A1 OS=Homo sapiens OX=9606 GN=PLXNA1 PE=1 SV=3	2	553.75	-0.53514	0.0083246	76.85	no	NA	NA	NA	NA	NA	NA
45	AAECAGK	P53992	Protein transport protein Sec24C OS=Homo sapiens OX=9606 GN=SEC24C PE=1 SV=3	2	353.663	-1.5486	0.037201	80.229	yes	1.012	0.977	1.229	0.983	0.931	0.867
46	AAEDLFVNIR	Q9Y2A7	Nck-associated protein 1 OS=Homo sapiens OX=9606 GN=NCKAP1 PE=1 SV=1	2	574.309	-0.12222	0.00015675	112.36	yes	1.053	1.145	0.9	0.988	0.956	0.958
47	AAEDLFVNIR	Q9Y2A7	Nck-associated protein 1 OS=Homo sapiens OX=9606 GN=NCKAP1 PE=1 SV=1	3	383.208	-0.068837	0.004977	61.593	yes	1.058	1.255	0.852	0.955	0.86	1.019
48	AAEDYGVIK	Q01995	Transgelin OS=Homo sapiens OX=9606 GN=TAGLN PE=1 SV=4	2	483.251	0.25237	0.00078417	109.66	yes	1.251	1.311	1.238	0.8	0.673	0.727
49	AAEDYGVIK	Q01995	Transgelin OS=Homo sapiens OX=9606 GN=TAGLN PE=1 SV=4	2	483.251	-0.92539	0.0022121	95.523	yes	1.373	1.37	1.264	0.779	0.662	0.552
50	AAEDYGVIK	Q01995	Transgelin OS=Homo sapiens OX=9606 GN=TAGLN PE=1 SV=4	3	322.503	-0.53335	0.0038964	69.812	yes	1.316	1.431	1.287	0.696	0.65	0.619
51	AAEEIGIK	P11586	C-1-tetrahydrofolate synthase, cytoplasmic OS=Homo sapiens OX=9606 GN=MTHFD1 PE=1 SV=3	3	277.492	0.47118	0.049656	43.218	yes	1.02	1.125	0.95	0.999	0.906	1
52	AAEEIGIK	P11586	C-1-tetrahydrofolate synthase, cytoplasmic OS=Homo sapiens OX=9606 GN=MTHFD1 PE=1 SV=3	2	415.735	0.1517	0.0115	85.676	yes	0.92	1.258	0.948	0.935	0.937	1.002
53	AAEELSK	Q8WUM4	Programmed cell death 6-interacting protein OS=Homo sapiens OX=9606 GN=PDCD6IP PE=1 SV=1	2	374.198	-1.169	0.019403	93.374	yes	1.052	1.17	1.013	0.999	0.882	0.884
54	AAEELSK	Q8WUM4	Programmed cell death 6-interacting protein OS=Homo sapiens OX=9606 GN=PDCD6IP PE=1 SV=1	2	374.198	0.34585	0.019403	93.374	yes	1.034	1.157	1.029	0.997	0.891	0.893
55	AAEELSK	Q8WUM4	Programmed cell death 6-interacting protein OS=Homo sapiens OX=9606 GN=PDCD6IP PE=1 SV=1	3	249.801	0.48438	0.011753	74.415	yes	NA	NA	NA	NA	NA	NA
56	AAEEPSKVEEK	P29966	Myristoylated alanine-rich C-kinase substrate OS=Homo sapiens OX=9606 GN=MARCKS PE=1 SV=4	3	406.207	-0.11879	9.4092e-05	100.93	yes	1.4	1.278	1.153	0.722	0.799	0.646
57	AAEEPSKVEEK	P29966	Myristoylated alanine-rich C-kinase substrate OS=Homo sapiens OX=9606 GN=MARCKS PE=1 SV=4	2	608.806	-0.45153	3.2915e-07	139.46	yes	1.293	1.431	1.177	0.694	0.718	0.687
58	AAEEPSKVEEK	P29966	Myristoylated alanine-rich C-kinase substrate OS=Homo sapiens OX=9606 GN=MARCKS PE=1 SV=4	3	406.207	0.3143	0.00071904	75.229	yes	1.26	1.288	1.094	0.766	0.774	0.818
59	AAEIASSDSANVSSR	P42338	Phosphatidylinositol 4,5-bisphosphate 3-kinase catalytic subunit beta isoform OS=Homo sapiens OX=9606 GN=PIK3CB PE=1 SV=1	2	732.85		1.5033e-08	72.428	yes	NA	NA	NA	NA	NA	NA
60	AAELLAR	P54707	Potassium-transporting ATPase alpha chain 2 OS=Homo sapiens OX=9606 GN=ATP12A PE=1 SV=3	2	372.224	0.25371	0.020397	92.187	yes	NA	NA	NA	NA	NA	NA
61	AAEQYTPK	P49327	Fatty acid synthase OS=Homo sapiens OX=9606 GN=FASN PE=1 SV=3	2	454.23	0.05121	0.015185	81.972	yes	0.951	0.861	1.183	1.109	1.039	0.858
62	AAEQYTPK	P49327	Fatty acid synthase OS=Homo sapiens OX=9606 GN=FASN PE=1 SV=3	2	454.23	0.16342	0.034381	69.275	yes	0.95	0.829	1.184	1.176	1.013	0.848
63	AAESPDQK	P53985	Monocarboxylate transporter 1 OS=Homo sapiens OX=9606 GN=SLC16A1 PE=1 SV=3	2	423.204	0.78529	0.0061022	97.431	yes	1.204	1.084	1.455	0.734	0.8	0.723
64	AAEVWMDEYK	Q10471	Polypeptide N-acetylgalactosaminyltransferase 2 OS=Homo sapiens OX=9606 GN=GALNT2 PE=1 SV=1	2	621.279	-0.17788	0.00028615	103.91	yes	NA	NA	NA	NA	NA	NA
65	AAFGQGSGPIMLDEVQCTGTEASLADCK	Q08380	Galectin-3-binding protein OS=Homo sapiens OX=9606 GN=LGALS3BP PE=1 SV=1	4	729.082	0.23268	0.048399	21.293	yes	NA	NA	NA	NA	NA	NA
66	AAFGQGSGPIMLDEVQCTGTEASLADCK	Q08380	Galectin-3-binding protein OS=Homo sapiens OX=9606 GN=LGALS3BP PE=1 SV=1	4	729.082	0.12192	2.6758e-36	117.03	yes	1.131	1.092	0.784	0.993	0.942	1.058
67	AAFGQGSGPIMLDEVQCTGTEASLADCK	Q08380	Galectin-3-binding protein OS=Homo sapiens OX=9606 GN=LGALS3BP PE=1 SV=1	3	971.774	-0.14158	1.6062e-43	136.88	yes	0.926	1.075	0.656	1.034	1.048	1.261
68	AAFPLHDCK	Q4KMQ2	Anoctamin-6 OS=Homo sapiens OX=9606 GN=ANO6 PE=1 SV=2	3	353.508	0.3765	0.00563	65.224	yes	0.856	0.837	1.861	0.868	0.98	0.598
69	AAFPQYQPVVMLEK	Q9UHN6	Cell surface hyaluronidase OS=Homo sapiens OX=9606 GN=CEMIP2 PE=1 SV=1	3	540.953	-0.12486	0.00032251	71.879	yes	1.236	1.124	1.176	0.851	0.773	0.841
77	AAGAGAAK	P16401	Histone H1.5 OS=Homo sapiens OX=9606 GN=H1-5 PE=1 SV=3	2	308.674		0.0062251	91.626	yes	NA	NA	NA	NA	NA	NA
78	AAGGAAPPK	Q8TCJ2	Dolichyl-diphosphooligosaccharide--protein glycosyltransferase subunit STT3B OS=Homo sapiens OX=9606 GN=STT3B PE=1 SV=1	2	370.208	0.38352	0.004787	84.498	yes	NA	NA	NA	NA	NA	NA
79	AAGGGSYK	Q92499	ATP-dependent RNA helicase DDX1 OS=Homo sapiens OX=9606 GN=DDX1 PE=1 SV=2	2	355.677	-2.0244	0.0099613	88.819	yes	1.065	1.135	1.062	1.001	0.846	0.891
80	AAGHPGDPESQQR	Q9Y490	Talin-1 OS=Homo sapiens OX=9606 GN=TLN1 PE=1 SV=3	3	450.545	-0.9721	0.0036906	54.343	yes	1.451	1.131	0.951	0.642	1.003	0.822
81	AAGHPGDPESQQR	Q9Y490	Talin-1 OS=Homo sapiens OX=9606 GN=TLN1 PE=1 SV=3	3	450.545	-0.097063	0.00021488	95.417	yes	0.964	1.309	0.925	0.813	1.09	0.899
82	AAGHPGDPESQQR	Q9Y490	Talin-1 OS=Homo sapiens OX=9606 GN=TLN1 PE=1 SV=3	2	675.313	-0.51036	0.0027382	70.089	yes	1.199	0.974	1.113	1.067	0.771	0.875
83	AAGNECPELQPPVHGK	P48740	Mannan-binding lectin serine protease 1 OS=Homo sapiens OX=9606 GN=MASP1 PE=1 SV=3	3	568.611	-0.56149	0.01327	41.695	yes	0.932	0.941	0.893	0.996	1.224	1.014
84	AAGNECPELQPPVHGK	P48740	Mannan-binding lectin serine protease 1 OS=Homo sapiens OX=9606 GN=MASP1 PE=1 SV=3	3	568.611	-0.66877	1.6231e-05	74.296	yes	NA	NA	NA	NA	NA	NA
85	AAGNECPELQPPVHGK	P48740	Mannan-binding lectin serine protease 1 OS=Homo sapiens OX=9606 GN=MASP1 PE=1 SV=3	4	426.71	0.10617	1.5226e-05	73.834	yes	1.065	1.048	0.871	1.033	1.101	0.882
86	AAHDNMDIDK	Q9H444	Charged multivesicular body protein 4b OS=Homo sapiens OX=9606 GN=CHMP4B PE=1 SV=1	3	377.17	-0.47469	0.00079606	77.062	yes	1.246	1.066	1.16	0.78	0.813	0.934
87	AAHGVLLQALDEMR	Q8WZA9	Immunity-related GTPase family Q protein OS=Homo sapiens OX=9606 GN=IRGQ PE=1 SV=1	3	508.605	0.32491	0.022398	40.477	yes	NA	NA	NA	NA	NA	NA
88	AAHSEGNTTAGLDMR	P78371	T-complex protein 1 subunit beta OS=Homo sapiens OX=9606 GN=CCT2 PE=1 SV=4	3	516.235	-0.8132	0.012948	41.542	yes	NA	NA	NA	NA	NA	NA
89	AAIDAVDNK	Q9P2G1	Ankyrin repeat and IBR domain-containing protein 1 OS=Homo sapiens OX=9606 GN=ANKIB1 PE=1 SV=3	2	458.74	0.052107	0.006541	80.706	yes	1.196	1.535	0.695	0.901	0.732	0.942
90	AAIHYGILDDK	Q9H0B8	Cysteine-rich secretory protein LCCL domain-containing 2 OS=Homo sapiens OX=9606 GN=CRISPLD2 PE=2 SV=1	3	405.884	-0.035384	0.0092651	54.259	yes	NA	NA	NA	NA	NA	NA
91	AAILPTSIFLTNK	O14744	Protein arginine N-methyltransferase 5 OS=Homo sapiens OX=9606 GN=PRMT5 PE=1 SV=4	3	463.61	-0.15198	0.00020263	98.156	yes	NA	NA	NA	NA	NA	NA
92	AAILQTEVDALR	Q8IUD2	ELKS/Rab6-interacting/CAST family member 1 OS=Homo sapiens OX=9606 GN=ERC1 PE=1 SV=1	2	650.367	-0.12914	2.3879e-19	164.13	yes	1.13	1.149	1.052	0.788	0.921	0.961
93	AAISGENAGLVR	P19827	Inter-alpha-trypsin inhibitor heavy chain H1 OS=Homo sapiens OX=9606 GN=ITIH1 PE=1 SV=3	2	579.317	-0.56837	0.00047272	98.942	yes	NA	NA	NA	NA	NA	NA
94	AAITSYEK	P30273	High affinity immunoglobulin epsilon receptor subunit gamma OS=Homo sapiens OX=9606 GN=FCER1G PE=1 SV=1	2	441.732	1.1366	0.0034321	117.89	yes	1.123	1.105	1.3	0.854	0.853	0.766
95	AAITSYEK	P30273	High affinity immunoglobulin epsilon receptor subunit gamma OS=Homo sapiens OX=9606 GN=FCER1G PE=1 SV=1	3	294.824	1.1966	0.0026063	86.794	yes	0.917	1.056	1.45	0.836	0.792	0.949
96	AAITSYEK	P30273	High affinity immunoglobulin epsilon receptor subunit gamma OS=Homo sapiens OX=9606 GN=FCER1G PE=1 SV=1	2	441.732	1.2917	0.014515	82.645	yes	NA	NA	NA	NA	NA	NA
97	AAITSYEK	P30273	High affinity immunoglobulin epsilon receptor subunit gamma OS=Homo sapiens OX=9606 GN=FCER1G PE=1 SV=1	3	294.824	1.4748	0.0026063	86.794	yes	NA	NA	NA	NA	NA	NA
98	AALEACHK	P11766	Alcohol dehydrogenase class-3 OS=Homo sapiens OX=9606 GN=ADH5 PE=1 SV=4	2	450.224	0.13657	0.0029362	123.72	yes	0.96	1.068	1.172	1.069	0.934	0.796
99	AALEELVK	P12081	Histidine--tRNA ligase, cytoplasmic OS=Homo sapiens OX=9606 GN=HARS PE=1 SV=2	2	436.758	0.0050149	0.0115	85.676	yes	NA	NA	NA	NA	NA	NA
100	AALQALK	Q9H444	Charged multivesicular body protein 4b OS=Homo sapiens OX=9606 GN=CHMP4B PE=1 SV=1	2	357.729		0.0084919	97.068	yes	NA	NA	NA	NA	NA	NA
101	AALVDLEPGTMDSVR	Q9BUF5	Tubulin beta-6 chain OS=Homo sapiens OX=9606 GN=TUBB6 PE=1 SV=1	2	787.398	-0.12459	0.00018334	79.652	yes	1.046	1.063	1.164	0.996	0.926	0.803
102	AALVDLEPGTMDSVR	Q9BUF5	Tubulin beta-6 chain OS=Homo sapiens OX=9606 GN=TUBB6 PE=1 SV=1	3	525.268	-0.19447	0.00054128	62.357	yes	NA	NA	NA	NA	NA	NA
103	AAMEPIVISAK	Q9Y490	Talin-1 OS=Homo sapiens OX=9606 GN=TLN1 PE=1 SV=3	2	573.315	-0.80711	0.0217	59.198	yes	NA	NA	NA	NA	NA	NA
104	AAMEPIVISAK	Q9Y490	Talin-1 OS=Homo sapiens OX=9606 GN=TLN1 PE=1 SV=3	3	382.546	-0.50662	0.0021508	62.466	yes	0.949	0.962	1.3	0.926	1.05	0.812
105	AAMEPIVISAK	Q9Y490	Talin-1 OS=Homo sapiens OX=9606 GN=TLN1 PE=1 SV=3	3	377.214	-0.57951	0.00019224	82.008	yes	NA	NA	NA	NA	NA	NA
106	AAMEPIVISAK	Q9Y490	Talin-1 OS=Homo sapiens OX=9606 GN=TLN1 PE=1 SV=3	2	565.318	-0.6816	6.8847e-23	176.78	yes	1.028	0.844	1.311	1.006	1.103	0.707
107	AAMEPIVISAK	Q9Y490	Talin-1 OS=Homo sapiens OX=9606 GN=TLN1 PE=1 SV=3	3	377.214	0.12187	0.0043253	60.255	yes	NA	NA	NA	NA	NA	NA
108	AANEVSSADVK	Q13449	Limbic system-associated membrane protein OS=Homo sapiens OX=9606 GN=LSAMP PE=1 SV=2	2	545.772	-0.96899	0.0035702	71.879	yes	1.144	1.11	1.11	0.887	0.874	0.874
109	AANFENHSGK	P18206	Vinculin OS=Homo sapiens OX=9606 GN=VCL PE=1 SV=4	3	358.837	-0.033584	0.023458	48.284	yes	1.022	0.95	1.64	0.909	0.889	0.59
110	AANGVVLATEK	P25787	Proteasome subunit alpha type-2 OS=Homo sapiens OX=9606 GN=PSMA2 PE=1 SV=2	2	537.295	-0.17195	0.0015871	102.87	yes	NA	NA	NA	NA	NA	NA
111	AANGVVLATEK	P25787	Proteasome subunit alpha type-2 OS=Homo sapiens OX=9606 GN=PSMA2 PE=1 SV=2	3	358.533		0.0016072	69.721	yes	NA	NA	NA	NA	NA	NA
112	AANVLLSEQGDVK	Q9P289	Serine/threonine-protein kinase 26 OS=Homo sapiens OX=9606 GN=STK26 PE=1 SV=2	2	672.362	-1.0602	0.0010164	86.944	no	1.115	1.026	1.112	0.777	0.983	0.986
113	AANVLLSEQGDVK	Q9P289	Serine/threonine-protein kinase 26 OS=Homo sapiens OX=9606 GN=STK26 PE=1 SV=2	3	448.577	-0.53946	0.00028547	83.53	no	0.894	1.008	0.983	0.985	1.156	0.974
114	AAPDITGHK	Q9Y639	Neuroplastin OS=Homo sapiens OX=9606 GN=NPTN PE=1 SV=2	3	303.831	0.75948	0.0016285	80.165	yes	1.398	1.378	1.148	0.626	0.542	0.907
115	AAPDITGHK	Q9Y639	Neuroplastin OS=Homo sapiens OX=9606 GN=NPTN PE=1 SV=2	2	455.243	0.53717	0.00093758	107.79	yes	1.301	1.293	1.133	0.713	0.777	0.783
116	AAPDITGHK	Q9Y639	Neuroplastin OS=Homo sapiens OX=9606 GN=NPTN PE=1 SV=2	3	303.831		0.0050533	63.816	yes	NA	NA	NA	NA	NA	NA
117	AAPDITGHK	Q9Y639	Neuroplastin OS=Homo sapiens OX=9606 GN=NPTN PE=1 SV=2	3	303.831	-0.12906	0.0061621	63.816	yes	NA	NA	NA	NA	NA	NA
118	AAPDITGHK	Q9Y639	Neuroplastin OS=Homo sapiens OX=9606 GN=NPTN PE=1 SV=2	3	303.831		0.0077249	57.859	yes	NA	NA	NA	NA	NA	NA
119	AAPDITGHK	Q9Y639	Neuroplastin OS=Homo sapiens OX=9606 GN=NPTN PE=1 SV=2	3	303.831	1.978	0.0072437	61.78	yes	1.179	1.19	0.985	0.875	0.791	0.981
120	AAPGQEPPEHMAELQR	O00391	Sulfhydryl oxidase 1 OS=Homo sapiens OX=9606 GN=QSOX1 PE=1 SV=3	3	587.618	-0.048941	0.00035055	61.265	yes	NA	NA	NA	NA	NA	NA
121	AAPGYHMAK	P06737	Glycogen phosphorylase, liver form OS=Homo sapiens OX=9606 GN=PYGL PE=1 SV=4	3	315.825	0.36067	0.006257	63.565	no	NA	NA	NA	NA	NA	NA
122	AAPGYHMAK	P06737	Glycogen phosphorylase, liver form OS=Homo sapiens OX=9606 GN=PYGL PE=1 SV=4	2	473.234	0.034501	0.00010365	132.57	no	NA	NA	NA	NA	NA	NA
123	AAPLWESK	Q9UGJ0	5'-AMP-activated protein kinase subunit gamma-2 OS=Homo sapiens OX=9606 GN=PRKAG2 PE=1 SV=1	2	451.243	-1.3117	0.0061022	97.431	yes	1.033	1.157	1.008	0.957	0.936	0.909
124	AAPPAPAAK	A6NFX1	Major facilitator superfamily domain-containing protein 2B OS=Homo sapiens OX=9606 GN=MFSD2B PE=1 SV=4	2	397.232	-1.0135	0.03516	60.91	yes	NA	NA	NA	NA	NA	NA
125	AAPSVTLFPPSSEELQANK	P0DOY3	Immunoglobulin lambda constant 3 OS=Homo sapiens OX=9606 GN=IGLC3 PE=1 SV=1	4	497.26	0.021628	7.0756e-21	135.55	no	1.054	1.009	0.897	0.967	1.001	1.071
126	AAPSVTLFPPSSEELQANK	P0DOY3	Immunoglobulin lambda constant 3 OS=Homo sapiens OX=9606 GN=IGLC3 PE=1 SV=1	2	993.513	0.7103	9.2259e-16	125.45	no	1.033	0.842	0.761	1.178	0.95	1.236
127	AAPSVTLFPPSSEELQANK	P0DOY3	Immunoglobulin lambda constant 3 OS=Homo sapiens OX=9606 GN=IGLC3 PE=1 SV=1	3	662.677	-0.018809	1.5615e-16	127.83	no	1.031	1.008	0.683	1.17	1.009	1.099
128	AAPSVTLFPPSSEELQANK	P0DOY3	Immunoglobulin lambda constant 3 OS=Homo sapiens OX=9606 GN=IGLC3 PE=1 SV=1	3	662.677	0.042577	3.7271e-33	160.03	no	1.066	1.091	0.902	1.014	0.947	0.979
129	AAPSVTLFPPSSEELQANK	P0DOY3	Immunoglobulin lambda constant 3 OS=Homo sapiens OX=9606 GN=IGLC3 PE=1 SV=1	4	497.26	0.237	8.8704e-27	153.48	no	1.012	0.921	0.826	1.187	0.936	1.118
130	AAPSVTLFPPSSEELQANK	P0DOY3	Immunoglobulin lambda constant 3 OS=Homo sapiens OX=9606 GN=IGLC3 PE=1 SV=1	2	993.513	0.64966	2.1855e-41	176.21	no	0.95	0.983	0.807	1.158	1.024	1.078
131	AAPSVTLFPPSSEELQANK	P0DOY3	Immunoglobulin lambda constant 3 OS=Homo sapiens OX=9606 GN=IGLC3 PE=1 SV=1	5	398.009	0.31169	0.00014738	60.307	no	1.061	1.046	0.844	1.069	0.94	1.041
132	AAPSVTLFPPSSEELQANK	P0DOY3	Immunoglobulin lambda constant 3 OS=Homo sapiens OX=9606 GN=IGLC3 PE=1 SV=1	4	497.26	0.53372	0.026143	34.262	no	NA	NA	NA	NA	NA	NA
133	AAPSVTLFPPSSEELQANK	P0DOY3	Immunoglobulin lambda constant 3 OS=Homo sapiens OX=9606 GN=IGLC3 PE=1 SV=1	3	662.677	0.26093	0.0010035	53.255	no	1.123	1.013	0.88	0.668	1.245	1.072
134	AAPSVTLFPPSSEELQANK	P0DOY3	Immunoglobulin lambda constant 3 OS=Homo sapiens OX=9606 GN=IGLC3 PE=1 SV=1	3	662.677	0.29828	8.8175e-07	73.279	no	0.787	1.207	0.921	1.067	0.774	1.244
135	AAPSVTLFPPSSEELQANK	P0DOY3	Immunoglobulin lambda constant 3 OS=Homo sapiens OX=9606 GN=IGLC3 PE=1 SV=1	4	497.26	0.33724	4.3753e-12	100.04	no	0.956	1.053	0.831	1.242	0.992	0.926
136	AAPSVTLFPPSSEELQANK	P0DOY3	Immunoglobulin lambda constant 3 OS=Homo sapiens OX=9606 GN=IGLC3 PE=1 SV=1	3	662.677	0.16658	7.6365e-10	83.404	no	NA	NA	NA	NA	NA	NA
137	AAPSVTLFPPSSEELQANK	P0DOY3	Immunoglobulin lambda constant 3 OS=Homo sapiens OX=9606 GN=IGLC3 PE=1 SV=1	3	662.677		3.5431e-36	109.04	no	NA	NA	NA	NA	NA	NA
138	AAPSVTLFPPSSEELQANK	P0DOY3	Immunoglobulin lambda constant 3 OS=Homo sapiens OX=9606 GN=IGLC3 PE=1 SV=1	3	662.677	0.075146	6.9795e-06	68.243	no	NA	NA	NA	NA	NA	NA
139	AAPSVTLFPPSSEELQANK	P0DOY3	Immunoglobulin lambda constant 3 OS=Homo sapiens OX=9606 GN=IGLC3 PE=1 SV=1	3	662.677	0.1581	4.5126e-05	61.821	no	0.89	1.044	1.148	1.012	0.923	0.983
140	AAPSVTLFPPSSEELQANK	P0DOY3	Immunoglobulin lambda constant 3 OS=Homo sapiens OX=9606 GN=IGLC3 PE=1 SV=1	4	497.26	0.24619	0.00077974	53.536	no	NA	NA	NA	NA	NA	NA
141	AAPSVTLFPPSSEELQANK	P0DOY3	Immunoglobulin lambda constant 3 OS=Homo sapiens OX=9606 GN=IGLC3 PE=1 SV=1	3	662.677	-0.12897	7.6216e-12	93.226	no	NA	NA	NA	NA	NA	NA
142	AAPSVTLFPPSSEELQANK	P0DOY3	Immunoglobulin lambda constant 3 OS=Homo sapiens OX=9606 GN=IGLC3 PE=1 SV=1	3	662.677		6.3436e-19	84.653	no	NA	NA	NA	NA	NA	NA
143	AAPSVTLFPPSSEELQANK	P0DOY3	Immunoglobulin lambda constant 3 OS=Homo sapiens OX=9606 GN=IGLC3 PE=1 SV=1	3	663.005	-0.25187	3.5904e-13	118.31	no	1.022	1.032	0.829	1.038	0.977	1.102
144	AAPTPAR	Q9HAB3	Solute carrier family 52, riboflavin transporter, member 2 OS=Homo sapiens OX=9606 GN=SLC52A2 PE=1 SV=1	2	342.195	-2.1834	0.044073	76.847	yes	1.008	1.258	1.306	0.811	0.805	0.812
145	AAPTPAR	Q9HAB3	Solute carrier family 52, riboflavin transporter, member 2 OS=Homo sapiens OX=9606 GN=SLC52A2 PE=1 SV=1	2	342.195	-1.0141	0.032983	82.305	yes	1.086	1.099	1.289	0.903	0.82	0.803
146	AAQASDLEK	P37837	Transaldolase OS=Homo sapiens OX=9606 GN=TALDO1 PE=1 SV=2	2	466.738	-0.75394	0.0085644	76.332	yes	NA	NA	NA	NA	NA	NA
147	AAQDFFSTCR	P06132	Uroporphyrinogen decarboxylase OS=Homo sapiens OX=9606 GN=UROD PE=1 SV=2	2	601.767	0.31863	0.0001548	113.42	yes	0.965	0.92	1.183	1.023	1.032	0.877
148	AAQDFFSTCR	P06132	Uroporphyrinogen decarboxylase OS=Homo sapiens OX=9606 GN=UROD PE=1 SV=2	2	601.767	-0.062674	0.013397	66.267	yes	NA	NA	NA	NA	NA	NA
149	AAQEEYVK	P04075	Fructose-bisphosphate aldolase A OS=Homo sapiens OX=9606 GN=ALDOA PE=1 SV=2	2	469.235	0.79755	0.010106	88.495	yes	NA	NA	NA	NA	NA	NA
150	AAQEEYVK	P04075	Fructose-bisphosphate aldolase A OS=Homo sapiens OX=9606 GN=ALDOA PE=1 SV=2	3	313.159	1.5867	0.0080602	69.598	yes	1.137	1.221	1.412	0.752	0.683	0.795
151	AAQLCGAGMAAVVDK	P19367	Hexokinase-1 OS=Homo sapiens OX=9606 GN=HK1 PE=1 SV=3	3	487.911	0.33289	2.8147e-05	87.519	yes	NA	NA	NA	NA	NA	NA
152	AAQVTIQSSGTFSSK	P01023	Alpha-2-macroglobulin OS=Homo sapiens OX=9606 GN=A2M PE=1 SV=3	3	504.595	-0.045071	3.564e-17	148.7	yes	1.056	0.964	0.885	1.125	1.1	0.87
153	AAQVTIQSSGTFSSK	P01023	Alpha-2-macroglobulin OS=Homo sapiens OX=9606 GN=A2M PE=1 SV=3	2	756.389	-0.11814	9.0557e-68	211.78	yes	0.968	0.887	0.958	1.129	1.09	0.969
154	AASAAQR	Q9Y490	Talin-1 OS=Homo sapiens OX=9606 GN=TLN1 PE=1 SV=3	2	337.683	-0.22872	0.011542	115.69	yes	NA	NA	NA	NA	NA	NA
155	AASDELSK	P18206	Vinculin OS=Homo sapiens OX=9606 GN=VCL PE=1 SV=4	2	410.706	-0.47279	0.004886	103.55	yes	1.213	1.164	1.307	0.816	0.756	0.744
156	AASDELSK	P18206	Vinculin OS=Homo sapiens OX=9606 GN=VCL PE=1 SV=4	3	274.14	-0.29125	0.0023375	89.296	yes	1.153	1.15	1.191	0.81	0.888	0.808
157	AASDIAMTELPPTHPIR	P62258	14-3-3 protein epsilon OS=Homo sapiens OX=9606 GN=YWHAE PE=1 SV=1	3	612.649	-0.83487	1.0862e-07	84.859	yes	NA	NA	NA	NA	NA	NA
158	AASDIAMTELPPTHPIR	P62258	14-3-3 protein epsilon OS=Homo sapiens OX=9606 GN=YWHAE PE=1 SV=1	3	607.317	-0.71121	3.564e-05	64.588	yes	NA	NA	NA	NA	NA	NA
159	AASDIAMTELPPTHPIR	P62258	14-3-3 protein epsilon OS=Homo sapiens OX=9606 GN=YWHAE PE=1 SV=1	3	607.317	0.2329	7.0199e-08	98.281	yes	1.123	1.196	1.147	0.758	0.686	1.089
160	AASDIAMTELPPTHPIR	P62258	14-3-3 protein epsilon OS=Homo sapiens OX=9606 GN=YWHAE PE=1 SV=1	2	910.472		2.2136e-23	103.04	yes	NA	NA	NA	NA	NA	NA
161	AASDLMSYCEQHAR	O60262	Guanine nucleotide-binding protein G(I)/G(S)/G(O) subunit gamma-7 OS=Homo sapiens OX=9606 GN=GNG7 PE=1 SV=1	3	546.905	-0.13575	0.00069979	64.798	yes	NA	NA	NA	NA	NA	NA
162	AASGFNAMEDAQTLR	P09525	Annexin A4 OS=Homo sapiens OX=9606 GN=ANXA4 PE=1 SV=4	2	799.367	1.0048	0.0067915	57.794	yes	NA	NA	NA	NA	NA	NA
163	AASGFNAMEDAQTLR	P09525	Annexin A4 OS=Homo sapiens OX=9606 GN=ANXA4 PE=1 SV=4	3	533.247	0.20492	0.0009084	59.68	yes	0.909	1.088	0.866	0.853	0.974	1.31
164	AASGFNAMEDAQTLR	P09525	Annexin A4 OS=Homo sapiens OX=9606 GN=ANXA4 PE=1 SV=4	2	799.367	-0.063935	0.011826	52.966	yes	1.115	1.084	1.297	0.94	0.859	0.705
165	AASGFNAMEDAQTLR	P09525	Annexin A4 OS=Homo sapiens OX=9606 GN=ANXA4 PE=1 SV=4	2	791.37	0.16726	1.9459e-23	162.81	yes	1.174	1.012	1.423	0.862	0.798	0.731
166	AASGFNAMEDAQTLR	P09525	Annexin A4 OS=Homo sapiens OX=9606 GN=ANXA4 PE=1 SV=4	3	527.916	0.072393	6.1112e-06	107.11	yes	1.083	0.933	1.454	0.79	0.945	0.795
167	AASGTQNNVLR	P10643	Complement component C7 OS=Homo sapiens OX=9606 GN=C7 PE=1 SV=2	2	565.799	-0.023336	2.2375e-16	164.81	yes	0.932	0.842	1.261	1.084	0.985	0.896
168	AASGTTGTYQEWK	P04114	Apolipoprotein B-100 OS=Homo sapiens OX=9606 GN=APOB PE=1 SV=2	3	467.221	-0.04444	9.2587e-05	107.17	yes	0.863	0.905	1.22	1.071	1.122	0.818
169	AASGTTGTYQEWK	P04114	Apolipoprotein B-100 OS=Homo sapiens OX=9606 GN=APOB PE=1 SV=2	2	700.328	-0.19792	2.3725e-21	167.32	yes	0.9	0.787	1.411	1.05	1.128	0.724
170	AASSLNLSNGETESVK	O95819	Mitogen-activated protein kinase kinase kinase kinase 4 OS=Homo sapiens OX=9606 GN=MAP4K4 PE=1 SV=2	3	536.269	-0.29397	0.0079357	45.876	yes	NA	NA	NA	NA	NA	NA
171	AATGECTATVGK	P01042	Kininogen-1 OS=Homo sapiens OX=9606 GN=KNG1 PE=1 SV=2	2	583.28	-0.44321	4.1258e-19	160.38	yes	1.055	1.087	0.921	1.041	0.981	0.914
172	AATGECTATVGK	P01042	Kininogen-1 OS=Homo sapiens OX=9606 GN=KNG1 PE=1 SV=2	3	389.189	0.15199	0.00029416	75.819	yes	NA	NA	NA	NA	NA	NA
173	AATGECTATVGK	P01042	Kininogen-1 OS=Homo sapiens OX=9606 GN=KNG1 PE=1 SV=2	2	583.28	-0.77855	6.3833e-14	152.47	yes	0.99	1.095	0.89	1.066	0.969	0.991
174	AATIIEER	Q02952	A-kinase anchor protein 12 OS=Homo sapiens OX=9606 GN=AKAP12 PE=1 SV=4	2	451.751	0.42876	0.019777	77.355	yes	NA	NA	NA	NA	NA	NA
175	AATLDPGYYTYR	Q9BX79	Receptor for retinol uptake STRA6 OS=Homo sapiens OX=9606 GN=STRA6 PE=1 SV=1	2	695.836	-0.61082	3.429e-05	120.75	yes	0.973	0.992	1.278	0.96	0.85	0.948
176	AATMEVK	P58107	Epiplakin OS=Homo sapiens OX=9606 GN=EPPK1 PE=1 SV=3	3	255.799	-0.13852	0.033881	50.025	yes	1.127	1.253	1.085	0.916	0.831	0.789
177	AATSPALFNR	Q14204	Cytoplasmic dynein 1 heavy chain 1 OS=Homo sapiens OX=9606 GN=DYNC1H1 PE=1 SV=5	2	524.283	-0.030697	0.0011875	85.622	yes	1.094	1.17	1.1	0.835	0.952	0.849
178	AATSTLSVCDFLGEK	Q8N128	Protein FAM177A1 OS=Homo sapiens OX=9606 GN=FAM177A1 PE=1 SV=1	3	533.596	0.021749	0.00018088	71.031	yes	0.969	0.996	0.833	1.12	1.095	0.987
179	AATVGSLAGQPLQER	P02649	Apolipoprotein E OS=Homo sapiens OX=9606 GN=APOE PE=1 SV=1	2	749.405	-0.34331	2.7843e-23	160.03	yes	0.943	0.938	0.877	1.148	1.068	1.026
180	AATVGSLAGQPLQER	P02649	Apolipoprotein E OS=Homo sapiens OX=9606 GN=APOE PE=1 SV=1	3	499.939	-0.24838	8.3105e-11	133.48	yes	1.11	1.118	0.906	0.814	0.873	1.179
181	AATVGSLAGQPLQER	P02649	Apolipoprotein E OS=Homo sapiens OX=9606 GN=APOE PE=1 SV=1	2	749.405	0.28054	2.1094e-05	107.73	yes	NA	NA	NA	NA	NA	NA
182	AATVGSLAGQPLQER	P02649	Apolipoprotein E OS=Homo sapiens OX=9606 GN=APOE PE=1 SV=1	3	499.939	0.10079	7.9499e-09	125.73	yes	0.98	1.117	0.688	1.201	1.146	0.868
183	AATVGSLAGQPLQER	P02649	Apolipoprotein E OS=Homo sapiens OX=9606 GN=APOE PE=1 SV=1	2	749.405	-0.22715	1.8491e-06	118.62	yes	NA	NA	NA	NA	NA	NA
184	AATVGSLAGQPLQER	P02649	Apolipoprotein E OS=Homo sapiens OX=9606 GN=APOE PE=1 SV=1	2	749.897	0.26465	1.5776e-06	128.74	yes	1.048	1.02	1.044	0.932	0.963	0.992
185	AATVTGK	P02786	Transferrin receptor protein 1 OS=Homo sapiens OX=9606 GN=TFRC PE=1 SV=2	2	324.19	0.042909	0.012191	109.01	yes	NA	NA	NA	NA	NA	NA
186	AAVAADAK	P19440	Glutathione hydrolase 1 proenzyme OS=Homo sapiens OX=9606 GN=GGT1 PE=1 SV=2	2	358.701	0.24255	0.02045	76.679	yes	NA	NA	NA	NA	NA	NA
187	AAVAAGCR	P28838	Cytosol aminopeptidase OS=Homo sapiens OX=9606 GN=LAP3 PE=1 SV=3	2	388.198	-1.4432	0.0060833	97.473	yes	1.118	0.922	1.011	1.042	1.047	0.86
188	AAVAQASR	Q92614	Unconventional myosin-XVIIIa OS=Homo sapiens OX=9606 GN=MYO18A PE=1 SV=3	2	387.217	-1.1705	0.047735	63.673	yes	1.052	1.124	1.07	0.944	0.951	0.859
189	AAVAWEAGK	P11766	Alcohol dehydrogenase class-3 OS=Homo sapiens OX=9606 GN=ADH5 PE=1 SV=4	2	451.74	5.1134e-05	0.00076513	111.61	yes	1.061	1.117	1.114	0.961	0.873	0.874
190	AAVCTTLK	Q8NB49	Phospholipid-transporting ATPase IG OS=Homo sapiens OX=9606 GN=ATP11C PE=1 SV=3	2	432.236	-0.26509	0.024139	73.573	yes	NA	NA	NA	NA	NA	NA
191	AAVDGLSK	Q13155	Aminoacyl tRNA synthase complex-interacting multifunctional protein 2 OS=Homo sapiens OX=9606 GN=AIMP2 PE=1 SV=2	2	380.714	0.10593	0.013169	83.998	yes	NA	NA	NA	NA	NA	NA
192	AAVFHEK	P12110	Collagen alpha-2(VI) chain OS=Homo sapiens OX=9606 GN=COL6A2 PE=1 SV=4	3	267.813	0.21979	0.019905	64.803	yes	0.998	0.953	1.067	1.111	1.055	0.816
193	AAVFHEK	P12110	Collagen alpha-2(VI) chain OS=Homo sapiens OX=9606 GN=COL6A2 PE=1 SV=4	2	401.216	0.38809	0.014486	101.64	yes	0.958	1.002	1.044	0.934	1.092	0.97
194	AAVFHEK	P12110	Collagen alpha-2(VI) chain OS=Homo sapiens OX=9606 GN=COL6A2 PE=1 SV=4	3	267.813	1.0206	0.0083594	81.381	yes	NA	NA	NA	NA	NA	NA
195	AAVFHEK	P12110	Collagen alpha-2(VI) chain OS=Homo sapiens OX=9606 GN=COL6A2 PE=1 SV=4	2	401.216	0.56368	0.014939	100.19	yes	0.982	1.028	1.047	1.037	0.897	1.01
196	AAVHLEGK	P18206	Vinculin OS=Homo sapiens OX=9606 GN=VCL PE=1 SV=4	2	412.735	0.14322	0.0050737	102.51	yes	1.163	1.2	1.2	0.832	0.778	0.827
197	AAVLEAMTAFR	P13716	Delta-aminolevulinic acid dehydratase OS=Homo sapiens OX=9606 GN=ALAD PE=1 SV=1	2	590.313	0.20989	0.04555	52.247	yes	NA	NA	NA	NA	NA	NA
198	AAVMVHQLSK	P35222	Catenin beta-1 OS=Homo sapiens OX=9606 GN=CTNNB1 PE=1 SV=1	3	361.871	0.51046	0.00057947	80.688	yes	NA	NA	NA	NA	NA	NA
199	AAVPDAVGK	P05023	Sodium/potassium-transporting ATPase subunit alpha-1 OS=Homo sapiens OX=9606 GN=ATP1A1 PE=1 SV=1	3	276.492	-2.6265	0.012969	57.59	yes	NA	NA	NA	NA	NA	NA
200	AAVPSGASTGIYEALELR	P06733	Alpha-enolase OS=Homo sapiens OX=9606 GN=ENO1 PE=1 SV=2	3	602.32	0.035998	4.5033e-10	117.18	no	0.944	1.3	0.898	0.991	0.913	0.954
201	AAVPSIK	P00558	Phosphoglycerate kinase 1 OS=Homo sapiens OX=9606 GN=PGK1 PE=1 SV=3	2	343.216	-0.48421	0.022946	89.142	yes	1.021	0.962	1.25	1.046	0.95	0.772
204	AAWEAYLSR	P11172	Uridine 5'-monophosphate synthase OS=Homo sapiens OX=9606 GN=UMPS PE=1 SV=1	2	533.769	0.61581	0.0042669	85.622	yes	0.967	0.949	1.059	1.012	0.998	1.015
205	AAYDIEVNTR	O75955	Flotillin-1 OS=Homo sapiens OX=9606 GN=FLOT1 PE=1 SV=3	2	576.288	-1.1862	0.0005925	94.82	yes	1.108	1.155	1.065	0.933	0.901	0.837
206	AAYLQETGKPLDETLK	P04083	Annexin A1 OS=Homo sapiens OX=9606 GN=ANXA1 PE=1 SV=2	3	592.984	-0.073158	2.1891e-25	168.68	yes	1.437	1.271	1.373	0.68	0.613	0.626
207	AAYLQETGKPLDETLK	P04083	Annexin A1 OS=Homo sapiens OX=9606 GN=ANXA1 PE=1 SV=2	4	444.99	0.11032	2.9903e-24	162.29	yes	1.344	1.191	1.465	0.745	0.639	0.616
208	AAYLQETGKPLDETLK	P04083	Annexin A1 OS=Homo sapiens OX=9606 GN=ANXA1 PE=1 SV=2	3	592.984	-0.5718	0.00012096	70.654	yes	NA	NA	NA	NA	NA	NA
209	AAYPDLENPPLLVTPSQQAK	P54136	Arginine--tRNA ligase, cytoplasmic OS=Homo sapiens OX=9606 GN=RARS PE=1 SV=2	3	718.048	0.56693	2.8617e-12	94.387	yes	1.062	1.067	0.901	1.18	0.736	1.053
210	ACAAQTK	P17980	26S proteasome regulatory subunit 6A OS=Homo sapiens OX=9606 GN=PSMC3 PE=1 SV=3	2	375.184	-0.9712	0.017596	95.531	yes	1.108	1.148	0.929	0.992	0.897	0.927
211	ACADATLSQITNNIDPVGR	P62873	Guanine nucleotide-binding protein G(I)/G(S)/G(T) subunit beta-1 OS=Homo sapiens OX=9606 GN=GNB1 PE=1 SV=3	3	672.665	0.49699	3.3683e-52	186.94	yes	1.157	1.252	0.884	0.932	0.815	0.96
212	ACADATLSQITNNIDPVGR	P62873	Guanine nucleotide-binding protein G(I)/G(S)/G(T) subunit beta-1 OS=Homo sapiens OX=9606 GN=GNB1 PE=1 SV=3	2	1008.49	0.59559	3.7953e-91	221.51	yes	1.257	1.261	0.996	0.806	0.695	0.986
213	ACAELHQNVNVK	Q96QK1	Vacuolar protein sorting-associated protein 35 OS=Homo sapiens OX=9606 GN=VPS35 PE=1 SV=2	3	461.566	-0.0081752	0.00012766	88.338	yes	1.169	1.128	0.86	1.062	0.858	0.923
214	ACANDLLVDEFLK	Q99683	Mitogen-activated protein kinase kinase kinase 5 OS=Homo sapiens OX=9606 GN=MAP3K5 PE=1 SV=1	3	503.254	0.018635	0.00022781	91.62	yes	0.885	0.826	1.036	1.15	1	1.103
215	ACANDLLVDEFLK	Q99683	Mitogen-activated protein kinase kinase kinase 5 OS=Homo sapiens OX=9606 GN=MAP3K5 PE=1 SV=1	2	754.377	-0.30195	0.0009839	89.231	yes	0.953	0.725	0.897	1.157	1.258	1.011
216	ACANPAAGSVILLENLR	P00558	Phosphoglycerate kinase 1 OS=Homo sapiens OX=9606 GN=PGK1 PE=1 SV=3	3	590.317	-0.0096632	2.823e-29	169.02	yes	0.99	1.141	0.84	1.05	0.915	1.063
217	ACANPAAGSVILLENLR	P00558	Phosphoglycerate kinase 1 OS=Homo sapiens OX=9606 GN=PGK1 PE=1 SV=3	2	884.972	-0.40722	1.7166e-20	151.31	yes	1.117	0.986	0.995	0.991	0.947	0.963
218	ACANPAAGSVILLENLR	P00558	Phosphoglycerate kinase 1 OS=Homo sapiens OX=9606 GN=PGK1 PE=1 SV=3	3	590.317	0.1847	1.2796e-16	143.88	yes	0.981	1.408	0.812	0.964	0.665	1.17
219	ACANPAAGSVILLENLR	P00558	Phosphoglycerate kinase 1 OS=Homo sapiens OX=9606 GN=PGK1 PE=1 SV=3	2	884.972	0.023371	3.6161e-58	200.71	yes	1.056	1.198	0.924	1.004	0.851	0.967
220	ACANPAAGSVILLENLR	P00558	Phosphoglycerate kinase 1 OS=Homo sapiens OX=9606 GN=PGK1 PE=1 SV=3	3	590.317	0.14717	1.5933e-09	117.2	yes	1.011	1.084	1.164	0.96	0.828	0.954
221	ACCGVPCK	P12111	Collagen alpha-3(VI) chain OS=Homo sapiens OX=9606 GN=COL6A3 PE=1 SV=5	2	476.196	-0.59224	0.0034303	117.93	yes	1.065	1.096	0.864	1.005	0.982	0.988
222	ACCGVPCK	P12111	Collagen alpha-3(VI) chain OS=Homo sapiens OX=9606 GN=COL6A3 PE=1 SV=5	3	317.8	-0.81602	0.025407	53.554	yes	0.94	1.148	0.997	0.993	0.953	0.97
223	ACCGVPCK	P12111	Collagen alpha-3(VI) chain OS=Homo sapiens OX=9606 GN=COL6A3 PE=1 SV=5	2	476.196	0.28194	0.0047222	104.45	yes	0.952	1.15	0.995	1.017	0.911	0.976
224	ACCGVPCK	P12111	Collagen alpha-3(VI) chain OS=Homo sapiens OX=9606 GN=COL6A3 PE=1 SV=5	3	317.8	0.65344	0.014347	60.788	yes	0.96	1.282	0.922	1.023	0.902	0.911
225	ACCGVPCK	P12111	Collagen alpha-3(VI) chain OS=Homo sapiens OX=9606 GN=COL6A3 PE=1 SV=5	2	476.196	0.24971	0.0034303	117.93	yes	0.931	1.163	0.941	1.13	0.917	0.919
226	ACDELVEEMEHYGK	O00469	Procollagen-lysine,2-oxoglutarate 5-dioxygenase 2 OS=Homo sapiens OX=9606 GN=PLOD2 PE=1 SV=2	3	570.576	-0.65633	6.6677e-05	102.52	yes	1.143	1.198	0.961	0.885	0.843	0.97
227	ACEAITVGK	P36915	Guanine nucleotide-binding protein-like 1 OS=Homo sapiens OX=9606 GN=GNL1 PE=1 SV=2	3	316.832	-0.60427	0.014788	56.258	yes	NA	NA	NA	NA	NA	NA
228	ACEFAGFQCQIQFGPHNEQK	Q9Y490	Talin-1 OS=Homo sapiens OX=9606 GN=TLN1 PE=1 SV=3	3	799.356	0.1612	1.7661e-52	184.78	yes	1.034	1.106	0.847	1.033	0.956	1.024
229	ACEFAGFQCQIQFGPHNEQK	Q9Y490	Talin-1 OS=Homo sapiens OX=9606 GN=TLN1 PE=1 SV=3	4	599.769	0.030743	3.1095e-17	129.89	yes	1.072	1.07	0.885	1.001	0.991	0.981
230	ACEFAGFQCQIQFGPHNEQK	Q9Y490	Talin-1 OS=Homo sapiens OX=9606 GN=TLN1 PE=1 SV=3	5	480.017	0.55475	2.2539e-13	108.71	yes	NA	NA	NA	NA	NA	NA
234	ACEVALEEIK	Q9Y6D6	Brefeldin A-inhibited guanine nucleotide-exchange protein 1 OS=Homo sapiens OX=9606 GN=ARFGEF1 PE=1 SV=2	2	581.295	0.43546	0.0017953	83.182	yes	0.986	1.031	0.947	1.054	0.985	0.998
235	ACFHCETCK	Q14847	LIM and SH3 domain protein 1 OS=Homo sapiens OX=9606 GN=LASP1 PE=1 SV=2	2	606.733	-0.6741	4.7507e-05	134.25	yes	1.24	1.315	0.972	0.879	0.736	0.857
236	ACGACPLWGK	P10643	Complement component C7 OS=Homo sapiens OX=9606 GN=C7 PE=1 SV=2	3	373.841	0.34435	8.0764e-05	101.54	yes	0.962	1.094	0.828	1.128	1.045	0.944
237	ACGACPLWGK	P10643	Complement component C7 OS=Homo sapiens OX=9606 GN=C7 PE=1 SV=2	2	560.257	-0.20113	7.6565e-06	133.23	yes	1.008	1.072	0.858	1.171	0.989	0.901
238	ACGCAAAPDVK	P24821	Tenascin OS=Homo sapiens OX=9606 GN=TNC PE=1 SV=3	2	560.25	-0.29458	0.00024092	94.692	yes	0.951	0.987	0.88	1.073	1.08	1.028
239	ACGCAAAPDVK	P24821	Tenascin OS=Homo sapiens OX=9606 GN=TNC PE=1 SV=3	3	373.836	0.6255	0.0018076	67.113	yes	NA	NA	NA	NA	NA	NA
240	ACGDSTLTQITAGLDPVGR	P62879	Guanine nucleotide-binding protein G(I)/G(S)/G(T) subunit beta-2 OS=Homo sapiens OX=9606 GN=GNB2 PE=1 SV=3	3	644.655	-0.61303	3.318e-26	145.69	yes	1.542	0.937	1.001	0.788	0.852	0.881
241	ACGDSTLTQITAGLDPVGR	P62879	Guanine nucleotide-binding protein G(I)/G(S)/G(T) subunit beta-2 OS=Homo sapiens OX=9606 GN=GNB2 PE=1 SV=3	2	966.478	-0.14848	3.5488e-143	259.34	yes	1.304	1.289	1.015	0.8	0.744	0.847
242	ACGEAHLK	Q9Y315	Deoxyribose-phosphate aldolase OS=Homo sapiens OX=9606 GN=DERA PE=1 SV=2	2	443.216	-1.3721	0.054149	61.679	yes	0.961	1.206	0.893	1.005	0.893	1.042
243	ACGLNFADLMAR	Q99536	Synaptic vesicle membrane protein VAT-1 homolog OS=Homo sapiens OX=9606 GN=VAT1 PE=1 SV=2	2	677.816	-0.19577	0.0093083	61.194	yes	1.363	1.357	1.054	0.7	0.762	0.765
244	ACGLNFADLMAR	Q99536	Synaptic vesicle membrane protein VAT-1 homolog OS=Homo sapiens OX=9606 GN=VAT1 PE=1 SV=2	2	677.816	0.21013	0.0054447	65.695	yes	1.093	1.214	1.03	0.978	0.8	0.885
245	ACGLNFADLMAR	Q99536	Synaptic vesicle membrane protein VAT-1 homolog OS=Homo sapiens OX=9606 GN=VAT1 PE=1 SV=2	2	669.818	0.4745	3.4301e-26	174.9	yes	1.345	1.681	0.979	0.689	0.674	0.633
246	ACGLNFADLMAR	Q99536	Synaptic vesicle membrane protein VAT-1 homolog OS=Homo sapiens OX=9606 GN=VAT1 PE=1 SV=2	3	446.881	0.28902	1.3351e-09	134.3	yes	1.085	1.174	1.013	1	0.778	0.951
247	ACGLVASNLNLKPGECLR	P09382	Galectin-1 OS=Homo sapiens OX=9606 GN=LGALS1 PE=1 SV=2	3	672.012	-0.059305	0.00059469	55.907	yes	1.311	1.239	1.023	0.851	0.755	0.821
248	ACGNFGIPCELR	P22234	Multifunctional protein ADE2 OS=Homo sapiens OX=9606 GN=PAICS PE=1 SV=3	2	697.321	0.44533	0.00092287	80.312	yes	1.05	1.16	0.994	0.976	0.86	0.96
249	ACGQIFCGK	O14964	Hepatocyte growth factor-regulated tyrosine kinase substrate OS=Homo sapiens OX=9606 GN=HGS PE=1 SV=1	2	520.736	-0.056533	0.0025865	93.649	yes	NA	NA	NA	NA	NA	NA
250	ACGVDYEVK	P49407	Beta-arrestin-1 OS=Homo sapiens OX=9606 GN=ARRB1 PE=1 SV=2	2	520.739	-0.9003	0.0058097	82.287	yes	0.889	1.364	0.897	1.025	0.856	0.97
251	ACGVDYEVK	P49407	Beta-arrestin-1 OS=Homo sapiens OX=9606 GN=ARRB1 PE=1 SV=2	3	347.495	0.20855	0.00018705	109.71	yes	1.108	1.075	1.009	0.922	0.905	0.98
252	ACGVLETIR	Q9Y4I1	Unconventional myosin-Va OS=Homo sapiens OX=9606 GN=MYO5A PE=1 SV=2	2	509.771	-0.06465	0.00070645	119.86	yes	1.073	1.153	0.898	1.003	0.949	0.925
253	ACGVNCHK	Q7LDG7	RAS guanyl-releasing protein 2 OS=Homo sapiens OX=9606 GN=RASGRP2 PE=1 SV=1	2	473.205	-2.0215	0.0010521	136.11	yes	0.995	1.109	0.879	0.985	0.959	1.073
254	ACGVNCHK	Q7LDG7	RAS guanyl-releasing protein 2 OS=Homo sapiens OX=9606 GN=RASGRP2 PE=1 SV=1	3	315.806	-1.2364	0.0095269	67.032	yes	1.155	1.163	0.904	0.936	0.986	0.855
255	ACIGDTLCQK	A0AVT1	Ubiquitin-like modifier-activating enzyme 6 OS=Homo sapiens OX=9606 GN=UBA6 PE=1 SV=1	3	389.183	0.35065	0.00095125	74.464	yes	NA	NA	NA	NA	NA	NA
256	ACIGDTLCQK	A0AVT1	Ubiquitin-like modifier-activating enzyme 6 OS=Homo sapiens OX=9606 GN=UBA6 PE=1 SV=1	2	583.271		0.0011902	79.659	yes	NA	NA	NA	NA	NA	NA
257	ACIPTGPYPCGK	P00742	Coagulation factor X OS=Homo sapiens OX=9606 GN=F10 PE=1 SV=2	3	440.874	-0.47381	0.00067022	71.066	yes	NA	NA	NA	NA	NA	NA
258	ACIPTGPYPCGK	P00742	Coagulation factor X OS=Homo sapiens OX=9606 GN=F10 PE=1 SV=2	3	440.874	-0.39634	0.0001222	93.096	yes	1.18	1.324	1.13	0.887	0.679	0.8
259	ACIPTGPYPCGK	P00742	Coagulation factor X OS=Homo sapiens OX=9606 GN=F10 PE=1 SV=2	2	660.807	-0.61214	2.4808e-06	130.56	yes	1.119	1.365	1.117	0.856	0.73	0.812
260	ACLDTAVENMPSLK	P49327	Fatty acid synthase OS=Homo sapiens OX=9606 GN=FASN PE=1 SV=3	3	516.918	0.44395	2.2631e-10	136.24	yes	1.024	1.002	0.853	1.073	0.969	1.079
261	ACLDTAVENMPSLK	P49327	Fatty acid synthase OS=Homo sapiens OX=9606 GN=FASN PE=1 SV=3	2	774.873	0.2987	1.703e-06	124.62	yes	0.885	1.056	0.866	1.092	1.033	1.068
262	ACLDYPVTSVLPPASLCK	P53801	Pituitary tumor-transforming gene 1 protein-interacting protein OS=Homo sapiens OX=9606 GN=PTTG1IP PE=1 SV=1	3	664.337	-0.22344	7.0615e-10	114.63	yes	1.198	1.199	0.988	0.985	0.88	0.751
263	ACLDYPVTSVLPPASLCK	P53801	Pituitary tumor-transforming gene 1 protein-interacting protein OS=Homo sapiens OX=9606 GN=PTTG1IP PE=1 SV=1	4	498.505	0.72046	6.6035e-09	105.39	yes	1.092	1.188	0.881	1.051	0.889	0.899
264	ACLDYPVTSVLPPASLCK	P53801	Pituitary tumor-transforming gene 1 protein-interacting protein OS=Homo sapiens OX=9606 GN=PTTG1IP PE=1 SV=1	2	996.002	0.82995	7.3698e-28	163.41	yes	1.151	1.19	0.961	0.932	0.827	0.939
265	ACLISLGYDVENDR	O43707	Alpha-actinin-4 OS=Homo sapiens OX=9606 GN=ACTN4 PE=1 SV=2	3	542.259	0.3374	0.00077624	63.364	yes	NA	NA	NA	NA	NA	NA
266	ACLISLGYDVENDR	O43707	Alpha-actinin-4 OS=Homo sapiens OX=9606 GN=ACTN4 PE=1 SV=2	2	812.885	0.36179	1.0625e-14	146.59	yes	1.237	1.568	0.959	0.86	0.573	0.803
267	ACLSALSEVK	P42356	Phosphatidylinositol 4-kinase alpha OS=Homo sapiens OX=9606 GN=PI4KA PE=1 SV=4	3	359.858	1.9567	0.0002737	85.807	yes	NA	NA	NA	NA	NA	NA
268	ACNCLLLK	P09104	Gamma-enolase OS=Homo sapiens OX=9606 GN=ENO2 PE=1 SV=3	2	496.257	-0.96462	0.0034792	116.73	yes	1.098	1.203	0.988	0.918	0.935	0.859
269	ACNDATLVQITSNMDSVGR	Q9HAV0	Guanine nucleotide-binding protein subunit beta-4 OS=Homo sapiens OX=9606 GN=GNB4 PE=1 SV=3	3	689.986	-0.079767	0.00014632	60.561	yes	0.833	0.988	0.846	0.989	1.163	1.181
270	ACNDATLVQITSNMDSVGR	Q9HAV0	Guanine nucleotide-binding protein subunit beta-4 OS=Homo sapiens OX=9606 GN=GNB4 PE=1 SV=3	2	1026.48	0.21889	9.1236e-33	163.85	yes	1.379	1.282	0.95	0.853	0.688	0.848
271	ACNLDVILGFDGSR	P12111	Collagen alpha-3(VI) chain OS=Homo sapiens OX=9606 GN=COL6A3 PE=1 SV=5	2	768.877	0.13903	1.8936e-21	159.18	yes	0.984	1.109	0.728	1.149	0.952	1.078
272	ACNLDVILGFDGSR	P12111	Collagen alpha-3(VI) chain OS=Homo sapiens OX=9606 GN=COL6A3 PE=1 SV=5	3	512.921	0.085786	0.0015571	59.68	yes	1.122	0.918	0.919	1.046	0.935	1.061
273	ACNLNLIGR	Q96SW2	Protein cereblon OS=Homo sapiens OX=9606 GN=CRBN PE=1 SV=1	2	515.777	0.3429	0.0021101	96.034	yes	NA	NA	NA	NA	NA	NA
274	ACNQLGQFLQHR	O95782	AP-2 complex subunit alpha-1 OS=Homo sapiens OX=9606 GN=AP2A1 PE=1 SV=3	3	491.246	0.3103	0.00011861	96.229	no	NA	NA	NA	NA	NA	NA
275	ACNQLGQFLQHR	O95782	AP-2 complex subunit alpha-1 OS=Homo sapiens OX=9606 GN=AP2A1 PE=1 SV=3	2	736.365	0.065875	5.6699e-06	126.71	no	1.2	1.14	0.955	0.992	0.794	0.918
276	ACPFLPVK	Q96RL7	Vacuolar protein sorting-associated protein 13A OS=Homo sapiens OX=9606 GN=VPS13A PE=1 SV=2	2	466.257	-0.44478	0.0096337	89.55	yes	0.969	1.13	0.871	1.014	0.979	1.036
277	ACQGAPCPIDGR	P35442	Thrombospondin-2 OS=Homo sapiens OX=9606 GN=THBS2 PE=1 SV=2	2	651.29	-0.4189	6.6481e-06	125.53	yes	0.945	1.274	1.086	0.87	0.919	0.907
278	ACQGQYETIER	Q9BXI6	TBC1 domain family member 10A OS=Homo sapiens OX=9606 GN=TBC1D10A PE=1 SV=1	2	677.806	-0.24148	1.7017e-07	134.56	yes	1.304	1.392	1.123	0.753	0.733	0.695
279	ACQSIYPLHDVFVR	P61247	40S ribosomal protein S3a OS=Homo sapiens OX=9606 GN=RPS3A PE=1 SV=2	3	568.956	-0.31609	0.00016522	79.614	yes	NA	NA	NA	NA	NA	NA
280	ACQVALDEIK	Q9Y6D5	Brefeldin A-inhibited guanine nucleotide-exchange protein 2 OS=Homo sapiens OX=9606 GN=ARFGEF2 PE=1 SV=3	2	573.795	-0.54003	0.00038048	99.5	yes	NA	NA	NA	NA	NA	NA
281	ACRVAEQAANDLR	Q7Z406	Myosin-14 OS=Homo sapiens OX=9606 GN=MYH14 PE=1 SV=2	2	737.857	0.11465	0.036593	56.569	yes	0.98	1.222	0.744	1.007	0.85	1.198
282	ACVMMQGR	P00491	Purine nucleoside phosphorylase OS=Homo sapiens OX=9606 GN=PNP PE=1 SV=2	2	476.712	-0.62977	0.037229	68.081	yes	NA	NA	NA	NA	NA	NA
283	ACYLSINPQK	P61163	Alpha-centractin OS=Homo sapiens OX=9606 GN=ACTR1A PE=1 SV=1	3	398.538	0.60811	0.00013249	95.502	yes	1.012	1.146	0.907	0.942	0.887	1.106
284	ACYLSINPQK	P61163	Alpha-centractin OS=Homo sapiens OX=9606 GN=ACTR1A PE=1 SV=1	2	597.303	-0.043922	0.00016036	110.39	yes	1.058	1.097	0.936	0.923	0.881	1.106
285	ACYLSINPQK	P61163	Alpha-centractin OS=Homo sapiens OX=9606 GN=ACTR1A PE=1 SV=1	3	398.538	0.52236	4.9819e-05	107.57	yes	1.176	1.191	1.045	0.801	0.898	0.888
286	ADAAEFWR	P22681	E3 ubiquitin-protein ligase CBL OS=Homo sapiens OX=9606 GN=CBL PE=1 SV=2	2	483.227	0.23254	0.037383	68.016	yes	1.119	1.233	0.998	0.902	0.815	0.933
287	ADADTMK	P50281	Matrix metalloproteinase-14 OS=Homo sapiens OX=9606 GN=MMP14 PE=1 SV=3	2	376.168	-0.31635	0.018782	94.114	yes	1.121	1.378	1.074	0.945	0.718	0.765
288	ADAECYTAMK	O94905	Erlin-2 OS=Homo sapiens OX=9606 GN=ERLIN2 PE=1 SV=1	2	580.242	0.54948	2.5612e-06	137.89	yes	NA	NA	NA	NA	NA	NA
289	ADAEYYAAHK	O75477	Erlin-1 OS=Homo sapiens OX=9606 GN=ERLIN1 PE=1 SV=2	3	380.177	0.81383	0.00025347	86.898	yes	NA	NA	NA	NA	NA	NA
290	ADALQAGASQFETSAAK	Q15836	Vesicle-associated membrane protein 3 OS=Homo sapiens OX=9606 GN=VAMP3 PE=1 SV=3	3	555.941	-0.046621	8.3055e-08	92.633	yes	NA	NA	NA	NA	NA	NA
291	ADALQAGASQFETSAAK	Q15836	Vesicle-associated membrane protein 3 OS=Homo sapiens OX=9606 GN=VAMP3 PE=1 SV=3	3	555.941	-1.848	0.001639	51.798	yes	NA	NA	NA	NA	NA	NA
292	ADALQAGASQFETSAAK	Q15836	Vesicle-associated membrane protein 3 OS=Homo sapiens OX=9606 GN=VAMP3 PE=1 SV=3	2	833.408	-1.7281	3.6595e-27	161.08	yes	1.162	1.088	0.988	0.984	0.895	0.883
293	ADCASGIFLAAEK	O43747	AP-1 complex subunit gamma-1 OS=Homo sapiens OX=9606 GN=AP1G1 PE=1 SV=5	3	451.555	-0.62912	0.00026363	84.892	yes	NA	NA	NA	NA	NA	NA
294	ADCASGIFLAAEK	O43747	AP-1 complex subunit gamma-1 OS=Homo sapiens OX=9606 GN=AP1G1 PE=1 SV=5	2	676.829	-0.41245	0.00096295	90.707	yes	NA	NA	NA	NA	NA	NA
295	ADCLVPSEIR	Q99719	Septin-5 OS=Homo sapiens OX=9606 GN=SEPTIN5 PE=1 SV=1	2	580.292	-0.55589	0.0026729	79.659	yes	0.967	0.946	0.798	1.101	1.055	1.133
296	ADCLVPSEIR	Q99719	Septin-5 OS=Homo sapiens OX=9606 GN=SEPTIN5 PE=1 SV=1	2	580.292	-0.37528	0.00034208	101.3	yes	0.996	0.977	0.895	1.1	0.96	1.072
297	ADCSNIDK	Q9Y3A3	MOB-like protein phocein OS=Homo sapiens OX=9606 GN=MOB4 PE=1 SV=1	2	461.7	-0.15687	0.0065901	96.342	yes	NA	NA	NA	NA	NA	NA
298	ADDGRPFPQVIK	P04075	Fructose-bisphosphate aldolase A OS=Homo sapiens OX=9606 GN=ALDOA PE=1 SV=2	3	448.242	-0.75555	0.00022028	94.122	yes	1.294	1.447	1.076	0.796	0.694	0.693
299	ADDGRPFPQVIK	P04075	Fructose-bisphosphate aldolase A OS=Homo sapiens OX=9606 GN=ALDOA PE=1 SV=2	4	336.433	0.0032157	0.0005238	78.903	yes	1.361	1.49	1.052	0.746	0.618	0.734
300	ADDGRPFPQVIK	P04075	Fructose-bisphosphate aldolase A OS=Homo sapiens OX=9606 GN=ALDOA PE=1 SV=2	2	671.859	-0.13802	0.0012959	107.09	yes	1.242	1.425	1.157	0.733	0.707	0.737
307	ADDVRPEVTWSFSR	Q9P2B2	Prostaglandin F2 receptor negative regulator OS=Homo sapiens OX=9606 GN=PTGFRN PE=1 SV=2	3	555.606	-1.7569	0.00021321	85.742	yes	NA	NA	NA	NA	NA	NA
308	ADEASELACPTPK	P49327	Fatty acid synthase OS=Homo sapiens OX=9606 GN=FASN PE=1 SV=3	2	694.822	-0.19406	2.9055e-14	146.96	yes	0.996	0.966	0.874	1.103	1.022	1.039
309	ADEDPALFQSVK	P48739	Phosphatidylinositol transfer protein beta isoform OS=Homo sapiens OX=9606 GN=PITPNB PE=1 SV=2	2	660.328	-0.29807	4.6371e-14	153.81	yes	1.25	1.235	1.141	0.794	0.779	0.801
310	ADEDPALFQSVK	P48739	Phosphatidylinositol transfer protein beta isoform OS=Homo sapiens OX=9606 GN=PITPNB PE=1 SV=2	3	440.554		5.6239e-11	100.93	yes	NA	NA	NA	NA	NA	NA
311	ADEGWYWCGVK	P01833	Polymeric immunoglobulin receptor OS=Homo sapiens OX=9606 GN=PIGR PE=1 SV=4	3	457.533	-0.13159	0.00053255	73.499	yes	0.937	1.097	1.014	1.143	0.916	0.892
312	ADEGWYWCGVK	P01833	Polymeric immunoglobulin receptor OS=Homo sapiens OX=9606 GN=PIGR PE=1 SV=4	2	685.795	-0.20576	1.4794e-07	135.99	yes	1.003	1.057	0.884	1.076	0.925	1.056
313	ADENYYK	P43405	Tyrosine-protein kinase SYK OS=Homo sapiens OX=9606 GN=SYK PE=1 SV=1	2	451.698	-1.3876	0.021124	91.318	yes	1.045	1.163	0.881	1.009	0.96	0.942
314	ADERPTFK	Q06187	Tyrosine-protein kinase BTK OS=Homo sapiens OX=9606 GN=BTK PE=1 SV=3	3	321.835	0.4216	0.04986	52.255	yes	NA	NA	NA	NA	NA	NA
315	ADEVAPAK	P53396	ATP-citrate synthase OS=Homo sapiens OX=9606 GN=ACLY PE=1 SV=3	2	400.711	2.339	0.019402	77.732	yes	1.139	1.234	0.968	0.886	0.906	0.868
316	ADEVAPAK	P53396	ATP-citrate synthase OS=Homo sapiens OX=9606 GN=ACLY PE=1 SV=3	2	400.711	1.5783	0.0099613	88.819	yes	1.091	1.119	0.928	1.015	0.93	0.917
317	ADEVVWVR	P14868	Aspartate--tRNA ligase, cytoplasmic OS=Homo sapiens OX=9606 GN=DARS PE=1 SV=2	2	487.259	0.060943	0.0036723	111.95	yes	1.025	0.967	0.956	1.076	0.991	0.984
318	ADFCIIHYAGK	P35579	Myosin-9 OS=Homo sapiens OX=9606 GN=MYH9 PE=1 SV=4	3	432.213	0.61251	0.00022191	81.017	no	1.1	1.128	0.923	1.054	0.876	0.918
319	ADFCIIHYAGK	P35579	Myosin-9 OS=Homo sapiens OX=9606 GN=MYH9 PE=1 SV=4	2	647.816	0.086573	1.2284e-05	124.42	no	0.994	1.173	0.854	1.049	0.925	1.006
320	ADFLEQPVLGFVR	P02730	Band 3 anion transport protein OS=Homo sapiens OX=9606 GN=SLC4A1 PE=1 SV=3	3	497.605	0.051274	0.031034	39.006	yes	NA	NA	NA	NA	NA	NA
321	ADFLEQPVLGFVR	P02730	Band 3 anion transport protein OS=Homo sapiens OX=9606 GN=SLC4A1 PE=1 SV=3	3	497.605	0.10761	0.031034	39.006	yes	NA	NA	NA	NA	NA	NA
322	ADFPAGIPECGTDALR	P26640	Valine--tRNA ligase OS=Homo sapiens OX=9606 GN=VARS PE=1 SV=4	2	845.399	0.2286	0.00014372	72.797	yes	1.058	1.085	0.747	0.957	0.994	1.158
323	ADGESCSASMMYQEGK	P01008	Antithrombin-III OS=Homo sapiens OX=9606 GN=SERPINC1 PE=1 SV=1	3	594.892	-0.27332	1.4031e-05	73.722	yes	NA	NA	NA	NA	NA	NA
324	ADGESCSASMMYQEGK	P01008	Antithrombin-III OS=Homo sapiens OX=9606 GN=SERPINC1 PE=1 SV=1	3	589.56	0.61933	3.0385e-06	102.5	yes	1.129	0.923	0.92	1.12	0.926	0.981
325	ADGESCSASMMYQEGK	P01008	Antithrombin-III OS=Homo sapiens OX=9606 GN=SERPINC1 PE=1 SV=1	3	584.229	-1.1077	1.3783e-24	162.37	yes	1.036	1.039	0.937	1.004	0.922	1.062
326	ADGESCSASMMYQEGK	P01008	Antithrombin-III OS=Homo sapiens OX=9606 GN=SERPINC1 PE=1 SV=1	3	584.229	-0.012466	7.9849e-10	130.72	yes	1.207	1.022	1.001	0.898	0.888	0.984
327	ADGETILK	P52788	Spermine synthase OS=Homo sapiens OX=9606 GN=SMS PE=1 SV=2	3	282.824	-0.85829	0.011508	63.565	yes	NA	NA	NA	NA	NA	NA
328	ADGETILK	P52788	Spermine synthase OS=Homo sapiens OX=9606 GN=SMS PE=1 SV=2	2	423.732	-0.4558	0.01049	87.639	yes	1.118	1.197	0.971	0.905	0.866	0.943
329	ADGETILK	P52788	Spermine synthase OS=Homo sapiens OX=9606 GN=SMS PE=1 SV=2	2	423.732	-0.81798	0.045259	64.711	yes	NA	NA	NA	NA	NA	NA
330	ADGGTQVIDTK	P09622	Dihydrolipoyl dehydrogenase, mitochondrial OS=Homo sapiens OX=9606 GN=DLD PE=1 SV=2	2	552.78	-0.23066	0.006657	68.171	yes	1.094	1.264	1.203	0.856	0.782	0.802
331	ADGISSTFSQR	P13612	Integrin alpha-4 OS=Homo sapiens OX=9606 GN=ITGA4 PE=1 SV=3	2	584.783	-0.28277	2.129e-08	144.1	yes	1.23	1.197	1.135	0.82	0.873	0.745
332	ADGISSTFSQR	P13612	Integrin alpha-4 OS=Homo sapiens OX=9606 GN=ITGA4 PE=1 SV=3	3	390.191	0.38181	1.8042e-06	128.01	yes	1.089	1.141	1.017	0.802	0.902	1.049
334	ADGSYAAWLSR	P0C0L4	Complement C4-A OS=Homo sapiens OX=9606 GN=C4A PE=1 SV=2	2	598.788	-0.22063	0.00023417	95.498	no	1.057	1.087	0.957	1.051	0.974	0.874
335	ADGSYAAWLSR	P0C0L4	Complement C4-A OS=Homo sapiens OX=9606 GN=C4A PE=1 SV=2	3	399.528	-0.085369	6.657e-05	90.306	no	1.007	1.143	0.937	1.033	0.984	0.896
336	ADGSYAAWLSR	P0C0L4	Complement C4-A OS=Homo sapiens OX=9606 GN=C4A PE=1 SV=2	2	598.788	-0.30543	1.257e-05	124.21	no	1.042	1.071	0.997	1.051	0.922	0.917
337	ADGSYAAWLSR	P0C0L4	Complement C4-A OS=Homo sapiens OX=9606 GN=C4A PE=1 SV=2	3	399.528	0.086546	5.2074e-05	106.62	no	NA	NA	NA	NA	NA	NA
338	ADGSYAAWLSR	P0C0L4	Complement C4-A OS=Homo sapiens OX=9606 GN=C4A PE=1 SV=2	2	598.788	0.15012	0.00021794	97.439	no	1.05	1.097	0.936	0.967	0.942	1.009
339	ADGSYAAWLSR	P0C0L4	Complement C4-A OS=Homo sapiens OX=9606 GN=C4A PE=1 SV=2	2	598.788	0.054253	0.045042	52.395	no	NA	NA	NA	NA	NA	NA
340	ADGTATAPPPR	Q7Z6Z7	E3 ubiquitin-protein ligase HUWE1 OS=Homo sapiens OX=9606 GN=HUWE1 PE=1 SV=3	2	527.27	-0.86529	0.0093653	64.918	yes	0.952	1.182	1.095	1.041	0.876	0.854
341	ADGVTVTCK	Q92692	Nectin-2 OS=Homo sapiens OX=9606 GN=NECTIN2 PE=1 SV=1	2	475.734	0.88173	0.0037038	88.056	yes	1.049	1.244	1.075	0.907	0.879	0.845
342	ADGYVLEGK	P62241	40S ribosomal protein S8 OS=Homo sapiens OX=9606 GN=RPS8 PE=1 SV=2	2	476.243	0.43163	0.0013681	102.52	yes	1.206	1.173	0.922	0.902	0.904	0.893
343	ADGYVLEGK	P62241	40S ribosomal protein S8 OS=Homo sapiens OX=9606 GN=RPS8 PE=1 SV=2	3	317.831	0.81567	0.0061621	63.816	yes	1.136	1.226	0.912	0.962	0.901	0.863
344	ADHHATNGVVHLIDK	Q15582	Transforming growth factor-beta-induced protein ig-h3 OS=Homo sapiens OX=9606 GN=TGFBI PE=1 SV=1	3	542.95	0.31713	0.0054525	48.899	yes	0.999	1.23	0.99	0.914	0.957	0.909
345	ADHHATNGVVHLIDK	Q15582	Transforming growth factor-beta-induced protein ig-h3 OS=Homo sapiens OX=9606 GN=TGFBI PE=1 SV=1	5	326.173	-1.9031	3.8109e-05	74.789	yes	NA	NA	NA	NA	NA	NA
346	ADHHATNGVVHLIDK	Q15582	Transforming growth factor-beta-induced protein ig-h3 OS=Homo sapiens OX=9606 GN=TGFBI PE=1 SV=1	4	407.71	0.60496	5.6605e-05	89.911	yes	NA	NA	NA	NA	NA	NA
347	ADHHATNGVVHLIDK	Q15582	Transforming growth factor-beta-induced protein ig-h3 OS=Homo sapiens OX=9606 GN=TGFBI PE=1 SV=1	3	543.278		8.936e-23	105.28	yes	NA	NA	NA	NA	NA	NA
348	ADHVQSLAQLENLCK	Q9UIA9	Exportin-7 OS=Homo sapiens OX=9606 GN=XPO7 PE=1 SV=3	3	589.961	-0.093305	0.00013555	96.673	yes	NA	NA	NA	NA	NA	NA
349	ADHVQSLAQLENLCK	Q9UIA9	Exportin-7 OS=Homo sapiens OX=9606 GN=XPO7 PE=1 SV=3	4	442.723	0.32649	0.00197	52.527	yes	0.956	1.043	0.929	1.016	1.004	1.051
350	ADIALIK	Q92743	Serine protease HTRA1 OS=Homo sapiens OX=9606 GN=HTRA1 PE=1 SV=1	3	248.494	0.71479	0.039915	51.787	yes	1.069	1.172	0.966	1.041	0.877	0.875
351	ADIALIK	Q92743	Serine protease HTRA1 OS=Homo sapiens OX=9606 GN=HTRA1 PE=1 SV=1	2	372.237	0.90529	0.02447	87.323	yes	0.953	1.112	0.936	1.016	0.991	0.992
352	ADIEEIK	P80303	Nucleobindin-2 OS=Homo sapiens OX=9606 GN=NUCB2 PE=1 SV=3	2	409.219	-0.55827	0.035033	81.296	yes	1.101	1.141	0.915	1.025	0.896	0.922
353	ADIEISGPK	Q09666	Neuroblast differentiation-associated protein AHNAK OS=Homo sapiens OX=9606 GN=AHNAK PE=1 SV=2	2	465.251	0.34905	0.00046011	125.97	yes	1.239	1.284	1.186	0.773	0.609	0.909
354	ADIEISGPK	Q09666	Neuroblast differentiation-associated protein AHNAK OS=Homo sapiens OX=9606 GN=AHNAK PE=1 SV=2	3	310.503	0.51017	0.0072437	61.78	yes	1.232	1.271	1.095	0.799	0.781	0.822
355	ADIEMPFDPSK	O75369	Filamin-B OS=Homo sapiens OX=9606 GN=FLNB PE=1 SV=2	2	625.292	-0.6981	0.00026185	92.19	yes	1.269	1.298	1.121	0.834	0.676	0.801
356	ADIGCTPGSGK	P01024	Complement C3 OS=Homo sapiens OX=9606 GN=C3 PE=1 SV=2	2	531.748	-3.0618	5.7645e-06	129.34	yes	1.012	1.142	0.906	1.039	0.954	0.947
357	ADIGCTPGSGK	P01024	Complement C3 OS=Homo sapiens OX=9606 GN=C3 PE=1 SV=2	3	354.834	-2.2056	0.024966	45.661	yes	0.936	1.065	0.804	1.129	1.036	1.029
358	ADILQVGLR	Q9H074	Polyadenylate-binding protein-interacting protein 1 OS=Homo sapiens OX=9606 GN=PAIP1 PE=1 SV=1	2	492.795	-0.14237	0.017094	69.275	yes	1.244	1.285	1.018	0.848	0.777	0.828
359	ADINTQADPYTTTK	Q9UIB8	SLAM family member 5 OS=Homo sapiens OX=9606 GN=CD84 PE=1 SV=1	3	513.583	0.35994	2.7815e-05	109.07	yes	1.099	1.253	1.019	0.977	0.785	0.867
360	ADINTQADPYTTTK	Q9UIB8	SLAM family member 5 OS=Homo sapiens OX=9606 GN=CD84 PE=1 SV=1	2	769.87	0.21341	0.00085862	74.428	yes	NA	NA	NA	NA	NA	NA
361	ADKNEVAAEVAK	P56192	Methionine--tRNA ligase, cytoplasmic OS=Homo sapiens OX=9606 GN=MARS PE=1 SV=2	3	415.554	-0.11859	0.00020076	99.941	yes	1.042	1.055	0.842	1.02	0.994	1.048
362	ADLAAVEAK	Q14204	Cytoplasmic dynein 1 heavy chain 1 OS=Homo sapiens OX=9606 GN=DYNC1H1 PE=1 SV=5	2	444.245	-0.19319	0.007237	79.201	yes	NA	NA	NA	NA	NA	NA
363	ADLAEEYSK	P68036	Ubiquitin-conjugating enzyme E2 L3 OS=Homo sapiens OX=9606 GN=UBE2L3 PE=1 SV=1	2	513.243	0.0093655	0.00077384	110.38	yes	1.238	1.341	1.109	0.798	0.77	0.746
364	ADLAEEYSK	P68036	Ubiquitin-conjugating enzyme E2 L3 OS=Homo sapiens OX=9606 GN=UBE2L3 PE=1 SV=1	3	342.498	0.44919	0.0015705	80.688	yes	1.178	1.264	1.068	0.902	0.768	0.82
365	ADLAEEYSK	P68036	Ubiquitin-conjugating enzyme E2 L3 OS=Homo sapiens OX=9606 GN=UBE2L3 PE=1 SV=1	2	513.243	0.83779	0.0015026	100.88	yes	NA	NA	NA	NA	NA	NA
366	ADLAEEYSK	P68036	Ubiquitin-conjugating enzyme E2 L3 OS=Homo sapiens OX=9606 GN=UBE2L3 PE=1 SV=1	3	342.498	1.033	0.043336	43.308	yes	NA	NA	NA	NA	NA	NA
367	ADLDVSGPK	Q09666	Neuroblast differentiation-associated protein AHNAK OS=Homo sapiens OX=9606 GN=AHNAK PE=1 SV=2	2	451.235	0.67539	0.0010858	105.98	yes	1.366	1.353	1.177	0.716	0.68	0.708
368	ADLDVSGPK	Q09666	Neuroblast differentiation-associated protein AHNAK OS=Homo sapiens OX=9606 GN=AHNAK PE=1 SV=2	3	301.159	0.13902	0.054187	39.622	yes	NA	NA	NA	NA	NA	NA
369	ADLDVSGPK	Q09666	Neuroblast differentiation-associated protein AHNAK OS=Homo sapiens OX=9606 GN=AHNAK PE=1 SV=2	2	451.235	-0.17948	0.0023781	94.692	yes	1.271	1.361	1.086	0.792	0.746	0.744
370	ADLGALELWR	Q99523	Sortilin OS=Homo sapiens OX=9606 GN=SORT1 PE=1 SV=3	2	572.311	0.24468	0.00087217	90.05	yes	1.041	0.958	0.934	0.982	1.018	1.067
371	ADLHAVQGWAAR	P26022	Pentraxin-related protein PTX3 OS=Homo sapiens OX=9606 GN=PTX3 PE=1 SV=3	2	647.836	-0.79575	0.00031044	110.64	yes	0.964	1.088	0.915	1.07	0.978	0.984
372	ADLIAYLK	P99999	Cytochrome c OS=Homo sapiens OX=9606 GN=CYCS PE=1 SV=2	2	453.768	-0.12275	0.018987	78.149	yes	NA	NA	NA	NA	NA	NA
373	ADLINNLGTIAK	P08238	Heat shock protein HSP 90-beta OS=Homo sapiens OX=9606 GN=HSP90AB1 PE=1 SV=4	2	622.348	0.10723	2.3024e-05	129.77	no	1.152	1.122	0.974	0.825	0.936	0.991
374	ADLINNLGTIAK	P08238	Heat shock protein HSP 90-beta OS=Homo sapiens OX=9606 GN=HSP90AB1 PE=1 SV=4	2	621.856	-0.085903	5.3634e-26	171.36	no	1.162	1.263	1.028	0.931	0.76	0.856
375	ADLINNLGTIAK	P08238	Heat shock protein HSP 90-beta OS=Homo sapiens OX=9606 GN=HSP90AB1 PE=1 SV=4	3	414.907	0.1415	0.00052578	72.29	no	0.995	1.257	1.027	0.966	0.877	0.878
376	ADLINNLGTIAK	P08238	Heat shock protein HSP 90-beta OS=Homo sapiens OX=9606 GN=HSP90AB1 PE=1 SV=4	3	414.907	0.0053166	0.0050011	56.205	no	1.285	1.146	1.065	0.978	0.825	0.701
377	ADLINNLGTIAK	P08238	Heat shock protein HSP 90-beta OS=Homo sapiens OX=9606 GN=HSP90AB1 PE=1 SV=4	2	621.856	0.18187	4.5586e-09	136.33	no	1.176	1.18	0.976	0.956	0.804	0.908
378	ADLLLSTQPGR	P08195	4F2 cell-surface antigen heavy chain OS=Homo sapiens OX=9606 GN=SLC3A2 PE=1 SV=3	2	585.827	0.21726	0.00027503	90.614	yes	1.232	1.428	1.181	0.701	0.658	0.8
379	ADLLLSTQPGR	P08195	4F2 cell-surface antigen heavy chain OS=Homo sapiens OX=9606 GN=SLC3A2 PE=1 SV=3	3	390.887	0.46159	0.0014737	68.786	yes	NA	NA	NA	NA	NA	NA
380	ADLLLSTQPGR	P08195	4F2 cell-surface antigen heavy chain OS=Homo sapiens OX=9606 GN=SLC3A2 PE=1 SV=3	3	390.887	0.50875	0.012483	50.354	yes	NA	NA	NA	NA	NA	NA
381	ADLLLSTQPGR	P08195	4F2 cell-surface antigen heavy chain OS=Homo sapiens OX=9606 GN=SLC3A2 PE=1 SV=3	2	585.827	0.13884	0.00064977	83.226	yes	NA	NA	NA	NA	NA	NA
382	ADLSAMSAER	P50453	Serpin B9 OS=Homo sapiens OX=9606 GN=SERPINB9 PE=1 SV=1	2	525.748	-0.55003	2.3463e-09	150.04	yes	1.138	1.179	1.006	0.905	0.873	0.899
383	ADLSGITGAR	P01011	Alpha-1-antichymotrypsin OS=Homo sapiens OX=9606 GN=SERPINA3 PE=1 SV=2	2	480.759	-0.48651	0.0028196	79.07	yes	0.946	1.123	0.873	0.952	1.001	1.104
384	ADLTALFLPR	Q13045	Protein flightless-1 homolog OS=Homo sapiens OX=9606 GN=FLII PE=1 SV=2	2	558.824	-0.19426	0.00015209	114.89	yes	1.02	1.234	0.79	1.072	0.968	0.916
385	ADLTALFLPR	Q13045	Protein flightless-1 homolog OS=Homo sapiens OX=9606 GN=FLII PE=1 SV=2	3	372.885	-0.055809	0.00020774	90.15	yes	1.314	1.307	0.926	0.724	0.969	0.76
386	ADMETLQR	P26639	Threonine--tRNA ligase 1, cytoplasmic OS=Homo sapiens OX=9606 GN=TARS1 PE=1 SV=3	2	482.232	-0.58923	0.044037	65.224	yes	NA	NA	NA	NA	NA	NA
387	ADMGGAATICSAIVSAAK	P28838	Cytosol aminopeptidase OS=Homo sapiens OX=9606 GN=LAP3 PE=1 SV=3	3	570.611	-0.074216	7.5851e-08	79.837	yes	1.039	1.064	0.858	1.017	0.926	1.096
388	ADMVETQQLMR	Q9NZN4	EH domain-containing protein 2 OS=Homo sapiens OX=9606 GN=EHD2 PE=1 SV=2	2	669.313	-0.1294	0.042301	53.211	yes	1.274	1.32	1.108	0.816	0.69	0.792
389	ADMVETQQLMR	Q9NZN4	EH domain-containing protein 2 OS=Homo sapiens OX=9606 GN=EHD2 PE=1 SV=2	3	446.544	0.54108	0.00026221	77.288	yes	1.089	1.208	0.926	0.959	0.876	0.942
390	ADMVETQQLMR	Q9NZN4	EH domain-containing protein 2 OS=Homo sapiens OX=9606 GN=EHD2 PE=1 SV=2	2	669.313	-0.84144	0.0031909	72.34	yes	1.258	1.281	1.014	0.793	0.824	0.83
391	ADMVETQQLMR	Q9NZN4	EH domain-containing protein 2 OS=Homo sapiens OX=9606 GN=EHD2 PE=1 SV=2	2	661.316	0.30996	0.00021729	107.09	yes	1.205	1.266	1.077	0.868	0.794	0.789
392	ADMVTEK	P42226	Signal transducer and activator of transcription 6 OS=Homo sapiens OX=9606 GN=STAT6 PE=1 SV=1	2	397.192		0.030995	82.279	yes	NA	NA	NA	NA	NA	NA
393	ADNAMNQCPVHFIQHGK	P98196	Probable phospholipid-transporting ATPase IH OS=Homo sapiens OX=9606 GN=ATP11A PE=1 SV=3	4	492.481	0.028177	0.0012682	52.172	yes	NA	NA	NA	NA	NA	NA
394	ADNEVNK	Q8NB49	Phospholipid-transporting ATPase IG OS=Homo sapiens OX=9606 GN=ATP11C PE=1 SV=3	2	395.19	-0.45294	0.021634	90.709	yes	1.209	1.266	1.053	0.823	0.808	0.841
395	ADNLVNLK	P17301	Integrin alpha-2 OS=Homo sapiens OX=9606 GN=ITGA2 PE=1 SV=1	2	443.753	-1.6019	0.0093646	90.15	yes	1.234	1.212	1.11	0.883	0.806	0.755
396	ADNLVNLK	P17301	Integrin alpha-2 OS=Homo sapiens OX=9606 GN=ITGA2 PE=1 SV=1	3	296.171	-1.3978	0.021273	56.258	yes	1.194	1.36	1.03	0.806	0.736	0.875
397	ADNSAPGTPTR	O76074	cGMP-specific 3',5'-cyclic phosphodiesterase OS=Homo sapiens OX=9606 GN=PDE5A PE=1 SV=2	2	543.762	-1.3667	0.050189	50.897	yes	1.028	1.152	1.029	0.97	0.907	0.914
398	ADPEELFTK	Q9Y6E0	Serine/threonine-protein kinase 24 OS=Homo sapiens OX=9606 GN=STK24 PE=1 SV=1	2	525.261	0.52866	0.0023781	94.692	yes	1.032	1.109	0.91	1.07	0.921	0.958
399	ADPEELFTK	Q9Y6E0	Serine/threonine-protein kinase 24 OS=Homo sapiens OX=9606 GN=STK24 PE=1 SV=1	2	525.261	0.97473	0.0050812	83.862	yes	0.996	1.012	0.95	1.035	0.992	1.015
400	ADPHCLNFLCNFGK	P13612	Integrin alpha-4 OS=Homo sapiens OX=9606 GN=ITGA4 PE=1 SV=3	3	564.926	0.18454	4.4124e-05	106.32	yes	1.093	1.136	0.988	0.949	0.928	0.906
401	ADPQEAINCLMR	P54920	Alpha-soluble NSF attachment protein OS=Homo sapiens OX=9606 GN=NAPA PE=1 SV=3	2	709.332	-0.072735	8.2821e-27	179.67	yes	1.062	1.205	1.035	0.961	0.855	0.882
402	ADPQEAINCLMR	P54920	Alpha-soluble NSF attachment protein OS=Homo sapiens OX=9606 GN=NAPA PE=1 SV=3	2	709.332	-0.25779	0.00047272	98.942	yes	1.102	1.159	0.994	0.966	0.884	0.895
403	ADPSLNPEQLK	Q9UNF0	Protein kinase C and casein kinase substrate in neurons protein 2 OS=Homo sapiens OX=9606 GN=PACSIN2 PE=1 SV=2	2	606.317	-0.6027	7.4363e-06	128.08	yes	1.153	1.273	1.03	0.851	0.849	0.844
404	ADPSLNPEQLK	Q9UNF0	Protein kinase C and casein kinase substrate in neurons protein 2 OS=Homo sapiens OX=9606 GN=PACSIN2 PE=1 SV=2	2	606.317	-0.58341	2.4325e-09	145.31	yes	1.18	1.279	1.025	0.887	0.755	0.873
405	ADPSQFELLK	P51812	Ribosomal protein S6 kinase alpha-3 OS=Homo sapiens OX=9606 GN=RPS6KA3 PE=1 SV=1	2	574.303	0.33868	0.01744	60.157	no	NA	NA	NA	NA	NA	NA
406	ADQDSEAMKR	Q9Y490	Talin-1 OS=Homo sapiens OX=9606 GN=TLN1 PE=1 SV=3	3	384.177	0.048834	0.026719	54.343	yes	1.13	1.201	0.897	1.002	0.894	0.876
407	ADQFLVGTSR	Q9HC35	Echinoderm microtubule-associated protein-like 4 OS=Homo sapiens OX=9606 GN=EML4 PE=1 SV=3	2	547.285	-0.18251	0.0049618	73.273	yes	NA	NA	NA	NA	NA	NA
408	ADQIETQQLMR	Q9H4M9	EH domain-containing protein 1 OS=Homo sapiens OX=9606 GN=EHD1 PE=1 SV=2	3	450.222	0.30772	0.011506	49.448	no	NA	NA	NA	NA	NA	NA
409	ADQIETQQLMR	Q9H4M9	EH domain-containing protein 1 OS=Homo sapiens OX=9606 GN=EHD1 PE=1 SV=2	2	674.83	-1.3997	0.0067197	68.108	no	1.081	1.142	0.883	0.992	0.933	0.969
410	ADQIETQQLMR	Q9H4M9	EH domain-containing protein 1 OS=Homo sapiens OX=9606 GN=EHD1 PE=1 SV=2	3	450.222	-0.97826	0.0091641	51.359	no	NA	NA	NA	NA	NA	NA
411	ADQIETQQLMR	Q9H4M9	EH domain-containing protein 1 OS=Homo sapiens OX=9606 GN=EHD1 PE=1 SV=2	2	674.83	-0.49975	0.028663	57.175	no	1.034	1.07	0.942	0.979	0.998	0.978
412	ADQIETQQLMR	Q9H4M9	EH domain-containing protein 1 OS=Homo sapiens OX=9606 GN=EHD1 PE=1 SV=2	2	666.832	-0.015967	1.1908e-07	137.84	no	1.073	1.128	0.91	0.95	0.92	1.018
413	ADQIETQQLMR	Q9H4M9	EH domain-containing protein 1 OS=Homo sapiens OX=9606 GN=EHD1 PE=1 SV=2	3	444.891	0.64492	5.1997e-05	105.46	no	NA	NA	NA	NA	NA	NA
414	ADQIETQQLMR	Q9H4M9	EH domain-containing protein 1 OS=Homo sapiens OX=9606 GN=EHD1 PE=1 SV=2	2	666.832	-0.27332	2.3787e-23	179.67	no	1.185	1.095	0.935	0.877	0.931	0.977
415	ADQIETQQLMR	Q9H4M9	EH domain-containing protein 1 OS=Homo sapiens OX=9606 GN=EHD1 PE=1 SV=2	3	444.891	0.06481	0.0068214	57.225	no	NA	NA	NA	NA	NA	NA
416	ADQVDTQQLMR	Q9H223	EH domain-containing protein 4 OS=Homo sapiens OX=9606 GN=EHD4 PE=1 SV=1	2	660.814	-0.068767	0.032	56.205	yes	1.056	1.324	0.857	0.905	0.846	1.012
417	ADQVDTQQLMR	Q9H223	EH domain-containing protein 4 OS=Homo sapiens OX=9606 GN=EHD4 PE=1 SV=1	2	660.814	0.3647	0.0050676	70.089	yes	1.273	1.182	1.044	0.816	0.802	0.883
418	ADQVDTQQLMR	Q9H223	EH domain-containing protein 4 OS=Homo sapiens OX=9606 GN=EHD4 PE=1 SV=1	2	652.817	-0.52846	1.1333e-07	138.2	yes	NA	NA	NA	NA	NA	NA
419	ADQVDTQQLMR	Q9H223	EH domain-containing protein 4 OS=Homo sapiens OX=9606 GN=EHD4 PE=1 SV=1	2	652.817	-0.51575	5.1886e-30	190.66	yes	1.173	1.189	1.043	0.887	0.844	0.864
420	ADRDQYELLCLDNTR	P02787	Serotransferrin OS=Homo sapiens OX=9606 GN=TF PE=1 SV=3	3	627.964	-0.57868	5.3923e-09	130.64	yes	1.043	1.117	1.002	0.931	0.925	0.983
421	ADRDQYELLCLDNTR	P02787	Serotransferrin OS=Homo sapiens OX=9606 GN=TF PE=1 SV=3	2	941.442	-0.58416	1.6819e-127	256.45	yes	0.988	1.183	0.928	1.083	0.867	0.952
422	ADRDQYELLCLDNTR	P02787	Serotransferrin OS=Homo sapiens OX=9606 GN=TF PE=1 SV=3	3	627.964	-0.68638	1.9814e-33	180.64	yes	1.061	1.146	0.852	0.974	0.974	0.993
423	ADRDQYELLCLDNTR	P02787	Serotransferrin OS=Homo sapiens OX=9606 GN=TF PE=1 SV=3	2	941.442	-0.2617	3.0707e-31	170.48	yes	1.039	1.149	0.961	0.899	0.813	1.139
424	ADSAVSQEQLR	Q9UKS6	Protein kinase C and casein kinase substrate in neurons protein 3 OS=Homo sapiens OX=9606 GN=PACSIN3 PE=1 SV=2	2	602.302	-0.89771	3.9857e-06	130.69	yes	1.221	1.308	1.026	0.84	0.746	0.859
425	ADSLEVQQMK	P35240	Merlin OS=Homo sapiens OX=9606 GN=NF2 PE=1 SV=1	2	574.784	-0.11328	0.00042162	97.734	yes	1.185	1.28	1.157	0.797	0.833	0.748
426	ADSSPVK	P0DOY3	Immunoglobulin lambda constant 3 OS=Homo sapiens OX=9606 GN=IGLC3 PE=1 SV=1	2	352.185	0.84732	0.017596	95.531	yes	0.946	1.031	0.884	1.176	0.956	1.008
427	ADSSPVK	P0DOY3	Immunoglobulin lambda constant 3 OS=Homo sapiens OX=9606 GN=IGLC3 PE=1 SV=1	2	352.185		0.051638	73.248	yes	NA	NA	NA	NA	NA	NA
428	ADSSSVLPSPLSISTK	Q66K14	TBC1 domain family member 9B OS=Homo sapiens OX=9606 GN=TBC1D9B PE=1 SV=3	3	530.286		1.6113e-06	58.814	yes	NA	NA	NA	NA	NA	NA
429	ADTCIYNPLFGSDLQYTNR	O00522	Krev interaction trapped protein 1 OS=Homo sapiens OX=9606 GN=KRIT1 PE=1 SV=2	3	750.016	-0.23349	1.1814e-05	64.249	yes	1.012	0.959	0.85	1.144	0.994	1.04
430	ADTDGGLIFR	P08582	Melanotransferrin OS=Homo sapiens OX=9606 GN=MELTF PE=1 SV=2	2	532.772	-0.10804	0.049822	55.353	yes	1.065	1.094	1.19	0.912	0.889	0.849
431	ADTLDPALLRPGR	P43686	26S proteasome regulatory subunit 6B OS=Homo sapiens OX=9606 GN=PSMC4 PE=1 SV=2	3	465.597	0.045138	0.050274	40.475	yes	NA	NA	NA	NA	NA	NA
432	ADTLTLK	Q15019	Septin-2 OS=Homo sapiens OX=9606 GN=SEPTIN2 PE=1 SV=1	2	381.224		0.00032303	106.04	yes	NA	NA	NA	NA	NA	NA
433	ADTLTPEECQQFK	Q16181	Septin-7 OS=Homo sapiens OX=9606 GN=SEPTIN7 PE=1 SV=2	2	783.859	-1.2983	3.2272e-21	166.62	yes	1.033	1.079	0.903	1.036	0.892	1.057
434	ADTLTPEECQQFK	Q16181	Septin-7 OS=Homo sapiens OX=9606 GN=SEPTIN7 PE=1 SV=2	3	522.908	-0.71784	4.0917e-15	151.26	yes	0.884	1.022	0.87	1.094	0.901	1.229
435	ADTLTPEECQQFK	Q16181	Septin-7 OS=Homo sapiens OX=9606 GN=SEPTIN7 PE=1 SV=2	2	783.859	0.20904	8.5137e-10	142.38	yes	0.993	1.065	0.866	1.092	0.968	1.016
436	ADTLTPEECQQFK	Q16181	Septin-7 OS=Homo sapiens OX=9606 GN=SEPTIN7 PE=1 SV=2	3	522.908	0.2277	0.00016874	100.93	yes	NA	NA	NA	NA	NA	NA
437	ADTPSLGEGPEK	Q15833	Syntaxin-binding protein 2 OS=Homo sapiens OX=9606 GN=STXBP2 PE=1 SV=2	3	400.863	-0.87748	0.00011165	99.5	yes	NA	NA	NA	NA	NA	NA
438	ADTPSLGEGPEK	Q15833	Syntaxin-binding protein 2 OS=Homo sapiens OX=9606 GN=STXBP2 PE=1 SV=2	2	600.791	-0.052362	0.00037535	106.58	yes	1.081	1.228	1.003	0.932	0.846	0.91
439	ADTQAQALCAQCAEK	Q8TB24	Ras and Rab interactor 3 OS=Homo sapiens OX=9606 GN=RIN3 PE=1 SV=4	3	555.584	-0.47189	1.0761e-08	122.96	yes	1.011	0.979	0.824	1.165	0.961	1.061
440	ADTTICLK	P08575	Receptor-type tyrosine-protein phosphatase C OS=Homo sapiens OX=9606 GN=PTPRC PE=1 SV=3	2	461.239	-0.4872	0.0041541	107.57	yes	1.152	1.17	0.992	0.874	0.816	0.996
441	ADTVGLACEAINR	O75165	DnaJ homolog subfamily C member 13 OS=Homo sapiens OX=9606 GN=DNAJC13 PE=1 SV=5	2	695.343	0.014443	3.2177e-06	127.27	yes	1.003	1.105	0.968	0.918	0.981	1.025
442	ADTVGLACEAINR	O75165	DnaJ homolog subfamily C member 13 OS=Homo sapiens OX=9606 GN=DNAJC13 PE=1 SV=5	3	463.898	0.10093	0.0008844	66.004	yes	1.151	1.132	0.944	0.96	0.805	1.008
443	ADVDISGPK	Q09666	Neuroblast differentiation-associated protein AHNAK OS=Homo sapiens OX=9606 GN=AHNAK PE=1 SV=2	3	301.159		0.0012863	76.221	yes	NA	NA	NA	NA	NA	NA
444	ADVDISGPK	Q09666	Neuroblast differentiation-associated protein AHNAK OS=Homo sapiens OX=9606 GN=AHNAK PE=1 SV=2	3	301.159	-0.62993	0.00043907	97.431	yes	NA	NA	NA	NA	NA	NA
445	ADVDVSGPK	Q09666	Neuroblast differentiation-associated protein AHNAK OS=Homo sapiens OX=9606 GN=AHNAK PE=1 SV=2	3	296.487	-0.62692	0.0018562	78.113	yes	1.317	1.493	1.054	0.877	0.597	0.662
446	ADVDVSGPK	Q09666	Neuroblast differentiation-associated protein AHNAK OS=Homo sapiens OX=9606 GN=AHNAK PE=1 SV=2	3	296.487	-0.7659	0.034049	46.462	yes	NA	NA	NA	NA	NA	NA
447	ADVILHK	O95477	Phospholipid-transporting ATPase ABCA1 OS=Homo sapiens OX=9606 GN=ABCA1 PE=1 SV=3	3	265.829	0.43697	0.027583	58.981	yes	NA	NA	NA	NA	NA	NA
448	ADVIPVHYYLIPPPTK	P29144	Tripeptidyl-peptidase 2 OS=Homo sapiens OX=9606 GN=TPP2 PE=1 SV=4	3	608.342	-0.23375	8.6216e-05	69.331	yes	0.904	1.076	0.999	0.947	1.006	1.068
449	ADVIPVHYYLIPPPTK	P29144	Tripeptidyl-peptidase 2 OS=Homo sapiens OX=9606 GN=TPP2 PE=1 SV=4	4	456.508	-0.31918	0.00099861	56.514	yes	0.944	1.07	0.953	1.122	0.942	0.968
450	ADVLTTGAGNPVGDK	P04040	Catalase OS=Homo sapiens OX=9606 GN=CAT PE=1 SV=3	2	707.862	0.55525	6.2515e-17	153.72	yes	1.026	1.004	0.951	1.078	0.897	1.045
451	ADVLTTGAGNPVGDK	P04040	Catalase OS=Homo sapiens OX=9606 GN=CAT PE=1 SV=3	3	472.244	0.29228	3.189e-05	84.759	yes	NA	NA	NA	NA	NA	NA
452	ADVLTTGAGNPVGDK	P04040	Catalase OS=Homo sapiens OX=9606 GN=CAT PE=1 SV=3	3	472.244	1.1151	2.3302e-05	95.195	yes	1.007	1.138	0.809	0.868	1.221	0.957
453	ADVLTTGAGNPVGDK	P04040	Catalase OS=Homo sapiens OX=9606 GN=CAT PE=1 SV=3	2	707.862	0.92567	2.9476e-32	177.58	yes	1.102	1.006	0.937	1.033	0.891	1.031
454	ADVVVSGPK	Q09666	Neuroblast differentiation-associated protein AHNAK OS=Homo sapiens OX=9606 GN=AHNAK PE=1 SV=2	2	436.248	-0.67364	0.0058218	82.261	yes	NA	NA	NA	NA	NA	NA
455	ADYACIAENKPT	O00453	Leukocyte-specific transcript 1 protein OS=Homo sapiens OX=9606 GN=LST1 PE=1 SV=2	2	676.811	-0.62823	0.0017737	94.09	yes	1.085	1.208	0.958	0.988	0.926	0.835
456	AEAAALTETAK	O15439	Multidrug resistance-associated protein 4 OS=Homo sapiens OX=9606 GN=ABCC4 PE=1 SV=3	2	538.285	0.39157	1.5038e-05	122.34	yes	NA	NA	NA	NA	NA	NA
457	AEADAYIR	P46821	Microtubule-associated protein 1B OS=Homo sapiens OX=9606 GN=MAP1B PE=1 SV=2	2	454.727	0.16674	0.021026	76.1	yes	1.07	1.041	0.999	0.985	0.84	1.065
458	AEADKNDK	P08238	Heat shock protein HSP 90-beta OS=Homo sapiens OX=9606 GN=HSP90AB1 PE=1 SV=4	3	297.479	-0.43948	0.023903	61.582	no	NA	NA	NA	NA	NA	NA
459	AEADKNDK	P08238	Heat shock protein HSP 90-beta OS=Homo sapiens OX=9606 GN=HSP90AB1 PE=1 SV=4	2	445.714	-0.93174	0.0091556	125.71	no	1.088	1.308	1.032	0.897	0.861	0.814
460	AEADKNDK	P08238	Heat shock protein HSP 90-beta OS=Homo sapiens OX=9606 GN=HSP90AB1 PE=1 SV=4	3	297.479	-2.442	0.0018037	107.69	no	1.156	1.234	1.042	0.809	0.864	0.894
461	AEADKNDK	P08238	Heat shock protein HSP 90-beta OS=Homo sapiens OX=9606 GN=HSP90AB1 PE=1 SV=4	2	445.714	-2.8509	0.016846	104.05	no	1.231	1.096	1.075	0.92	0.868	0.81
462	AEAELLQQQK	Q15149	Plectin OS=Homo sapiens OX=9606 GN=PLEC PE=1 SV=3	2	579.312	-0.073288	0.002527	80.245	yes	1.207	1.222	0.941	0.928	0.772	0.93
463	AEAENTSEVSTVLK	Q16512	Serine/threonine-protein kinase N1 OS=Homo sapiens OX=9606 GN=PKN1 PE=1 SV=2	3	493.251	0.11596	0.00052025	68.168	yes	NA	NA	NA	NA	NA	NA
464	AEAEQMAK	O75955	Flotillin-1 OS=Homo sapiens OX=9606 GN=FLOT1 PE=1 SV=3	2	439.208		0.0014981	101.65	yes	NA	NA	NA	NA	NA	NA
465	AEAEQNWWEGR	P15498	Proto-oncogene vav OS=Homo sapiens OX=9606 GN=VAV1 PE=1 SV=4	2	688.305	0.046891	3.9857e-06	130.69	yes	1.053	1.005	0.912	1.045	1.003	0.982
470	AEAGGGWEGSASYK	Q969T9	WW domain-binding protein 2 OS=Homo sapiens OX=9606 GN=WBP2 PE=1 SV=1	3	457.205	0.042734	1.929e-05	112.08	yes	NA	NA	NA	NA	NA	NA
471	AEAGGGWEGSASYK	Q969T9	WW domain-binding protein 2 OS=Homo sapiens OX=9606 GN=WBP2 PE=1 SV=1	2	685.305	-0.017433	8.5414e-15	148.7	yes	1.118	1.224	1.141	0.831	0.842	0.843
472	AEAGGGWEGSASYK	Q969T9	WW domain-binding protein 2 OS=Homo sapiens OX=9606 GN=WBP2 PE=1 SV=1	3	457.205	0.56186	4.4124e-05	106.32	yes	1.018	1.07	1.002	0.978	0.889	1.043
473	AEAGGGWEGSASYK	Q969T9	WW domain-binding protein 2 OS=Homo sapiens OX=9606 GN=WBP2 PE=1 SV=1	2	685.305	0.25835	7.6399e-30	170.11	yes	1.158	1.283	0.991	0.894	0.753	0.921
474	AEAGVPAEFSIWTR	P21333	Filamin-A OS=Homo sapiens OX=9606 GN=FLNA PE=1 SV=4	2	767.388	-0.16028	3.9439e-50	194.13	yes	1.154	1.201	0.983	1.025	0.773	0.863
475	AEAGVPAEFSIWTR	P21333	Filamin-A OS=Homo sapiens OX=9606 GN=FLNA PE=1 SV=4	3	511.928	0.14545	5.435e-11	143.25	yes	1.018	1.283	1.048	0.93	0.861	0.86
476	AEALASAIASTK	Q9NVT9	Armadillo repeat-containing protein 1 OS=Homo sapiens OX=9606 GN=ARMC1 PE=1 SV=1	3	378.212	0.22143	0.0045947	56.936	yes	NA	NA	NA	NA	NA	NA
477	AEALLSHAPR	Q00536	Cyclin-dependent kinase 16 OS=Homo sapiens OX=9606 GN=CDK16 PE=1 SV=1	3	355.533	-0.30333	0.003498	65.278	yes	NA	NA	NA	NA	NA	NA
478	AEALPLQR	P23229	Integrin alpha-6 OS=Homo sapiens OX=9606 GN=ITGA6 PE=1 SV=5	2	449.261	1.8213	0.0036094	113.5	yes	1.085	1.141	0.962	0.917	0.911	0.984
479	AEALPLQR	P23229	Integrin alpha-6 OS=Homo sapiens OX=9606 GN=ITGA6 PE=1 SV=5	2	449.261	-0.47022	0.0086014	91.853	yes	1.098	1.133	1.058	0.987	0.815	0.91
480	AEALTEPLNA	Q9NX76	CKLF-like MARVEL transmembrane domain-containing protein 6 OS=Homo sapiens OX=9606 GN=CMTM6 PE=1 SV=1	2	514.767	0.1814	0.00076566	91.867	yes	1.143	1.508	1.143	0.77	0.731	0.704
481	AEAQAQYSAAVAK	Q14624	Inter-alpha-trypsin inhibitor heavy chain H4 OS=Homo sapiens OX=9606 GN=ITIH4 PE=1 SV=4	2	654.333	-0.30223	1.626e-09	139.58	yes	NA	NA	NA	NA	NA	NA
482	AEAQVELR	P08514	Integrin alpha-IIb OS=Homo sapiens OX=9606 GN=ITGA2B PE=1 SV=3	2	458.248	0.082627	0.025676	72.928	yes	1.082	1.121	1.123	0.938	0.941	0.796
483	AEAQVELR	P08514	Integrin alpha-IIb OS=Homo sapiens OX=9606 GN=ITGA2B PE=1 SV=3	1	915.489	0.43859	0.0053501	73.233	yes	1.111	1.652	1.066	0.782	NA	0.389
484	AEAQVELR	P08514	Integrin alpha-IIb OS=Homo sapiens OX=9606 GN=ITGA2B PE=1 SV=3	2	458.248	0.30332	0.024948	73.233	yes	1.104	1.083	1.189	0.982	0.898	0.744
485	AEASQELLAQLNR	P41226	Ubiquitin-like modifier-activating enzyme 7 OS=Homo sapiens OX=9606 GN=UBA7 PE=1 SV=2	2	721.884	0.31145	3.1729e-06	127.36	yes	0.944	1.035	0.929	1.146	0.98	0.966
486	AEASQELLAQLNR	P41226	Ubiquitin-like modifier-activating enzyme 7 OS=Homo sapiens OX=9606 GN=UBA7 PE=1 SV=2	3	481.591	0.71733	0.00040806	75.89	yes	1.133	1.169	0.844	0.875	0.998	0.981
487	AEASQELLAQLNR	P41226	Ubiquitin-like modifier-activating enzyme 7 OS=Homo sapiens OX=9606 GN=UBA7 PE=1 SV=2	2	721.884	0.063522	0.00087046	97.223	yes	0.99	1.09	0.838	1.084	1.041	0.957
488	AEASQLGHK	Q9Y490	Talin-1 OS=Homo sapiens OX=9606 GN=TLN1 PE=1 SV=3	3	314.166	-0.42373	0.0013932	82.287	yes	NA	NA	NA	NA	NA	NA
489	AEASQLGHK	Q9Y490	Talin-1 OS=Homo sapiens OX=9606 GN=TLN1 PE=1 SV=3	2	470.746	-0.74126	0.014328	71.03	yes	NA	NA	NA	NA	NA	NA
490	AEASVACSLC	P43119	Prostacyclin receptor OS=Homo sapiens OX=9606 GN=PTGIR PE=1 SV=1	2	534.228	0.37009	0.001592	83.998	yes	NA	NA	NA	NA	NA	NA
491	AEATAASTSR	O95721	Synaptosomal-associated protein 29 OS=Homo sapiens OX=9606 GN=SNAP29 PE=1 SV=1	2	482.738	-0.94538	0.00051664	96.113	yes	1.032	1.187	1.201	0.947	0.696	0.937
492	AEATTLHVAPQGTAMAVSTFR	P07360	Complement component C8 gamma chain OS=Homo sapiens OX=9606 GN=C8G PE=1 SV=3	3	725.7		5.4623e-06	48.354	yes	NA	NA	NA	NA	NA	NA
493	AECLNPSQPSR	P14543	Nidogen-1 OS=Homo sapiens OX=9606 GN=NID1 PE=1 SV=3	2	629.796	-0.62845	0.00021774	108.72	yes	0.973	1.076	0.938	1.112	0.905	0.995
494	AECSAEQCYK	P48163	NADP-dependent malic enzyme OS=Homo sapiens OX=9606 GN=ME1 PE=1 SV=1	2	623.247	0.16562	3.8334e-06	134.13	yes	1.288	1.427	1.125	0.728	0.729	0.704
495	AECSAEQCYK	P48163	NADP-dependent malic enzyme OS=Homo sapiens OX=9606 GN=ME1 PE=1 SV=1	2	623.247	-0.84783	0.00015808	111.63	yes	1.278	1.338	1.133	0.782	0.725	0.743
496	AEDGATPSPSNETPKK	P29966	Myristoylated alanine-rich C-kinase substrate OS=Homo sapiens OX=9606 GN=MARCKS PE=1 SV=4	3	543.597	-0.23261	1.2388e-05	97.797	yes	1.406	1.259	0.96	0.835	0.729	0.81
497	AEDHACQNACK	O95980	Reversion-inducing cysteine-rich protein with Kazal motifs OS=Homo sapiens OX=9606 GN=RECK PE=1 SV=1	2	652.261	-0.021461	0.00026721	91.549	yes	1.37	1.352	1.027	0.782	0.805	0.665
498	AEDHFSVIDFNQNIR	P19823	Inter-alpha-trypsin inhibitor heavy chain H2 OS=Homo sapiens OX=9606 GN=ITIH2 PE=1 SV=2	3	602.292	-0.095302	0.014363	42.947	yes	NA	NA	NA	NA	NA	NA
499	AEDKEWMPVTK	P15880	40S ribosomal protein S2 OS=Homo sapiens OX=9606 GN=RPS2 PE=1 SV=2	3	445.22	-0.45495	0.01808	53.448	yes	NA	NA	NA	NA	NA	NA
500	AEDLNIAPR	Q96SZ5	2-aminoethanethiol dioxygenase OS=Homo sapiens OX=9606 GN=ADO PE=1 SV=2	2	499.767	-0.15603	0.0098986	73.841	yes	NA	NA	NA	NA	NA	NA
501	AEDLPLR	Q9BSJ8	Extended synaptotagmin-1 OS=Homo sapiens OX=9606 GN=ESYT1 PE=1 SV=1	2	407.227	0.75236	0.020637	91.9	yes	1.077	1.252	1.013	0.911	0.85	0.897
502	AEDLVGK	P01024	Complement C3 OS=Homo sapiens OX=9606 GN=C3 PE=1 SV=2	2	366.2	0.16122	0.011876	111.01	yes	1.004	1.083	0.927	1.008	0.975	1.003
503	AEDMAVYYCAR	A0A075B6Q5	Immunoglobulin heavy variable 3-64 OS=Homo sapiens OX=9606 GN=IGHV3-64 PE=3 SV=1	2	682.784	-0.43394	0.023657	58.63	yes	0.958	0.962	0.846	1.066	1.023	1.145
504	AEDMAVYYCAR	A0A075B6Q5	Immunoglobulin heavy variable 3-64 OS=Homo sapiens OX=9606 GN=IGHV3-64 PE=3 SV=1	2	674.787	-0.12383	5.8127e-11	147.62	yes	0.987	1.086	0.793	1.076	1.013	1.045
505	AEDMAVYYCAR	A0A075B6Q5	Immunoglobulin heavy variable 3-64 OS=Homo sapiens OX=9606 GN=IGHV3-64 PE=3 SV=1	2	674.787	-0.16031	1.1125e-05	125.3	yes	NA	NA	NA	NA	NA	NA
506	AEDNADTLALVFEAPNQEK	P12004	Proliferating cell nuclear antigen OS=Homo sapiens OX=9606 GN=PCNA PE=1 SV=1	3	692.664		0.00049934	47.082	yes	NA	NA	NA	NA	NA	NA
507	AEDNFEDIITKPPVR	Q9Y6G9	Cytoplasmic dynein 1 light intermediate chain 1 OS=Homo sapiens OX=9606 GN=DYNC1LI1 PE=1 SV=3	3	581.969	0.22568	2.8926e-06	110.6	yes	1.109	1.052	0.863	1.091	0.888	0.998
508	AEDNFEDIITKPPVR	Q9Y6G9	Cytoplasmic dynein 1 light intermediate chain 1 OS=Homo sapiens OX=9606 GN=DYNC1LI1 PE=1 SV=3	3	581.969	0.25577	0.001445	61.127	yes	1.062	1.007	1.011	1.053	0.879	0.988
509	AEDSVLLK	Q86VS8	Protein Hook homolog 3 OS=Homo sapiens OX=9606 GN=HOOK3 PE=1 SV=2	2	437.748	-0.0057853	0.024948	73.233	yes	NA	NA	NA	NA	NA	NA
510	AEDTALYHCAR	A0A0C4DH32	Immunoglobulin heavy variable 3-20 OS=Homo sapiens OX=9606 GN=IGHV3-20 PE=3 SV=2	2	653.796	-0.26849	6.2171e-06	129	yes	0.976	1.062	0.855	1.199	0.931	0.977
511	AEDTALYYCAK	P0DP04	Immunoglobulin heavy variable 3-43D OS=Homo sapiens OX=9606 GN=IGHV3-43D PE=3 SV=1	2	652.795	-0.48896	5.421e-11	148.28	yes	1.045	1.033	0.802	1.113	0.956	1.052
512	AEDTALYYCAK	P0DP04	Immunoglobulin heavy variable 3-43D OS=Homo sapiens OX=9606 GN=IGHV3-43D PE=3 SV=1	3	435.532	0.3713	0.00013679	83.862	yes	NA	NA	NA	NA	NA	NA
513	AEDTALYYCAK	P0DP04	Immunoglobulin heavy variable 3-43D OS=Homo sapiens OX=9606 GN=IGHV3-43D PE=3 SV=1	3	435.532	0.68263	6.0974e-05	93.096	yes	0.978	1.069	0.874	1.057	0.974	1.048
514	AEDTALYYCAK	P0DP04	Immunoglobulin heavy variable 3-43D OS=Homo sapiens OX=9606 GN=IGHV3-43D PE=3 SV=1	2	652.795	-0.54587	0.009447	64.82	yes	0.947	0.98	0.868	1.18	1.01	1.015
515	AEDTALYYCAK	P0DP04	Immunoglobulin heavy variable 3-43D OS=Homo sapiens OX=9606 GN=IGHV3-43D PE=3 SV=1	3	435.532	0.39251	0.00018002	82.417	yes	1.025	1.109	0.929	1.044	0.841	1.051
516	AEDTALYYCAK	P0DP04	Immunoglobulin heavy variable 3-43D OS=Homo sapiens OX=9606 GN=IGHV3-43D PE=3 SV=1	2	652.795	0.21374	2.3297e-08	143.97	yes	0.955	0.993	0.865	1.176	0.968	1.043
517	AEDTALYYCAK	P0DP04	Immunoglobulin heavy variable 3-43D OS=Homo sapiens OX=9606 GN=IGHV3-43D PE=3 SV=1	2	652.795	0.2906	1.3281e-07	136.96	yes	0.96	0.996	0.901	1.101	1.005	1.038
518	AEDTALYYCAK	P0DP04	Immunoglobulin heavy variable 3-43D OS=Homo sapiens OX=9606 GN=IGHV3-43D PE=3 SV=1	2	652.795	-0.63953	0.00021728	107.06	yes	1.076	1.035	0.867	1.044	0.996	0.983
519	AEDTAVYYCAK	P0DP03	Immunoglobulin heavy variable 3-30-5 OS=Homo sapiens OX=9606 GN=IGHV3-30-5 PE=3 SV=1	2	645.787	0.034849	1.7691e-07	134.13	yes	1.029	1.1	0.844	1.197	0.878	0.952
520	AEDTAVYYCAK	P0DP03	Immunoglobulin heavy variable 3-30-5 OS=Homo sapiens OX=9606 GN=IGHV3-30-5 PE=3 SV=1	2	645.787	0.11178	0.00021525	99.752	yes	0.922	1.131	0.864	1.099	0.968	1.016
521	AEDTAVYYCAK	P0DP03	Immunoglobulin heavy variable 3-30-5 OS=Homo sapiens OX=9606 GN=IGHV3-30-5 PE=3 SV=1	3	430.861	0.084806	0.024508	45.829	yes	NA	NA	NA	NA	NA	NA
522	AEDTAVYYCAK	P0DP03	Immunoglobulin heavy variable 3-30-5 OS=Homo sapiens OX=9606 GN=IGHV3-30-5 PE=3 SV=1	3	430.861	-0.13818	0.00018469	82.261	yes	0.996	1.176	1.013	1.022	0.892	0.901
523	AEDTAVYYCAK	P0DP03	Immunoglobulin heavy variable 3-30-5 OS=Homo sapiens OX=9606 GN=IGHV3-30-5 PE=3 SV=1	2	645.787	-0.52656	2.3297e-08	143.97	yes	0.98	1.046	0.918	1.071	0.982	1.003
524	AEDTAVYYCAK	P0DP03	Immunoglobulin heavy variable 3-30-5 OS=Homo sapiens OX=9606 GN=IGHV3-30-5 PE=3 SV=1	2	645.787	-0.16775	0.00024029	94.767	yes	0.999	1.088	0.884	1.086	0.945	0.998
525	AEDTAVYYCAK	P0DP03	Immunoglobulin heavy variable 3-30-5 OS=Homo sapiens OX=9606 GN=IGHV3-30-5 PE=3 SV=1	2	645.787	0.17656	0.011407	62.466	yes	1.01	1.068	0.874	1.114	0.969	0.965
526	AEDTAVYYCAK	P0DP03	Immunoglobulin heavy variable 3-30-5 OS=Homo sapiens OX=9606 GN=IGHV3-30-5 PE=3 SV=1	3	430.861	0.56928	0.039058	40.496	yes	NA	NA	NA	NA	NA	NA
527	AEDTAVYYCAK	P0DP03	Immunoglobulin heavy variable 3-30-5 OS=Homo sapiens OX=9606 GN=IGHV3-30-5 PE=3 SV=1	2	645.787		1.4124e-07	97.734	yes	NA	NA	NA	NA	NA	NA
528	AEDTAVYYCAK	P0DP03	Immunoglobulin heavy variable 3-30-5 OS=Homo sapiens OX=9606 GN=IGHV3-30-5 PE=3 SV=1	2	645.787	-0.4576	0.010443	63.624	yes	NA	NA	NA	NA	NA	NA
529	AEDTAVYYCAK	P0DP03	Immunoglobulin heavy variable 3-30-5 OS=Homo sapiens OX=9606 GN=IGHV3-30-5 PE=3 SV=1	3	430.861	-4.5594	0.021739	46.844	yes	NA	NA	NA	NA	NA	NA
530	AEDTAVYYCAR	P0DOX2	Immunoglobulin alpha-2 heavy chain OS=Homo sapiens OX=9606 PE=1 SV=2	2	659.79	-0.21874	0.00671	68.107	no	NA	NA	NA	NA	NA	NA
531	AEDTAVYYCAR	P0DOX2	Immunoglobulin alpha-2 heavy chain OS=Homo sapiens OX=9606 PE=1 SV=2	2	659.79	-0.15671	0.0061034	68.836	no	1.018	1.026	0.842	1.065	0.982	1.068
532	AEDTAVYYCAR	P0DOX2	Immunoglobulin alpha-2 heavy chain OS=Homo sapiens OX=9606 PE=1 SV=2	3	440.196	0.71557	2.8031e-08	137.98	no	0.967	1.021	0.987	1.033	1.049	0.943
533	AEDTAVYYCAR	P0DOX2	Immunoglobulin alpha-2 heavy chain OS=Homo sapiens OX=9606 PE=1 SV=2	2	659.79	0.24723	1.0105e-07	138.99	no	0.894	1.021	0.875	1.074	1.071	1.065
534	AEDTAVYYCAR	P0DOX2	Immunoglobulin alpha-2 heavy chain OS=Homo sapiens OX=9606 PE=1 SV=2	2	659.79	0.13496	0.0013818	77.358	no	0.983	1.058	0.933	1.035	1.012	0.978
535	AEDTAVYYCAR	P0DOX2	Immunoglobulin alpha-2 heavy chain OS=Homo sapiens OX=9606 PE=1 SV=2	2	659.79	0.0099044	1.4159e-05	123.01	no	1.003	1.022	0.872	0.911	1.07	1.122
536	AEDTAVYYCAR	P0DOX2	Immunoglobulin alpha-2 heavy chain OS=Homo sapiens OX=9606 PE=1 SV=2	3	440.196	0.98073	0.00053255	73.499	no	NA	NA	NA	NA	NA	NA
537	AEDTAVYYCAR	P0DOX2	Immunoglobulin alpha-2 heavy chain OS=Homo sapiens OX=9606 PE=1 SV=2	2	659.79	0.81809	6.2171e-06	129	no	0.914	0.984	0.917	1.197	0.975	1.012
538	AEDTAVYYCAR	P0DOX2	Immunoglobulin alpha-2 heavy chain OS=Homo sapiens OX=9606 PE=1 SV=2	2	659.79	-0.006047	2.2007e-05	121.29	no	0.867	1.073	0.939	1.081	1.01	1.029
539	AEDTAVYYCAR	P0DOX2	Immunoglobulin alpha-2 heavy chain OS=Homo sapiens OX=9606 PE=1 SV=2	2	659.79	-2.4774	0.0019364	73.841	no	0.935	1.017	0.914	1.068	1.031	1.036
540	AEDTAVYYCAR	P0DOX2	Immunoglobulin alpha-2 heavy chain OS=Homo sapiens OX=9606 PE=1 SV=2	2	659.79	-0.36477	5.1759e-16	158.94	no	NA	NA	NA	NA	NA	NA
541	AEDTAVYYCAR	P0DOX2	Immunoglobulin alpha-2 heavy chain OS=Homo sapiens OX=9606 PE=1 SV=2	2	659.79	-1.2466	0.021089	59.367	no	0.806	1.316	0.806	0.939	1.087	1.046
542	AEDTAVYYCAR	P0DOX2	Immunoglobulin alpha-2 heavy chain OS=Homo sapiens OX=9606 PE=1 SV=2	2	659.79	0.058088	1.7419e-07	134.3	no	0.959	1.103	0.876	1.041	0.916	1.104
543	AEDTAVYYCAR	P0DOX2	Immunoglobulin alpha-2 heavy chain OS=Homo sapiens OX=9606 PE=1 SV=2	2	659.79	0.11934	0.009447	64.82	no	0.935	0.971	0.876	1.111	1.05	1.058
544	AEDTAVYYCVK	A0A0J9YX35	Immunoglobulin heavy variable 3-64D OS=Homo sapiens OX=9606 GN=IGHV3-64D PE=3 SV=1	2	659.803	-0.78197	8.3684e-12	155.97	yes	1.01	1.023	0.84	1.13	1.045	0.952
545	AEDTAVYYCVK	A0A0J9YX35	Immunoglobulin heavy variable 3-64D OS=Homo sapiens OX=9606 GN=IGHV3-64D PE=3 SV=1	3	440.204	-0.52962	0.0002312	80.706	yes	0.99	1.147	0.732	1.183	1.007	0.941
546	AEDTAVYYCVK	A0A0J9YX35	Immunoglobulin heavy variable 3-64D OS=Homo sapiens OX=9606 GN=IGHV3-64D PE=3 SV=1	2	659.803	-0.49142	0.011407	62.466	yes	1.031	1.012	0.909	0.959	0.989	1.1
547	AEDTAVYYCVK	A0A0J9YX35	Immunoglobulin heavy variable 3-64D OS=Homo sapiens OX=9606 GN=IGHV3-64D PE=3 SV=1	3	440.204	0.54967	0.041436	39.625	yes	NA	NA	NA	NA	NA	NA
548	AEDTAVYYCVK	A0A0J9YX35	Immunoglobulin heavy variable 3-64D OS=Homo sapiens OX=9606 GN=IGHV3-64D PE=3 SV=1	2	659.803	-0.19852	0.035012	55.314	yes	1.047	0.977	0.864	1.078	1.004	1.03
549	AEDTAVYYCVR	A0A0C4DH35	Probable non-functional immunoglobulin heavy variable 3-35 OS=Homo sapiens OX=9606 GN=IGHV3-35 PE=5 SV=1	3	449.54	0.28602	0.00046434	73.841	yes	1.221	1.155	0.91	1.064	0.747	0.903
550	AEDTAVYYCVR	A0A0C4DH35	Probable non-functional immunoglobulin heavy variable 3-35 OS=Homo sapiens OX=9606 GN=IGHV3-35 PE=5 SV=1	2	673.806	-0.16046	1.7691e-07	134.13	yes	0.961	0.999	0.898	1.134	1.024	0.984
551	AEDTAVYYCVR	A0A0C4DH35	Probable non-functional immunoglobulin heavy variable 3-35 OS=Homo sapiens OX=9606 GN=IGHV3-35 PE=5 SV=1	2	673.806	-0.24339	5.3144e-17	168.22	yes	1.037	1.031	0.853	1.067	0.977	1.036
552	AEDTAVYYCVR	A0A0C4DH35	Probable non-functional immunoglobulin heavy variable 3-35 OS=Homo sapiens OX=9606 GN=IGHV3-35 PE=5 SV=1	2	673.806	-1.0905	0.010616	63.415	yes	1.057	1.184	0.911	0.956	0.933	0.958
553	AEEAMATYR	Q92619	Rho GTPase-activating protein 45 OS=Homo sapiens OX=9606 GN=ARHGAP45 PE=1 SV=2	2	521.237	-0.29503	0.0015266	100.58	yes	0.995	1.066	0.914	1.063	0.906	1.057
554	AEEAMATYR	Q92619	Rho GTPase-activating protein 45 OS=Homo sapiens OX=9606 GN=ARHGAP45 PE=1 SV=2	2	521.237	-0.20035	0.0063593	81.099	yes	1.036	1	0.846	1.026	0.894	1.196
555	AEEEHLGILGPQLHADVGDK	P00450	Ceruloplasmin OS=Homo sapiens OX=9606 GN=CP PE=1 SV=1	4	532.772	-0.09834	2.9374e-10	84.107	yes	NA	NA	NA	NA	NA	NA
556	AEEILEK	P62913	60S ribosomal protein L11 OS=Homo sapiens OX=9606 GN=RPL11 PE=1 SV=2	2	416.227	0.37782	0.019357	93.429	yes	1.176	1.297	1.088	0.858	0.738	0.843
557	AEEIYPIK	P49662	Caspase-4 OS=Homo sapiens OX=9606 GN=CASP4 PE=1 SV=1	3	321.511	0.44217	0.04804	43.808	yes	NA	NA	NA	NA	NA	NA
558	AEEMLSK	P62993	Growth factor receptor-bound protein 2 OS=Homo sapiens OX=9606 GN=GRB2 PE=1 SV=1	2	404.199	-0.36638	0.021124	91.318	yes	1.133	1.309	0.995	0.971	0.75	0.843
559	AEEMLSK	P62993	Growth factor receptor-bound protein 2 OS=Homo sapiens OX=9606 GN=GRB2 PE=1 SV=1	3	269.802	0.0073445	0.010964	76.035	yes	1.179	1.21	0.979	0.981	0.834	0.817
560	AEEMLSK	P62993	Growth factor receptor-bound protein 2 OS=Homo sapiens OX=9606 GN=GRB2 PE=1 SV=1	2	404.199	-1.0045	0.028029	84.743	yes	NA	NA	NA	NA	NA	NA
561	AEESTAIIAVVQK	O43182	Rho GTPase-activating protein 6 OS=Homo sapiens OX=9606 GN=ARHGAP6 PE=1 SV=3	3	453.589	-0.33832	5.9496e-05	110.08	yes	1.071	1.081	0.667	1.078	1.129	0.973
562	AEEVATFFAK	P11387	DNA topoisomerase 1 OS=Homo sapiens OX=9606 GN=TOP1 PE=1 SV=2	3	371.526	0.46082	0.0077983	59.067	yes	0.871	1.138	0.798	1.139	1.14	0.915
[truncated: 32,376 more rows]

## Sheet: Protein Ratio
-1.1	1
-0.8	4
-0.7	4
-0.6	22
[truncated: 13 more rows]
