# Supplementary material for: ECM stiffness affects cargo sorting into MSC-EVs to regulate their secretion and uptake behaviors
Source: J Nanobiotechnology. 2024 Mar 21;22:124. doi: 10.1186/s12951-024-02411-w (PMC10956366; doi:10.1186/s12951-024-02411-w)
Supplement: Supplementary file 4 — Additional file 4. Identification and quantitative information of lipidomics in stiff-EVs and soft-EVs. [file 12951_2024_2411_MOESM4_ESM.xlsx]

## Sheet: Sheet1
Index	Formula	Compounds	Compounds (abbreviation)	Class I	Class I (abbreviation)	Class II	Class II (abbreviation)	CAS	Soft-cell-1	Soft-cell-2	Soft-cell-3	Stiff-cell-1	Stiff-cell-2	Stiff-cell-3	VIP	p	Fold_Change	Log2FC	Type
LIPID-P-0473	C39H78NO8P	phosphatidylcholine_PC(15:0_16:0)	PC(15:0_16:0)	glycerophospholipids	GP	phosphatidylcholine	PC	-	83178000	63835000	67020000	19104000	18516000	19407000	1.10441	0.0127132	0.26644	-1.90812	down
LIPID-P-1391	C45H78NO7P	phosphatidyl ethanolamine_PE(P-16:0_24:6)	PE(P-16:0_24:6)	glycerophospholipids	GP	lysophosphatidyl ethanolamine(vinyl ether bond)	PE-V	-	2060300	1710900	1717700	399100	399680	418870	1.10919	0.0063679	0.221839	-2.17242	down
LIPID-P-0569	C48H84NO7P	phosphatidylcholine_PC(O-18:1_22:6)	PC(O-18:1_22:6)	glycerophospholipids	GP	phosphatidylcholine(ether bond)	PC-O	-	5693000	5420400	5037000	1370400	1388300	1466300	1.11109	0.00186452	0.261603	-1.93455	down
LIPID-P-0394	C24H52NO6P	lysophosphatidylcholine_LPC(O-16:0)	LPC(O-16:0)	glycerophospholipids	GP	lysophosphatidylcholine(ether bond)	LPC-O	-	1519700	1266000	1276400	533760	432760	384950	1.08961	0.00224985	0.332702	-1.5877	down
LIPID-P-0531	C38H78NO7P	phosphatidylcholine_PC(O-16:0_14:0)	PC(O-16:0_14:0)	glycerophospholipids	GP	phosphatidylcholine(ether bond)	PC-O	-	1819200	1544800	1520900	387210	406200	382160	1.10929	0.00571094	0.240654	-2.05497	down
LIPID-P-0894	C49H90O6	phosphatidylcholine_TG(14:0_14:1_18:1)	TG(14:0_14:1_18:1)	glycerolipid	GL	phosphatidylcholine	TG	-	57837	24442	111330	15700	100650	86502	0.039699	0.936759	1.04774	0.0672815	insig
LIPID-P-0729	C37H77N2O6P	triglyceride_SM(d18:0/14:0)	SM(d18:0/14:0)	sphingolipid	SP	triglyceride	SM	-	9684700	7768400	8346500	3113100	3186100	3118400	1.10385	0.0105287	0.365029	-1.45392	down
LIPID-P-0516	C45H80NO8P	phosphatidylcholine_PC(17:1_20:4)	PC(17:1_20:4)	glycerophospholipids	GP	phosphatidylcholine	PC	-	2985900	2405500	2591600	733570	568680	703160	1.10037	0.00435451	0.25121	-1.99303	down
LIPID-P-0664	C45H76NO7P	phosphatidyl ethanolamine_PE(P-18:1_22:6)	PE(P-18:1_22:6)	glycerophospholipids	GP	phosphatidyl ethanolamine(vinyl ether bond)	PE-V	-	48069000	36833000	39169000	12236000	12031000	11643000	1.10337	0.0131249	0.289431	-1.78871	down
LIPID-P-0638	C43H84NO7P	phosphatidyl ethanolamine_PE(P-16:0_22:1)	PE(P-16:0_22:1)	glycerophospholipids	GP	phosphatidyl ethanolamine(vinyl ether bond)	PE-V	-	661870	531810	533780	167780	140290	155630	1.10241	0.0085262	0.268429	-1.89739	down
LIPID-P-0117	C42H83NO3	ceramide_Cer(d18:1/24:0)	Cer(d18:1/24:0)	sphingolipid	SP	ceramide	Cer	-	10485000	10726000	10031000	3236500	2760300	3202300	1.10785	1.66313e-05	0.294447	-1.76392	down
LIPID-P-1929	C24H46NO7P	lysophosphatidylcholine_LPC(16:2)	LPC(16:2)	glycerophospholipids	GP	lysophosphatidylcholine	LPC	-	5799.7	40367	30863	24804	16431	11478	0.118564	0.523577	0.68432	-0.547256	insig
LIPID-P-0919	C55H102O6	phosphatidylcholine_TG(16:0_18:0_18:2)	TG(16:0_18:0_18:2)	glycerolipid	GL	phosphatidylcholine	TG	-	241890	173670	178980	152410	117020	46843	0.778221	0.0781346	0.531963	-0.910603	insig
LIPID-P-1937	C32H68NO6P	lysophosphatidylcholine_LPC(O-24:0)	LPC(O-24:0)	glycerophospholipids	GP	lysophosphatidylcholine(ether bond)	LPC-O	-	252570	146390	183460	47141	47417	41640	1.08496	0.0406357	0.233848	-2.09635	down
LIPID-P-0730	C39H81N2O6P	triglyceride_SM(d18:0/16:0)	SM(d18:0/16:0)	sphingolipid	SP	triglyceride	SM	-	5001900	3853100	4075400	1595300	1527800	1548600	1.09923	0.0156993	0.361296	-1.46875	down
LIPID-P-1936	C32H66NO6P	lysophosphatidylcholine_LPC(O-24:1)	LPC(O-24:1)	glycerophospholipids	GP	lysophosphatidylcholine(ether bond)	LPC-O	-	91380	75097	74939	34047	24612	33174	1.0777	0.00354718	0.380393	-1.39444	down
LIPID-P-0065	C44H76O2	cholesterol ester_CE(17:1)	CE(17:1)	cholesterol ester	ST	cholesterol ester	CE	-	176740	147650	155700	19096	26859	14804	1.09732	0.00125629	0.126558	-2.98213	down
LIPID-P-0758	C47H93N2O6P	triglyceride_SM(d18:1/24:1)	SM(d18:1/24:1)	sphingolipid	SP	triglyceride	SM	-	5191100	4199400	1890300	829960	950570	830340	1.01766	0.0977024	0.231444	-2.11127	down
LIPID-P-0373	C28H56NO7P	lysophosphatidylcholine_LPC(0:0/20:1)	LPC(0:0/20:1)	glycerophospholipids	GP	lysophosphatidylcholine	LPC	-	159510	113690	118730	45797	30122	34157	1.07667	0.015732	0.280856	-1.8321	down
LIPID-P-0497	C40H74NO8P	phosphatidylcholine_PC(14:0_18:3)	PC(14:0_18:3)	glycerophospholipids	GP	phosphatidylcholine	PC	-	681670	2706700	2551000	744100	717440	193310	0.787014	0.151611	0.278624	-1.84361	insig
LIPID-P-0133	C32H61NO3	ceramide_Cer(d18:2/14:0)	Cer(d18:2/14:0)	sphingolipid	SP	ceramide	Cer	-	36649	32103	32752	12513	13698	12898	1.10767	0.00304885	0.385295	-1.37596	down
LIPID-P-1355	C43H78NO7P	phosphatidyl ethanolamine_PE(P-16:0_22:4)	PE(P-16:0_22:4)	glycerophospholipids	GP	lysophosphatidyl ethanolamine(vinyl ether bond)	PE-V	-	25781000	19086000	19571000	5787700	5822900	5644700	1.10132	0.018216	0.267781	-1.90087	down
LIPID-P-1218	C61H100O6	phosphatidylcholine_TG(18:2_20:3_20:4)	TG(18:2_20:3_20:4)	glycerolipid	GL	phosphatidylcholine	TG	-	33338	31636	32662	2906.5	3617.3	8324.9	1.06012	0.0020538	0.152082	-2.71708	down
LIPID-P-0845	C54H102O6	phosphatidylcholine_TG(16:0_17:0_18:1)	TG(16:0_17:0_18:1)	glycerolipid	GL	phosphatidylcholine	TG	-	409300	340440	54568	213230	25699	202450	0.355694	0.399803	0.548769	-0.86573	insig
LIPID-P-0554	C44H82NO7P	phosphatidylcholine_PC(O-16:0_20:4)	PC(O-16:0_20:4)	glycerophospholipids	GP	phosphatidylcholine(ether bond)	PC-O	-	10594000	9142800	9373300	2846200	2664700	2586200	1.10878	0.00331996	0.278154	-1.84604	down
LIPID-P-0073	C45H76O2	cholesterol ester_CE(18:2)	CE(18:2)	cholesterol ester	ST	cholesterol ester	CE	604-33-1	550780	403410	507930	106710	49277	44955	1.0689	0.00413145	0.137432	-2.86321	down
LIPID-P-0493	C45H86NO8P	phosphatidylcholine_PC(19:0_18:2)	PC(19:0_18:2)	glycerophospholipids	GP	phosphatidylcholine	PC	-	8323800	7294600	7021400	2191200	2018900	2098900	1.10845	0.00472596	0.278669	-1.84338	down
LIPID-P-0515	C44H78NO8P	phosphatidylcholine_PC(16:0_20:5)	PC(16:0_20:5)	glycerophospholipids	GP	phosphatidylcholine	PC	-	204490	190070	123140	171910	30177	183040	0.444269	0.482555	0.743919	-0.426782	insig
LIPID-P-0435	C27H46NO7P	lysophosphatidyl ethanolamine_LPE(0:0/22:5)	LPE(0:0/22:5)	glycerophospholipids	GP	lysophosphatidyl ethanolamine	LPE	-	212690	238310	180500	58323	73151	53859	1.09285	0.00700306	0.293481	-1.76866	down
LIPID-P-0745	C46H93N2O6P	triglyceride_SM(d18:1/23:0)	SM(d18:1/23:0)	sphingolipid	SP	triglyceride	SM	-	24330000	18272000	21008000	4891900	4752800	4748700	1.1058	0.0111635	0.226276	-2.14385	down
LIPID-P-0110	C35H69NO3	ceramide_Cer(d18:1/17:0)	Cer(d18:1/17:0)	sphingolipid	SP	ceramide	Cer	-	657590	582500	506190	145580	138880	138530	1.10661	0.00952477	0.242223	-2.04559	down
LIPID-P-0760	C49H97N2O6P	triglyceride_SM(d18:1/26:1)	SM(d18:1/26:1)	sphingolipid	SP	triglyceride	SM	-	12925000	8837500	10869000	3042000	3029500	2797200	1.09609	0.0210766	0.271783	-1.87947	down
LIPID-P-1104	C57H100O6	phosphatidylcholine_TG(18:1_18:2_18:2)	TG(18:1_18:2_18:2)	glycerolipid	GL	phosphatidylcholine	TG	-	52651	37248	44739	11269	39773	7086.6	0.810809	0.115947	0.43174	-1.21177	insig
LIPID-P-0368	C24H48NO7P	lysophosphatidylcholine_LPC(16:1/0:0)	LPC(16:1/0:0)	glycerophospholipids	GP	lysophosphatidylcholine	LPC	76790-27-7	817410	469910	772210	272360	71673	142150	0.973199	0.0230321	0.236065	-2.08274	insig
LIPID-P-0649	C43H80NO7P	phosphatidyl ethanolamine_PE(P-18:0_20:3)	PE(P-18:0_20:3)	glycerophospholipids	GP	phosphatidyl ethanolamine(vinyl ether bond)	PE-V	-	1345800	995180	1057000	241640	250220	235930	1.10498	0.0143154	0.214183	-2.22308	down
LIPID-P-0392	C30H50NO7P	lysophosphatidylcholine_LPC(22:6/0:0)	LPC(22:6/0:0)	glycerophospholipids	GP	lysophosphatidylcholine	LPC	-	79019	78644	66301	25730	16360	7938.7	1.01974	0.00112612	0.223378	-2.16244	down
LIPID-P-1373	C41H72NO7P	phosphatidyl ethanolamine_PE(P-16:1_20:4)	PE(P-16:1_20:4)	glycerophospholipids	GP	lysophosphatidyl ethanolamine(vinyl ether bond)	PE-V	-	602950	514880	472650	142140	124720	132410	1.10528	0.00834706	0.251037	-1.99403	down
LIPID-P-0734	C45H93N2O6P	triglyceride_SM(d18:0/22:0)	SM(d18:0/22:0)	sphingolipid	SP	triglyceride	SM	-	4074400	3288800	3449300	1154900	1107100	1011400	1.10391	0.00751087	0.302742	-1.72384	down
LIPID-P-0800	C55H106O6	phosphatidylcholine_TG(16:0_18:0_18:0)	TG(16:0_18:0_18:0)	glycerolipid	GL	phosphatidylcholine	TG	-	3954600	4169800	3349100	2204900	1974000	1786400	1.07308	0.00739524	0.51992	-0.943639	insig
LIPID-P-1388	C43H74NO7P	phosphatidyl ethanolamine_PE(P-18:2_20:4)	PE(P-18:2_20:4)	glycerophospholipids	GP	lysophosphatidyl ethanolamine(vinyl ether bond)	PE-V	-	101010	593340	161580	24010	217480	75686	0.608657	0.369673	0.370563	-1.43221	insig
LIPID-P-0496	C50H96NO8P	phosphatidylcholine_PC(18:1_24:1)	PC(18:1_24:1)	glycerophospholipids	GP	phosphatidylcholine	PC	-	2736100	2011000	2102700	593260	562540	547010	1.10177	0.0169222	0.248593	-2.00814	down
LIPID-P-0538	C42H84NO7P	phosphatidylcholine_PC(O-18:1_16:0)	PC(O-18:1_16:0)	glycerophospholipids	GP	phosphatidylcholine(ether bond)	PC-O	-	43129000	35998000	37073000	12523000	12093000	11880000	1.1073	0.00659682	0.314079	-1.6708	down
LIPID-P-0737	C38H77N2O6P	triglyceride_SM(d18:1/15:0)	SM(d18:1/15:0)	sphingolipid	SP	triglyceride	SM	-	58537000	45259000	46004000	12163000	12379000	12375000	1.1054	0.012833	0.246442	-2.02068	down
LIPID-P-0636	C39H76NO7P	phosphatidyl ethanolamine_PE(P-16:0_18:1)	PE(P-16:0_18:1)	glycerophospholipids	GP	phosphatidyl ethanolamine(vinyl ether bond)	PE-V	-	22158000	16791000	17577000	4358000	4304100	3986300	1.10496	0.0125266	0.223763	-2.15996	down
LIPID-P-0546	C46H90NO7P	phosphatidylcholine_PC(O-18:1_20:1)	PC(O-18:1_20:1)	glycerophospholipids	GP	phosphatidylcholine(ether bond)	PC-O	-	10279000	7931000	8347000	2005000	2070000	1986000	1.10662	0.0109514	0.228226	-2.13146	down
LIPID-P-0356	C25H52NO7P	lysophosphatidylcholine_LPC(17:0/0:0)	LPC(17:0/0:0)	glycerophospholipids	GP	lysophosphatidylcholine	LPC	50930-23-9	2649500	2026200	2189000	516560	464840	428550	1.1044	0.00935889	0.205391	-2.28355	down
LIPID-P-0408	C21H44NO7P	lysophosphatidyl ethanolamine_LPE(16:0/0:0)	LPE(16:0/0:0)	glycerophospholipids	GP	lysophosphatidyl ethanolamine	LPE	53862-35-4	534330	466480	464690	630330	647430	717620	1.03405	0.0078462	1.36157	0.445271	insig
LIPID-P-0560	C46H84NO7P	phosphatidylcholine_PC(O-18:1_20:4)	PC(O-18:1_20:4)	glycerophospholipids	GP	phosphatidylcholine(ether bond)	PC-O	-	11601000	10294000	10708000	2817800	2660200	2722700	1.11088	0.00198587	0.251532	-1.99119	down
LIPID-P-0839	C51H96O6	phosphatidylcholine_TG(14:0_16:0_18:1)	TG(14:0_16:0_18:1)	glycerolipid	GL	phosphatidylcholine	TG	-	997830	935300	902870	642350	514740	187560	0.836207	0.061467	0.474136	-1.07663	insig
LIPID-P-0657	C41H72NO7P	phosphatidyl ethanolamine_PE(P-16:0_20:5)	PE(P-16:0_20:5)	glycerophospholipids	GP	phosphatidyl ethanolamine(vinyl ether bond)	PE-V	-	7380500	7462900	6979900	1229500	1267300	1233100	1.1126	0.00056832	0.170914	-2.54866	down
LIPID-P-0654	C43H78NO7P	phosphatidyl ethanolamine_PE(P-18:0_20:4)	PE(P-18:0_20:4)	glycerophospholipids	GP	phosphatidyl ethanolamine(vinyl ether bond)	PE-V	-	32036000	23040000	23795000	6448700	6035700	6008900	1.10085	0.0196755	0.234475	-2.09249	down
LIPID-P-0879	C45H82O6	phosphatidylcholine_TG(8:0_16:1_18:1)	TG(8:0_16:1_18:1)	glycerolipid	GL	phosphatidylcholine	TG	-	45749	11567	7996.3	55983	26155	48684	0.700129	0.225023	2.00302	1.00218	insig
LIPID-P-0127	C34H67NO3	ceramide_Cer(d16:1/18:0)	Cer(d16:1/18:0)	sphingolipid	SP	ceramide	Cer	-	153000	175380	132530	43365	52730	52074	1.09656	0.010383	0.321471	-1.63724	down
LIPID-P-0276	C21H42O4	monoglyceride_MG(18:0)	MG(18:0)	glycerolipid	GL	monoglyceride	MG	22610-61-3	3092800	3570300	3178500	2892300	3912600	2802100	0.168167	0.853642	0.976162	-0.0348069	insig
LIPID-P-0980	C55H100O6	phosphatidylcholine_TG(16:0_18:1_18:2)	TG(16:0_18:1_18:2)	glycerolipid	GL	phosphatidylcholine	TG	-	160990	145620	134410	203720	13539	80472	0.53253	0.48223	0.675096	-0.566835	insig
LIPID-P-0755	C44H87N2O6P	triglyceride_SM(d18:1/21:1)	SM(d18:1/21:1)	sphingolipid	SP	triglyceride	SM	-	1975500	1555800	1650200	427980	387130	403540	1.1063	0.00868509	0.235193	-2.08809	down
LIPID-P-0765	C47H91N2O6P	triglyceride_SM(d18:2/24:1)	SM(d18:2/24:1)	sphingolipid	SP	triglyceride	SM	2256062-31-2	773730	639940	672920	146490	155160	136730	1.10892	0.00472424	0.210094	-2.25089	down
LIPID-P-0245	C43H76O5	diglyceride_DG(18:0_22:4)	DG(18:0_22:4)	glycerolipid	GL	diglyceride	DG	-	434370	324100	391350	95547	88728	96073	1.1036	0.011697	0.243819	-2.03612	down
LIPID-P-0804	C57H110O6	phosphatidylcholine_TG(18:0_18:0_18:0)	TG(18:0_18:0_18:0)	glycerolipid	GL	phosphatidylcholine	TG	-	1154600	1254700	945920	840730	827010	739100	0.968977	0.060742	0.717342	-0.479267	insig
LIPID-P-0294	C42H81NO8	hexosylceramide_HexCer(d18:1/18:0)	HexCer(d18:1/18:0)	sphingolipid	SP	hexosylceramide	HexCer	-	1428000	1005100	1052700	224560	166880	166050	1.09786	0.0166506	0.159932	-2.64447	down
LIPID-P-0311	C46H87NO8	hexosylceramide_HexCer(d18:2/22:0)	HexCer(d18:2/22:0)	sphingolipid	SP	hexosylceramide	HexCer	-	51581	41958	51701	7417.9	9036.5	12428	1.09127	0.00221971	0.19886	-2.33018	down
LIPID-P-0658	C43H76NO7P	phosphatidyl ethanolamine_PE(P-18:1_20:4)	PE(P-18:1_20:4)	glycerophospholipids	GP	phosphatidyl ethanolamine(vinyl ether bond)	PE-V	-	27848000	20877000	26414000	5944200	5617700	6469100	1.10215	0.011401	0.239969	-2.05908	down
LIPID-P-0639	C45H88NO7P	phosphatidyl ethanolamine_PE(P-18:0_22:1)	PE(P-18:0_22:1)	glycerophospholipids	GP	phosphatidyl ethanolamine(vinyl ether bond)	PE-V	-	343890	291300	342330	91615	94423	74084	1.10156	0.00220004	0.266104	-1.90994	down
LIPID-P-0728	C36H75N2O6P	triglyceride_SM(d18:0/13:0)	SM(d18:0/13:0)	sphingolipid	SP	triglyceride	SM	-	531900	410880	450690	65954	114340	110440	1.0834	0.00362773	0.20864	-2.26091	down
LIPID-P-0549	C42H80NO7P	phosphatidylcholine_PC(O-16:1_18:2)	PC(O-16:1_18:2)	glycerophospholipids	GP	phosphatidylcholine(ether bond)	PC-O	-	3270800	2681800	2700600	731580	817590	813300	1.10636	0.00741228	0.273017	-1.87294	down
LIPID-P-0524	C48H84NO8P	phosphatidylcholine_PC(18:0_22:6)	PC(18:0_22:6)	glycerophospholipids	GP	phosphatidylcholine	PC	-	2337400	1667400	1861300	442120	413950	407430	1.10288	0.0162013	0.21539	-2.21498	down
LIPID-P-0131	C40H79NO3	ceramide_Cer(d16:1/24:0)	Cer(d16:1/24:0)	sphingolipid	SP	ceramide	Cer	-	832020	731910	736300	162990	155690	167960	1.11079	0.00264154	0.211561	-2.24085	down
LIPID-P-0488	C50H98NO8P	phosphatidylcholine_PC(24:0_18:1)	PC(24:0_18:1)	glycerophospholipids	GP	phosphatidylcholine	PC	-	2412700	2006500	1961600	570880	506620	531160	1.10631	0.00725552	0.252109	-1.98788	down
LIPID-P-0536	C38H76NO7P	phosphatidylcholine_PC(O-16:0_14:1)	PC(O-16:0_14:1)	glycerophospholipids	GP	phosphatidylcholine(ether bond)	PC-O	-	19953000	15722000	15818000	4019500	4394800	4330800	1.10569	0.0110426	0.247511	-2.01443	down
LIPID-P-0544	C42H82NO7P	phosphatidylcholine_PC(O-16:0_18:2)	PC(O-16:0_18:2)	glycerophospholipids	GP	phosphatidylcholine(ether bond)	PC-O	88542-95-4	4429800	6431000	2727300	1192500	1529600	1521900	1.00993	0.0990377	0.312332	-1.67885	down
LIPID-P-0642	C41H78NO7P	phosphatidyl ethanolamine_PE(P-18:1_18:1)	PE(P-18:1_18:1)	glycerophospholipids	GP	phosphatidyl ethanolamine(vinyl ether bond)	PE-V	-	9913200	7580900	8002200	2039300	1965000	1876800	1.1054	0.0115663	0.230665	-2.11613	down
LIPID-P-0350	C22H46NO7P	lysophosphatidylcholine_LPC(14:0/0:0)	LPC(14:0/0:0)	glycerophospholipids	GP	lysophosphatidylcholine	LPC	20559-16-4	817020	741150	692470	147740	114890	72319	1.08591	0.000380681	0.148824	-2.74832	down
LIPID-P-0641	C40H76NO7P	phosphatidyl ethanolamine_PE(P-18:1_17:1)	PE(P-18:1_17:1)	glycerophospholipids	GP	phosphatidyl ethanolamine(vinyl ether bond)	PE-V	-	473100	404880	389880	82330	63003	87857	1.10187	0.00312907	0.183924	-2.44282	down
LIPID-P-1352	C39H70NO7P	phosphatidyl ethanolamine_PE(P-14:0_20:4)	PE(P-14:0_20:4)	glycerophospholipids	GP	lysophosphatidyl ethanolamine(vinyl ether bond)	PE-V	-	362510	234450	300400	42030	61869	78212	1.07476	0.0172447	0.202941	-2.30087	down
LIPID-P-0374	C28H56NO7P	lysophosphatidylcholine_LPC(20:1/0:0)	LPC(20:1/0:0)	glycerophospholipids	GP	lysophosphatidylcholine	LPC	-	1006700	769680	833370	242270	203280	190440	1.09964	0.00885617	0.243698	-2.03684	down
LIPID-P-0542	C50H100NO7P	phosphatidylcholine_PC(O-18:0_24:1)	PC(O-18:0_24:1)	glycerophospholipids	GP	phosphatidylcholine(ether bond)	PC-O	-	129440	105850	135480	35178	33881	29937	1.10185	0.00828549	0.267001	-1.90508	down
LIPID-P-0526	C46H78NO8P	phosphatidylcholine_PC(16:1_22:6)	PC(16:1_22:6)	glycerophospholipids	GP	phosphatidylcholine	PC	-	1879800	1810300	1683400	565280	379780	506670	1.09279	8.09844e-05	0.270165	-1.88809	down
LIPID-P-0123	C40H77NO3	ceramide_Cer(d18:1/22:1)	Cer(d18:1/22:1)	sphingolipid	SP	ceramide	Cer	-	430910	322700	345160	97230	96341	89484	1.103	0.0140021	0.257611	-1.95674	down
LIPID-P-0793	C53H102O6	phosphatidylcholine_TG(16:0_16:0_18:0)	TG(16:0_16:0_18:0)	glycerolipid	GL	phosphatidylcholine	TG	-	4784400	4577700	4471700	3426900	3387800	2988400	1.07211	0.00238772	0.708634	-0.496888	insig
LIPID-P-0835	C50H94O6	phosphatidylcholine_TG(15:0_16:0_16:1)	TG(15:0_16:0_16:1)	glycerolipid	GL	phosphatidylcholine	TG	-	904740	1008300	970750	816240	507990	897960	0.693737	0.199033	0.77058	-0.375984	insig
LIPID-P-0833	C49H92O6	phosphatidylcholine_TG(12:0_16:0_18:1)	TG(12:0_16:0_18:1)	glycerolipid	GL	phosphatidylcholine	TG	-	264240	272970	41399	223460	264310	28324	0.115867	0.852505	0.891956	-0.164955	insig
LIPID-P-1322	C43H84NO7P	phosphatidyl ethanolamine_PE(P-20:0_18:1)	PE(P-20:0_18:1)	glycerophospholipids	GP	lysophosphatidyl ethanolamine(vinyl ether bond)	PE-V	-	523700	431070	478460	113770	91280	117140	1.10295	0.00283495	0.2248	-2.15329	down
LIPID-P-0096	C18H37NO2	sphingosine_SPH(d18:1)	SPH(d18:1)	sphingolipid	SP	sphingosine	SPH	-	374690	322740	363060	139220	133230	126390	1.10578	0.00347716	0.37609	-1.41085	down
LIPID-P-1329	C39H74NO7P	phosphatidyl ethanolamine_PE(P-18:1_16:1)	PE(P-18:1_16:1)	glycerophospholipids	GP	lysophosphatidyl ethanolamine(vinyl ether bond)	PE-V	-	2412600	2033800	2101300	448400	471640	538880	1.10763	0.00323377	0.222814	-2.16609	down
LIPID-P-0441	C25H52NO6P	lysophosphatidyl ethanolamine_LPE(P-20:0)	LPE(P-20:0)	glycerophospholipids	GP	lysophosphatidyl ethanolamine(vinyl ether bond)	LPE-V	-	241160	214630	188800	57010	67051	67582	1.10218	0.00744482	0.29731	-1.74996	down
LIPID-P-0170	C35H68O5	diglyceride_DG(14:0_18:0)	DG(14:0_18:0)	glycerolipid	GL	diglyceride	DG	-	14598	46668	45132	24999	25790	21450	0.358962	0.389477	0.678951	-0.558621	insig
LIPID-P-0508	C45H80NO8P	phosphatidylcholine_PC(20:4_17:0)	PC(20:4_17:0)	glycerophospholipids	GP	phosphatidylcholine	PC	-	2161900	2237100	2349000	876080	714040	852730	1.10157	4.391e-05	0.362011	-1.46589	down
LIPID-P-0375	C30H60NO7P	lysophosphatidylcholine_LPC(0:0/22:1)	LPC(0:0/22:1)	glycerophospholipids	GP	lysophosphatidylcholine	LPC	-	120870	92966	97999	32666	25321	24059	1.09338	0.00769733	0.263107	-1.92628	down
LIPID-P-0298	C47H91NO8	hexosylceramide_HexCer(d18:1/23:0)	HexCer(d18:1/23:0)	sphingolipid	SP	hexosylceramide	HexCer	-	1030900	895290	928420	159980	187550	179860	1.11026	0.00199317	0.18475	-2.43635	down
LIPID-P-1314	C37H72NO7P	phosphatidyl ethanolamine_PE(P-18:1_14:0)	PE(P-18:1_14:0)	glycerophospholipids	GP	lysophosphatidyl ethanolamine(vinyl ether bond)	PE-V	-	598010	432390	439770	51261	114820	72253	1.07545	0.0102745	0.162113	-2.62493	down
LIPID-P-0193	C36H68O5	diglyceride_DG(16:0_17:1)	DG(16:0_17:1)	glycerolipid	GL	diglyceride	DG	-	66593	11284	59412	7551.4	14563	20044	0.686406	0.205562	0.307078	-1.70332	insig
LIPID-P-0746	C47H95N2O6P	triglyceride_SM(d18:1/24:0)	SM(d18:1/24:0)	sphingolipid	SP	triglyceride	SM	-	3405500	2431800	2609700	548060	587500	542880	1.10386	0.0169791	0.198702	-2.33132	down
LIPID-P-1317	C40H78NO7P	phosphatidyl ethanolamine_PE(P-17:0_18:1)	PE(P-17:0_18:1)	glycerophospholipids	GP	lysophosphatidyl ethanolamine(vinyl ether bond)	PE-V	-	949200	422160	782790	148860	153360	165650	1.05516	0.0686256	0.217195	-2.20294	down
LIPID-P-0102	C34H69NO3	ceramide_Cer(d18:0/16:0)	Cer(d18:0/16:0)	sphingolipid	SP	ceramide	Cer	-	426950	353050	393860	149270	120850	125330	1.09833	0.00257213	0.33688	-1.56969	down
LIPID-P-0739	C40H81N2O6P	triglyceride_SM(d18:1/17:0)	SM(d18:1/17:0)	sphingolipid	SP	triglyceride	SM	-	128150000	104750000	109440000	29285000	30182000	29898000	1.10843	0.00704719	0.261042	-1.93765	down
LIPID-P-0910	C53H98O6	phosphatidylcholine_TG(16:0_16:1_18:1)	TG(16:0_16:1_18:1)	glycerolipid	GL	phosphatidylcholine	TG	-	91066	361560	354430	389530	154530	156960	0.0629496	0.780231	0.868614	-0.203213	insig
LIPID-P-0107	C42H83NO3	ceramide_Cer(d18:0/24:1)	Cer(d18:0/24:1)	sphingolipid	SP	ceramide	Cer	-	209160	177340	209050	64581	61976	63092	1.107	0.00586848	0.318443	-1.65089	down
LIPID-P-0635	C38H74NO7P	phosphatidyl ethanolamine_PE(P-16:0_17:1)	PE(P-16:0_17:1)	glycerophospholipids	GP	phosphatidyl ethanolamine(vinyl ether bond)	PE-V	-	813550	680840	635870	135000	130580	128360	1.1087	0.00831856	0.184926	-2.43498	down
LIPID-P-0731	C40H83N2O6P	triglyceride_SM(d18:0/17:0)	SM(d18:0/17:0)	sphingolipid	SP	triglyceride	SM	-	965670	832070	819660	200310	224750	210170	1.10924	0.00423342	0.242695	-2.04278	down
LIPID-P-0309	C42H79NO8	hexosylceramide_HexCer(d18:2/18:0)	HexCer(d18:2/18:0)	sphingolipid	SP	hexosylceramide	HexCer	-	68011	61198	69732	24712	39703	28998	1.04472	0.00512309	0.469551	-1.09065	down
LIPID-P-0484	C44H86NO8P	phosphatidylcholine_PC(18:0_18:1)	PC(18:0_18:1)	glycerophospholipids	GP	phosphatidylcholine	PC	-	2667200	2310000	2379600	680750	626680	633310	1.10936	0.00303836	0.263802	-1.92247	down
LIPID-P-0749	C37H73N2O6P	triglyceride_SM(d18:2/14:0)	SM(d18:2/14:0)	sphingolipid	SP	triglyceride	SM	2292199-25-6	5904200	4707200	5057800	1282700	1289100	1282100	1.10794	0.00803795	0.245954	-2.02354	down
LIPID-P-0640	C39H74NO7P	phosphatidyl ethanolamine_PE(P-16:0_18:2)	PE(P-16:0_18:2)	glycerophospholipids	GP	phosphatidyl ethanolamine(vinyl ether bond)	PE-V	-	2215800	1750900	1908200	447830	471200	398850	1.10593	0.00689703	0.224324	-2.15635	down
LIPID-P-0139	C40H77NO3	ceramide_Cer(d18:2/22:0)	Cer(d18:2/22:0)	sphingolipid	SP	ceramide	Cer	-	775460	636270	729340	200940	190700	184970	1.10732	0.00560561	0.269309	-1.89266	down
LIPID-P-1425	C40H76O5	diglyceride_DG(19:0_18:1)	DG(19:0_18:1)	glycerolipid	GL	diglyceride	DG	-	21083	11673	19959	5062.5	9675.5	1704.4	0.871384	0.0352438	0.311911	-1.68079	insig
LIPID-P-0128	C36H71NO3	ceramide_Cer(d16:1/20:0)	Cer(d16:1/20:0)	sphingolipid	SP	ceramide	Cer	-	23750	24408	41811	12534	14542	10168	0.995987	0.0910397	0.413965	-1.27242	insig
LIPID-P-0252	C41H70O5	diglyceride_DG(18:1_20:4)	DG(18:1_20:4)	glycerolipid	GL	diglyceride	DG	-	1116300	783580	870310	127610	126870	150340	1.10464	0.0151625	0.146134	-2.77463	down
LIPID-P-0892	C49H90O6	phosphatidylcholine_TG(14:1_16:0_16:1)	TG(14:1_16:0_16:1)	glycerolipid	GL	phosphatidylcholine	TG	-	149300	136360	146690	152120	127140	145250	0.177102	0.776663	0.981867	-0.0264012	insig
LIPID-P-1116	C59H104O6	phosphatidylcholine_TG(18:0_18:1_20:4)	TG(18:0_18:1_20:4)	glycerolipid	GL	phosphatidylcholine	TG	-	248040	206760	196470	55199	42452	42300	1.10046	0.00556244	0.214889	-2.21833	down
LIPID-P-0823	C45H84O6	phosphatidylcholine_TG(12:0_14:0_16:1)	TG(12:0_14:0_16:1)	glycerolipid	GL	phosphatidylcholine	TG	-	34927	59035	68781	128350	113210	148530	1.00405	0.0061696	2.39697	1.26121	up
LIPID-P-0003	C10H19NO4	carnitine C3:0	carnitine C3:0	fatty acyls	FA	acylcarnitine	CAR	17298-37-2	30748	30616	31889	93432	54244	12690	0.235776	0.438501	1.71969	0.782146	insig
LIPID-P-0541	C48H96NO7P	phosphatidylcholine_PC(O-18:1_22:0)	PC(O-18:1_22:0)	glycerophospholipids	GP	phosphatidylcholine(ether bond)	PC-O	-	3100300	2393800	2419100	689180	592250	584500	1.1021	0.0116087	0.2358	-2.08437	down
LIPID-P-0332	C40H77NO11S	hexosylceramide_SHexCer(d18:1:/16:0)	SHexCer(d18:1:/16:0)	sphingolipid	SP	hexosylceramide	HexCer	-	785590	709650	674890	124900	161130	113980	1.10402	0.000803897	0.184325	-2.43967	down
LIPID-P-0239	C39H68O5	diglyceride_DG(16:0_20:4)	DG(16:0_20:4)	glycerolipid	GL	diglyceride	DG	-	473950	399390	431100	81016	83740	97010	1.10833	0.00262192	0.200673	-2.31708	down
LIPID-P-0439	C22H46NO6P	lysophosphatidyl ethanolamine_LPE(P-17:0)	LPE(P-17:0)	glycerophospholipids	GP	lysophosphatidyl ethanolamine(vinyl ether bond)	LPE-V	-	23483	23919	29525	8528	2587.9	5495.2	1.01678	0.00158948	0.215933	-2.21134	down
LIPID-P-1572	C48H75O10P	bismonacylglycerol phosphate_BMP(20:4_22:6)	BMP(20:4_22:6)	glycerophospholipids	GP	bismonacylglycerol phosphate	BMP	-	11158	2766.8	6569.1	3394.1	863.44	873.51	0.849478	0.159255	0.25037	-1.99787	insig
LIPID-P-0547	C48H94NO7P	phosphatidylcholine_PC(O-18:1_22:1)	PC(O-18:1_22:1)	glycerophospholipids	GP	phosphatidylcholine(ether bond)	PC-O	-	4126900	3190800	3284700	893660	844810	863290	1.1052	0.0120804	0.245393	-2.02683	down
LIPID-P-1114	C59H104O6	phosphatidylcholine_TG(16:0_18:1_22:4)	TG(16:0_18:1_22:4)	glycerolipid	GL	phosphatidylcholine	TG	-	132760	95301	109760	26934	23041	22557	1.10084	0.0137624	0.214705	-2.21957	down
LIPID-P-1250	C51H86O2	cholesterol ester_CE(24:3)	CE(24:3)	cholesterol ester	ST	cholesterol ester	CE	-	21847	17825	17469	2142.9	6270.1	5631.9	1.01298	0.00169882	0.245794	-2.02448	down
LIPID-P-0786	C49H94O6	phosphatidylcholine_TG(14:0_16:0_16:0)	TG(14:0_16:0_16:0)	glycerolipid	GL	phosphatidylcholine	TG	-	3091100	3055200	2958700	2627200	2511000	2536600	1.08589	0.000895443	0.842921	-0.24653	insig
LIPID-P-0052	C27H46O	Cholesterol	Cholesterol	cholesterol ester	ST	cholesterol	Cho	-	14518000	12556000	12441000	7860100	7958300	8236100	1.09005	0.0146897	0.608744	-0.716094	insig
LIPID-P-0834	C49H92O6	phosphatidylcholine_TG(14:0_16:0_16:1)	TG(14:0_16:0_16:1)	glycerolipid	GL	phosphatidylcholine	TG	-	239080	1022700	962630	815080	798420	831780	0.316117	0.797598	1.09929	0.136577	insig
LIPID-P-0069	C49H86O2	cholesterol ester_CE(22:1)	CE(22:1)	cholesterol ester	ST	cholesterol ester	CE	-	24323	24066	21603	8062	7291	9957.6	1.0926	0.000233533	0.361621	-1.46745	down
LIPID-P-0105	C40H81NO3	ceramide_Cer(d18:0/22:0)	Cer(d18:0/22:0)	sphingolipid	SP	ceramide	Cer	-	89542	64225	83585	39828	27576	51660	0.958429	0.019147	0.501635	-0.995291	insig
LIPID-P-0440	C23H48NO6P	lysophosphatidyl ethanolamine_LPE(P-18:0)	LPE(P-18:0)	glycerophospholipids	GP	lysophosphatidyl ethanolamine(vinyl ether bond)	LPE-V	174062-73-8	349020	286080	312290	99448	82687	75843	1.09954	0.00262198	0.272304	-1.87671	down
LIPID-P-1098	C55H96O6	phosphatidylcholine_TG(16:0_16:1_20:4)	TG(16:0_16:1_20:4)	glycerolipid	GL	phosphatidylcholine	TG	-	128160	108600	143660	40487	33463	34579	1.09732	0.00973629	0.285287	-1.80951	down
LIPID-P-0126	C32H63NO3	ceramide_Cer(d16:1/16:0)	Cer(d16:1/16:0)	sphingolipid	SP	ceramide	Cer	-	369520	379030	364060	109580	125580	133780	1.10711	3.77146e-05	0.331599	-1.59249	down
LIPID-P-0788	C51H98O6	phosphatidylcholine_TG(16:0_16:0_16:0)	TG(16:0_16:0_16:0)	glycerolipid	GL	phosphatidylcholine	TG	555-44-2	7853800	7397300	6720100	4484000	4066800	4092900	1.09107	0.00500364	0.575467	-0.797195	insig
LIPID-P-0764	C46H89N2O6P	triglyceride_SM(d18:2/23:1)	SM(d18:2/23:1)	sphingolipid	SP	triglyceride	SM	-	1620500	1313800	1201100	351390	320680	318290	1.1034	0.0134957	0.239483	-2.062	down
LIPID-P-0411	C23H48NO7P	lysophosphatidyl ethanolamine_LPE(18:0/0:0)	LPE(18:0/0:0)	glycerophospholipids	GP	lysophosphatidyl ethanolamine	LPE	69747-55-3	1288400	1020900	1143300	543080	388520	297350	1.04758	0.00220442	0.355949	-1.49026	down
LIPID-P-0409	C22H46NO7P	lysophosphatidyl ethanolamine_LPE(17:0/0:0)	LPE(17:0/0:0)	glycerophospholipids	GP	lysophosphatidyl ethanolamine	LPE	-	36382	30853	29691	9004.3	7479.8	10229	1.09683	0.00340508	0.275603	-1.85934	down
LIPID-P-0056	C43H76O2	cholesterol ester_CE(16:0)	CE(16:0)	cholesterol ester	ST	cholesterol ester	CE	601-34-3	804270	830620	751740	131550	117980	107920	1.11001	0.000513378	0.149772	-2.73916	down
LIPID-P-0756	C45H89N2O6P	triglyceride_SM(d18:1/22:1)	SM(d18:1/22:1)	sphingolipid	SP	triglyceride	SM	222403-68-1	21247000	16505000	16600000	4266400	4456800	4562100	1.10524	0.0126205	0.244431	-2.0325	down
LIPID-P-0134	C34H65NO3	ceramide_Cer(d18:2/16:0)	Cer(d18:2/16:0)	sphingolipid	SP	ceramide	Cer	-	1569200	1690700	1527800	567840	496370	458550	1.10417	0.000138511	0.318057	-1.65264	down
LIPID-P-0566	C48H86NO7P	phosphatidylcholine_PC(O-18:0_22:6)	PC(O-18:0_22:6)	glycerophospholipids	GP	phosphatidylcholine(ether bond)	PC-O	-	1804300	1511000	1589000	263570	299750	265690	1.11008	0.00363578	0.169037	-2.56459	down
LIPID-P-0523	C47H82NO8P	phosphatidylcholine_PC(22:6_17:0)	PC(22:6_17:0)	glycerophospholipids	GP	phosphatidylcholine	PC	-	3794000	3186100	3340300	857770	814340	784520	1.10906	0.00437154	0.238036	-2.07075	down
LIPID-P-0517	C46H82NO8P	phosphatidylcholine_PC(16:0_22:5)	PC(16:0_22:5)	glycerophospholipids	GP	phosphatidylcholine	PC	-	436250	776150	783400	163140	215440	161130	1.05446	0.0484239	0.270423	-1.88671	down
LIPID-P-0842	C53H100O6	phosphatidylcholine_TG(16:0_16:0_18:1)	TG(16:0_16:0_18:1)	glycerolipid	GL	phosphatidylcholine	TG	-	1287700	1244100	1199500	960930	431860	418430	0.915284	0.0670762	0.485413	-1.04272	insig
LIPID-P-0042	C25H47NO4	carnitine C18:1	carnitine C18:1	fatty acyls	FA	acylcarnitine	CAR	38677-66-6	45320	53055	53649	19815	15263	10286	1.0582	0.000761337	0.2984	-1.74468	down
LIPID-P-0917	C55H102O6	phosphatidylcholine_TG(16:0_16:1_20:1)	TG(16:0_16:1_20:1)	glycerolipid	GL	phosphatidylcholine	TG	-	429550	408450	398010	1283200	158680	162530	0.188323	0.773989	1.29806	0.376352	insig
LIPID-P-0914	C54H100O6	phosphatidylcholine_TG(16:0_17:1_18:1)	TG(16:0_17:1_18:1)	glycerolipid	GL	phosphatidylcholine	TG	-	377410	305730	376620	188350	167750	164080	1.08281	0.0111232	0.490847	-1.02665	down
LIPID-P-1146	C57H98O6	phosphatidylcholine_TG(16:0_16:0_22:6)	TG(16:0_16:0_22:6)	glycerolipid	GL	phosphatidylcholine	TG	-	187430	214220	189850	56558	14835	48829	0.996394	0.00102059	0.203249	-2.29868	insig
LIPID-P-0482	C42H82NO8P	phosphatidylcholine_PC(16:0_18:1)	PC(16:0_18:1)	glycerophospholipids	GP	phosphatidylcholine	PC	-	12414000	10827000	11188000	3368900	3217600	3276300	1.11008	0.00320706	0.286468	-1.80356	down
LIPID-P-0360	C27H56NO7P	lysophosphatidylcholine_LPC(19:0/0:0)	LPC(19:0/0:0)	glycerophospholipids	GP	lysophosphatidylcholine	LPC	-	703490	550850	589050	152140	139670	135150	1.10585	0.00867002	0.231617	-2.11019	down
LIPID-P-0565	C46H82NO7P	phosphatidylcholine_PC(O-18:2_20:4)	PC(O-18:2_20:4)	glycerophospholipids	GP	phosphatidylcholine(ether bond)	PC-O	-	19680000	17794000	16826000	4885300	4924600	4777600	1.11034	0.00390254	0.268646	-1.89622	down
LIPID-P-0395	C26H56NO6P	lysophosphatidylcholine_LPC(O-18:0)	LPC(O-18:0)	glycerophospholipids	GP	lysophosphatidylcholine(ether bond)	LPC-O	-	812410	680770	698920	237540	209320	185350	1.10085	0.00279355	0.288404	-1.79384	down
LIPID-P-0384	C28H52NO7P	lysophosphatidylcholine_LPC(20:3/0:0)	LPC(20:3/0:0)	glycerophospholipids	GP	lysophosphatidylcholine	LPC	1199257-41-4	122340	109630	104730	47572	27205	7433.6	0.924876	0.00862071	0.244166	-2.03407	insig
LIPID-P-1206	C61H102O6	phosphatidylcholine_TG(18:0_18:2_22:6)	TG(18:0_18:2_22:6)	glycerolipid	GL	phosphatidylcholine	TG	-	149360	169450	161290	33114	35171	29985	1.10969	0.00119215	0.204687	-2.28851	down
LIPID-P-0162	C27H52O5	diglyceride_DG(8:0_16:0)	DG(8:0_16:0)	glycerolipid	GL	diglyceride	DG	-	159160	143410	145090	152440	112230	155550	0.343108	0.588555	0.938703	-0.0912586	insig
LIPID-P-0904	C51H94O6	phosphatidylcholine_TG(14:0_16:1_18:1)	TG(14:0_16:1_18:1)	glycerolipid	GL	phosphatidylcholine	TG	-	428440	376720	425410	342380	336960	290860	0.970167	0.0207214	0.788415	-0.342973	insig
LIPID-P-0438	C21H44NO6P	lysophosphatidyl ethanolamine_LPE(P-16:0)	LPE(P-16:0)	glycerophospholipids	GP	lysophosphatidyl ethanolamine(vinyl ether bond)	LPE-V	174062-72-7	268920	226700	285820	77823	85638	68436	1.09922	0.00585446	0.296756	-1.75265	down
LIPID-P-1366	C45H82NO7P	phosphatidyl ethanolamine_PE(P-16:0_24:4)	PE(P-16:0_24:4)	glycerophospholipids	GP	lysophosphatidyl ethanolamine(vinyl ether bond)	PE-V	-	355570	283910	296160	67271	23151	64048	1.04032	0.00125099	0.165096	-2.59863	down
LIPID-P-1348	C45H84NO7P	phosphatidyl ethanolamine_PE(P-16:0_24:3)	PE(P-16:0_24:3)	glycerophospholipids	GP	lysophosphatidyl ethanolamine(vinyl ether bond)	PE-V	-	272930	217260	252190	75060	65172	74652	1.10273	0.00669484	0.289453	-1.7886	down
LIPID-P-0521	C45H78NO8P	phosphatidylcholine_PC(15:1_22:5)	PC(15:1_22:5)	glycerophospholipids	GP	phosphatidylcholine	PC	-	1073700	958410	843030	221030	228320	207570	1.10762	0.0076193	0.228483	-2.12984	down
LIPID-P-1144	C57H98O6	phosphatidylcholine_TG(16:0_18:2_20:4)	TG(16:0_18:2_20:4)	glycerolipid	GL	phosphatidylcholine	TG	-	136790	138550	124560	49802	19372	17822	1.02894	0.00410918	0.217544	-2.20062	down
LIPID-P-1393	C47H82NO7P	phosphatidyl ethanolamine_PE(P-18:1_24:5)	PE(P-18:1_24:5)	glycerophospholipids	GP	lysophosphatidyl ethanolamine(vinyl ether bond)	PE-V	-	552870	355800	431890	148890	144400	117320	1.07896	0.0295826	0.306297	-1.707	down
LIPID-P-0942	C61H114O6	phosphatidylcholine_TG(16:0_18:1_24:1)	TG(16:0_18:1_24:1)	glycerolipid	GL	phosphatidylcholine	TG	-	35068	28952	24995	14903	11218	16016	1.03638	0.0184474	0.47337	-1.07896	down
LIPID-P-0415	C21H42NO7P	lysophosphatidyl ethanolamine_LPE(16:1/0:0)	LPE(16:1/0:0)	glycerophospholipids	GP	lysophosphatidyl ethanolamine	LPE	-	52476	45862	49370	39120	30588	31955	1.01125	0.0116481	0.68827	-0.538953	insig
LIPID-P-0507	C44H80NO8P	phosphatidylcholine_PC(16:0_20:4)	PC(16:0_20:4)	glycerophospholipids	GP	phosphatidylcholine	PC	-	926330	855160	874020	269160	182570	196480	1.09552	5.9158e-05	0.2441	-2.03446	down
LIPID-P-0412	C25H52NO7P	lysophosphatidyl ethanolamine_LPE(20:0/0:0)	LPE(20:0/0:0)	glycerophospholipids	GP	lysophosphatidyl ethanolamine	LPE	-	43972	28671	38937	10154	15108	9659.9	1.0593	0.0189773	0.312976	-1.67587	down
LIPID-P-0530	C50H84NO8P	phosphatidylcholine_PC(20:2_22:6)	PC(20:2_22:6)	glycerophospholipids	GP	phosphatidylcholine	PC	-	1043500	937430	882060	303370	259980	254750	1.10482	0.00238104	0.28575	-1.80717	down
LIPID-P-0789	C51H98O6	phosphatidylcholine_TG(14:0_16:0_18:0)	TG(14:0_16:0_18:0)	glycerolipid	GL	phosphatidylcholine	TG	-	474130	490660	449530	323450	277240	262690	1.07269	0.00207295	0.610456	-0.712041	insig
LIPID-P-0397	C30H64NO6P	lysophosphatidylcholine_LPC(O-22:0)	LPC(O-22:0)	glycerophospholipids	GP	lysophosphatidylcholine(ether bond)	LPC-O	-	1567100	1261300	1332800	423610	455480	379630	1.10241	0.00653744	0.30249	-1.72504	down
LIPID-P-1349	C47H88NO7P	phosphatidyl ethanolamine_PE(P-18:0_24:3)	PE(P-18:0_24:3)	glycerophospholipids	GP	lysophosphatidyl ethanolamine(vinyl ether bond)	PE-V	-	344870	210820	291340	65570	68792	85239	1.08051	0.0304459	0.25926	-1.94753	down
LIPID-P-1392	C47H82NO7P	phosphatidyl ethanolamine_PE(P-18:0_24:6)	PE(P-18:0_24:6)	glycerophospholipids	GP	lysophosphatidyl ethanolamine(vinyl ether bond)	PE-V	-	735200	539970	656800	124030	28389	160630	0.978131	0.00229199	0.162036	-2.62561	insig
LIPID-P-1387	C43H74NO7P	phosphatidyl ethanolamine_PE(P-18:1_20:5)	PE(P-18:1_20:5)	glycerophospholipids	GP	lysophosphatidyl ethanolamine(vinyl ether bond)	PE-V	-	3777700	1963500	2171400	413590	456120	395460	1.08497	0.0607425	0.159893	-2.64482	down
LIPID-P-0418	C23H46NO7P	lysophosphatidyl ethanolamine_LPE(18:1/0:0)	LPE(18:1/0:0)	glycerophospholipids	GP	lysophosphatidyl ethanolamine	LPE	89576-29-4	785420	776590	664300	775370	498310	472200	0.690871	0.235388	0.784203	-0.3507	insig
LIPID-P-1405	C45H74NO7P	phosphatidyl ethanolamine_PE(P-18:2_22:6)	PE(P-18:2_22:6)	glycerophospholipids	GP	lysophosphatidyl ethanolamine(vinyl ether bond)	PE-V	-	398700	139270	317890	15408	97257	37531	0.937921	0.0802702	0.175491	-2.51053	insig
LIPID-P-0124	C42H81NO3	ceramide_Cer(d18:1/24:1)	Cer(d18:1/24:1)	sphingolipid	SP	ceramide	Cer	-	15411000	13033000	12943000	4322900	3584900	3969100	1.10364	0.00435983	0.286972	-1.80102	down
LIPID-P-0219	C41H76O5	diglyceride_DG(18:1_20:1)	DG(18:1_20:1)	glycerolipid	GL	diglyceride	DG	-	126290	112970	141160	25186	39887	32709	1.08905	0.00193916	0.257037	-1.95995	down
LIPID-P-0169	C35H68O5	diglyceride_DG(16:0_16:0)	DG(16:0_16:0)	glycerolipid	GL	diglyceride	DG	-	3670800	3639800	3455100	2695300	2545800	2608900	1.09873	0.000629456	0.729168	-0.455678	insig
LIPID-P-0115	C40H79NO3	ceramide_Cer(d18:1/22:0)	Cer(d18:1/22:0)	sphingolipid	SP	ceramide	Cer	-	6615400	6175800	6390500	1643600	1601900	1622600	1.11216	0.000640997	0.253789	-1.9783	down
LIPID-P-1037	C53H94O6	phosphatidylcholine_TG(16:1_16:1_18:2)	TG(16:1_16:1_18:2)	glycerolipid	GL	phosphatidylcholine	TG	-	47097	142160	163120	124440	83187	134560	0.113301	0.936555	0.971082	-0.0423348	insig
LIPID-P-1367	C45H82NO7P	phosphatidyl ethanolamine_PE(P-18:1_22:3)	PE(P-18:1_22:3)	glycerophospholipids	GP	lysophosphatidyl ethanolamine(vinyl ether bond)	PE-V	-	2167000	1798600	1931700	635870	645830	649580	1.10771	0.00651095	0.327485	-1.6105	down
LIPID-P-0282	C21H40O4	monoglyceride_MG(18:1)	MG(18:1)	glycerolipid	GL	monoglyceride	MG	-	17492	17427	15135	14403	9759.7	11220	0.912545	0.0494981	0.706891	-0.500441	insig
LIPID-P-0196	C37H70O5	diglyceride_DG(16:0_18:1)	DG(16:0_18:1)	glycerolipid	GL	diglyceride	DG	-	720900	1513300	1541300	460470	430600	452820	0.987331	0.0945378	0.35595	-1.49025	insig
LIPID-P-0631	C41H82NO7P	phosphatidyl ethanolamine_PE(P-18:0_18:0)	PE(P-18:0_18:0)	glycerophospholipids	GP	phosphatidyl ethanolamine(vinyl ether bond)	PE-V	-	188570	161820	161110	50783	45017	38843	1.10181	0.00206104	0.263232	-1.9256	down
LIPID-P-0019	C19H35NO6	carnitine C12:1-2OH	carnitine C12:1-2OH	fatty acyls	FA	acylcarnitine	CAR	-	98262	78941	82450	81303	76171	76131	0.651662	0.278777	0.899681	-0.152514	insig
LIPID-P-1045	C55H98O6	phosphatidylcholine_TG(16:1_18:1_18:2)	TG(16:1_18:1_18:2)	glycerolipid	GL	phosphatidylcholine	TG	-	45525	20602	32425	11473	25587	8235.1	0.803737	0.124482	0.459606	-1.12153	insig
LIPID-P-0661	C43H74NO7P	phosphatidyl ethanolamine_PE(P-16:0_22:6)	PE(P-16:0_22:6)	glycerophospholipids	GP	phosphatidyl ethanolamine(vinyl ether bond)	PE-V	-	122050000	105720000	111770000	35328000	36321000	34656000	1.1098	0.00345857	0.313085	-1.67537	down
LIPID-P-0198	C38H72O5	diglyceride_DG(18:0_17:1)	DG(18:0_17:1)	glycerolipid	GL	diglyceride	DG	-	46548	47327	18140	11188	15910	9238.9	0.930028	0.113995	0.324393	-1.62418	insig
LIPID-P-0420	C25H50NO7P	lysophosphatidyl ethanolamine_LPE(20:1/0:0)	LPE(20:1/0:0)	glycerophospholipids	GP	lysophosphatidyl ethanolamine	LPE	-	38800	30079	30619	16448	13011	10380	1.05341	0.00678818	0.4004	-1.32049	down
LIPID-P-0363	C30H62NO7P	lysophosphatidylcholine_LPC(22:0/0:0)	LPC(22:0/0:0)	glycerophospholipids	GP	lysophosphatidylcholine	LPC	-	171170	117890	157450	52322	46211	29952	1.05797	0.0120756	0.287754	-1.79709	down
LIPID-P-0205	C41H78O5	diglyceride_DG(18:1_20:0)	DG(18:1_20:0)	glycerolipid	GL	diglyceride	DG	-	30865	23420	37222	10898	3150.9	7410.7	0.989881	0.0129242	0.234513	-2.09226	insig
LIPID-P-0981	C55H100O6	phosphatidylcholine_TG(16:1_18:1_18:1)	TG(16:1_18:1_18:1)	glycerolipid	GL	phosphatidylcholine	TG	-	832780	817440	892140	549610	140270	168930	0.919683	0.0474251	0.3378	-1.56576	insig
LIPID-P-0505	C42H76NO8P	phosphatidylcholine_PC(14:0_20:4)	PC(14:0_20:4)	glycerophospholipids	GP	phosphatidylcholine	PC	-	3090800	2889800	2832400	995540	869620	903630	1.10853	0.000232712	0.314171	-1.67038	down
LIPID-P-0634	C37H72NO7P	phosphatidyl ethanolamine_PE(P-16:0_16:1)	PE(P-16:0_16:1)	glycerophospholipids	GP	phosphatidyl ethanolamine(vinyl ether bond)	PE-V	-	3233200	2472000	2884200	539710	524610	562790	1.10756	0.00873478	0.189432	-2.40025	down
LIPID-P-0514	C43H76NO8P	phosphatidylcholine_PC(15:0_20:5)	PC(15:0_20:5)	glycerophospholipids	GP	phosphatidylcholine	PC	-	120110	147580	152100	31904	39830	36272	1.10161	0.00679418	0.257286	-1.95856	down
LIPID-P-0553	C42H78NO7P	phosphatidylcholine_PC(O-14:0_20:4)	PC(O-14:0_20:4)	glycerophospholipids	GP	phosphatidylcholine(ether bond)	PC-O	-	750050	357350	405880	141230	169500	180470	1.01807	0.109002	0.324593	-1.6233	down
LIPID-P-0736	C37H75N2O6P	triglyceride_SM(d18:1/14:0)	SM(d18:1/14:0)	sphingolipid	SP	triglyceride	SM	-	2282800	1733700	1834700	472420	474690	437910	1.10482	0.0122841	0.236707	-2.07883	down
LIPID-P-0218	C39H72O5	diglyceride_DG(18:1_18:1)	DG(18:1_18:1)	glycerolipid	GL	diglyceride	DG	-	2343500	1901400	960750	496610	411740	273450	1.01788	0.0778036	0.227023	-2.13909	down
LIPID-P-0021	C23H45NO4	carnitine C16:0	carnitine C16:0	fatty acyls	FA	acylcarnitine	CAR	2364-67-2	142660	122750	123910	48837	32713	27622	1.0725	0.000505165	0.280417	-1.83435	down
LIPID-P-0136	C36H69NO3	ceramide_Cer(d18:2/18:0)	Cer(d18:2/18:0)	sphingolipid	SP	ceramide	Cer	-	815510	616790	560610	132920	158270	140470	1.09963	0.0205497	0.216598	-2.20691	down
LIPID-P-0246	C43H76O5	diglyceride_DG(18:1_22:3)	DG(18:1_22:3)	glycerolipid	GL	diglyceride	DG	-	27867	42546	30099	12957	11639	7877.6	1.04909	0.0283396	0.323082	-1.63003	down
LIPID-P-0644	C45H86NO7P	phosphatidyl ethanolamine_PE(P-18:0_22:2)	PE(P-18:0_22:2)	glycerophospholipids	GP	phosphatidyl ethanolamine(vinyl ether bond)	PE-V	-	213610	160540	145670	60037	59371	51183	1.08575	0.0280497	0.328173	-1.60747	down
LIPID-P-0377	C32H64NO7P	lysophosphatidylcholine_LPC(24:1/0:0)	LPC(24:1/0:0)	glycerophospholipids	GP	lysophosphatidylcholine	LPC	-	153590	122480	131480	54636	47495	29518	1.05216	0.00178685	0.323025	-1.63028	down
LIPID-P-1374	C43H76NO7P	phosphatidyl ethanolamine_PE(P-16:0_22:5)	PE(P-16:0_22:5)	glycerophospholipids	GP	lysophosphatidyl ethanolamine(vinyl ether bond)	PE-V	-	4104300	4059700	3831100	1346800	1435400	1352700	1.11157	0.00034947	0.344716	-1.53652	down
LIPID-P-0312	C48H91NO8	hexosylceramide_HexCer(d18:2/24:0)	HexCer(d18:2/24:0)	sphingolipid	SP	hexosylceramide	HexCer	-	344850	265610	259480	61609	45701	55824	1.09981	0.0115758	0.187523	-2.41486	down
LIPID-P-0747	C48H97N2O6P	triglyceride_SM(d18:1/25:0)	SM(d18:1/25:0)	sphingolipid	SP	triglyceride	SM	-	3813800	2811900	3272600	794690	692040	715680	1.10309	0.0117798	0.222504	-2.1681	down
LIPID-P-1401	C47H80NO7P	phosphatidyl ethanolamine_PE(P-20:1_22:6)	PE(P-20:1_22:6)	glycerophospholipids	GP	lysophosphatidyl ethanolamine(vinyl ether bond)	PE-V	-	285940	240860	46508	61357	54631	66637	0.679699	0.218048	0.318546	-1.65043	insig
LIPID-P-0476	C44H88NO8P	phosphatidylcholine_PC(18:0_18:0)	PC(18:0_18:0)	glycerophospholipids	GP	phosphatidylcholine	PC	-	10455000	7631900	7999100	2214300	2131300	2119500	1.10188	0.0177777	0.247838	-2.01253	down
LIPID-P-0652	C41H74NO7P	phosphatidyl ethanolamine_PE(P-16:0_20:4)	PE(P-16:0_20:4)	glycerophospholipids	GP	phosphatidyl ethanolamine(vinyl ether bond)	PE-V	-	68761000	52112000	55612000	13130000	12493000	12760000	1.10601	0.0118212	0.217486	-2.20101	down
LIPID-P-0506	C43H78NO8P	phosphatidylcholine_PC(15:0_20:4)	PC(15:0_20:4)	glycerophospholipids	GP	phosphatidylcholine	PC	-	1845700	1548900	1614200	465270	347740	289870	1.0916	0.000808496	0.220188	-2.18319	down
LIPID-P-0651	C40H72NO7P	phosphatidyl ethanolamine_PE(P-15:0_20:4)	PE(P-15:0_20:4)	glycerophospholipids	GP	phosphatidyl ethanolamine(vinyl ether bond)	PE-V	-	1334700	1151400	1119300	74689	318870	353020	0.97155	0.00132239	0.207072	-2.27179	insig
LIPID-P-0274	C19H38O4	monoglyceride_MG(16:0)	MG(16:0)	glycerolipid	GL	monoglyceride	MG	32899-41-5	2631900	3079700	2482100	2444300	3138200	2321500	0.203743	0.773491	0.964644	-0.0519321	insig
LIPID-P-0787	C50H96O6	phosphatidylcholine_TG(15:0_16:0_16:0)	TG(15:0_16:0_16:0)	glycerolipid	GL	phosphatidylcholine	TG	-	2537900	2424900	2456500	2433500	2246600	2069700	0.780281	0.15839	0.909762	-0.136438	insig
LIPID-P-0351	C23H48NO7P	lysophosphatidylcholine_LPC(0:0/15:0)	LPC(0:0/15:0)	glycerophospholipids	GP	lysophosphatidylcholine	LPC	-	116080	57421	73254	19282	12252	9866.5	1.05861	0.056342	0.16778	-2.57536	down
LIPID-P-1362	C44H80NO7P	phosphatidyl ethanolamine_PE(P-19:0_20:4)	PE(P-19:0_20:4)	glycerophospholipids	GP	lysophosphatidyl ethanolamine(vinyl ether bond)	PE-V	-	111010	115900	138600	26205	13827	15850	1.08557	0.00221093	0.152888	-2.70946	down
LIPID-P-0376	C30H60NO7P	lysophosphatidylcholine_LPC(22:1/0:0)	LPC(22:1/0:0)	glycerophospholipids	GP	lysophosphatidylcholine	LPC	-	129260	100510	92936	36416	31242	27937	1.0896	0.0169219	0.296229	-1.75521	down
LIPID-P-0011	C13H23NO6	carnitine C6-2OH	carnitine C6-2OH	fatty acyls	FA	acylcarnitine	CAR	102673-95-0	118560	97386	111070	98406	102310	100610	0.618884	0.299992	0.921441	-0.118036	insig
LIPID-P-0500	C44H82NO8P	phosphatidylcholine_PC(16:0_20:3)	PC(16:0_20:3)	glycerophospholipids	GP	phosphatidylcholine	PC	-	1056000	998490	964580	317900	263230	308640	1.10617	8.42628e-05	0.294717	-1.7626	down
LIPID-P-0926	C57H106O6	phosphatidylcholine_TG(18:0_18:1_18:1)	TG(18:0_18:1_18:1)	glycerolipid	GL	phosphatidylcholine	TG	-	1115300	1025100	912850	975070	297310	315790	0.79617	0.152642	0.520157	-0.94298	insig
LIPID-P-0994	C58H106O6	phosphatidylcholine_TG(18:1_18:1_19:1)	TG(18:1_18:1_19:1)	glycerolipid	GL	phosphatidylcholine	TG	-	80001	73243	47477	17818	19517	18862	1.0785	0.0395002	0.279976	-1.83663	down
LIPID-P-0086	C52H84O2	cholesterol ester_CE(24:4)	CE(24:4)	cholesterol ester	ST	cholesterol ester	CE	-	33927	34633	27142	7164.5	1670.3	3383.8	1.03575	0.00117945	0.127673	-2.96947	down
LIPID-P-0513	C42H74NO8P	phosphatidylcholine_PC(14:0_20:5)	PC(14:0_20:5)	glycerophospholipids	GP	phosphatidylcholine	PC	-	240380	231530	171280	75915	47218	59598	1.07208	0.0111901	0.284101	-1.81552	down
LIPID-P-0116	C41H81NO3	ceramide_Cer(d18:1/23:0)	Cer(d18:1/23:0)	sphingolipid	SP	ceramide	Cer	67605-84-9	1312500	1168400	1147100	412580	378790	437750	1.10614	0.00199777	0.338787	-1.56155	down
LIPID-P-1340	C41H76NO7P	phosphatidyl ethanolamine_PE(P-16:0_20:3)	PE(P-16:0_20:3)	glycerophospholipids	GP	lysophosphatidyl ethanolamine(vinyl ether bond)	PE-V	-	3205500	2409000	2425200	502430	483050	476480	1.10607	0.0140067	0.181843	-2.45924	down
LIPID-P-1389	C44H76NO7P	phosphatidyl ethanolamine_PE(P-17:0_22:6)	PE(P-17:0_22:6)	glycerophospholipids	GP	lysophosphatidyl ethanolamine(vinyl ether bond)	PE-V	-	3540200	2649500	2801900	548460	476580	549620	1.10531	0.0116701	0.175126	-2.51354	down
LIPID-P-0555	C46H86NO7P	phosphatidylcholine_PC(O-18:0_20:4)	PC(O-18:0_20:4)	glycerophospholipids	GP	phosphatidylcholine(ether bond)	PC-O	-	3780800	3105000	2933400	911880	880970	839700	1.10486	0.0110641	0.268102	-1.89914	down
LIPID-P-0188	C33H62O5	diglyceride_DG(14:0_16:1)	DG(14:0_16:1)	glycerolipid	GL	diglyceride	DG	-	1047000	1076500	1164500	126220	213550	145570	1.09897	5.25294e-05	0.147609	-2.76014	down
LIPID-P-0092	C49H76O2	cholesterol ester_CE(22:6)	CE(22:6)	cholesterol ester	ST	cholesterol ester	CE	70110-50-8	1089500	913340	848140	87912	102350	113290	1.10872	0.0066804	0.106473	-3.23144	down
LIPID-P-1426	C41H78O5	diglyceride_DG(18:0_20:1)	DG(18:0_20:1)	glycerolipid	GL	diglyceride	DG	-	56515	43430	56473	8418.7	21296	14690	1.02569	0.00310639	0.283885	-1.81662	down
LIPID-P-0483	C43H84NO8P	phosphatidylcholine_PC(17:0_18:1)	PC(17:0_18:1)	glycerophospholipids	GP	phosphatidylcholine	PC	-	48514000	39673000	39406000	11234000	11170000	10915000	1.10731	0.00889136	0.261135	-1.93713	down
LIPID-P-0559	C44H80NO7P	phosphatidylcholine_PC(O-16:1_20:4)	PC(O-16:1_20:4)	glycerophospholipids	GP	phosphatidylcholine(ether bond)	PC-O	-	20010000	17367000	16879000	4911900	4983400	4908800	1.10952	0.005402	0.272856	-1.87379	down
LIPID-P-1390	C45H78NO7P	phosphatidyl ethanolamine_PE(P-18:1_22:5)	PE(P-18:1_22:5)	glycerophospholipids	GP	lysophosphatidyl ethanolamine(vinyl ether bond)	PE-V	-	17095000	13145000	13904000	3294400	3252700	3241400	1.10674	0.0109728	0.22174	-2.17306	down
LIPID-P-0727	C35H73N2O6P	triglyceride_SM(d18:0/12:0)	SM(d18:0/12:0)	sphingolipid	SP	triglyceride	SM	-	304680	216320	230110	84282	73518	69509	1.09059	0.0215566	0.302631	-1.72437	down
LIPID-P-0568	C46H80NO7P	phosphatidylcholine_PC(O-16:1_22:6)	PC(O-16:1_22:6)	glycerophospholipids	GP	phosphatidylcholine(ether bond)	PC-O	-	12865000	10926000	10692000	2970600	2754700	2788800	1.10835	0.00589405	0.246907	-2.01796	down
LIPID-P-0068	C47H82O2	cholesterol ester_CE(20:1)	CE(20:1)	cholesterol ester	ST	cholesterol ester	CE	70832-37-0	95067	90700	96607	24452	21177	16796	1.10029	2.01077e-05	0.221072	-2.17741	down
LIPID-P-0751	C40H79N2O6P	triglyceride_SM(d18:1/17:1)	SM(d18:1/17:1)	sphingolipid	SP	triglyceride	SM	-	3893900	3609000	2458600	847700	581740	856290	1.07698	0.0242932	0.229456	-2.12371	down
LIPID-P-0735	C35H71N2O6P	triglyceride_SM(d18:1/12:0)	SM(d18:1/12:0)	sphingolipid	SP	triglyceride	SM	-	2713200	2255400	2140000	615800	553520	525810	1.1049	0.00813295	0.238462	-2.06817	down
LIPID-P-0399	C24H50NO6P	lysophosphatidylcholine_LPC(O-16:1)	LPC(O-16:1)	glycerophospholipids	GP	lysophosphatidylcholine(ether bond)	LPC-O	-	527640	418600	447640	107010	116340	97907	1.1058	0.00701394	0.230477	-2.11731	down
LIPID-P-0129	C38H75NO3	ceramide_Cer(d16:1/22:0)	Cer(d16:1/22:0)	sphingolipid	SP	ceramide	Cer	-	247030	224530	205500	58691	20066	54909	1.02807	0.000459256	0.197421	-2.34065	down
LIPID-P-0204	C41H78O5	diglyceride_DG(16:0_22:1)	DG(16:0_22:1)	glycerolipid	GL	diglyceride	DG	-	15299	9574.4	5586.9	8165.5	9694.1	10101	0.0221775	0.797583	0.917936	-0.123535	insig
LIPID-P-0650	C45H84NO7P	phosphatidyl ethanolamine_PE(P-18:0_22:3)	PE(P-18:0_22:3)	glycerophospholipids	GP	phosphatidyl ethanolamine(vinyl ether bond)	PE-V	-	2519300	1890100	2008300	619020	661500	654760	1.10107	0.0159391	0.301554	-1.72951	down
LIPID-P-0662	C45H78NO7P	phosphatidyl ethanolamine_PE(P-18:0_22:6)	PE(P-18:0_22:6)	glycerophospholipids	GP	phosphatidyl ethanolamine(vinyl ether bond)	PE-V	-	32509000	16455000	26016000	6335400	4443300	6208900	1.05967	0.0513451	0.226562	-2.14202	down
LIPID-P-0973	C53H96O6	phosphatidylcholine_TG(16:1_16:1_18:1)	TG(16:1_16:1_18:1)	glycerolipid	GL	phosphatidylcholine	TG	-	431610	406040	446540	322850	44596	291210	0.665883	0.13883	0.512896	-0.963262	insig
LIPID-P-0112	C37H73NO3	ceramide_Cer(d18:1/19:0)	Cer(d18:1/19:0)	sphingolipid	SP	ceramide	Cer	-	37869	17270	37335	10209	13377	13647	0.936403	0.109416	0.402632	-1.31247	insig
LIPID-P-0352	C23H48NO7P	lysophosphatidylcholine_LPC(15:0/0:0)	LPC(15:0/0:0)	glycerophospholipids	GP	lysophosphatidylcholine	LPC	-	685060	615150	568840	90998	66473	50893	1.09831	0.00159678	0.111481	-3.16513	down
LIPID-P-0436	C27H46NO7P	lysophosphatidyl ethanolamine_LPE(22:5/0:0)	LPE(22:5/0:0)	glycerophospholipids	GP	lysophosphatidyl ethanolamine	LPE	-	29355	28318	20422	14845	13158	6955.2	0.944818	0.0186683	0.447637	-1.1596	insig
LIPID-P-1171	C57H96O6	phosphatidylcholine_TG(16:0_16:1_22:6)	TG(16:0_16:1_22:6)	glycerolipid	GL	phosphatidylcholine	TG	-	131680	116300	88843	24044	28495	24905	1.0978	0.019365	0.229925	-2.12077	down
LIPID-P-0066	C45H78O2	cholesterol ester_CE(18:1)	CE(18:1)	cholesterol ester	ST	cholesterol ester	CE	303-43-5	1123600	953500	1077400	141380	118990	152000	1.10825	0.00230626	0.130724	-2.9354	down
LIPID-P-0924	C57H106O6	phosphatidylcholine_TG(16:0_18:1_20:1)	TG(16:0_18:1_20:1)	glycerolipid	GL	phosphatidylcholine	TG	-	160560	161470	19508	18823	10740	65374	0.634144	0.216969	0.277969	-1.847	insig
LIPID-P-1927	C34H68NO7P	lysophosphatidylcholine_LPC(26:1)	LPC(26:1)	glycerophospholipids	GP	lysophosphatidylcholine	LPC	-	172470	156680	124790	48188	50973	41928	1.09376	0.0149971	0.31081	-1.6859	down
LIPID-P-1323	C43H84NO7P	phosphatidyl ethanolamine_PE(P-18:0_20:1)	PE(P-18:0_20:1)	glycerophospholipids	GP	lysophosphatidyl ethanolamine(vinyl ether bond)	PE-V	-	792530	630850	680210	173150	169660	159000	1.10726	0.00756022	0.238549	-2.06764	down
LIPID-P-0387	C30H54NO7P	lysophosphatidylcholine_LPC(0:0/22:4)	LPC(0:0/22:4)	glycerophospholipids	GP	lysophosphatidylcholine	LPC	-	122630	111660	116850	28411	23235	20985	1.1044	4.48941e-05	0.206843	-2.27339	down
LIPID-P-0445	C23H46NO6P	lysophosphatidyl ethanolamine_LPE(P-18:1)	LPE(P-18:1)	glycerophospholipids	GP	lysophosphatidyl ethanolamine(vinyl ether bond)	LPE-V	-	105250	92896	97545	41552	34673	32583	1.09743	0.000249797	0.367979	-1.44231	down
LIPID-P-0161	C59H90O4	coenzymeQ10(oxidize）	Coenzyme Q10	prenol lipids	PR	coenzymeQ	CoQ	303-98-0	96355	107270	111330	51952	30892	40810	1.05443	0.00155316	0.392608	-1.34884	down
LIPID-P-0201	C39H74O5	diglyceride_DG(18:0_18:1)	DG(18:0_18:1)	glycerolipid	GL	diglyceride	DG	-	3318200	2494900	2647400	716990	722490	691760	1.10411	0.0139667	0.251905	-1.98905	down
LIPID-P-1377	C45H80NO7P	phosphatidyl ethanolamine_PE(P-18:1_22:4)	PE(P-18:1_22:4)	glycerophospholipids	GP	lysophosphatidyl ethanolamine(vinyl ether bond)	PE-V	-	11900000	8746800	9228400	2385000	1836900	2607400	1.0925	0.0124304	0.228594	-2.12914	down
LIPID-P-0361	C28H58NO7P	lysophosphatidylcholine_LPC(0:0/20:0)	LPC(0:0/20:0)	glycerophospholipids	GP	lysophosphatidylcholine	LPC	-	222160	147660	185210	55576	31230	46093	1.06786	0.0151911	0.239445	-2.06224	down
LIPID-P-0738	C39H79N2O6P	triglyceride_SM(d18:1/16:0)	SM(d18:1/16:0)	sphingolipid	SP	triglyceride	SM	-	25412000	20610000	20650000	5961900	5629500	5731500	1.10669	0.00905873	0.259823	-1.9444	down
LIPID-P-0998	C59H108O6	phosphatidylcholine_TG(18:1_18:2_20:0)	TG(18:1_18:2_20:0)	glycerolipid	GL	phosphatidylcholine	TG	-	182490	139020	137940	80082	46929	14129	0.889654	0.0133032	0.307193	-1.70278	insig
LIPID-P-0200	C39H74O5	diglyceride_DG(16:0_20:1)	DG(16:0_20:1)	glycerolipid	GL	diglyceride	DG	-	124980	99248	121430	35006	28805	42474	1.08484	0.00336858	0.307486	-1.70141	down
LIPID-P-0386	C28H50NO7P	lysophosphatidylcholine_LPC(20:4/0:0)	LPC(20:4/0:0)	glycerophospholipids	GP	lysophosphatidylcholine	LPC	60701-99-7	6266.8	4310	4576.8	3322.3	2757.8	793.8	0.792397	0.0508521	0.453615	-1.14046	insig
LIPID-P-1542	C42H85NO4	ceramide_Cer(t18:0/24:0)	Cer(t18:0/24:0)	sphingolipid	SP	phytoceramide	Cert	-	56154	59404	63242	35850	29236	37280	1.06509	0.00158344	0.572517	-0.80461	insig
LIPID-P-0396	C28H60NO6P	lysophosphatidylcholine_LPC(O-20:0)	LPC(O-20:0)	glycerophospholipids	GP	lysophosphatidylcholine(ether bond)	LPC-O	-	884340	708930	725120	246280	244430	239450	1.10482	0.0109126	0.314943	-1.66684	down
LIPID-P-0999	C59H108O6	phosphatidylcholine_TG(18:1_18:1_20:1)	TG(18:1_18:1_20:1)	glycerolipid	GL	phosphatidylcholine	TG	-	89632	77908	71425	32353	24152	24557	1.08755	0.00329013	0.339221	-1.5597	down
LIPID-P-0111	C36H71NO3	ceramide_Cer(d18:1/18:0)	Cer(d18:1/18:0)	sphingolipid	SP	ceramide	Cer	-	2288000	1952100	2073800	573380	580560	624600	1.10907	0.00345683	0.281686	-1.82784	down
LIPID-P-1150	C59H102O6	phosphatidylcholine_TG(18:0_18:2_20:4)	TG(18:0_18:2_20:4)	glycerolipid	GL	phosphatidylcholine	TG	-	117980	164920	134520	35864	22489	24270	1.08659	0.00976192	0.197937	-2.33688	down
LIPID-P-0234	C41H74O5	diglyceride_DG(18:0_20:3)	DG(18:0_20:3)	glycerolipid	GL	diglyceride	DG	-	484850	330730	374050	79463	82323	79315	1.10195	0.0203831	0.202669	-2.3028	down
LIPID-P-1177	C59H100O6	phosphatidylcholine_TG(16:0_18:1_22:6)	TG(16:0_18:1_22:6)	glycerolipid	GL	phosphatidylcholine	TG	-	406750	361570	353250	37989	68408	76783	1.08415	0.000204839	0.163325	-2.61419	down
LIPID-P-0732	C41H85N2O6P	triglyceride_SM(d18:0/18:0)	SM(d18:0/18:0)	sphingolipid	SP	triglyceride	SM	-	7393700	5547300	5904700	1674400	1539600	1574700	1.10306	0.013895	0.2541	-1.97653	down
LIPID-P-0023	C25H49NO4	carnitine C18:0	carnitine C18:0	fatty acyls	FA	acylcarnitine	CAR	25597-09-5	120010	103370	102610	52196	33516	25922	1.03852	0.00251663	0.342446	-1.54605	down
LIPID-P-0740	C41H83N2O6P	triglyceride_SM(d18:1/18:0)	SM(d18:1/18:0)	sphingolipid	SP	triglyceride	SM	-	2167500	1617200	1730300	407540	400120	310860	1.09956	0.0108242	0.202814	-2.30177	down
LIPID-P-1108	C58H102O6	phosphatidylcholine_TG(17:0_18:1_20:4)	TG(17:0_18:1_20:4)	glycerolipid	GL	phosphatidylcholine	TG	-	34283	24823	28386	878.88	3599.2	2834.9	1.05695	0.0067027	0.0835846	-3.58062	down
LIPID-P-0645	C39H72NO7P	phosphatidyl ethanolamine_PE(P-16:0_18:3)	PE(P-16:0_18:3)	glycerophospholipids	GP	phosphatidyl ethanolamine(vinyl ether bond)	PE-V	-	340140	516840	192170	94940	100890	119110	0.989314	0.120085	0.300186	-1.73607	insig
LIPID-P-0106	C42H85NO3	ceramide_Cer(d18:0/24:0)	Cer(d18:0/24:0)	sphingolipid	SP	ceramide	Cer	-	208330	257340	200930	83181	66366	99941	1.06963	0.00562821	0.374269	-1.41785	down
LIPID-P-0083	C47H76O2	cholesterol ester_CE(20:4)	CE(20:4)	cholesterol ester	ST	cholesterol ester	CE	604-34-2	966880	683040	922830	99558	17917	73055	1.0364	0.00837352	0.0740569	-3.75522	down
LIPID-P-1174	C58H98O6	phosphatidylcholine_TG(15:0_18:1_22:6)	TG(15:0_18:1_22:6)	glycerolipid	GL	phosphatidylcholine	TG	-	36056	34241	25566	3299.2	8095.7	3210.2	1.06029	0.00530741	0.152354	-2.7145	down
LIPID-P-0989	C57H104O6	phosphatidylcholine_TG(18:0_18:1_18:2)	TG(18:0_18:1_18:2)	glycerolipid	GL	phosphatidylcholine	TG	-	302970	241790	145820	142710	116130	75972	0.870364	0.106688	0.484827	-1.04446	insig
LIPID-P-0847	C55H104O6	phosphatidylcholine_TG(16:0_18:0_18:1)	TG(16:0_18:0_18:1)	glycerolipid	GL	phosphatidylcholine	TG	-	1376800	1262500	1181800	1865100	449210	470970	0.555861	0.538517	0.728921	-0.456166	insig
LIPID-P-0659	C44H78NO7P	phosphatidyl ethanolamine_PE(P-17:0_22:5)	PE(P-17:0_22:5)	glycerophospholipids	GP	phosphatidyl ethanolamine(vinyl ether bond)	PE-V	-	1772100	1567800	1501200	329430	261100	268930	1.10655	0.00225168	0.177534	-2.49383	down
LIPID-P-0964	C51H92O6	phosphatidylcholine_TG(14:1_16:1_18:1)	TG(14:1_16:1_18:1)	glycerolipid	GL	phosphatidylcholine	TG	-	745300	651600	629760	743790	661520	702110	0.34932	0.566911	1.03985	0.0563738	insig
LIPID-P-0113	C38H75NO3	ceramide_Cer(d18:1/20:0)	Cer(d18:1/20:0)	sphingolipid	SP	ceramide	Cer	-	468300	421800	390540	119160	123190	120100	1.10937	0.00529753	0.283023	-1.82101	down
LIPID-P-0369	C25H50NO7P	lysophosphatidylcholine_LPC(17:1/0:0)	LPC(17:1/0:0)	glycerophospholipids	GP	lysophosphatidylcholine	LPC	-	333980	277430	274090	36603	32322	14128	1.07908	0.00235934	0.0937922	-3.41439	down
LIPID-P-0852	C57H108O6	phosphatidylcholine_TG(18:0_18:0_18:1)	TG(18:0_18:0_18:1)	glycerolipid	GL	phosphatidylcholine	TG	-	667950	608300	600890	407900	171690	142540	0.945578	0.0376553	0.384697	-1.37821	insig
LIPID-P-0417	C23H46NO7P	lysophosphatidyl ethanolamine_LPE(0:0/18:1)	LPE(0:0/18:1)	glycerophospholipids	GP	lysophosphatidyl ethanolamine	LPE	-	432550	358300	360250	300550	201470	139370	0.895314	0.0486987	0.557197	-0.843739	insig
LIPID-P-0261	C41H68O5	diglyceride_DG(16:0_22:6)	DG(16:0_22:6)	glycerolipid	GL	diglyceride	DG	-	442190	338720	373540	75629	79411	88114	1.10582	0.00907952	0.210623	-2.24726	down
LIPID-P-0355	C25H52NO7P	lysophosphatidylcholine_LPC(0:0/17:0)	LPC(0:0/17:0)	glycerophospholipids	GP	lysophosphatidylcholine	LPC	-	864740	670490	711810	148380	138490	122160	1.10575	0.00832957	0.182031	-2.45775	down
LIPID-P-0477	C46H92NO8P	phosphatidylcholine_PC(16:0_22:0)	PC(16:0_22:0)	glycerophospholipids	GP	phosphatidylcholine	PC	-	5503700	4451800	4542000	1184500	1154400	1152500	1.1079	0.00826631	0.240828	-2.05393	down
LIPID-P-0520	C44H76NO8P	phosphatidylcholine_PC(14:0_22:6)	PC(14:0_22:6)	glycerophospholipids	GP	phosphatidylcholine	PC	-	1330700	1134900	1120200	382280	327890	330110	1.10443	0.00412604	0.290111	-1.78532	down
LIPID-P-0120	C34H65NO3	ceramide_Cer(d18:1/16:1)	Cer(d18:1/16:1)	sphingolipid	SP	ceramide	Cer	141980-53-2	981750	928880	857150	617060	633790	618200	1.09137	0.0127497	0.675288	-0.566424	insig
LIPID-P-0741	C42H85N2O6P	triglyceride_SM(d18:1/19:0)	SM(d18:1/19:0)	sphingolipid	SP	triglyceride	SM	-	7410200	5989500	5998700	1525800	1472700	1486300	1.10772	0.00883709	0.231194	-2.11282	down
LIPID-P-0080	C49H82O2	cholesterol ester_CE(22:3)	CE(22:3)	cholesterol ester	ST	cholesterol ester	CE	-	64838	74134	55374	9612.8	15510	3660.2	1.02701	0.00205803	0.148102	-2.75534	down
LIPID-P-0503	C48H90NO8P	phosphatidylcholine_PC(18:2_22:1)	PC(18:2_22:1)	glycerophospholipids	GP	phosphatidylcholine	PC	-	1613800	1562900	1512100	494610	487120	356720	1.09668	9.36726e-05	0.285457	-1.80866	down
LIPID-P-0400	C26H54NO6P	lysophosphatidylcholine_LPC(O-18:1)	LPC(O-18:1)	glycerophospholipids	GP	lysophosphatidylcholine(ether bond)	LPC-O	-	638180	476630	525470	209770	159060	140150	1.07861	0.00743544	0.310301	-1.68826	down
LIPID-P-0977	C54H98O6	phosphatidylcholine_TG(16:1_17:1_18:1)	TG(16:1_17:1_18:1)	glycerolipid	GL	phosphatidylcholine	TG	-	43281	16637	190570	122580	25832	21364	0.135313	0.69727	0.677781	-0.561109	insig
LIPID-P-0837	C51H96O6	phosphatidylcholine_TG(16:0_16:0_16:1)	TG(16:0_16:0_16:1)	glycerolipid	GL	phosphatidylcholine	TG	-	2855600	2726100	2707100	1964700	1700500	1723000	1.08371	0.00180614	0.650058	-0.62136	insig
LIPID-P-0850	C56H106O6	phosphatidylcholine_TG(17:0_17:0_19:1)	TG(17:0_17:0_19:1)	glycerolipid	GL	phosphatidylcholine	TG	-	29170	21928	31718	4401.8	9741.1	11453	0.994379	0.00802172	0.30907	-1.694	insig
LIPID-P-0403	C26H52NO6P	lysophosphatidylcholine_LPC(O-18:2)	LPC(O-18:2)	glycerophospholipids	GP	lysophosphatidylcholine(ether bond)	LPC-O	-	7628	6122.7	5922.8	5630.8	1628.4	3163.8	0.790578	0.101396	0.529799	-0.916483	insig
LIPID-P-0988	C57H104O6	phosphatidylcholine_TG(18:1_18:1_18:1)	TG(18:1_18:1_18:1)	glycerolipid	GL	phosphatidylcholine	TG	-	332380	292230	290150	103740	126100	145770	1.08368	0.000654466	0.41061	-1.28416	down
LIPID-P-1200	C59H98O6	phosphatidylcholine_TG(16:0_18:2_22:6)	TG(16:0_18:2_22:6)	glycerolipid	GL	phosphatidylcholine	TG	-	128680	57320	71498	32265	16063	13783	0.994863	0.0875197	0.24121	-2.05164	insig
LIPID-P-1512	C41H83NO5	ceramide_Cer(t18:0/23:0(2OH))	Cer(t18:0/23:0(2OH))	sphingolipid	SP	phytoceramide	Cert	-	999230	978180	812740	250810	230810	272680	1.10462	0.00579127	0.270344	-1.88713	down
LIPID-P-0030	C12H19NO6	carnitine C5:1-2OH	carnitine C5:1-2OH	fatty acyls	FA	acylcarnitine	CAR	-	4261000	3997700	4026700	3677300	3930100	3928900	0.812752	0.102589	0.939025	-0.0907642	insig
LIPID-P-0359	C27H56NO7P	lysophosphatidylcholine_LPC(0:0/19:0)	LPC(0:0/19:0)	glycerophospholipids	GP	lysophosphatidylcholine	LPC	-	503430	403350	453590	116510	114270	108210	1.10744	0.00680201	0.24919	-2.00468	down
LIPID-P-0308	C40H75NO8	hexosylceramide_HexCer(d18:2/16:0)	HexCer(d18:2/16:0)	sphingolipid	SP	hexosylceramide	HexCer	127842-89-1	58626	47770	57032	24829	9840.1	13434	1.01803	0.00318839	0.294338	-1.76445	down
LIPID-P-0777	C45H86O6	phosphatidylcholine_TG(12:0_14:0_16:0)	TG(12:0_14:0_16:0)	glycerolipid	GL	phosphatidylcholine	TG	-	277020	257240	307920	307750	272290	328830	0.503453	0.37257	1.07919	0.109945	insig
LIPID-P-0779	C46H88O6	phosphatidylcholine_TG(12:0_15:0_16:0)	TG(12:0_15:0_16:0)	glycerolipid	GL	phosphatidylcholine	TG	-	122920	413350	388460	357320	368710	326240	0.350034	0.693398	1.13792	0.186401	insig
LIPID-P-1446	C45H84O5	diglyceride_DG(18:1_24:1)	DG(18:1_24:1)	glycerolipid	GL	diglyceride	DG	-	30347	26151	29800	9702.5	5541.4	4990.5	1.06832	0.000407435	0.234471	-2.09252	down
LIPID-P-1422	C31H58O5	diglyceride_DG(12:0_16:1)	DG(12:0_16:1)	glycerolipid	GL	diglyceride	DG	-	31296	64532	53606	11606	27658	34204	0.776091	0.108565	0.491642	-1.02432	insig
LIPID-P-0329	C60H113NO18	hexosylceramide_Hex3Cer(d18:1/24:0)	Hex3Cer(d18:1/24:0)	sphingolipid	SP	hexosylceramide	HexCer	-	563620	429870	469390	88149	65268	81665	1.10263	0.00783966	0.160698	-2.63758	down
LIPID-P-0960	C49H88O6	phosphatidylcholine_TG(14:1_16:1_16:1)	TG(14:1_16:1_16:1)	glycerolipid	GL	phosphatidylcholine	TG	-	129640	125380	116720	141790	113470	127490	0.204668	0.712816	1.02962	0.0421084	insig
LIPID-P-0223	C35H62O5	diglyceride_DG(16:1_16:2)	DG(16:1_16:2)	glycerolipid	GL	diglyceride	DG	-	9892.4	11438	16213	2058.1	6398.1	9274.7	0.769697	0.0806745	0.472277	-1.08229	insig
LIPID-P-0827	C47H88O6	phosphatidylcholine_TG(12:0_16:0_16:1)	TG(12:0_16:0_16:1)	glycerolipid	GL	phosphatidylcholine	TG	-	511720	553120	579750	589140	509780	537520	0.0435918	0.933488	0.995044	-0.00716725	insig
LIPID-P-0167	C33H64O5	diglyceride_DG(14:0_16:0)	DG(14:0_16:0)	glycerolipid	GL	diglyceride	DG	-	243700	205440	209020	89184	74209	12185	0.873656	0.00901321	0.266771	-1.90633	insig
LIPID-P-1043	C54H96O6	phosphatidylcholine_TG(16:1_17:1_18:2)	TG(16:1_17:1_18:2)	glycerolipid	GL	phosphatidylcholine	TG	-	25237	9207.5	28065	11112	6475.4	27798	0.36976	0.549671	0.726056	-0.461847	insig
LIPID-P-1361	C44H80NO7P	phosphatidyl ethanolamine_PE(P-17:0_22:4)	PE(P-17:0_22:4)	glycerophospholipids	GP	lysophosphatidyl ethanolamine(vinyl ether bond)	PE-V	-	1490100	1061000	1086000	215270	244290	240250	1.10259	0.0192219	0.192409	-2.37775	down
LIPID-P-1343	C43H80NO7P	phosphatidyl ethanolamine_PE(P-16:1_22:2)	PE(P-16:1_22:2)	glycerophospholipids	GP	lysophosphatidyl ethanolamine(vinyl ether bond)	PE-V	-	1331200	1040800	1126300	240890	233750	222370	1.10787	0.00821269	0.199242	-2.3274	down
LIPID-P-1336	C45H86NO7P	phosphatidyl ethanolamine_PE(P-18:1_22:1)	PE(P-18:1_22:1)	glycerophospholipids	GP	lysophosphatidyl ethanolamine(vinyl ether bond)	PE-V	-	242940	190290	212620	84498	62025	68292	1.08789	0.00458717	0.332608	-1.5881	down
LIPID-P-0915	C55H102O6	phosphatidylcholine_TG(16:0_18:1_18:1)	TG(16:0_18:1_18:1)	glycerolipid	GL	phosphatidylcholine	TG	-	948400	862410	765070	546800	328990	304230	1.00158	0.0103766	0.458104	-1.12625	down
LIPID-P-0884	C47H86O6	phosphatidylcholine_TG(14:0_14:1_16:1)	TG(14:0_14:1_16:1)	glycerolipid	GL	phosphatidylcholine	TG	-	298700	90774	112360	135090	298410	270110	0.473568	0.466347	1.40208	0.487566	insig
LIPID-P-0380	C28H54NO7P	lysophosphatidylcholine_LPC(0:0/20:2)	LPC(0:0/20:2)	glycerophospholipids	GP	lysophosphatidylcholine	LPC	-	222330	94199	166000	50618	38393	23501	1.00678	0.0738875	0.233171	-2.10054	down
LIPID-P-1539	C34H69NO4	ceramide_Cer(t18:0/16:0)	Cer(t18:0/16:0)	sphingolipid	SP	phytoceramide	Cert	-	56544	40559	52650	23410	20199	40026	0.890618	0.0508112	0.558486	-0.840406	insig
LIPID-P-0288	C46H89NO8	hexosylceramide_HexCer(d16:1/24:0)	HexCer(d16:1/24:0)	sphingolipid	SP	hexosylceramide	HexCer	-	115130	76401	62698	15740	10898	7940.1	1.075	0.0405666	0.136012	-2.8782	down
LIPID-P-0886	C47H86O6	phosphatidylcholine_TG(12:0_14:0_18:2)	TG(12:0_14:0_18:2)	glycerolipid	GL	phosphatidylcholine	TG	-	77578	37678	99554	103040	85252	83789	0.516298	0.406284	1.26661	0.340975	insig
LIPID-P-0191	C35H66O5	diglyceride_DG(14:0_18:1)	DG(14:0_18:1)	glycerolipid	GL	diglyceride	DG	-	169370	118330	144150	47015	49047	53668	1.08924	0.0220795	0.346718	-1.52817	down
LIPID-P-0393	C22H48NO6P	lysophosphatidylcholine_LPC(O-14:0)	LPC(O-14:0)	glycerophospholipids	GP	lysophosphatidylcholine(ether bond)	LPC-O	-	132900	115290	115500	34494	31694	27722	1.10507	0.00192754	0.258214	-1.95336	down
LIPID-P-0130	C39H77NO3	ceramide_Cer(d16:1/23:0)	Cer(d16:1/23:0)	sphingolipid	SP	ceramide	Cer	-	93222	75160	71608	28611	21316	23982	1.0905	0.00903093	0.307967	-1.69915	down
LIPID-P-0357	C26H54NO7P	lysophosphatidylcholine_LPC(0:0/18:0)	LPC(0:0/18:0)	glycerophospholipids	GP	lysophosphatidylcholine	LPC	4421-58-3	132050	95316	110730	31079	28680	21017	1.0883	0.0104416	0.238914	-2.06543	down
LIPID-P-0410	C23H48NO7P	lysophosphatidyl ethanolamine_LPE(0:0/18:0)	LPE(0:0/18:0)	glycerophospholipids	GP	lysophosphatidyl ethanolamine	LPE	-	140170	116520	119420	51205	46057	33194	1.07478	0.0013415	0.346856	-1.52759	down
LIPID-P-0432	C25H44NO7P	lysophosphatidyl ethanolamine_LPE(20:4/0:0)	LPE(20:4/0:0)	glycerophospholipids	GP	lysophosphatidyl ethanolamine	LPE	-	123390	140350	100700	99855	62137	35651	0.82087	0.0764154	0.54232	-0.882784	insig
LIPID-P-1226	C61H98O6	phosphatidylcholine_TG(18:2_18:2_22:6)	TG(18:2_18:2_22:6)	glycerolipid	GL	phosphatidylcholine	TG	-	37625	23040	21804	2438.4	6106.2	4030.6	1.05968	0.0394978	0.152484	-2.71327	down
LIPID-P-0213	C37H68O5	diglyceride_DG(16:1_18:1)	DG(16:1_18:1)	glycerolipid	GL	diglyceride	DG	-	580400	555940	546100	79489	185130	211790	1.01563	0.00705566	0.283166	-1.82028	down
LIPID-P-0532	C40H82NO7P	phosphatidylcholine_PC(O-16:0_16:0)	PC(O-16:0_16:0)	glycerophospholipids	GP	phosphatidylcholine(ether bond)	PC-O	-	2917800	2396300	2419500	728240	735430	678020	1.10671	0.00768871	0.276933	-1.85239	down
LIPID-P-0118	C43H85NO3	ceramide_Cer(d18:1/25:0)	Cer(d18:1/25:0)	sphingolipid	SP	ceramide	Cer	-	287970	266390	250770	133680	121130	105680	1.0917	0.000577529	0.447741	-1.15926	down
LIPID-P-0785	C48H92O6	phosphatidylcholine_TG(14:0_15:0_16:0)	TG(14:0_15:0_16:0)	glycerolipid	GL	phosphatidylcholine	TG	-	1259000	1483600	1493600	1431900	307600	1301900	0.511584	0.378913	0.717955	-0.478035	insig
LIPID-P-0748	C49H99N2O6P	triglyceride_SM(d20:0/24:1)	SM(d20:0/24:1)	sphingolipid	SP	triglyceride	SM	-	2807800	2278200	2327900	589690	592630	610050	1.10815	0.00795437	0.241758	-2.04836	down
LIPID-P-0784	C47H90O6	phosphatidylcholine_TG(12:0_16:0_16:0)	TG(12:0_16:0_16:0)	glycerolipid	GL	phosphatidylcholine	TG	-	269780	79997	265840	247750	244650	254170	0.422846	0.557957	1.21272	0.278244	insig
LIPID-P-0114	C39H77NO3	ceramide_Cer(d18:1/21:0)	Cer(d18:1/21:0)	sphingolipid	SP	ceramide	Cer	-	80326	38486	73348	26047	10762	34476	0.865797	0.0695011	0.370967	-1.43064	insig
LIPID-P-0253	C41H70O5	diglyceride_DG(16:0_22:5)	DG(16:0_22:5)	glycerolipid	GL	diglyceride	DG	-	128840	118320	138390	54915	17583	42680	0.978696	0.00520818	0.298737	-1.74305	insig
LIPID-P-0125	C44H85NO3	ceramide_Cer(d18:1/26:1)	Cer(d18:1/26:1)	sphingolipid	SP	ceramide	Cer	-	751720	802480	590050	219880	219420	224040	1.09956	0.0163808	0.309358	-1.69265	down
LIPID-P-0501	C45H84NO8P	phosphatidylcholine_PC(17:0_20:3)	PC(17:0_20:3)	glycerophospholipids	GP	phosphatidylcholine	PC	-	2142900	1645700	1705300	444280	413890	447370	1.10491	0.0120758	0.237634	-2.07318	down
LIPID-P-1176	C59H100O6	phosphatidylcholine_TG(18:1_18:2_20:4)	TG(18:1_18:2_20:4)	glycerolipid	GL	phosphatidylcholine	TG	-	19111	47490	20370	4561.5	15976	9717.9	0.848875	0.168193	0.347879	-1.52334	insig
LIPID-P-0181	C40H78O5	diglyceride_DG(19:0_18:0)	DG(19:0_18:0)	glycerolipid	GL	diglyceride	DG	-	44914	61710	101270	65626	52088	65148	0.162606	0.671688	0.879592	-0.185093	insig
LIPID-P-0901	C51H94O6	phosphatidylcholine_TG(16:0_16:1_16:1)	TG(16:0_16:1_16:1)	glycerolipid	GL	phosphatidylcholine	TG	-	665040	674980	664350	502250	520840	557540	1.07809	0.01039	0.788592	-0.342649	insig
LIPID-P-0142	C42H79NO3	ceramide_Cer(d18:2/24:1)	Cer(d18:2/24:1)	sphingolipid	SP	ceramide	Cer	-	1511900	1273900	1216700	348190	335700	367030	1.10691	0.00784545	0.262566	-1.92925	down
LIPID-P-0095	C16H33NO2	sphingosine_SPH(d16:1)	SPH(d16:1)	sphingolipid	SP	sphingosine	SPH	-	2318900	1955100	1903500	1655200	1503500	1953600	0.776879	0.128793	0.827568	-0.273051	insig
LIPID-P-0362	C28H58NO7P	lysophosphatidylcholine_LPC(20:0/0:0)	LPC(20:0/0:0)	glycerophospholipids	GP	lysophosphatidylcholine	LPC	108341-80-6	908290	756880	747370	192490	215360	191870	1.10734	0.00642789	0.248584	-2.00819	down
LIPID-P-1376	C45H80NO7P	phosphatidyl ethanolamine_PE(P-16:0_24:5)	PE(P-16:0_24:5)	glycerophospholipids	GP	lysophosphatidyl ethanolamine(vinyl ether bond)	PE-V	-	1218000	962210	940060	265980	267840	262430	1.10511	0.0129749	0.255186	-1.97038	down
LIPID-P-1386	C41H70NO7P	phosphatidyl ethanolamine_PE(P-14:0_22:6)	PE(P-14:0_22:6)	glycerophospholipids	GP	lysophosphatidyl ethanolamine(vinyl ether bond)	PE-V	-	393670	326570	407260	66628	80831	78769	1.106	0.00559849	0.200646	-2.31728	down
LIPID-P-0093	C51H80O2	cholesterol ester_CE(24:6)	CE(24:6)	cholesterol ester	ST	cholesterol ester	CE	-	45376	72857	72259	13927	12578	7056.1	1.06446	0.0238916	0.176181	-2.50487	down
LIPID-P-0207	C45H86O5	diglyceride_DG(18:1_24:0)	DG(18:1_24:0)	glycerolipid	GL	diglyceride	DG	-	10558	37070	29287	16010	20572	13013	0.413592	0.367393	0.644803	-0.63307	insig
LIPID-P-0109	C34H67NO3	ceramide_Cer(d18:1/16:0)	Cer(d18:1/16:0)	sphingolipid	SP	ceramide	Cer	-	17495000	15617000	16249000	6490300	6091100	6018100	1.10866	0.00166195	0.376806	-1.40811	down
LIPID-P-0402	C30H62NO6P	lysophosphatidylcholine_LPC(O-22:1)	LPC(O-22:1)	glycerophospholipids	GP	lysophosphatidylcholine(ether bond)	LPC-O	-	14809	11154	10319	3041.3	2895.3	3233.1	1.09813	0.0220359	0.252734	-1.98431	down
LIPID-P-0235	C43H78O5	diglyceride_DG(18:1_22:2)	DG(18:1_22:2)	glycerolipid	GL	diglyceride	DG	-	19020	8695.5	15090	2865.5	3991.4	3332.2	1.04793	0.0671381	0.238032	-2.07077	down
LIPID-P-1105	C57H100O6	phosphatidylcholine_TG(16:0_18:1_20:4)	TG(16:0_18:1_20:4)	glycerolipid	GL	phosphatidylcholine	TG	-	483520	431900	391440	110080	69347	95793	1.09207	0.0018968	0.210596	-2.24745	down
LIPID-P-0752	C41H81N2O6P	triglyceride_SM(d18:1/18:1)	SM(d18:1/18:1)	sphingolipid	SP	triglyceride	SM	108392-10-5	523020	428450	463360	75207	119680	90456	1.09637	0.00146681	0.20168	-2.30986	down
LIPID-P-0297	C46H89NO8	hexosylceramide_HexCer(d18:1/22:0)	HexCer(d18:1/22:0)	sphingolipid	SP	hexosylceramide	HexCer	-	3543300	2759600	3002600	605310	637560	590130	1.10812	0.00835288	0.19698	-2.34388	down
LIPID-P-0221	C43H80O5	diglyceride_DG(18:1_22:1)	DG(18:1_22:1)	glycerolipid	GL	diglyceride	DG	-	30821	18683	23488	10985	7586.9	13534	0.978847	0.0424718	0.439855	-1.1849	insig
LIPID-P-1599	C46H77O10P	bismonacylglycerol phosphate_BMP(18:1_22:6)	BMP(18:1_22:6)	glycerophospholipids	GP	bismonacylglycerol phosphate	BMP	-	141630	116370	117170	28336	41828	21672	1.07299	0.00119212	0.244785	-2.03041	down
LIPID-P-0237	C43H78O5	diglyceride_DG(18:0_22:3)	DG(18:0_22:3)	glycerolipid	GL	diglyceride	DG	-	163100	122040	167610	54734	31041	31908	1.06117	0.00613194	0.259929	-1.94381	down
LIPID-P-1351	C47H88NO7P	phosphatidyl ethanolamine_PE(P-18:1_24:2)	PE(P-18:1_24:2)	glycerophospholipids	GP	lysophosphatidyl ethanolamine(vinyl ether bond)	PE-V	-	37375	28128	17570	8800.8	20272	13341	0.812127	0.126996	0.510561	-0.969846	insig
LIPID-P-1145	C57H98O6	phosphatidylcholine_TG(16:0_16:1_22:5)	TG(16:0_16:1_22:5)	glycerolipid	GL	phosphatidylcholine	TG	-	60730	65882	73559	10398	15836	15329	1.09539	0.00135579	0.207637	-2.26786	down
LIPID-P-0772	C43H82O6	phosphatidylcholine_TG(8:0_16:0_16:0)	TG(8:0_16:0_16:0)	glycerolipid	GL	phosphatidylcholine	TG	-	66921	196670	201510	217510	196980	219820	0.561398	0.328408	1.36381	0.447644	insig
LIPID-P-0171	C35H68O5	diglyceride_DG(12:0_20:0)	DG(12:0_20:0)	glycerolipid	GL	diglyceride	DG	-	39038	42103	43408	34968	27271	34332	0.922823	0.0435979	0.775366	-0.367052	insig
LIPID-P-0301	C50H97NO8	hexosylceramide_HexCer(d18:1/26:0)	HexCer(d18:1/26:0)	sphingolipid	SP	hexosylceramide	HexCer	-	555380	389980	437890	122750	105550	77225	1.08488	0.0133977	0.220875	-2.1787	down
LIPID-P-1169	C57H96O6	phosphatidylcholine_TG(18:2_18:2_18:3)	TG(18:2_18:2_18:3)	glycerolipid	GL	phosphatidylcholine	TG	-	72112	109350	106660	112930	98502	101390	0.370464	0.572813	1.08573	0.118662	insig
LIPID-P-1095	C55H96O6	phosphatidylcholine_TG(16:1_18:2_18:2)	TG(16:1_18:2_18:2)	glycerolipid	GL	phosphatidylcholine	TG	-	71531	21054	72271	64563	56266	63229	0.324963	0.743352	1.11648	0.158954	insig
LIPID-P-0522	C46H80NO8P	phosphatidylcholine_PC(16:0_22:6)	PC(16:0_22:6)	glycerophospholipids	GP	phosphatidylcholine	PC	-	436820	409910	354310	108220	88782	81533	1.10135	0.0032059	0.231912	-2.10835	down
LIPID-P-0075	C47H80O2	cholesterol ester_CE(20:2)	CE(20:2)	cholesterol ester	ST	cholesterol ester	CE	77715-45-8	120800	128770	140460	27305	18449	24742	1.09966	0.000644837	0.180745	-2.46797	down
LIPID-P-0771	C41H78O6	phosphatidylcholine_TG(10:0_16:0_12:0)	TG(10:0_16:0_12:0)	glycerolipid	GL	phosphatidylcholine	TG	-	676260	631720	661280	534220	532500	608770	0.95736	0.0405917	0.850822	-0.233071	insig
LIPID-P-0269	C43H70O5	diglyceride_DG(18:1_22:6)	DG(18:1_22:6)	glycerolipid	GL	diglyceride	DG	-	355780	246960	315930	68004	11519	54472	0.980932	0.00505392	0.145858	-2.77737	insig
LIPID-P-1097	C55H96O6	phosphatidylcholine_TG(16:1_18:1_18:3)	TG(16:1_18:1_18:3)	glycerolipid	GL	phosphatidylcholine	TG	-	58769	53231	61394	52540	38929	34142	0.865184	0.0849433	0.724425	-0.465091	insig
LIPID-P-0064	C43H74O2	cholesterol ester_CE(16:1)	CE(16:1)	cholesterol ester	ST	cholesterol ester	CE	16711-66-3	309560	271920	293340	57555	52779	54845	1.11087	0.00184172	0.188815	-2.40496	down
LIPID-P-0220	C41H76O5	diglyceride_DG(18:0_20:2)	DG(18:0_20:2)	glycerolipid	GL	diglyceride	DG	-	235600	138030	191540	62621	50729	45581	1.06794	0.037184	0.281209	-1.83028	down
LIPID-P-1359	C43H78NO7P	phosphatidyl ethanolamine_PE(P-18:2_20:2)	PE(P-18:2_20:2)	glycerophospholipids	GP	lysophosphatidyl ethanolamine(vinyl ether bond)	PE-V	-	217610	150470	118200	52675	25985	52888	1.01555	0.046188	0.270519	-1.8862	down
LIPID-P-1428	C43H82O5	diglyceride_DG(22:0_18:1)	DG(22:0_18:1)	glycerolipid	GL	diglyceride	DG	-	17705	14233	13084	5657.6	6949.2	6873.8	1.077	0.0186462	0.432691	-1.20859	down
LIPID-P-0780	C46H88O6	phosphatidylcholine_TG(13:0_14:0_16:0)	TG(13:0_14:0_16:0)	glycerolipid	GL	phosphatidylcholine	TG	-	793300	833230	807450	795070	748610	186210	0.536339	0.353107	0.710725	-0.492637	insig
LIPID-P-0358	C26H54NO7P	lysophosphatidylcholine_LPC(18:0/0:0)	LPC(18:0/0:0)	glycerophospholipids	GP	lysophosphatidylcholine	LPC	-	435540	327290	261690	89259	101350	100430	1.08219	0.0396909	0.284074	-1.81566	down
LIPID-P-0370	C26H52NO7P	lysophosphatidylcholine_LPC(0:0/18:1)	LPC(0:0/18:1)	glycerophospholipids	GP	lysophosphatidylcholine	LPC	-	67990	54162	56460	17068	12510	6556.7	1.0497	0.0013132	0.202308	-2.30537	down
LIPID-P-0660	C45H80NO7P	phosphatidyl ethanolamine_PE(P-18:0_22:5)	PE(P-18:0_22:5)	glycerophospholipids	GP	phosphatidyl ethanolamine(vinyl ether bond)	PE-V	-	1222500	953960	935630	223850	218900	206000	1.10586	0.0122996	0.208461	-2.26215	down
LIPID-P-0248	C39H66O5	diglyceride_DG(16:1_20:4)	DG(16:1_20:4)	glycerolipid	GL	diglyceride	DG	-	11622	21586	48833	9639.6	7253.5	7159.7	0.863488	0.223838	0.29318	-1.77014	insig
LIPID-P-0750	C39H77N2O6P	triglyceride_SM(d18:1/16:1)	SM(d18:1/16:1)	sphingolipid	SP	triglyceride	SM	222403-66-9	2182900	1776600	1867300	388980	460940	445670	1.10722	0.00538636	0.22235	-2.16909	down
LIPID-P-0141	C42H81NO3	ceramide_Cer(d18:2/24:0)	Cer(d18:2/24:0)	sphingolipid	SP	ceramide	Cer	-	3172200	2475700	2354000	646730	619010	596460	1.10371	0.0149226	0.23272	-2.10333	down
LIPID-P-0437	C27H44NO7P	lysophosphatidyl ethanolamine_LPE(22:6/0:0)	LPE(22:6/0:0)	glycerophospholipids	GP	lysophosphatidyl ethanolamine	LPE	-	264920	244200	181100	189710	113250	63962	0.809987	0.080414	0.531602	-0.911583	insig
LIPID-P-0183	C41H80O5	diglyceride_DG(20:0_18:0)	DG(20:0_18:0)	glycerolipid	GL	diglyceride	DG	-	83555	117050	101870	68198	78837	73744	0.915751	0.0953324	0.729908	-0.454213	insig
LIPID-P-0364	C32H66NO7P	lysophosphatidylcholine_LPC(24:0/0:0)	LPC(24:0/0:0)	glycerophospholipids	GP	lysophosphatidylcholine	LPC	-	81038	65633	80683	19191	12348	14996	1.09318	0.00294907	0.204681	-2.28855	down
LIPID-P-0206	C43H82O5	diglyceride_DG(16:0_24:1)	DG(16:0_24:1)	glycerolipid	GL	diglyceride	DG	-	7261.4	9702.5	11082	10732	3794.3	4343.5	0.634711	0.308487	0.672818	-0.571711	insig
LIPID-P-0077	C45H74O2	cholesterol ester_CE(18:3)	CE(18:3)	cholesterol ester	ST	cholesterol ester	CE	-	67725	57849	63915	3193.4	4787.2	3806.7	1.10899	0.00188715	0.0622057	-4.00681	down
LIPID-P-1717	C43H80O10	monogalactosyldiacylglycerol_MGDG(16:0_18:1)	MGDG(16:0_18:1)	glycerolipid	GL	monogalactosyldiacylglycerol	MGDG	-	64945	41563	57094	3952.6	16716	3294.2	1.00386	0.00754629	0.14647	-2.77132	down
LIPID-P-0561	C48H88NO7P	phosphatidylcholine_PC(O-20:1_20:4)	PC(O-20:1_20:4)	glycerophospholipids	GP	phosphatidylcholine(ether bond)	PC-O	-	959430	801020	822500	244680	211060	249230	1.10477	0.00428817	0.272932	-1.87339	down
LIPID-P-0293	C41H79NO8	hexosylceramide_HexCer(d18:1/17:0)	HexCer(d18:1/17:0)	sphingolipid	SP	hexosylceramide	HexCer	-	1165800	872840	953630	88245	27576	91769	1.06725	0.00633118	0.0693754	-3.84943	down
LIPID-P-0040	C23H43NO5	carnitine C16:1-OH	carnitine C16:1-OH	fatty acyls	FA	acylcarnitine	CAR	-	44222	36668	50169	82619	29162	16207	0.264831	0.964772	0.976568	-0.0342079	insig
LIPID-P-1324	C43H84NO7P	phosphatidyl ethanolamine_PE(P-18:1_20:0)	PE(P-18:1_20:0)	glycerophospholipids	GP	lysophosphatidyl ethanolamine(vinyl ether bond)	PE-V	-	119470	85015	102610	36317	40252	31269	1.08358	0.0166412	0.351155	-1.50982	down
LIPID-P-0433	C27H48NO7P	lysophosphatidyl ethanolamine_LPE(22:4/0:0)	LPE(22:4/0:0)	glycerophospholipids	GP	lysophosphatidyl ethanolamine	LPE	-	189480	188990	158770	158560	110770	82547	0.837803	0.0911228	0.654972	-0.610496	insig
LIPID-P-0078	C46H76O2	cholesterol ester_CE(19:3)	CE(19:3)	cholesterol ester	ST	cholesterol ester	CE	-	24491	14601	12853	1506.6	2528.8	1534.7	1.08542	0.0496806	0.107231	-3.22121	down
LIPID-P-0108	C32H63NO3	ceramide_Cer(d18:1/14:0)	Cer(d18:1/14:0)	sphingolipid	SP	ceramide	Cer	-	718350	650720	676810	218270	246850	268850	1.10429	0.000102078	0.358755	-1.47893	down
LIPID-P-0933	C59H110O6	phosphatidylcholine_TG(18:0_18:1_20:1)	TG(18:0_18:1_20:1)	glycerolipid	GL	phosphatidylcholine	TG	-	58007	48679	47389	26438	6511.9	18964	0.911371	0.012647	0.336939	-1.56944	insig
LIPID-P-0087	C47H74O2	cholesterol ester_CE(20:5)	CE(20:5)	cholesterol ester	ST	cholesterol ester	CE	74892-97-0	316610	441840	341950	46207	57171	45730	1.10478	0.0135693	0.135503	-2.8836	down
LIPID-P-1430	C45H86O5	diglyceride_DG(24:0_18:1)	DG(24:0_18:1)	glycerolipid	GL	diglyceride	DG	-	33098	20059	22870	3887.6	13329	3250.8	0.947664	0.0239965	0.269212	-1.89318	insig
LIPID-P-0371	C26H52NO7P	lysophosphatidylcholine_LPC(18:1/0:0)	LPC(18:1/0:0)	glycerophospholipids	GP	lysophosphatidylcholine	LPC	-	79117	57859	54829	12907	12080	9758.1	1.09784	0.0193701	0.181148	-2.46476	down
LIPID-P-1547	C42H83NO4	ceramide_Cer(t18:0/24:1)	Cer(t18:0/24:1)	sphingolipid	SP	phytoceramide	Cert	-	278010	191050	213180	48224	82020	54719	1.06939	0.0141131	0.271111	-1.88304	down
LIPID-P-1143	C57H98O6	phosphatidylcholine_TG(18:1_18:2_18:3)	TG(18:1_18:2_18:3)	glycerolipid	GL	phosphatidylcholine	TG	-	61215	55369	34150	93312	27131	52409	0.0683594	0.75064	1.14674	0.197532	insig
LIPID-P-0020	C21H41NO5	carnitine C14-OH	carnitine C14-OH	fatty acyls	FA	acylcarnitine	CAR	-	193390	109060	121230	98392	32134	191870	0.441663	0.569144	0.760942	-0.394141	insig
LIPID-P-0653	C42H76NO7P	phosphatidyl ethanolamine_PE(P-17:0_20:4)	PE(P-17:0_20:4)	glycerophospholipids	GP	phosphatidyl ethanolamine(vinyl ether bond)	PE-V	-	1845800	1507400	1726200	359120	331640	392560	1.10707	0.00444082	0.213277	-2.2292	down
LIPID-P-0070	C51H90O2	cholesterol ester_CE(24:1)	CE(24:1)	cholesterol ester	ST	cholesterol ester	CE	-	44300	46376	37438	14417	15961	14947	1.10351	0.00805561	0.353786	-1.49905	down
LIPID-P-0180	C39H76O5	diglyceride_DG(14:0_22:0)	DG(14:0_22:0)	glycerolipid	GL	diglyceride	DG	-	82293	78227	86730	73997	57034	75249	0.779096	0.132049	0.834297	-0.261367	insig
LIPID-P-0325	C52H97NO18	hexosylceramide_Hex3Cer(d18:1/16:0)	Hex3Cer(d18:1/16:0)	sphingolipid	SP	hexosylceramide	HexCer	-	495560	350910	392870	85955	83538	73164	1.10221	0.0156946	0.195795	-2.35258	down
LIPID-P-0291	C38H73NO8	hexosylceramide_HexCer(d18:1/14:0)	HexCer(d18:1/14:0)	sphingolipid	SP	hexosylceramide	HexCer	-	110210	114780	134810	23749	23903	32072	1.09946	0.00297117	0.221579	-2.17411	down
LIPID-P-0782	C47H90O6	phosphatidylcholine_TG(14:0_14:0_16:0)	TG(14:0_14:0_16:0)	glycerolipid	GL	phosphatidylcholine	TG	-	1150100	1043800	1086000	1102200	1001100	969870	0.628009	0.248257	0.936971	-0.0939243	insig
LIPID-P-0079	C47H78O2	cholesterol ester_CE(20:3)	CE(20:3)	cholesterol ester	ST	cholesterol ester	CE	7274-08-0	585490	491080	479650	76275	60498	71190	1.10773	0.00485244	0.133633	-2.90365	down
LIPID-P-0759	C48H95N2O6P	triglyceride_SM(d18:1/25:1)	SM(d18:1/25:1)	sphingolipid	SP	triglyceride	SM	-	766560	603170	225590	67603	135850	63336	0.992723	0.106756	0.167232	-2.58007	insig
LIPID-P-1315	C37H72NO7P	phosphatidyl ethanolamine_PE(P-14:0_18:1)	PE(P-14:0_18:1)	glycerophospholipids	GP	lysophosphatidyl ethanolamine(vinyl ether bond)	PE-V	-	343500	302740	336130	45203	38919	47674	1.10952	0.00134034	0.134161	-2.89796	down
LIPID-P-0143	C44H85NO3	ceramide_Cer(d18:2/26:0)	Cer(d18:2/26:0)	sphingolipid	SP	ceramide	Cer	-	78960	85555	73451	23197	16453	32491	1.05685	0.000971846	0.303157	-1.72186	down
LIPID-P-0292	C40H77NO8	hexosylceramide_HexCer(d18:1/16:0)	HexCer(d18:1/16:0)	sphingolipid	SP	hexosylceramide	HexCer	-	12203000	9030800	10398000	2349100	2297800	2374700	1.10533	0.01227	0.221979	-2.1715	down
LIPID-P-0829	C47H88O6	phosphatidylcholine_TG(12:0_14:0_18:1)	TG(12:0_14:0_18:1)	glycerolipid	GL	phosphatidylcholine	TG	-	469220	531110	519950	495470	475060	548280	0.0100216	0.987324	0.999033	-0.00139566	insig
LIPID-P-1639	C38H76O4	diglyceride_DG(O-19:0_16:0)	DG(O-19:0_16:0)	glycerolipid	GL	diglyceride(ether bond)	DG-O	-	10382000	9567800	9770700	9016500	8092500	7342800	0.931407	0.0488477	0.822725	-0.281518	insig
LIPID-P-0401	C28H58NO6P	lysophosphatidylcholine_LPC(O-20:1)	LPC(O-20:1)	glycerophospholipids	GP	lysophosphatidylcholine(ether bond)	LPC-O	-	31872	17282	28753	10270	4988.1	5615	1.01603	0.0373187	0.267923	-1.90011	down
LIPID-P-1046	C55H98O6	phosphatidylcholine_TG(16:0_16:0_20:4)	TG(16:0_16:0_20:4)	glycerolipid	GL	phosphatidylcholine	TG	-	222370	186110	175940	34027	45336	44823	1.10174	0.00563411	0.212494	-2.2345	down
LIPID-P-0353	C24H50NO7P	lysophosphatidylcholine_LPC(0:0/16:0)	LPC(0:0/16:0)	glycerophospholipids	GP	lysophosphatidylcholine	LPC	-	139240	119900	128290	41795	27369	10449	1.00265	0.0015114	0.20549	-2.28286	down
LIPID-P-1568	C49H99N2O6P	triglyceride_SM(d18:1/26:0)	SM(d18:1/26:0)	sphingolipid	SP	triglyceride	SM	-	2550300	2025900	2030500	560660	526750	530770	1.10597	0.0105566	0.24493	-2.02956	down
LIPID-P-0178	C39H76O5	diglyceride_DG(18:0_18:0)	DG(18:0_18:0)	glycerolipid	GL	diglyceride	DG	-	11988000	11694000	12509000	11115000	8695500	9093000	0.915529	0.0719157	0.798638	-0.324387	insig
LIPID-P-0372	C27H54NO7P	lysophosphatidylcholine_LPC(19:1/0:0)	LPC(19:1/0:0)	glycerophospholipids	GP	lysophosphatidylcholine	LPC	-	135770	156710	153280	59805	40644	37391	1.07646	0.000435311	0.309225	-1.69327	down
LIPID-P-0354	C24H50NO7P	lysophosphatidylcholine_LPC(16:0/0:0)	LPC(16:0/0:0)	glycerophospholipids	GP	lysophosphatidylcholine	LPC	-	362300	290460	285370	110820	62208	56895	1.06169	0.00231455	0.245087	-2.02864	down
LIPID-P-1170	C57H96O6	phosphatidylcholine_TG(16:0_18:2_20:5)	TG(16:0_18:2_20:5)	glycerolipid	GL	phosphatidylcholine	TG	-	24424	38846	22871	7989.7	3906	3734.7	1.0513	0.0360558	0.181451	-2.46235	down
LIPID-P-0381	C28H54NO7P	lysophosphatidylcholine_LPC(20:2/0:0)	LPC(20:2/0:0)	glycerophospholipids	GP	lysophosphatidylcholine	LPC	-	161120	132480	111910	42093	29166	15739	1.03905	0.00681268	0.21454	-2.22068	down
LIPID-P-1180	C60H102O6	phosphatidylcholine_TG(17:0_18:1_22:6)	TG(17:0_18:1_22:6)	glycerolipid	GL	phosphatidylcholine	TG	-	29804	5813.9	4826.8	4520.3	2168.7	1900.8	0.784905	0.322825	0.212384	-2.23525	insig
LIPID-P-1255	C53H84O2	cholesterol ester_CE(26:6)	CE(26:6)	cholesterol ester	ST	cholesterol ester	CE	-	43502	44908	22194	9054.3	8450.5	16561	0.984359	0.0606209	0.307998	-1.69901	insig
LIPID-P-1375	C43H76NO7P	phosphatidyl ethanolamine_PE(P-18:0_20:5)	PE(P-18:0_20:5)	glycerophospholipids	GP	lysophosphatidyl ethanolamine(vinyl ether bond)	PE-V	-	5456100	4630400	4558800	870240	827730	840000	1.11034	0.00498336	0.173296	-2.52869	down
LIPID-P-0970	C52H94O6	phosphatidylcholine_TG(16:1_16:1_17:1)	TG(16:1_16:1_17:1)	glycerolipid	GL	phosphatidylcholine	TG	-	348840	253470	343790	21781	315180	43633	0.773859	0.175317	0.402277	-1.31374	insig
LIPID-P-1181	C61H104O6	phosphatidylcholine_TG(18:0_18:1_22:6)	TG(18:0_18:1_22:6)	glycerolipid	GL	phosphatidylcholine	TG	-	154960	169740	151230	21505	32047	29401	1.10285	0.000196157	0.174297	-2.52038	down
LIPID-P-0005	C12H23NO4	carnitine C5:0	carnitine C5:0	fatty acyls	FA	acylcarnitine	CAR	31023-24-2	654520	483070	525480	435760	436600	492880	0.772967	0.185232	0.820916	-0.284694	insig
LIPID-P-0057	C45H80O2	cholesterol ester_CE(18:0)	CE(18:0)	cholesterol ester	ST	cholesterol ester	CE	-	326100	293210	332340	68488	57962	62914	1.10881	0.00135178	0.198985	-2.32927	down
LIPID-P-1203	C60H100O6	phosphatidylcholine_TG(17:0_18:2_22:6)	TG(17:0_18:2_22:6)	glycerolipid	GL	phosphatidylcholine	TG	-	9934.4	7608.5	17895	1713.6	5996.5	4924.8	0.852039	0.120522	0.356536	-1.48788	insig
LIPID-P-0429	C25H46NO7P	lysophosphatidyl ethanolamine_LPE(0:0/20:3)	LPE(0:0/20:3)	glycerophospholipids	GP	lysophosphatidyl ethanolamine	LPE	-	22000	21930	21417	7878.3	14781	5610.7	0.949551	0.0457912	0.432614	-1.20885	insig
LIPID-P-0391	C30H52NO7P	lysophosphatidylcholine_LPC(22:5/0:0)	LPC(22:5/0:0)	glycerophospholipids	GP	lysophosphatidylcholine	LPC	-	65766	57476	49436	9443.1	7856.9	5381.5	1.09486	0.00615584	0.131351	-2.9285	down
LIPID-P-0802	C56H108O6	phosphatidylcholine_TG(17:0_18:0_18:0)	TG(17:0_18:0_18:0)	glycerolipid	GL	phosphatidylcholine	TG	-	599550	552800	470940	317180	389280	294250	1.01758	0.0136771	0.61647	-0.697897	insig
LIPID-P-0442	C27H56NO6P	lysophosphatidyl ethanolamine_LPE(P-22:0)	LPE(P-22:0)	glycerophospholipids	GP	lysophosphatidyl ethanolamine(vinyl ether bond)	LPE-V	-	171310	131660	132310	36588	38846	33747	1.10274	0.0133773	0.250829	-1.99522	down
LIPID-P-0140	C41H79NO3	ceramide_Cer(d18:2/23:0)	Cer(d18:2/23:0)	sphingolipid	SP	ceramide	Cer	-	273680	304190	291520	96704	69617	90079	1.09564	7.38973e-05	0.294919	-1.76161	down
LIPID-P-0413	C27H56NO7P	lysophosphatidyl ethanolamine_LPE(22:0/0:0)	LPE(22:0/0:0)	glycerophospholipids	GP	lysophosphatidyl ethanolamine	LPE	-	81272	69261	95872	23546	12842	14837	1.07503	0.00631756	0.207889	-2.26611	down
LIPID-P-0762	C43H83N2O6P	triglyceride_SM(d18:2/20:1)	SM(d18:2/20:1)	sphingolipid	SP	triglyceride	SM	-	914250	796580	679030	195900	205270	44014	0.976394	0.00210125	0.18628	-2.42445	insig
LIPID-P-1335	C45H86NO7P	phosphatidyl ethanolamine_PE(P-16:0_24:2)	PE(P-16:0_24:2)	glycerophospholipids	GP	lysophosphatidyl ethanolamine(vinyl ether bond)	PE-V	-	73588	44098	44838	19907	17498	22164	1.04423	0.0689167	0.366524	-1.44802	down
LIPID-P-1316	C38H74NO7P	phosphatidyl ethanolamine_PE(P-15:0_18:1)	PE(P-15:0_18:1)	glycerophospholipids	GP	lysophosphatidyl ethanolamine(vinyl ether bond)	PE-V	-	499800	395700	418590	102950	79575	76814	1.10092	0.00534839	0.197353	-2.34115	down
LIPID-P-0299	C48H93NO8	hexosylceramide_HexCer(d18:1/24:0)	HexCer(d18:1/24:0)	sphingolipid	SP	hexosylceramide	HexCer	-	14392000	11597000	10189000	2271100	1979700	1953100	1.10405	0.0144562	0.171483	-2.54387	down
LIPID-P-1578	C50H75O10P	bismonacylglycerol phosphate_BMP(22:6_22:6)	BMP(22:6_22:6)	glycerophospholipids	GP	bismonacylglycerol phosphate	BMP	-	33123	31014	39331	16154	5844.9	1034.4	0.864777	0.0120073	0.222613	-2.16739	insig
LIPID-P-0300	C49H95NO8	hexosylceramide_HexCer(d18:1/25:0)	HexCer(d18:1/25:0)	sphingolipid	SP	hexosylceramide	HexCer	-	328110	341480	243580	82274	63123	71052	1.09451	0.0146443	0.23703	-2.07686	down
LIPID-P-0089	C49H78O2	cholesterol ester_CE(22:5)	CE(22:5)	cholesterol ester	ST	cholesterol ester	CE	-	394840	402060	381290	17830	22431	85965	1.03633	0.00225784	0.107136	-3.22249	down
LIPID-P-0773	C43H82O6	phosphatidylcholine_TG(10:0_14:0_16:0)	TG(10:0_14:0_16:0)	glycerolipid	GL	phosphatidylcholine	TG	-	303910	250650	302300	332600	260790	326690	0.368081	0.509101	1.07378	0.1027	insig
LIPID-P-1036	C53H94O6	phosphatidylcholine_TG(14:0_18:2_18:2)	TG(14:0_18:2_18:2)	glycerolipid	GL	phosphatidylcholine	TG	-	40455	24718	12718	22343	5215.3	15139	0.56979	0.294294	0.548167	-0.867312	insig
LIPID-P-0004	C11H21NO4	carnitine C4:0	carnitine C4:0	fatty acyls	FA	acylcarnitine	CAR	25576-40-3	17876	17546	16855	147220	76050	14561	0.713752	0.247936	4.54944	2.18569	insig
LIPID-P-0414	C29H60NO7P	lysophosphatidyl ethanolamine_LPE(24:0/0:0)	LPE(24:0/0:0)	glycerophospholipids	GP	lysophosphatidyl ethanolamine	LPE	-	94234	73302	86768	15790	8546	14662	1.0858	0.0033471	0.153352	-2.70508	down
LIPID-P-1513	C42H85NO5	ceramide_Cer(t18:0/24:0(2OH))	Cer(t18:0/24:0(2OH))	sphingolipid	SP	phytoceramide	Cert	-	58355	135530	96540	40898	30226	56337	0.883497	0.123487	0.438878	-1.18811	insig
LIPID-P-0174	C37H72O5	diglyceride_DG(16:0_18:0)	DG(16:0_18:0)	glycerolipid	GL	diglyceride	DG	-	8640200	9860700	8355000	7220700	6273300	6260600	1.0129	0.0172892	0.735578	-0.44305	insig
LIPID-P-0423	C23H44NO7P	lysophosphatidyl ethanolamine_LPE(0:0/18:2)	LPE(0:0/18:2)	glycerophospholipids	GP	lysophosphatidyl ethanolamine	LPE	-	14695	12277	10522	30117	21948	1919.3	0.0833632	0.580317	1.43981	0.52588	insig
LIPID-P-0390	C30H52NO7P	lysophosphatidylcholine_LPC(0:0/22:5)	LPC(0:0/22:5)	glycerophospholipids	GP	lysophosphatidylcholine	LPC	-	61683	33382	32916	20192	18852	14797	0.976733	0.117826	0.420695	-1.24915	insig
LIPID-P-1236	C63H100O6	phosphatidylcholine_TG(18:1_20:4_22:6)	TG(18:1_20:4_22:6)	glycerolipid	GL	phosphatidylcholine	TG	-	5808.5	13265	2526.5	6960.9	2073.3	2846.4	0.439618	0.428162	0.550028	-0.862424	insig
LIPID-P-0317	C46H87NO13	hexosylceramide_Hex2Cer(d18:1/16:0)	Hex2Cer(d18:1/16:0)	sphingolipid	SP	hexosylceramide	HexCer	-	1480700	1166400	1215000	311130	284870	260150	1.10479	0.00823606	0.22168	-2.17345	down
LIPID-P-0318	C48H91NO13	hexosylceramide_Hex2Cer(d18:1/18:0)	Hex2Cer(d18:1/18:0)	sphingolipid	SP	hexosylceramide	HexCer	-	190030	136940	164920	40886	26498	25181	1.08664	0.0078623	0.188182	-2.4098	down
LIPID-P-0775	C43H82O6	phosphatidylcholine_TG(8:0_14:0_18:0)	TG(8:0_14:0_18:0)	glycerolipid	GL	phosphatidylcholine	TG	-	49381	47853	48480	41624	17231	34220	0.764662	0.135186	0.638751	-0.646674	insig
LIPID-P-0321	C54H103NO13	hexosylceramide_Hex2Cer(d18:1/24:0)	Hex2Cer(d18:1/24:0)	sphingolipid	SP	hexosylceramide	HexCer	-	1418300	942360	1078200	229810	192080	212360	1.09922	0.0216335	0.184436	-2.43881	down
LIPID-P-1209	C63H106O6	phosphatidylcholine_TG(18:1_20:1_22:6)	TG(18:1_20:1_22:6)	glycerolipid	GL	phosphatidylcholine	TG	-	16007	12504	4730.2	2981.9	629.63	4898.6	0.812265	0.118945	0.256012	-1.96572	insig
LIPID-P-0898	C50H92O6	phosphatidylcholine_TG(14:0_15:0_18:2)	TG(14:0_15:0_18:2)	glycerolipid	GL	phosphatidylcholine	TG	-	79055	101610	30225	75277	26623	41950	0.385957	0.436382	0.682109	-0.551925	insig
LIPID-P-0754	C43H85N2O6P	triglyceride_SM(d18:1/20:1)	SM(d18:1/20:1)	sphingolipid	SP	triglyceride	SM	222403-67-0	4028500	2899700	3454100	692990	324390	479190	1.07971	0.00705582	0.144146	-2.79439	down
LIPID-P-0135	C35H67NO3	ceramide_Cer(d18:2/17:0)	Cer(d18:2/17:0)	sphingolipid	SP	ceramide	Cer	-	144620	143080	133300	27329	23973	22666	1.10975	0.000217298	0.175696	-2.50885	down
LIPID-P-1337	C47H90NO7P	phosphatidyl ethanolamine_PE(P-18:0_24:2)	PE(P-18:0_24:2)	glycerophospholipids	GP	lysophosphatidyl ethanolamine(vinyl ether bond)	PE-V	-	25633	32624	36247	3897.7	13166	4280.6	1.00091	0.00495934	0.225856	-2.14652	down
LIPID-P-0038	C21H39NO5	carnitine C14:1-OH	carnitine C14:1-OH	fatty acyls	FA	acylcarnitine	CAR	-	20960	12181	13621	10614	5524.3	21920	0.398246	0.636074	0.813872	-0.297126	insig
LIPID-P-0769	C39H74O6	phosphatidylcholine_TG(10:0_12:0_14:0)	TG(10:0_12:0_14:0)	glycerolipid	GL	phosphatidylcholine	TG	-	194840	238720	203780	185760	163560	193420	0.784781	0.132132	0.851571	-0.231802	insig
LIPID-P-0302	C40H75NO8	hexosylceramide_HexCer(d18:1/16:1)	HexCer(d18:1/16:1)	sphingolipid	SP	hexosylceramide	HexCer	-	233350	145820	196360	44000	17595	31312	1.05713	0.0172999	0.161429	-2.63103	down
LIPID-P-0825	C46H86O6	phosphatidylcholine_TG(12:0_15:0_16:1)	TG(12:0_15:0_16:1)	glycerolipid	GL	phosphatidylcholine	TG	-	43048	220970	138190	195350	164630	189910	0.51909	0.440233	1.36718	0.451201	insig
LIPID-P-0119	C44H87NO3	ceramide_Cer(d18:1/26:0)	Cer(d18:1/26:0)	sphingolipid	SP	ceramide	Cer	-	376450	413380	295340	220940	193880	202800	1.03874	0.0407333	0.569146	-0.81313	insig
LIPID-P-0084	C49H80O2	cholesterol ester_CE(22:4)	CE(22:4)	cholesterol ester	ST	cholesterol ester	CE	14940-92-2	167460	173690	209140	30271	39999	19535	1.08264	0.00233778	0.163196	-2.61532	down
LIPID-P-1318	C41H80NO7P	phosphatidyl ethanolamine_PE(P-16:0_20:1)	PE(P-16:0_20:1)	glycerophospholipids	GP	lysophosphatidyl ethanolamine(vinyl ether bond)	PE-V	-	691070	592960	547040	181780	178360	190980	1.10549	0.00934194	0.300982	-1.73225	down
LIPID-P-0182	C40H78O5	diglyceride_DG(21:0_16:0)	DG(21:0_16:0)	glycerolipid	GL	diglyceride	DG	-	109430	110240	90951	84758	107450	10611	0.535119	0.343609	0.652947	-0.614963	insig
LIPID-P-1565	C34H65NO4	ceramide_Cer(d18:2/16:0(2OH))	Cer(d18:2/16:0(2OH))	sphingolipid	SP	ceramide	Cer	-	14928	30596	30750	14089	9826.5	8906.5	0.913911	0.0995224	0.430317	-1.21653	insig
LIPID-P-0008	C12H23NO5	carnitine C5-OH	carnitine C5-OH	fatty acyls	FA	acylcarnitine	CAR	-	8817	2166.9	9616.4	24895	21189	6051.9	0.654869	0.201831	2.53083	1.33961	insig
LIPID-P-1643	C40H80O4	diglyceride_DG(O-21:0_16:0)	DG(O-21:0_16:0)	glycerolipid	GL	diglyceride(ether bond)	DG-O	-	124240	87132	93664	103770	59582	79823	0.581888	0.296122	0.797201	-0.326985	insig
LIPID-P-0160	C54H82O4	coenzymeQ9(oxidize）	Coenzyme Q9	prenol lipids	PR	coenzymeQ	CoQ	303-97-9	107030	92102	69798	73692	75559	83152	0.508561	0.378195	0.864177	-0.210602	insig
LIPID-P-0407	C21H44NO7P	lysophosphatidyl ethanolamine_LPE(0:0/16:0)	LPE(0:0/16:0)	glycerophospholipids	GP	lysophosphatidyl ethanolamine	LPE	-	47325	39408	48829	37303	33283	21708	0.83413	0.0706075	0.680825	-0.554644	insig
LIPID-P-1577	C50H77O10P	bismonacylglycerol phosphate_BMP(22:5_22:6)	BMP(22:5_22:6)	glycerophospholipids	GP	bismonacylglycerol phosphate	BMP	-	3048	15547	18658	3104.1	2661.4	2110.9	0.824793	0.176064	0.21143	-2.24175	insig
LIPID-P-0563	C52H96NO7P	phosphatidylcholine_PC(O-24:1_20:4)	PC(O-24:1_20:4)	glycerophospholipids	GP	phosphatidylcholine(ether bond)	PC-O	-	354360	491870	281120	81496	66450	62653	1.08731	0.0375107	0.186809	-2.42036	down
LIPID-P-0770	C41H78O6	phosphatidylcholine_TG(8:0_14:0_16:0)	TG(8:0_14:0_16:0)	glycerolipid	GL	phosphatidylcholine	TG	-	106370	112310	126170	88948	104890	121790	0.461788	0.44069	0.915262	-0.127744	insig
LIPID-P-0014	C19H37NO4	carnitine C12:0	carnitine C12:0	fatty acyls	FA	acylcarnitine	CAR	25518-54-1	10054	4586.9	4427.8	12348	6601	3421.4	0.127745	0.750069	1.17315	0.230385	insig
LIPID-P-0157	C38H70NO6P	1phosphoric acidceramide_CerP(d18:1/20:3)	CerP(d18:1/20:3)	sphingolipid	SP	1phosphoric acidceramide	CerP	-	5477.6	15626	2892	833.14	2494.2	1618	0.866738	0.242674	0.206094	-2.27863	insig
LIPID-P-0743	C44H89N2O6P	triglyceride_SM(d18:1/21:0)	SM(d18:1/21:0)	sphingolipid	SP	triglyceride	SM	121999-71-1	4366000	3509700	3669600	789890	762310	805880	1.10878	0.00718148	0.204246	-2.29162	down
LIPID-P-0179	C39H76O5	diglyceride_DG(16:0_20:0)	DG(16:0_20:0)	glycerolipid	GL	diglyceride	DG	-	83695	87719	66162	80669	68420	63267	0.48764	0.376277	0.893844	-0.161904	insig
LIPID-P-0027	C11H19NO6	carnitine C4:1-OH	carnitine C4:1-2OH	fatty acyls	FA	acylcarnitine	CAR	-	5103.5	4927.6	2556.5	24681	11862	8104.7	0.930112	0.16382	3.54696	1.82658	insig
LIPID-P-0002	C9H17NO4	O-acetylcarnitine	carnitine C2:0	fatty acyls	FA	acylcarnitine	CAR	3040-38-8	31757	38696	32897	920740	428380	9042.6	0.516992	0.253295	13.1414	3.71605	insig
LIPID-P-0272	C17H34O4	monoglyceride_MG(14:0)	MG(14:0)	glycerolipid	GL	monoglyceride	MG	-	12778	14415	8510.2	12695	14844	11977	0.363907	0.564192	1.10679	0.146384	insig
LIPID-P-0323	C46H85NO13	hexosylceramide_Hex2Cer(d18:2/16:0)	Hex2Cer(d18:2/16:0)	sphingolipid	SP	hexosylceramide	HexCer	-	47742	28085	25836	5996	6853.8	6856.8	1.08207	0.0589309	0.193842	-2.36704	down
LIPID-P-0163	C29H56O5	diglyceride_DG(12:0_14:0)	DG(12:0_14:0)	glycerolipid	GL	diglyceride	DG	-	29713	20436	12868	10781	9973	26875	0.43034	0.52424	0.755812	-0.403901	insig
LIPID-P-0326	C54H101NO18	hexosylceramide_Hex3Cer(d18:1/18:0)	Hex3Cer(d18:1/18:0)	sphingolipid	SP	hexosylceramide	HexCer	-	177430	172300	122410	24868	14529	13416	1.08929	0.0126037	0.111859	-3.16025	down
LIPID-P-0175	C37H72O5	diglyceride_DG(14:0_20:0)	DG(14:0_20:0)	glycerolipid	GL	diglyceride	DG	-	69158	89485	71779	65332	48302	59785	0.847024	0.0829923	0.752615	-0.410016	insig
LIPID-P-0285	C40H77NO8	hexosylceramide_HexCer(d16:1/18:0)	HexCer(d16:1/18:0)	sphingolipid	SP	hexosylceramide	HexCer	-	45017	30586	28303	7823	2871.8	4010.2	1.05671	0.0226628	0.141522	-2.8209	down
LIPID-P-0548	C50H98NO7P	phosphatidylcholine_PC(O-18:1_24:1)	PC(O-18:1_24:1)	glycerophospholipids	GP	phosphatidylcholine(ether bond)	PC-O	-	119100	298630	294920	56149	15971	46523	0.97567	0.0735494	0.166481	-2.58657	insig
LIPID-P-0046	C17H29NO4	carnitine C10:2	carnitine C10:2	fatty acyls	FA	acylcarnitine	CAR	-	4778.5	5944.4	4376.1	12033	8823.7	4047.5	0.58471	0.292654	1.64939	0.721936	insig
LIPID-P-0340	C57H104N2O21	hexosylceramide_GM3(d18:1/16:0)	GM3(d18:1/16:0)	sphingolipid	SP	hexosylceramide	HexCer	-	78399	27048	34654	7230.8	10251	11436	1.00931	0.145694	0.206407	-2.27644	down
LIPID-P-0388	C30H54NO7P	lysophosphatidylcholine_LPC(22:4/0:0)	LPC(22:4/0:0)	glycerophospholipids	GP	lysophosphatidylcholine	LPC	-	123590	106590	105180	15116	19526	11492	1.09926	0.00130479	0.137566	-2.86181	down
LIPID-P-1399	C45H76NO7P	phosphatidyl ethanolamine_PE(P-20:3_20:4)	PE(P-20:3_20:4)	glycerophospholipids	GP	lysophosphatidyl ethanolamine(vinyl ether bond)	PE-V	-	61161	78297	111810	20086	17822	30512	1.04233	0.0468951	0.272299	-1.87674	down
LIPID-P-1048	C55H98O6	phosphatidylcholine_TG(16:0_18:2_18:2)	TG(16:0_18:2_18:2)	glycerolipid	GL	phosphatidylcholine	TG	-	190850	129600	109960	159190	95346	91613	0.465126	0.440282	0.804231	-0.314318	insig
LIPID-P-0419	C25H50NO7P	lysophosphatidyl ethanolamine_LPE(0:0/20:1)	LPE(0:0/20:1)	glycerophospholipids	GP	lysophosphatidyl ethanolamine	LPE	-	14090	12443	13401	68670	25453	6640.8	0.411617	0.384565	2.52326	1.33529	insig
LIPID-P-0891	C48H88O6	phosphatidylcholine_TG(12:0_15:0_18:2)	TG(12:0_15:0_18:2)	glycerolipid	GL	phosphatidylcholine	TG	-	30933	4749.9	19400	24676	9069.4	15924	0.0699469	0.850005	0.901721	-0.149247	insig
LIPID-P-1519	C44H89NO5	ceramide_Cer(t20:0/24:0(2OH))	Cer(t20:0/24:0(2OH))	sphingolipid	SP	phytoceramide	Cert	-	12371	29102	17928	15662	20031	27891	0.183865	0.830956	1.07042	0.0981766	insig
LIPID-P-0379	C26H50NO7P	lysophosphatidylcholine_LPC(18:2/0:0)	LPC(18:2/0:0)	glycerophospholipids	GP	lysophosphatidylcholine	LPC	22252-07-9	2174.7	2085.5	2456.5	7632.1	3496.6	672.72	0.127216	0.490017	1.75703	0.813136	insig
LIPID-P-0822	C45H84O6	phosphatidylcholine_TG(8:0_16:0_18:1)	TG(8:0_16:0_18:1)	glycerolipid	GL	phosphatidylcholine	TG	-	12440	31530	24799	31747	21020	11561	0.100154	0.863523	0.935421	-0.0963115	insig
LIPID-P-1102	C56H98O6	phosphatidylcholine_TG(15:0_18:1_20:4)	TG(15:0_18:1_20:4)	glycerolipid	GL	phosphatidylcholine	TG	-	49173	21987	21446	1749.3	4312	9	0.821098	0.0850423	0.0655497	-3.93127	insig
LIPID-P-0911	C53H98O6	phosphatidylcholine_TG(14:0_18:0_18:2)	TG(14:0_18:0_18:2)	glycerolipid	GL	phosphatidylcholine	TG	-	59713	85207	72369	15732	24683	9	0.666946	0.00462359	0.186038	-2.42633	insig
LIPID-P-1233	C61H96O6	phosphatidylcholine_TG(18:2_18:3_22:6)	TG(18:2_18:3_22:6)	glycerolipid	GL	phosphatidylcholine	TG	-	12031	5191.5	6925.9	9	1728.8	3855.9	0.686985	0.0749152	0.231639	-2.11005	insig
LIPID-P-1380	C47H84NO7P	phosphatidyl ethanolamine_PE(P-20:0_22:5)	PE(P-20:0_22:5)	glycerophospholipids	GP	lysophosphatidyl ethanolamine(vinyl ether bond)	PE-V	-	37005	31353	38085	9	4631.2	6448.5	0.766452	0.000374287	0.104175	-3.26292	insig
LIPID-P-1490	C45H68O5	diglyceride_DG(20:4_22:6)	DG(20:4_22:6)	glycerolipid	GL	diglyceride	DG	-	21623	12681	21248	4283.3	2194.2	9	0.763256	0.0183442	0.116764	-3.09833	insig
LIPID-P-0389	C28H48NO7P	lysophosphatidylcholine_LPC(20:5/0:0)	LPC(20:5/0:0)	glycerophospholipids	GP	lysophosphatidylcholine	LPC	-	16508	25289	20056	21226	11005	9	0.538033	0.2442	0.521236	-0.939992	insig
LIPID-P-1215	C59H96O6	phosphatidylcholine_TG(16:1_18:2_22:6)	TG(16:1_18:2_22:6)	glycerolipid	GL	phosphatidylcholine	TG	-	24442	16833	9441.4	7379.5	9	2164	0.698739	0.0673749	0.188351	-2.4085	insig
LIPID-P-0424	C23H44NO7P	lysophosphatidyl ethanolamine_LPE(18:2/0:0)	LPE(18:2/0:0)	glycerophospholipids	GP	lysophosphatidyl ethanolamine	LPE	85046-18-0	34440	9	10183	15804	10930	1343.7	0.288913	0.656001	0.629093	-0.668654	insig
LIPID-P-0398	C22H46NO6P	lysophosphatidylcholine_LPC(O-14:1)	LPC(O-14:1)	glycerophospholipids	GP	lysophosphatidylcholine(ether bond)	LPC-O	-	19821	16069	25589	3084.3	6209.6	9	0.72681	0.0094449	0.151318	-2.72434	insig
LIPID-P-1602	C46H75O10P	bismonacylglycerol phosphate_BMP(20:4_20:4)	BMP(20:4_20:4)	glycerophospholipids	GP	bismonacylglycerol phosphate	BMP	-	1463.4	9	6802.9	1816.3	1668	705.04	0.284481	0.579084	0.506246	-0.982089	insig
LIPID-P-0236	C43H78O5	diglyceride_DG(18:2_22:1)	DG(18:2_22:1)	glycerolipid	GL	diglyceride	DG	-	2581.1	2176.6	5536.6	514.94	2353.5	9	0.687903	0.134839	0.279518	-1.83899	insig
LIPID-P-1443	C41H76O5	diglyceride_DG(20:0_18:2)	DG(20:0_18:2)	glycerolipid	GL	diglyceride	DG	-	7037.3	10306	800.45	4727.1	9	973.27	0.561877	0.278379	0.314674	-1.66807	insig
LIPID-P-0824	C45H84O6	phosphatidylcholine_TG(10:0_16:0_16:1)	TG(10:0_16:0_16:1)	glycerolipid	GL	phosphatidylcholine	TG	-	9	9762.4	21743	11547	5444.2	15483	0.432775	0.966247	1.03046	0.0432828	insig
LIPID-P-1244	C65H100O6	phosphatidylcholine_TG(18:2_22:5_22:6)	TG(18:2_22:5_22:6)	glycerolipid	GL	phosphatidylcholine	TG	-	9046.5	12514	6734	9	2073.3	3006.4	0.722895	0.0261593	0.179848	-2.47515	insig
LIPID-P-1096	C55H96O6	phosphatidylcholine_TG(16:0_18:2_18:3)	TG(16:0_18:2_18:3)	glycerolipid	GL	phosphatidylcholine	TG	-	67632	58659	61728	9	31109	10636	0.667941	0.0258453	0.222073	-2.17089	insig
LIPID-P-0007	C13H25NO4	carnitine C6:0	carnitine C6:0	fatty acyls	FA	acylcarnitine	CAR	6418-78-6	8945.5	9	10523	26287	15689	5681.3	0.544206	0.257538	2.44679	1.29089	insig
LIPID-P-0543	C40H78NO7P	phosphatidylcholine_PC(O-16:1_16:1)	PC(O-16:1_16:1)	glycerophospholipids	GP	phosphatidylcholine(ether bond)	PC-O	-	386830	454150	9	103440	107250	9	0.111081	0.273294	0.250537	-1.9969	insig
LIPID-P-0365	C34H70NO7P	lysophosphatidylcholine_LPC(26:0/0:0)	LPC(26:0/0:0)	glycerophospholipids	GP	lysophosphatidylcholine	LPC	-	30195	18924	29602	11938	9	9	0.83631	0.0148527	0.151878	-2.71901	insig
LIPID-P-1573	C48H75O10P	bismonacylglycerol phosphate_BMP(20:5_22:5)	BMP(20:5_22:5)	glycerophospholipids	GP	bismonacylglycerol phosphate	BMP	-	631.19	939.33	2990.4	9	572.02	9	0.859054	0.210836	0.129364	-2.95049	insig
LIPID-P-1589	C44H77O10P	bismonacylglycerol phosphate_BMP(18:1_20:4)	BMP(18:1_20:4)	glycerophospholipids	GP	bismonacylglycerol phosphate	BMP	-	20317	18697	35289	6428.7	9	9	0.874659	0.0360524	0.0867623	-3.52679	insig
LIPID-P-1052	C57H102O6	phosphatidylcholine_TG(18:1_18:1_18:2)	TG(18:1_18:1_18:2)	glycerolipid	GL	phosphatidylcholine	TG	-	14538	68904	68166	9	9	9	1.10395	0.106939	0.000178091	-12.4551	down
LIPID-P-0242	C41H72O5	diglyceride_DG(18:1_20:3)	DG(18:1_20:3)	glycerolipid	GL	diglyceride	DG	-	116350	103990	33917	9	9	9	1.10909	0.0807759	0.000106192	-13.201	down
LIPID-P-0430	C27H50NO7P	lysophosphatidyl ethanolamine_LPE(20:3/0:0)	LPE(20:3/0:0)	glycerophospholipids	GP	lysophosphatidyl ethanolamine	LPE	-	15309	16435	16394	9	9	9	1.1127	0.00052812	0.000560887	-10.8	down
LIPID-P-0104	C38H77NO3	ceramide_Cer(d18:0/20:0)	Cer(d18:0/20:0)	sphingolipid	SP	ceramide	Cer	-	27203	24244	27025	9	9	9	1.11268	0.00133971	0.000344072	-11.505	down
LIPID-P-0840	C52H98O6	phosphatidylcholine_TG(15:0_16:0_18:1)	TG(15:0_16:0_18:1)	glycerolipid	GL	phosphatidylcholine	TG	-	582610	539150	614490	9	9	9	1.11269	0.00142031	1.55508e-05	-15.9727	down
LIPID-P-0072	C44H74O2	cholesterol ester_CE(17:2)	CE(17:2)	cholesterol ester	ST	cholesterol ester	CE	-	17467	1996.8	17167	9	9	9	1.08844	0.139482	0.000737085	-10.4059	down
LIPID-P-0528	C50H86NO8P	phosphatidylcholine_PC(20:1_22:6)	PC(20:1_22:6)	glycerophospholipids	GP	phosphatidylcholine	PC	-	9	9	9	148830	114710	187290	1.11238	0.0189138	16697.4	14.0273	up
LIPID-P-1407	C47H78NO7P	phosphatidyl ethanolamine_PE(P-20:2_22:6)	PE(P-20:2_22:6)	glycerophospholipids	GP	lysophosphatidyl ethanolamine(vinyl ether bond)	PE-V	-	95643	16558	93147	9	9	9	1.10265	0.118747	0.000131484	-12.8928	down
LIPID-P-0512	C50H92NO8P	phosphatidylcholine_PC(20:3_22:1)	PC(20:3_22:1)	glycerophospholipids	GP	phosphatidylcholine	PC	-	1536200	1411500	656280	9	9	9	1.11187	0.0485769	7.49172e-06	-17.0263	down
LIPID-P-0986	C56H102O6	phosphatidylcholine_TG(17:1_18:1_18:1)	TG(17:1_18:1_18:1)	glycerolipid	GL	phosphatidylcholine	TG	-	113270	117400	102470	9	9	9	1.11276	0.00160297	8.1047e-05	-13.5909	down
LIPID-P-0761	C41H79N2O6P	triglyceride_SM(d18:2/18:1)	SM(d18:2/18:1)	sphingolipid	SP	triglyceride	SM	-	911490	797890	752100	198280	180130	165960	1.10704	0.00420355	0.221156	-2.17687	down
LIPID-P-0197	C38H72O5	diglyceride_DG(17:0_18:1)	DG(17:0_18:1)	glycerolipid	GL	diglyceride	DG	-	25015	18820	22725	9	9	9	1.11249	0.00658404	0.000405649	-11.2675	down
LIPID-P-0848	C55H104O6	phosphatidylcholine_TG(16:0_16:1_20:0)	TG(16:0_16:1_20:0)	glycerolipid	GL	phosphatidylcholine	TG	-	38223	41706	37940	9	9	9	1.11274	0.000948984	0.000229068	-12.0919	down
LIPID-P-0535	C46H94NO7P	phosphatidylcholine_PC(O-16:0_22:0)	PC(O-16:0_22:0)	glycerophospholipids	GP	phosphatidylcholine(ether bond)	PC-O	-	1042700	145590	874190	45904	61161	234580	0.823148	0.167478	0.165648	-2.59381	insig
LIPID-P-0849	C56H106O6	phosphatidylcholine_TG(17:0_18:0_18:1)	TG(17:0_18:0_18:1)	glycerolipid	GL	phosphatidylcholine	TG	-	93776	94100	97500	9	9	9	1.11273	0.000156754	9.4612e-05	-13.3676	down
LIPID-P-0024	C27H53NO4	carnitine C20:0	carnitine C20:0	fatty acyls	FA	acylcarnitine	CAR	-	32480	28077	18495	9	9	9	1.11202	0.0236929	0.000341547	-11.5156	down
LIPID-P-0431	C27H50NO7P	lysophosphatidyl ethanolamine_LPE(22:3/0:0)	LPE(22:3/0:0)	glycerophospholipids	GP	lysophosphatidyl ethanolamine	LPE	-	17719	11856	9202.7	9	9	9	1.11151	0.0359087	0.000696276	-10.4881	down
LIPID-P-0215	C38H70O5	diglyceride_DG(17:1_18:1)	DG(17:1_18:1)	glycerolipid	GL	diglyceride	DG	-	75427	56748	77188	9	9	9	1.11242	0.00866929	0.000128963	-12.9208	down
LIPID-P-0055	C42H74O2	cholesterol ester_CE(15:0)	CE(15:0)	cholesterol ester	ST	cholesterol ester	CE	-	81665	55257	33820	9	9	9	1.1112	0.0543474	0.000158133	-12.6266	down
LIPID-P-0137	C38H73NO3	ceramide_Cer(d18:2/20:0)	Cer(d18:2/20:0)	sphingolipid	SP	ceramide	Cer	-	86047	79556	77485	9	9	9	1.11276	0.00101177	0.000111071	-13.1362	down
LIPID-P-0906	C52H96O6	phosphatidylcholine_TG(16:0_16:1_17:1)	TG(16:0_16:1_17:1)	glycerolipid	GL	phosphatidylcholine	TG	-	446700	230500	130880	9	9	9	1.11047	0.101808	3.34125e-05	-14.8693	down
LIPID-P-0567	C50H90NO7P	phosphatidylcholine_PC(O-22:2_20:4)	PC(O-22:2_20:4)	glycerophospholipids	GP	phosphatidylcholine(ether bond)	PC-O	-	232900	208380	213850	9	9	9	1.11275	0.00115613	4.12132e-05	-14.5665	down
LIPID-P-0805	C57H110O6	phosphatidylcholine_TG(16:0_18:0_20:0)	TG(16:0_18:0_20:0)	glycerolipid	GL	phosphatidylcholine	TG	-	41676	34438	19167	9	9	9	1.11128	0.0409923	0.000283372	-11.785	down
LIPID-P-1217	C61H100O6	phosphatidylcholine_TG(18:1_18:2_22:6)	TG(18:1_18:2_22:6)	glycerolipid	GL	phosphatidylcholine	TG	-	34827	45141	43794	9	9	9	1.11247	0.00610291	0.000218161	-12.1623	down
LIPID-P-0798	C55H106O6	phosphatidylcholine_TG(14:0_18:0_20:0)	TG(14:0_18:0_20:0)	glycerolipid	GL	phosphatidylcholine	TG	-	92581	97259	79333	9	9	9	1.11273	0.00356135	0.000100307	-13.2833	down
LIPID-P-1182	C61H104O6	phosphatidylcholine_TG(18:1_18:1_22:5)	TG(18:1_18:1_22:5)	glycerolipid	GL	phosphatidylcholine	TG	-	17020	17140	30799	9	9	9	1.111	0.0418598	0.000415647	-11.2324	down
LIPID-P-0979	C54H98O6	phosphatidylcholine_TG(16:0_17:1_18:2)	TG(16:0_17:1_18:2)	glycerolipid	GL	phosphatidylcholine	TG	-	39045	47017	34605	9	9	9	1.11259	0.00805484	0.000223756	-12.1258	down
LIPID-P-0851	C57H108O6	phosphatidylcholine_TG(16:0_18:0_20:1)	TG(16:0_18:0_20:1)	glycerolipid	GL	phosphatidylcholine	TG	-	71345	64995	10741	9	9	9	1.10166	0.12557	0.000183572	-12.4114	down
LIPID-P-1549	C44H87NO4	ceramide_Cer(t18:1/26:0)	Cer(t18:1/26:0)	sphingolipid	SP	phytoceramide	Cert	-	13036	1658	11871	9	9	9	1.08968	0.134143	0.00101637	-9.94235	down
LIPID-P-0925	C57H106O6	phosphatidylcholine_TG(16:1_18:0_20:1)	TG(16:1_18:0_20:1)	glycerolipid	GL	phosphatidylcholine	TG	-	194900	167000	183860	9	9	9	1.11271	0.00198276	4.94723e-05	-14.303	down
LIPID-P-0271	C43H68O5	diglyceride_DG(18:2_22:6)	DG(18:2_22:6)	glycerolipid	GL	diglyceride	DG	-	19094	20008	2506.4	9	9	9	1.09324	0.13509	0.000648907	-10.5897	down
LIPID-P-1641	C39H78O4	diglyceride_DG(O-20:0_16:0)	DG(O-20:0_16:0)	glycerolipid	GL	diglyceride(ether bond)	DG-O	-	4302.1	2986.5	12136	9	9	9	1.1025	0.151868	0.00138999	-9.49071	down
LIPID-P-1253	C53H90O2	cholesterol ester_CE(26:3)	CE(26:3)	cholesterol ester	ST	cholesterol ester	CE	-	9182.2	10654	11614	9	9	9	1.11243	0.00452715	0.0008585	-10.1859	down
LIPID-P-0966	C51H92O6	phosphatidylcholine_TG(14:0_16:1_18:2)	TG(14:0_16:1_18:2)	glycerolipid	GL	phosphatidylcholine	TG	-	26783	23106	38157	9	9	9	1.11178	0.0230217	0.000306658	-11.6711	down
LIPID-P-0421	C27H54NO7P	lysophosphatidyl ethanolamine_LPE(22:1/0:0)	LPE(22:1/0:0)	glycerophospholipids	GP	lysophosphatidyl ethanolamine	LPE	-	23841	19919	22163	9	9	9	1.11266	0.00266455	0.000409569	-11.2536	down
LIPID-P-0545	C44H86NO7P	phosphatidylcholine_PC(O-18:0_18:2)	PC(O-18:0_18:2)	glycerophospholipids	GP	phosphatidylcholine(ether bond)	PC-O	-	317610	308940	292000	9	9	9	1.11277	0.000602763	2.93942e-05	-15.0541	down
LIPID-P-0976	C53H96O6	phosphatidylcholine_TG(16:0_16:1_18:2)	TG(16:0_16:1_18:2)	glycerolipid	GL	phosphatidylcholine	TG	-	227880	275670	305890	9	9	9	1.1125	0.00701	3.33564e-05	-14.8717	down
LIPID-P-1930	C32H62NO7P	lysophosphatidylcholine_LPC(24:2)	LPC(24:2)	glycerophospholipids	GP	lysophosphatidylcholine	LPC	-	17211	13392	16941	9	9	9	1.11245	0.00598105	0.000567895	-10.7821	down
LIPID-P-0434	C25H42NO7P	lysophosphatidyl ethanolamine_LPE(20:5/0:0)	LPE(20:5/0:0)	glycerophospholipids	GP	lysophosphatidyl ethanolamine	LPE	-	5642.1	7757.7	8314.8	9	9	9	1.11186	0.0124452	0.0012434	-9.65149	down
LIPID-P-0913	C54H100O6	phosphatidylcholine_TG(15:0_17:0_19:2)	TG(15:0_17:0_19:2)	glycerolipid	GL	phosphatidylcholine	TG	-	64206	122730	212370	9	9	9	1.10937	0.0907535	6.76173e-05	-13.8522	down
LIPID-P-0934	C59H110O6	phosphatidylcholine_TG(18:0_18:2_20:0)	TG(18:0_18:2_20:0)	glycerolipid	GL	phosphatidylcholine	TG	-	13774	29451	14269	9	9	9	1.11052	0.0651709	0.000469614	-11.0562	down
LIPID-P-0097	C18H35NO2	sphingosine_SPH(d18:2)	SPH(d18:2)	sphingolipid	SP	sphingosine	SPH	-	38580	20348	62315	9	9	9	1.10902	0.0797488	0.000222693	-12.1327	down
LIPID-P-0902	C51H94O6	phosphatidylcholine_TG(14:0_16:0_18:2)	TG(14:0_16:0_18:2)	glycerolipid	GL	phosphatidylcholine	TG	-	192580	126840	76952	9	9	9	1.11137	0.0586393	6.81178e-05	-13.8416	down
LIPID-P-0071	C43H72O2	cholesterol ester_CE(16:2)	CE(16:2)	cholesterol ester	ST	cholesterol ester	CE	-	10455	7904.2	10924	9	9	9	1.1122	0.00912992	0.00092203	-10.0829	down
LIPID-P-0074	C46H78O2	cholesterol ester_CE(19:2)	CE(19:2)	cholesterol ester	ST	cholesterol ester	CE	-	36251	21632	26085	9	9	9	1.11204	0.0230818	0.000321551	-11.6027	down
LIPID-P-1383	C47H84NO7P	phosphatidyl ethanolamine_PE(P-18:1_24:4)	PE(P-18:1_24:4)	glycerophospholipids	GP	lysophosphatidyl ethanolamine(vinyl ether bond)	PE-V	-	147260	109250	109840	9	9	9	1.1126	0.0104361	7.37e-05	-13.728	down
LIPID-P-0969	C51H92O6	phosphatidylcholine_TG(16:0_14:1_18:2)	TG(16:0_14:1_18:2)	glycerolipid	GL	phosphatidylcholine	TG	-	9	9	9	32523	16160	23139	1.11174	0.0370706	2660.07	11.3773	up
LIPID-P-0939	C61H114O6	phosphatidylcholine_TG(22:0_18:1_18:1)	TG(22:0_18:1_18:1)	glycerolipid	GL	phosphatidylcholine	TG	-	8203.2	6031	6704.7	9	9	9	1.1124	0.00837485	0.00128947	-9.59901	down
LIPID-P-1009	C61H112O6	phosphatidylcholine_TG(18:1_18:1_22:1)	TG(18:1_18:1_22:1)	glycerolipid	GL	phosphatidylcholine	TG	-	9	9	9	3362.9	2987.7	3074.5	1.11278	0.00130785	349.078	8.4474	up
LIPID-P-0948	C63H118O6	phosphatidylcholine_TG(18:0_20:1_22:1)	TG(18:0_20:1_22:1)	glycerolipid	GL	phosphatidylcholine	TG	-	6106	6078	5987.3	9	9	9	1.11276	3.50818e-05	0.00148586	-9.39449	down
LIPID-P-0076	C43H70O2	cholesterol ester_CE(16:3)	CE(16:3)	cholesterol ester	ST	cholesterol ester	CE	-	14435	2918.7	17392	9	9	9	1.09763	0.119912	0.000777075	-10.3297	down
LIPID-P-1058	C58H104O6	phosphatidylcholine_TG(17:0_19:2_19:2)	TG(17:0_19:2_19:2)	glycerolipid	GL	phosphatidylcholine	TG	-	9	9	9	7404.9	3215.5	1670.4	1.10211	0.139724	455.215	8.8304	up
LIPID-P-1016	C63H116O6	phosphatidylcholine_TG(18:1_20:1_22:1)	TG(18:1_20:1_22:1)	glycerolipid	GL	phosphatidylcholine	TG	-	26017	22865	24524	9	9	9	1.11271	0.00138226	0.000367817	-11.4087	down
LIPID-P-0256	C43H74O5	diglyceride_DG(18:0_22:5)	DG(18:0_22:5)	glycerolipid	GL	diglyceride	DG	-	303090	34037	36196	9	9	9	1.09941	0.298257	7.23234e-05	-13.7552	down
LIPID-P-0018	C22H43NO4	carnitine C15:0	carnitine C15:0	fatty acyls	FA	acylcarnitine	CAR	-	8983.3	9416.3	14118	9	9	9	1.11157	0.0222797	0.00083032	-10.234	down
LIPID-P-1687	C41H76O4	diglyceride_DG(O-18:2_20:1)	DG(O-18:2_20:1)	glycerolipid	GL	diglyceride(ether bond)	DG-O	-	2906.6	9110.1	9043.5	9	9	9	1.10484	0.0763399	0.00128204	-9.60734	down
LIPID-P-0971	C52H94O6	phosphatidylcholine_TG(15:0_16:1_18:2)	TG(15:0_16:1_18:2)	glycerolipid	GL	phosphatidylcholine	TG	-	144550	24525	95965	9	9	9	1.10476	0.126762	0.000101871	-13.261	down
LIPID-P-0927	C57H106O6	phosphatidylcholine_TG(16:0_16:1_22:1)	TG(16:0_16:1_22:1)	glycerolipid	GL	phosphatidylcholine	TG	-	5179.9	3155.6	17156	9	9	9	1.09915	0.191492	0.00105918	-9.88284	down
LIPID-P-0039	C23H43NO4	carnitine C16:1	carnitine C16:1	fatty acyls	FA	acylcarnitine	CAR	-	15647	19433	23707	9	9	9	1.11202	0.013836	0.000459285	-11.0883	down
LIPID-P-0054	C41H72O2	cholesterol ester_CE(14:0)	CE(14:0)	cholesterol ester	ST	cholesterol ester	CE	1989-52-2	78046	57139	17369	9	9	9	1.10698	0.103789	0.000176987	-12.4641	down
LIPID-P-0922	C56H104O6	phosphatidylcholine_TG(16:0_18:1_19:1)	TG(16:0_18:1_19:1)	glycerolipid	GL	phosphatidylcholine	TG	-	9	9	9	57000	8091.8	38003	1.10174	0.137215	3818.33	11.8987	up
LIPID-P-0199	C38H72O5	diglyceride_DG(16:0_19:1)	DG(16:0_19:1)	glycerolipid	GL	diglyceride	DG	-	43984	44240	12199	9	9	9	1.10719	0.0879245	0.000268863	-11.8608	down
LIPID-P-0853	C57H108O6	phosphatidylcholine_TG(16:0_20:0_18:1)	TG(16:0_20:0_18:1)	glycerolipid	GL	phosphatidylcholine	TG	-	78798	76461	22473	9	9	9	1.10831	0.0844294	0.000151914	-12.6845	down
LIPID-P-1607	C48H77O10P	bismonacylglycerol phosphate_BMP(20:3_22:6)	BMP(20:3_22:6)	glycerophospholipids	GP	bismonacylglycerol phosphate	BMP	-	15594	10725	13607	9	9	9	1.11225	0.011107	0.000676251	-10.5302	down
LIPID-P-1149	C59H102O6	phosphatidylcholine_TG(16:0_18:1_22:5)	TG(16:0_18:1_22:5)	glycerolipid	GL	phosphatidylcholine	TG	-	221360	235220	208010	9	9	9	1.11276	0.0012551	4.06266e-05	-14.5872	down
LIPID-P-0935	C59H110O6	phosphatidylcholine_TG(16:0_18:1_22:1)	TG(16:0_18:1_22:1)	glycerolipid	GL	phosphatidylcholine	TG	-	21010	7801.4	19806	9	9	9	1.10843	0.0615791	0.000555357	-10.8143	down
LIPID-P-0899	C50H92O6	phosphatidylcholine_TG(15:0_16:1_16:1)	TG(15:0_16:1_16:1)	glycerolipid	GL	phosphatidylcholine	TG	-	9	9	9	275950	35002	209190	1.10371	0.137175	19264.5	14.2337	up
LIPID-P-0262	C41H68O5	diglyceride_DG(16:1_22:5)	DG(16:1_22:5)	glycerolipid	GL	diglyceride	DG	-	50440	29127	29639	9	9	9	1.11187	0.0352577	0.000247239	-11.9818	down
LIPID-P-0017	C21H41NO4	carnitine C14:0	carnitine C14:0	fatty acyls	FA	acylcarnitine	CAR	25597-07-3	38564	32444	37002	9	9	9	1.11265	0.00259143	0.000249977	-11.9659	down
LIPID-P-1029	C51H90O6	phosphatidylcholine_TG(16:1_16:1_16:2)	TG(16:1_16:1_16:2)	glycerolipid	GL	phosphatidylcholine	TG	-	20214	21146	21120	9	9	9	1.11273	0.000216593	0.000432138	-11.1762	down
LIPID-P-0090	C50H80O2	cholesterol ester_CE(24:5)	CE(24:5)	cholesterol ester	ST	cholesterol ester	CE	-	68290	51466	51083	9	9	9	1.11258	0.00978158	0.000158044	-12.6274	down
LIPID-P-1197	C57H94O6	phosphatidylcholine_TG(16:1_16:1_22:6)	TG(16:1_16:1_22:6)	glycerolipid	GL	phosphatidylcholine	TG	-	5158.6	12172	21340	9	9	9	1.10465	0.110738	0.000698205	-10.4841	down
LIPID-P-0753	C42H81N2O6P	triglyceride_SM(d18:1/19:1)	SM(d18:1/19:1)	sphingolipid	SP	triglyceride	SM	-	89464	108520	80420	9	9	9	1.11263	0.00787146	9.69814e-05	-13.3319	down
LIPID-P-0767	C49H95N2O6P	triglyceride_SM(d18:2/26:1)	SM(d18:2/26:1)	sphingolipid	SP	triglyceride	SM	-	5004500	3861000	4119000	9	9	9	1.11271	0.00633988	2.0794e-06	-18.8754	down
LIPID-P-1338	C47H90NO7P	phosphatidyl ethanolamine_PE(P-24:1_18:1)	PE(P-24:1_18:1)	glycerophospholipids	GP	lysophosphatidyl ethanolamine(vinyl ether bond)	PE-V	-	15973	21023	26243	9	9	9	1.11176	0.0192297	0.000426952	-11.1936	down
LIPID-P-0164	C31H60O5	diglyceride_DG(14:0_14:0)	DG(14:0_14:0)	glycerolipid	GL	diglyceride	DG	-	79587	71418	52179	9	9	9	1.11248	0.0140894	0.000132884	-12.8775	down
LIPID-P-1155	C61H106O6	phosphatidylcholine_TG(18:1_18:1_22:4)	TG(18:1_18:1_22:4)	glycerolipid	GL	phosphatidylcholine	TG	-	50675	42529	39542	9	9	9	1.11268	0.00560762	0.000203396	-12.2634	down
LIPID-P-0044	C29H55NO4	carnitine C22:1	carnitine C22:1	fatty acyls	FA	acylcarnitine	CAR	-	34657	25127	19241	9	9	9	1.11199	0.0278819	0.000341664	-11.5151	down
LIPID-P-1346	C45H84NO7P	phosphatidyl ethanolamine_PE(P-20:0_20:3)	PE(P-20:0_20:3)	glycerophospholipids	GP	lysophosphatidyl ethanolamine(vinyl ether bond)	PE-V	-	75422	43309	48157	9	9	9	1.11203	0.0308066	0.000161785	-12.5936	down
LIPID-P-0382	C30H58NO7P	lysophosphatidylcholine_LPC(22:2/0:0)	LPC(22:2/0:0)	glycerophospholipids	GP	lysophosphatidylcholine	LPC	-	29738	27025	29580	9	9	9	1.1127	0.00093242	0.000312706	-11.6429	down
LIPID-P-1040	C53H94O6	phosphatidylcholine_TG(14:0_16:0_20:4)	TG(14:0_16:0_20:4)	glycerolipid	GL	phosphatidylcholine	TG	-	41231	33499	24974	9	9	9	1.11227	0.0193875	0.000270802	-11.8505	down
LIPID-P-1168	C56H94O6	phosphatidylcholine_TG(15:0_16:1_22:6)	TG(15:0_16:1_22:6)	glycerolipid	GL	phosphatidylcholine	TG	-	14490	4300.6	3923.6	9	9	9	1.10422	0.160495	0.00118868	-9.71642	down
LIPID-P-0832	C48H90O6	phosphatidylcholine_TG(14:0_15:0_16:1)	TG(14:0_15:0_16:1)	glycerolipid	GL	phosphatidylcholine	TG	-	419180	435030	458480	9	9	9	1.11271	0.00067995	2.05685e-05	-15.5692	down
LIPID-P-0067	C46H80O2	cholesterol ester_CE(19:1)	CE(19:1)	cholesterol ester	ST	cholesterol ester	CE	-	4446.5	9	5630.8	1917.3	9	9	0.440609	0.248896	0.191874	-2.38177	insig
LIPID-P-0856	C59H112O6	phosphatidylcholine_TG(18:0_18:1_20:0)	TG(18:0_18:1_20:0)	glycerolipid	GL	phosphatidylcholine	TG	-	17402	19599	14555	9	9	9	1.11258	0.00714873	0.000523702	-10.899	down
LIPID-P-0900	C50H92O6	phosphatidylcholine_TG(14:0_16:1_17:1)	TG(14:0_16:1_17:1)	glycerolipid	GL	phosphatidylcholine	TG	-	104230	128260	91648	9	9	9	1.1126	0.00973798	8.32979e-05	-13.5514	down
LIPID-P-0303	C42H79NO8	hexosylceramide_HexCer(d18:1/18:1)	HexCer(d18:1/18:1)	sphingolipid	SP	hexosylceramide	HexCer	-	50055	66025	14119	9	9	9	1.10621	0.105667	0.000207375	-12.2355	down
LIPID-P-1601	C46H75O10P	bismonacylglycerol phosphate_BMP(18:2_22:6)	BMP(18:2_22:6)	glycerophospholipids	GP	bismonacylglycerol phosphate	BMP	-	4039.7	7799.1	7364.7	9	9	9	1.1102	0.0328157	0.00140599	-9.47419	down
LIPID-P-0173	C36H70O5	diglyceride_DG(15:0_18:0)	DG(15:0_18:0)	glycerolipid	GL	diglyceride	DG	-	11309	17928	7583.5	9	9	9	1.1104	0.0557885	0.000733287	-10.4133	down
LIPID-P-1070	C61H110O6	phosphatidylcholine_TG(18:0_18:1_22:3)	TG(18:0_18:1_22:3)	glycerolipid	GL	phosphatidylcholine	TG	-	18294	9752.4	13025	9	9	9	1.11144	0.0315174	0.000657392	-10.571	down
LIPID-P-1157	C61H106O6	phosphatidylcholine_TG(18:0_18:1_22:5)	TG(18:0_18:1_22:5)	glycerolipid	GL	phosphatidylcholine	TG	-	50434	21432	24909	9	9	9	1.11062	0.0718269	0.000278998	-11.8075	down
LIPID-P-0287	C44H85NO8	hexosylceramide_HexCer(d16:1/22:0)	HexCer(d16:1/22:0)	sphingolipid	SP	hexosylceramide	HexCer	-	10071	19951	18647	9	9	9	1.11064	0.0346428	0.000554768	-10.8158	down
LIPID-P-1000	C59H108O6	phosphatidylcholine_TG(16:1_18:1_22:1)	TG(16:1_18:1_22:1)	glycerolipid	GL	phosphatidylcholine	TG	-	11199	4418.6	2213.4	9	9	9	1.10135	0.159365	0.00151422	-9.36721	down
LIPID-P-1254	C53H88O2	cholesterol ester_CE(26:4)	CE(26:4)	cholesterol ester	ST	cholesterol ester	CE	-	18916	14857	14091	9	9	9	1.11254	0.00869986	0.000564098	-10.7918	down
LIPID-P-1179	C59H100O6	phosphatidylcholine_TG(16:1_16:1_24:5)	TG(16:1_16:1_24:5)	glycerolipid	GL	phosphatidylcholine	TG	-	34037	13369	26133	9	9	9	1.10993	0.0554069	0.000367152	-11.4113	down
LIPID-P-0444	C22H44NO6P	lysophosphatidyl ethanolamine_LPE(P-17:1)	LPE(P-17:1)	glycerophospholipids	GP	lysophosphatidyl ethanolamine(vinyl ether bond)	LPE-V	-	2485.9	2452	861.2	9	9	9	1.10381	0.0696039	0.00465589	-7.74673	down
LIPID-P-1394	C47H82NO7P	phosphatidyl ethanolamine_PE(P-20:2_22:4)	PE(P-20:2_22:4)	glycerophospholipids	GP	lysophosphatidyl ethanolamine(vinyl ether bond)	PE-V	-	41907	24600	35001	9	9	9	1.11194	0.0214032	0.000265989	-11.8763	down
LIPID-P-0893	C49H90O6	phosphatidylcholine_TG(12:0_16:0_18:2)	TG(12:0_16:0_18:2)	glycerolipid	GL	phosphatidylcholine	TG	-	63436	70479	27311	9	9	9	1.11049	0.0567061	0.000167467	-12.5438	down
LIPID-P-0791	C52H100O6	phosphatidylcholine_TG(16:0_16:0_17:0)	TG(16:0_16:0_17:0)	glycerolipid	GL	phosphatidylcholine	TG	-	9	9	9	1018100	1037400	964790	1.11274	0.000464852	111863	16.7714	up
LIPID-P-0025	C25H49NO5	carnitine C18-OH	carnitine C18-OH	fatty acyls	FA	acylcarnitine	CAR	-	2548.4	4468.8	1663.1	9	9	9	1.10762	0.0734569	0.00311049	-8.32864	down
LIPID-P-1205	C61H102O6	phosphatidylcholine_TG(18:1_18:1_22:6)	TG(18:1_18:1_22:6)	glycerolipid	GL	phosphatidylcholine	TG	-	46118	43928	36071	9	9	9	1.11269	0.00522556	0.000214087	-12.1895	down
LIPID-P-0796	C54H104O6	phosphatidylcholine_TG(16:0_17:0_18:0)	TG(16:0_17:0_18:0)	glycerolipid	GL	phosphatidylcholine	TG	-	34625	63947	71262	9	9	9	1.11102	0.0369576	0.000158979	-12.6189	down
LIPID-P-0315	C44H83NO13	hexosylceramide_Hex2Cer(d16:1/16:0)	Hex2Cer(d16:1/16:0)	sphingolipid	SP	hexosylceramide	HexCer	-	26212	8357.5	12117	9	9	9	1.10831	0.10348	0.000578326	-10.7558	down
LIPID-P-1247	C49H84O2	cholesterol ester_CE(22:2)	CE(22:2)	cholesterol ester	ST	cholesterol ester	CE	-	9	9	9	4141.2	5795.6	2666.2	1.10955	0.0434817	466.778	8.86659	up
LIPID-P-1151	C59H102O6	phosphatidylcholine_TG(16:0_18:0_22:6)	TG(16:0_18:0_22:6)	glycerolipid	GL	phosphatidylcholine	TG	-	49924	52169	45093	9	9	9	1.11275	0.00180635	0.000183441	-12.4124	down
LIPID-P-0962	C49H88O6	phosphatidylcholine_TG(10:0_18:1_18:2)	TG(10:0_18:1_18:2)	glycerolipid	GL	phosphatidylcholine	TG	-	9	9	9	21710	10370	12469	1.11128	0.0509185	1649.96	10.6882	up
LIPID-P-0254	C41H70O5	diglyceride_DG(18:0_20:5)	DG(18:0_20:5)	glycerolipid	GL	diglyceride	DG	-	67507	60186	68536	9	9	9	1.11268	0.0016116	0.000137594	-12.8273	down
LIPID-P-0558	C52H98NO7P	phosphatidylcholine_PC(O-24:0_20:4)	PC(O-24:0_20:4)	glycerophospholipids	GP	phosphatidylcholine(ether bond)	PC-O	-	55266	99158	116910	9	9	9	1.11113	0.0386744	9.95084e-05	-13.2948	down
LIPID-P-0328	C58H109NO18	hexosylceramide_Hex3Cer(d18:1/22:0)	Hex3Cer(d18:1/22:0)	sphingolipid	SP	hexosylceramide	HexCer	-	134040	101870	122820	9	9	9	1.11259	0.00615902	7.52655e-05	-13.6977	down
LIPID-P-0959	C48H86O6	phosphatidylcholine_TG(14:1_15:1_16:1)	TG(14:1_15:1_16:1)	glycerolipid	GL	phosphatidylcholine	TG	-	9	9	9	15182	36477	45926	1.10825	0.0700542	3614.26	11.8195	up
LIPID-P-1328	C38H72NO7P	phosphatidyl ethanolamine_PE(P-15:0_18:2)	PE(P-15:0_18:2)	glycerophospholipids	GP	lysophosphatidyl ethanolamine(vinyl ether bond)	PE-V	-	81422	50326	55412	19008	23805	19839	1.06718	0.0469384	0.334751	-1.57884	down
LIPID-P-0277	C23H46O4	monoglyceride_MG(20:0)	MG(20:0)	glycerolipid	GL	monoglyceride	MG	-	29136	35543	33652	21901	40507	30987	0.2371	0.795061	0.949802	-0.074301	insig
LIPID-P-1312	C43H86NO7P	phosphatidyl ethanolamine_PE(P-16:0_22:0)	PE(P-16:0_22:0)	glycerophospholipids	GP	lysophosphatidyl ethanolamine(vinyl ether bond)	PE-V	-	28983	32703	25268	9	9	9	1.11265	0.00544199	0.000310509	-11.6531	down
LIPID-P-1696	C43H76O4	diglyceride_DG(O-18:0_22:5)	DG(O-18:0_22:5)	glycerolipid	GL	diglyceride(ether bond)	DG-O	-	5837.2	5730	5034.9	9	9	9	1.11273	0.0020653	0.0016263	-9.26419	down
LIPID-P-1592	C44H75O10P	bismonacylglycerol phosphate_BMP(16:0_22:6)	BMP(16:0_22:6)	glycerophospholipids	GP	bismonacylglycerol phosphate	BMP	-	14784	16701	10170	9	9	9	1.11207	0.0189571	0.000648181	-10.5913	down
LIPID-P-0961	C49H88O6	phosphatidylcholine_TG(12:0_16:1_18:2)	TG(12:0_16:1_18:2)	glycerolipid	GL	phosphatidylcholine	TG	-	9	9	9	41568	14325	42660	1.109	0.0712373	3650.11	11.8337	up
LIPID-P-0550	C44H84NO7P	phosphatidylcholine_PC(O-18:1_18:2)	PC(O-18:1_18:2)	glycerophospholipids	GP	phosphatidylcholine(ether bond)	PC-O	155575-01-2	1264500	643210	761610	9	9	9	1.11215	0.0428917	1.01149e-05	-16.5932	down
LIPID-P-0820	C43H80O6	phosphatidylcholine_TG(8:0_14:0_18:1)	TG(8:0_14:0_18:1)	glycerolipid	GL	phosphatidylcholine	TG	-	17105	7534	29047	9	9	9	1.10617	0.102727	0.000502924	-10.9574	down
LIPID-P-1156	C61H106O6	phosphatidylcholine_TG(18:0_18:0_22:6)	TG(18:0_18:0_22:6)	glycerolipid	GL	phosphatidylcholine	TG	-	17787	28306	3103.1	9	9	9	1.0947	0.154147	0.000548824	-10.8314	down
LIPID-P-1229	C61H98O6	phosphatidylcholine_TG(16:0_20:4_22:6)	TG(16:0_20:4_22:6)	glycerolipid	GL	phosphatidylcholine	TG	-	2196.2	7864.6	9	1961.6	9	9	0.428171	0.369204	0.196588	-2.34675	insig
LIPID-P-0260	C41H68O5	diglyceride_DG(18:1_20:5)	DG(18:1_20:5)	glycerolipid	GL	diglyceride	DG	-	31162	28818	42983	9	9	9	1.11208	0.0159324	0.00026223	-11.8969	down
LIPID-P-1396	C43H72NO7P	phosphatidyl ethanolamine_PE(P-18:2_20:5)	PE(P-18:2_20:5)	glycerophospholipids	GP	lysophosphatidyl ethanolamine(vinyl ether bond)	PE-V	-	19063	30379	12419	9	9	9	1.11056	0.0590296	0.000436462	-11.1619	down
LIPID-P-0783	C47H90O6	phosphatidylcholine_TG(12:0_14:0_18:0)	TG(12:0_14:0_18:0)	glycerolipid	GL	phosphatidylcholine	TG	-	9	9	9	79995	22890	36268	1.10937	0.114907	5153.81	12.3314	up
LIPID-P-0831	C48H90O6	phosphatidylcholine_TG(12:0_15:0_18:1)	TG(12:0_15:0_18:1)	glycerolipid	GL	phosphatidylcholine	TG	-	9	9	9	65147	55113	83497	1.1124	0.0146463	7546.56	12.8816	up
LIPID-P-0001	C7H15NO3	DL-carnitine	DL-carnitine	fatty acyls	FA	acylcarnitine	CAR	541-15-1	9	9	9	347800	150540	5445.9	1.07091	0.232616	18658.7	14.1876	up
LIPID-P-0016	C19H37NO5	carnitine C12-OH	carnitine C12-OH	fatty acyls	FA	acylcarnitine	CAR	-	9	11846	13299	19285	8497.8	2729.6	0.406353	0.794988	1.21302	0.278608	insig
LIPID-P-0006	C11H21NO5	carnitine C4-OH	carnitine C4-OH	fatty acyls	FA	acylcarnitine	CAR	-	9	9	3909.6	32491	15579	9	0.48853	0.255872	12.2413	3.61369	insig
LIPID-P-1332	C42H80NO7P	phosphatidyl ethanolamine_PE(P-18:1_19:1)	PE(P-18:1_19:1)	glycerophospholipids	GP	lysophosphatidyl ethanolamine(vinyl ether bond)	PE-V	-	57289	16851	54193	9	9	9	1.1075	0.081221	0.00021039	-12.2146	down
LIPID-P-0013	C17H33NO4	carnitine C10:0	carnitine C10:0	fatty acyls	FA	acylcarnitine	CAR	1492-27-9	9	9	9	54765	29164	15047	1.10856	0.105006	3665.78	11.8399	up
LIPID-P-0940	C61H114O6	phosphatidylcholine_TG(18:0_22:0_18:2)	TG(18:0_22:0_18:2)	glycerolipid	GL	phosphatidylcholine	TG	-	10371	9457.5	8652.6	9	9	9	1.11272	0.00272783	0.000947997	-10.0428	down
LIPID-P-1042	C54H96O6	phosphatidylcholine_TG(15:0_18:2_18:2)	TG(15:0_18:2_18:2)	glycerolipid	GL	phosphatidylcholine	TG	-	9	9	9	9	26130	15958	0.780022	0.206372	1559.15	10.6065	insig
LIPID-P-1090	C53H92O6	phosphatidylcholine_TG(14:0_16:1_20:4)	TG(14:0_16:1_20:4)	glycerolipid	GL	phosphatidylcholine	TG	-	9	9	9	2482.7	7764.5	9	0.781923	0.274508	379.859	8.56932	insig
LIPID-P-0378	C26H50NO7P	lysophosphatidylcholine_LPC(0:0/18:2)	LPC(0:0/18:2)	glycerophospholipids	GP	lysophosphatidylcholine	LPC	-	9	9	9	4690.3	3735.1	9	0.787912	0.188723	312.385	8.28718	insig
LIPID-P-1775	C47H78O10	monogalactosyldiacylglycerol_MGDG(18:1_20:5)	MGDG(18:1_20:5)	glycerolipid	GL	monogalactosyldiacylglycerol	MGDG	-	8042.8	9	11822	9	9	9	0.784651	0.197915	0.00135857	-9.52369	insig
LIPID-P-1005	C60H110O6	phosphatidylcholine_TG(21:0_18:1_18:2)	TG(21:0_18:1_18:2)	glycerolipid	GL	phosphatidylcholine	TG	-	12980	9	5134.6	9	9	9	0.78309	0.250872	0.00148977	-9.39069	insig
LIPID-P-1240	C63H98O6	phosphatidylcholine_TG(16:0_22:6_22:6)	TG(16:0_22:6_22:6)	glycerolipid	GL	phosphatidylcholine	TG	-	10284	12546	9	9	9	9	0.791184	0.187488	0.00118219	-9.72432	insig
LIPID-P-1773	C45H74O10	monogalactosyldiacylglycerol_MGDG(18:2_18:4)	MGDG(18:2_18:4)	glycerolipid	GL	monogalactosyldiacylglycerol	MGDG	-	9	9	2194.4	10653	9	9	0.108414	0.512241	4.82327	2.27001	insig
LIPID-P-0035	C19H35NO4	carnitine C12:1	carnitine C12:1	fatty acyls	FA	acylcarnitine	CAR	-	9	9	9	10973	6124.8	9	0.787304	0.214535	633.585	9.30739	insig
LIPID-P-0026	C10H17NO6	carnitine C3:1-OH	carnitine C3:1-2OH	fatty acyls	FA	acylcarnitine	CAR	910825-21-7	9	9	9	29272	11719	9	0.786454	0.249476	1518.52	10.5684	insig
LIPID-P-1553	C33H65NO4	ceramide_Cer(d17:1/16:0(2OH))	Cer(d17:1/16:0(2OH))	sphingolipid	SP	ceramide	Cer	-	830.76	9	1241.9	9	9	9	0.783923	0.199375	0.0129704	-6.26863	insig
LIPID-P-0029	C13H23NO4	carnitine C6:1	carnitine C6:1	fatty acyls	FA	acylcarnitine	CAR	-	9	9	9	18627	7596.4	5815.2	1.10785	0.11681	1186.61	10.2126	up
LIPID-P-1192	C65H112O6	phosphatidylcholine_TG(18:1_22:1_22:5)	TG(18:1_22:1_22:5)	glycerolipid	GL	phosphatidylcholine	TG	-	4656.4	9	9	9	9	9	0.501376	0.42265	0.00577614	-7.43568	insig
LIPID-P-0742	C43H87N2O6P	triglyceride_SM(d18:1/20:0)	SM(d18:1/20:0)	sphingolipid	SP	triglyceride	SM	-	389490	285970	93008	54415	71339	62916	0.912841	0.155674	0.245514	-2.02612	insig
LIPID-P-0275	C20H40O4	monoglyceride_MG(17:0)	MG(17:0)	glycerolipid	GL	monoglyceride	MG	-	10850	9546.1	13499	8052.1	12406	7429.5	0.545403	0.366988	0.822762	-0.281453	insig
LIPID-N-0279	C48H88NO8P	phosphatidylcholine_PC(18:0_22:4)	PC(18:0_22:4)	glycerophospholipids	GP	phosphatidylcholine	PC	-	143030	127440	109740	36216	39980	35766	1.10336	0.0102601	0.294474	-1.76379	down
LIPID-N-0215	C39H76NO8P	phosphatidylcholine_PC(15:0_16:1)	PC(15:0_16:1)	glycerophospholipids	GP	phosphatidylcholine	PC	-	123860	107590	105610	29344	30911	34845	1.1064	0.00300185	0.282146	-1.82549	down
LIPID-N-0024	C20H30O2	eicosapentaenoic acid	FFA(20:5)	fatty acyls	FA	free fat acid	FFA	10417-94-4	8907.5	9518.1	7801.6	3342.4	4547.8	5032.4	1.04384	0.00335708	0.492717	-1.02117	down
LIPID-N-0233	C43H82NO8P	phosphatidylcholine_PC(17:1_18:1)	PC(17:1_18:1)	glycerophospholipids	GP	phosphatidylcholine	PC	-	361600	319790	336130	122560	123470	122560	1.11016	0.00313243	0.362243	-1.46497	down
LIPID-N-0208	C42H84NO8P	phosphatidylcholine_PC(16:0_18:0)	PC(16:0_18:0)	glycerophospholipids	GP	phosphatidylcholine	PC	-	2860300	2310900	2360100	737240	705760	744950	1.10591	0.009319	0.290514	-1.78332	down
LIPID-N-0432	C38H75O10P	phosphatidylglycerol_PG(16:0_16:0)	PG(16:0_16:0)	glycerophospholipids	GP	phosphatidylglycerol	PG	-	77439	34233	51355	20084	19604	22933	0.982888	0.115739	0.384114	-1.38039	insig
LIPID-N-0324	C37H74NO8P	phosphatidyl ethanolamine_PE(18:0_14:0)	PE(18:0_14:0)	glycerophospholipids	GP	phosphatidyl ethanolamine	PE	-	59911	54418	52287	16105	12584	6039	1.04552	0.000417485	0.208431	-2.26236	down
LIPID-N-0334	C39H76NO8P	phosphatidyl ethanolamine_PE(16:0_18:1)	PE(16:0_18:1)	glycerophospholipids	GP	phosphatidyl ethanolamine	PE	-	6317400	5244500	5040700	2041000	2161100	2083800	1.10175	0.0124894	0.378609	-1.40122	down
LIPID-N-0414	C44H76NO8P	phosphatidyl ethanolamine_PE(17:0_22:6)	PE(17:0_22:6)	glycerophospholipids	GP	phosphatidyl ethanolamine	PE	-	50807	48894	49198	11538	5738.2	13378	1.05859	0.00206407	0.205872	-2.28018	down
LIPID-N-0840	C43H76NO7P	phosphatidyl ethanolamine_PE(O-16:1_22:5)	PE(O-16:1_22:5)	glycerophospholipids	GP	phosphatidyl ethanolamine(ether bond)	PE-O	-	8615600	6082800	7375600	1535700	1561800	1595600	1.1034	0.0155162	0.212608	-2.23373	down
LIPID-N-0315	C48H82NO8P	phosphatidylcholine_PC(18:1_22:6)	PC(18:1_22:6)	glycerophospholipids	GP	phosphatidylcholine	PC	-	132000	112560	97674	30628	35008	38720	1.09552	0.0119012	0.304926	-1.71347	down
LIPID-N-0278	C48H88NO8P	phosphatidylcholine_PC(20:1_20:3)	PC(20:1_20:3)	glycerophospholipids	GP	phosphatidylcholine	PC	-	8608.3	1879.4	9506.2	4582.7	2700	2976.1	0.438212	0.308513	0.513096	-0.962698	insig
LIPID-N-0841	C44H78NO7P	phosphatidyl ethanolamine_PE(O-17:1_22:5)	PE(O-17:1_22:5)	glycerophospholipids	GP	phosphatidyl ethanolamine(ether bond)	PE-O	-	248550	199100	232200	59826	64912	53580	1.10384	0.0055199	0.26229	-1.93076	down
LIPID-N-0225	C48H94NO8P	phosphatidylcholine_PC(18:1_22:0)	PC(18:1_22:0)	glycerophospholipids	GP	phosphatidylcholine	PC	-	12093	13502	7933	3723.7	4034.3	4096.7	1.06071	0.048981	0.353576	-1.49991	down
LIPID-N-0232	C42H80NO8P	phosphatidylcholine_PC(16:0_18:2)	PC(16:0_18:2)	glycerophospholipids	GP	phosphatidylcholine	PC	-	1041000	846060	815480	306510	257900	355980	1.08623	0.0069105	0.340565	-1.554	down
LIPID-N-0837	C43H76NO7P	phosphatidyl ethanolamine_PE(O-18:2_20:4)	PE(O-18:2_20:4)	glycerophospholipids	GP	phosphatidyl ethanolamine(ether bond)	PE-O	-	4785900	3865400	4419500	1144300	1237400	1119100	1.10689	0.00621415	0.267834	-1.90059	down
LIPID-N-0202	C36H72NO8P	phosphatidylcholine_PC(14:0_14:0)	PC(14:0_14:0)	glycerophospholipids	GP	phosphatidylcholine	PC	18194-24-6	228100	197570	192810	72781	64202	75985	1.10246	0.00360632	0.344341	-1.53809	down
LIPID-N-0235	C44H84NO8P	phosphatidylcholine_PC(18:1_18:1)	PC(18:1_18:1)	glycerophospholipids	GP	phosphatidylcholine	PC	68737-67-7	6120500	5838200	5798200	2523700	2358700	2477400	1.11056	9.98624e-05	0.414475	-1.27064	down
LIPID-N-0217	C40H78NO8P	phosphatidylcholine_PC(14:0_18:1)	PC(14:0_18:1)	glycerophospholipids	GP	phosphatidylcholine	PC	-	1076300	969450	989810	442270	348820	406330	1.09707	0.000167149	0.394464	-1.34203	down
LIPID-N-0797	C45H84NO7P	phosphatidyl ethanolamine_PE(O-20:0_20:4)	PE(O-20:0_20:4)	glycerophospholipids	GP	phosphatidyl ethanolamine(ether bond)	PE-O	-	22085	15194	19232	4823.7	4283.3	3388.6	1.09062	0.0149403	0.221118	-2.17711	down
LIPID-N-0378	C47H88NO8P	phosphatidyl ethanolamine_PE(18:0_24:3)	PE(18:0_24:3)	glycerophospholipids	GP	phosphatidyl ethanolamine	PE	-	11778	7409.7	9162	2181.9	1925.8	3159.6	1.06799	0.0235949	0.256345	-1.96384	down
LIPID-N-0228	C40H76NO8P	phosphatidylcholine_PC(16:1_16:1)	PC(16:1_16:1)	glycerophospholipids	GP	phosphatidylcholine	PC	-	332880	352060	369880	166870	141900	151520	1.10128	0.000236052	0.436368	-1.19638	down
LIPID-N-0826	C47H86NO7P	phosphatidyl ethanolamine_PE(O-20:1_22:4)	PE(O-20:1_22:4)	glycerophospholipids	GP	phosphatidyl ethanolamine(ether bond)	PE-O	-	35118	29315	28039	11152	9748	9928.4	1.10081	0.00890051	0.333381	-1.58476	down
LIPID-N-0275	C46H84NO8P	phosphatidylcholine_PC(18:0_20:4)	PC(18:0_20:4)	glycerophospholipids	GP	phosphatidylcholine	PC	-	967910	836110	860390	291350	294000	302190	1.10917	0.00443271	0.333109	-1.58593	down
LIPID-N-0274	C46H84NO8P	phosphatidylcholine_PC(20:3_18:1)	PC(20:3_18:1)	glycerophospholipids	GP	phosphatidylcholine	PC	-	183850	166740	163950	39699	56712	43915	1.09843	0.000129214	0.272721	-1.8745	down
LIPID-N-0319	C48H80NO8P	phosphatidylcholine_PC(20:4_20:4)	PC(20:4_20:4)	glycerophospholipids	GP	phosphatidylcholine	PC	-	11238	10832	6437.6	1454.5	4969.5	5353.8	0.827502	0.0501263	0.413146	-1.27528	insig
LIPID-N-0964	C41H76NO8P	N-acyl-lysophosphatidyl ethanolamine_LNAPE18:1/N-18:2)	LNAPE(18:1/N-18:2)	glycerophospholipids	GP	N-acyl-lysophosphatidyl ethanolamine	LNAPE	-	888160	717610	777590	235710	237630	235780	1.10714	0.0079083	0.29753	-1.7489	down
LIPID-N-0809	C41H74NO7P	phosphatidyl ethanolamine_PE(O-16:1_20:4)	PE(O-16:1_20:4)	glycerophospholipids	GP	phosphatidyl ethanolamine(ether bond)	PE-O	-	10782000	8048400	8100600	2517400	2547400	2517300	1.10055	0.0190184	0.281538	-1.8286	down
LIPID-N-0384	C41H74NO8P	phosphatidyl ethanolamine_PE(18:3_18:1)	PE(18:3_18:1)	glycerophospholipids	GP	phosphatidyl ethanolamine	PE	-	65762	59358	67679	19105	19822	15883	1.10384	0.000612586	0.284286	-1.81459	down
LIPID-N-0719	C19H34O2	nonadecadienoic acid	FFA(19:2)	fatty acyls	FA	free fat acid	FFA	-	269500	253790	258450	259700	235630	233690	0.750297	0.15992	0.932561	-0.10073	insig
LIPID-N-0387	C43H78NO8P	phosphatidyl ethanolamine_PE(20:4_18:0)	PE(20:4_18:0)	glycerophospholipids	GP	phosphatidyl ethanolamine	PE	-	1743700	1492100	1547000	632560	628030	613580	1.10716	0.00592591	0.391856	-1.3516	down
LIPID-N-0206	C40H80NO8P	phosphatidylcholine_PC(16:0_16:0)	PC(16:0_16:0)	glycerophospholipids	GP	phosphatidylcholine	PC	63-89-8	11534000	10366000	10894000	3882900	4244800	4203600	1.10931	0.000988517	0.376023	-1.41111	down
LIPID-N-0440	C42H81O10P	phosphatidylglycerol_PG(18:0_18:1)	PG(18:0_18:1)	glycerophospholipids	GP	phosphatidylglycerol	PG	-	156660	123080	77755	27116	40080	44096	1.02171	0.0632722	0.311311	-1.68357	down
LIPID-N-0084	C18H34O2	oleic acid	FFA(18:1)	fatty acyls	FA	free fat acid	FFA	-	568490	652380	536370	348940	394370	351260	1.06839	0.0130478	0.622892	-0.682947	insig
LIPID-N-0368	C41H76NO8P	phosphatidyl ethanolamine_PE(18:1_18:2)	PE(18:1_18:2)	glycerophospholipids	GP	phosphatidyl ethanolamine	PE	-	1279600	991370	1031500	305320	292910	309910	1.10428	0.012311	0.274988	-1.86256	down
LIPID-N-0793	C43H80NO7P	phosphatidyl ethanolamine_PE(O-18:0_20:4)	PE(O-18:0_20:4)	glycerophospholipids	GP	phosphatidyl ethanolamine(ether bond)	PE-O	-	238760	191440	195040	57970	59456	59274	1.10624	0.0101357	0.282611	-1.82311	down
LIPID-N-0416	C45H78NO8P	phosphatidyl ethanolamine_PE(18:1_22:5)	PE(18:1_22:5)	glycerophospholipids	GP	phosphatidyl ethanolamine	PE	-	1538500	1098900	1283700	208570	239780	238130	1.10495	0.0132562	0.175073	-2.51397	down
LIPID-N-0222	C45H88NO8P	phosphatidylcholine_PC(19:0_18:1)	PC(19:0_18:1)	glycerophospholipids	GP	phosphatidylcholine	PC	-	230430	202410	208710	60691	64589	70706	1.10783	0.00137273	0.305488	-1.71081	down
LIPID-N-0276	C46H84NO8P	phosphatidylcholine_PC(22:4_16:0)	PC(22:4_16:0)	glycerophospholipids	GP	phosphatidylcholine	PC	-	261030	184980	198620	74807	74012	69633	1.09156	0.025635	0.33888	-1.56116	down
LIPID-N-0541	C49H85O13P	phosphatidylinositol_PI(18:1_22:4)	PI(18:1_22:4)	glycerophospholipids	GP	phosphatidylinositol	PI	-	36122	34558	31605	15558	5954.7	9844.1	1.01293	0.00546835	0.306563	-1.70574	down
LIPID-N-0254	C44H82NO8P	phosphatidylcholine_PC(18:1_18:2)	PC(18:1_18:2)	glycerophospholipids	GP	phosphatidylcholine	PC	-	456290	397560	400590	138950	151370	173550	1.10011	0.00111026	0.369783	-1.43525	down
LIPID-N-0104	C22H32O2	docosahexaenoic acid	FFA(22:6)	fatty acyls	FA	free fat acid	FFA	-	52026	52456	52842	32116	32259	34385	1.10767	0.000555416	0.627749	-0.67174	insig
LIPID-N-0350	C39H74NO8P	phosphatidyl ethanolamine_PE(18:2_16:0)	PE(18:2_16:0)	glycerophospholipids	GP	phosphatidyl ethanolamine	PE	-	644480	479320	496940	145770	161180	182940	1.09404	0.0156535	0.302263	-1.72612	down
LIPID-N-0959	C39H76NO8P	N-acyl-lysophosphatidyl ethanolamine_LNAPE16:0/N-18:1)	LNAPE(16:0/N-18:1)	glycerophospholipids	GP	N-acyl-lysophosphatidyl ethanolamine	LNAPE	-	4210100	3164200	3655300	1225900	1303100	1247800	1.09949	0.0148413	0.342424	-1.54614	down
LIPID-N-0270	C44H80NO8P	phosphatidylcholine_PC(18:2_18:2)	PC(18:2_18:2)	glycerophospholipids	GP	phosphatidylcholine	PC	998-06-1	44240	36500	34925	7825.2	14926	20568	0.97581	0.00783211	0.374523	-1.41687	insig
LIPID-N-0529	C49H87O13P	phosphatidylinositol_PI(18:0_22:4)	PI(18:0_22:4)	glycerophospholipids	GP	phosphatidylinositol	PI	-	89043	84314	85052	22515	11790	20971	1.07509	0.000581173	0.213909	-2.22493	down
LIPID-N-0285	C44H78NO8P	phosphatidylcholine_PC(20:4_16:1)	PC(20:4_16:1)	glycerophospholipids	GP	phosphatidylcholine	PC	-	51697	51084	23637	15940	11779	18570	0.953417	0.0960175	0.366158	-1.44946	insig
LIPID-N-0815	C44H80NO7P	phosphatidyl ethanolamine_PE(O-19:1_20:4)	PE(O-19:1_20:4)	glycerophospholipids	GP	phosphatidyl ethanolamine(ether bond)	PE-O	-	24961	21177	25939	6322.5	6990.4	6098.2	1.10566	0.00547015	0.269311	-1.89266	down
LIPID-N-0290	C46H82NO8P	phosphatidylcholine_PC(18:1_20:4)	PC(18:1_20:4)	glycerophospholipids	GP	phosphatidylcholine	PC	-	370510	357890	328410	133990	166640	149050	1.09902	0.000312818	0.425507	-1.23275	down
LIPID-N-0907	C48H94NO8P	phosphatidylcholine_PC(18:0_22:1)	PC(18:0_22:1)	glycerophospholipids	GP	phosphatidylcholine	PC	-	4881.4	3178.3	4281.2	563.17	1362.1	1499.9	0.999487	0.0118839	0.277546	-1.8492	insig
LIPID-N-0365	C39H72NO8P	phosphatidyl ethanolamine_PE(18:3_16:0)	PE(18:3_16:0)	glycerophospholipids	GP	phosphatidyl ethanolamine	PE	-	50393	37248	28735	12614	1509	7519.5	0.922042	0.0213145	0.18597	-2.42685	insig
LIPID-N-0781	C45H86NO7P	phosphatidyl ethanolamine_PE(O-18:2_22:1)	PE(O-18:2_22:1)	glycerophospholipids	GP	phosphatidyl ethanolamine(ether bond)	PE-O	-	55733	48766	51505	16593	18829	17280	1.10804	0.00159173	0.337825	-1.56565	down
LIPID-N-0792	C43H80NO7P	phosphatidyl ethanolamine_PE(O-16:0_22:4)	PE(O-16:0_22:4)	glycerophospholipids	GP	phosphatidyl ethanolamine(ether bond)	PE-O	-	153190	121500	148450	42363	43619	45420	1.10356	0.00969434	0.31054	-1.68715	down
LIPID-N-0843	C45H80NO7P	phosphatidyl ethanolamine_PE(O-18:0_22:6)	PE(O-18:0_22:6)	glycerophospholipids	GP	phosphatidyl ethanolamine(ether bond)	PE-O	-	78256	74034	65282	18712	22349	18732	1.10554	0.00273983	0.274819	-1.86344	down
LIPID-N-0544	C49H85O13P	phosphatidylinositol_PI(18:0_22:5)	PI(18:0_22:5)	glycerophospholipids	GP	phosphatidylinositol	PI	-	78001	99341	111830	14243	24270	14273	1.08283	0.00935116	0.182542	-2.4537	down
LIPID-N-0791	C41H76NO7P	phosphatidyl ethanolamine_PE(O-18:2_18:2)	PE(O-18:2_18:2)	glycerophospholipids	GP	phosphatidyl ethanolamine(ether bond)	PE-O	-	283390	215550	218700	48990	63145	25897	1.05805	0.00479771	0.192342	-2.37826	down
LIPID-N-0788	C41H76NO7P	phosphatidyl ethanolamine_PE(O-16:0_20:4)	PE(O-16:0_20:4)	glycerophospholipids	GP	phosphatidyl ethanolamine(ether bond)	PE-O	-	366860	239970	325240	50617	99439	84160	1.05578	0.0151519	0.251286	-1.9926	down
LIPID-N-0309	C48H84NO8P	phosphatidylcholine_PC(16:0_24:6)	PC(16:0_24:6)	glycerophospholipids	GP	phosphatidylcholine	PC	-	21882	14670	20841	8411.6	4291.2	5633.6	1.03023	0.0138198	0.319488	-1.64616	down
LIPID-N-0203	C38H76NO8P	phosphatidylcholine_PC(16:0_14:0)	PC(16:0_14:0)	glycerophospholipids	GP	phosphatidylcholine	PC	-	3208100	2684400	2911700	1062200	1120700	1039000	1.10621	0.00558198	0.36595	-1.45028	down
LIPID-N-0322	C35H70NO8P	phosphatidyl ethanolamine_PE(16:0_14:0)	PE(16:0_14:0)	glycerophospholipids	GP	phosphatidyl ethanolamine	PE	-	68884	65815	57668	30246	29561	38332	1.06947	0.00222114	0.510165	-0.970963	insig
LIPID-N-0258	C46H86NO8P	phosphatidylcholine_PC(18:0_20:3)	PC(18:0_20:3)	glycerophospholipids	GP	phosphatidylcholine	PC	-	548830	450690	472660	139250	122550	126470	1.10626	0.00559286	0.263738	-1.92282	down
LIPID-N-0349	C39H74NO8P	phosphatidyl ethanolamine_PE(18:1_16:1)	PE(18:1_16:1)	glycerophospholipids	GP	phosphatidyl ethanolamine	PE	-	1891800	3929600	1725900	791730	758290	852560	1.00073	0.136374	0.318336	-1.65138	down
LIPID-N-0360	C45H86NO8P	phosphatidyl ethanolamine_PE(22:2_18:0)	PE(22:2_18:0)	glycerophospholipids	GP	phosphatidyl ethanolamine	PE	-	9467.3	7523.2	7033.8	3312	3205	2191.3	1.06224	0.00958459	0.362479	-1.46403	down
LIPID-N-0965	C41H74NO8P	N-acyl-lysophosphatidyl ethanolamine_LNAPE18:2/N-18:2)	LNAPE(18:2/N-18:2)	glycerophospholipids	GP	N-acyl-lysophosphatidyl ethanolamine	LNAPE	-	89360	38461	57161	8531.7	22048	14771	0.991746	0.0801321	0.245163	-2.02819	insig
LIPID-N-0736	C39H78NO7P	phosphatidyl ethanolamine_PE(O-16:0_18:1)	PE(O-16:0_18:1)	glycerophospholipids	GP	phosphatidyl ethanolamine(ether bond)	PE-O	-	155470	176450	194520	50008	49332	52583	1.10554	0.00770348	0.288586	-1.79293	down
LIPID-N-0508	C45H81O13P	phosphatidylinositol_PI(18:1_18:2)	PI(18:1_18:2)	glycerophospholipids	GP	phosphatidylinositol	PI	-	57404	70498	53031	22968	24114	32435	1.05748	0.00968852	0.439483	-1.18612	down
LIPID-N-0323	C37H74NO8P	phosphatidyl ethanolamine_PE(16:0_16:0)	PE(16:0_16:0)	glycerophospholipids	GP	phosphatidyl ethanolamine	PE	923-61-5	329500	283450	291470	140100	146220	146600	1.10391	0.00707453	0.478671	-1.06289	down
LIPID-N-0836	C42H74NO7P	phosphatidyl ethanolamine_PE(O-17:2_20:4)	PE(O-17:2_20:4)	glycerophospholipids	GP	phosphatidyl ethanolamine(ether bond)	PE-O	-	133750	118440	118980	28003	19435	20929	1.10116	0.00036359	0.184193	-2.44071	down
LIPID-N-0906	C41H80NO8P	phosphatidylcholine_PC(15:0_18:1)	PC(15:0_18:1)	glycerophospholipids	GP	phosphatidylcholine	PC	-	269350	207610	208110	70646	74947	60156	1.09565	0.0130362	0.300333	-1.73537	down
LIPID-N-0229	C40H76NO8P	phosphatidylcholine_PC(14:0_18:2)	PC(14:0_18:2)	glycerophospholipids	GP	phosphatidylcholine	PC	-	53700	53655	42615	9504.3	10112	22260	1.02683	0.00305642	0.279231	-1.84047	down
LIPID-N-0236	C44H84NO8P	phosphatidylcholine_PC(18:0_18:2)	PC(18:0_18:2)	glycerophospholipids	GP	phosphatidylcholine	PC	-	550150	517300	481890	145660	184070	188740	1.09949	0.000282194	0.334639	-1.57932	down
LIPID-N-0238	C45H86NO8P	phosphatidylcholine_PC(18:1_19:1)	PC(18:1_19:1)	glycerophospholipids	GP	phosphatidylcholine	PC	-	300160	233320	273210	114630	92191	89064	1.08669	0.00596074	0.366789	-1.44698	down
LIPID-N-0214	C38H74NO8P	phosphatidylcholine_PC(14:0_16:1)	PC(14:0_16:1)	glycerophospholipids	GP	phosphatidylcholine	PC	-	250320	195870	251810	77004	95493	83746	1.09021	0.0103812	0.36711	-1.44571	down
LIPID-N-0429	C47H80NO8P	phosphatidyl ethanolamine_PE(22:6_20:1)	PE(22:6_20:1)	glycerophospholipids	GP	phosphatidyl ethanolamine	PE	-	16374	15681	12187	5130.4	946.75	3850.8	0.941648	0.00311271	0.224401	-2.15585	insig
LIPID-N-0831	C41H72NO7P	phosphatidyl ethanolamine_PE(O-16:1_20:5)	PE(O-16:1_20:5)	glycerophospholipids	GP	phosphatidyl ethanolamine(ether bond)	PE-O	-	747500	589190	713500	132790	153620	158220	1.10543	0.00681836	0.216873	-2.20508	down
LIPID-N-0855	C43H74NO7P	phosphatidyl ethanolamine_PE(O-18:3_20:4)	PE(O-18:3_20:4)	glycerophospholipids	GP	phosphatidyl ethanolamine(ether bond)	PE-O	-	94983	70279	90040	24971	26600	12540	1.04594	0.00412648	0.251118	-1.99356	down
LIPID-N-0082	C16H30O2	palmitoleic acid	FFA(16:1)	fatty acyls	FA	free fat acid	FFA	-	79458	75974	63938	32035	30900	31669	1.09951	0.012215	0.431253	-1.21339	down
LIPID-N-0231	C42H80NO8P	phosphatidylcholine_PC(16:1_18:1)	PC(16:1_18:1)	glycerophospholipids	GP	phosphatidylcholine	PC	-	1789000	1682200	1591200	653610	702110	699140	1.10907	0.00183349	0.405906	-1.30078	down
LIPID-N-0460	C44H75O10P	phosphatidylglycerol_PG(18:1_20:5)	PG(18:1_20:5)	glycerophospholipids	GP	phosphatidylglycerol	PG	-	3838.1	2383.5	2132.3	582.93	949.35	771.49	1.05035	0.0579962	0.275772	-1.85845	down
LIPID-N-0854	C42H72NO7P	phosphatidyl ethanolamine_PE(O-15:1_22:6)	PE(O-15:1_22:6)	glycerophospholipids	GP	phosphatidyl ethanolamine(ether bond)	PE-O	-	80768	56007	63202	16330	9949.4	7570.7	1.07162	0.0102619	0.16927	-2.5626	down
LIPID-N-0812	C43H78NO7P	phosphatidyl ethanolamine_PE(O-16:0_22:5)	PE(O-16:0_22:5)	glycerophospholipids	GP	phosphatidyl ethanolamine(ether bond)	PE-O	-	534770	411570	472290	98501	95403	97567	1.10758	0.00880747	0.205459	-2.28307	down
LIPID-N-0216	C40H78NO8P	phosphatidylcholine_PC(16:0_16:1)	PC(16:0_16:1)	glycerophospholipids	GP	phosphatidylcholine	PC	-	1366200	898070	1221300	300230	428540	371570	1.07216	0.0227872	0.315684	-1.66345	down
LIPID-N-0074	C17H34O2	heptadecanoic acid	FFA(17:0)	fatty acyls	FA	free fat acid	FFA	-	234380	280010	240710	241860	226070	213540	0.673071	0.227428	0.90249	-0.148018	insig
LIPID-N-0741	C43H86NO7P	phosphatidyl ethanolamine_PE(O-20:0_18:1)	PE(O-20:0_18:1)	glycerophospholipids	GP	phosphatidyl ethanolamine(ether bond)	PE-O	-	41390	33406	33144	10900	8529	8795.4	1.09856	0.00680744	0.261482	-1.93521	down
LIPID-N-0415	C45H78NO8P	phosphatidyl ethanolamine_PE(22:6_18:0)	PE(22:6_18:0)	glycerophospholipids	GP	phosphatidyl ethanolamine	PE	-	1631700	1294200	1368800	383270	381890	466540	1.10025	0.00663666	0.286795	-1.80191	down
LIPID-N-0412	C43H74NO8P	phosphatidyl ethanolamine_PE(20:5_18:1)	PE(20:5_18:1)	glycerophospholipids	GP	phosphatidyl ethanolamine	PE	-	69643	62511	66456	15119	11439	12885	1.10557	0.000182281	0.198595	-2.3321	down
LIPID-N-0102	C22H34O2	docosapentaenoic acid	FFA(22:5)	fatty acyls	FA	free fat acid	FFA	-	66786	76413	70086	41046	45463	42680	1.09272	0.00375857	0.605711	-0.723299	insig
LIPID-N-0170	C24H47O9P	lysophosphatidylglycerol_LPG(18:1/0:0)	LPG(18:1/0:0)	glycerophospholipids	GP	lysophosphatidylglycerol	LPG	-	17459	17176	15187	13927	14862	17468	0.486197	0.411915	0.928445	-0.107111	insig
LIPID-N-0552	C49H83O13P	phosphatidylinositol_PI(20:2_20:4)	PI(20:2_20:4)	glycerophospholipids	GP	phosphatidylinositol	PI	-	6122.1	6055.8	5596.2	1109.1	4436.6	574.56	0.854384	0.082004	0.344336	-1.53811	insig
LIPID-N-0383	C41H74NO8P	phosphatidyl ethanolamine_PE(16:0_20:4)	PE(16:0_20:4)	glycerophospholipids	GP	phosphatidyl ethanolamine	PE	-	1166100	1003100	941020	329120	333360	347600	1.1059	0.00870909	0.324762	-1.62255	down
LIPID-N-0436	C38H73O10P	phosphatidylglycerol_PG(16:0_16:1)	PG(16:0_16:1)	glycerophospholipids	GP	phosphatidylglycerol	PG	-	43694	35235	36696	34093	32094	26949	0.830399	0.0927651	0.805501	-0.312043	insig
LIPID-N-0735	C37H74NO7P	phosphatidyl ethanolamine_PE(O-16:0_16:1)	PE(O-16:0_16:1)	glycerophospholipids	GP	phosphatidyl ethanolamine(ether bond)	PE-O	-	66039	58706	79937	8597.1	9406.1	9477.3	1.10752	0.0108056	0.134259	-2.8969	down
LIPID-N-0811	C42H76NO7P	phosphatidyl ethanolamine_PE(O-17:1_20:4)	PE(O-17:1_20:4)	glycerophospholipids	GP	phosphatidyl ethanolamine(ether bond)	PE-O	-	322330	270510	304820	85771	79418	81178	1.10817	0.00437769	0.274455	-1.86536	down
LIPID-N-0413	C43H74NO8P	phosphatidyl ethanolamine_PE(22:6_16:0)	PE(22:6_16:0)	glycerophospholipids	GP	phosphatidyl ethanolamine	PE	-	790040	638190	634390	176420	170870	228450	1.09519	0.00556015	0.27913	-1.84099	down
LIPID-N-0438	C40H77O10P	phosphatidylglycerol_PG(16:0_18:1)	PG(16:0_18:1)	glycerophospholipids	GP	phosphatidylglycerol	PG	-	186990	96251	119850	48527	23740	83582	0.86832	0.07382	0.386635	-1.37096	insig
LIPID-N-0332	C37H72NO8P	phosphatidyl ethanolamine_PE(14:0_18:1)	PE(14:0_18:1)	glycerophospholipids	GP	phosphatidyl ethanolamine	PE	-	276830	240660	245060	105150	90989	88124	1.10122	0.00142965	0.372779	-1.42361	down
LIPID-N-0399	C43H76NO8P	phosphatidyl ethanolamine_PE(18:1_20:4)	PE(18:1_20:4)	glycerophospholipids	GP	phosphatidyl ethanolamine	PE	-	188330	147700	169720	43295	43597	48616	1.10481	0.00788409	0.267935	-1.90005	down
LIPID-N-0759	C43H84NO7P	phosphatidyl ethanolamine_PE(O-16:1_22:1)	PE(O-16:1_22:1)	glycerophospholipids	GP	phosphatidyl ethanolamine(ether bond)	PE-O	-	129620	105910	120120	42777	39344	38450	1.10378	0.00612835	0.339016	-1.56058	down
LIPID-N-0335	C39H76NO8P	phosphatidyl ethanolamine_PE(16:1_18:0)	PE(16:1_18:0)	glycerophospholipids	GP	phosphatidyl ethanolamine	PE	-	379140	295340	322150	102970	118650	113130	1.10063	0.0103216	0.335882	-1.57397	down
LIPID-N-0401	C43H76NO8P	phosphatidyl ethanolamine_PE(16:0_22:5)	PE(16:0_22:5)	glycerophospholipids	GP	phosphatidyl ethanolamine	PE	-	1324700	1064600	991980	225950	221180	226420	1.10672	0.0122746	0.1992	-2.32771	down
LIPID-N-0310	C48H84NO8P	phosphatidylcholine_PC(18:1_22:5)	PC(18:1_22:5)	glycerophospholipids	GP	phosphatidylcholine	PC	-	80598	76151	78544	20633	26930	37360	1.05872	0.00637957	0.360924	-1.47023	down
LIPID-N-0563	C42H82NO10P	phosphatidylserine_PS(18:0_18:0)	PS(18:0_18:0)	glycerophospholipids	GP	phosphatidylserine	PS	-	1736200	1274700	1436400	463370	443010	442300	1.09987	0.0165039	0.303258	-1.72138	down
LIPID-N-0857	C43H74NO7P	phosphatidyl ethanolamine_PE(O-16:1_22:6)	PE(O-16:1_22:6)	glycerophospholipids	GP	phosphatidyl ethanolamine(ether bond)	PE-O	-	4080800	2877600	3298200	869240	892000	876230	1.10062	0.0186982	0.257149	-1.95933	down
LIPID-N-0372	C43H80NO8P	phosphatidyl ethanolamine_PE(20:3_18:0)	PE(20:3_18:0)	glycerophospholipids	GP	phosphatidyl ethanolamine	PE	-	91898	79649	78773	35666	36467	34076	1.10473	0.00651017	0.424293	-1.23687	down
LIPID-N-0347	C37H70NO8P	phosphatidyl ethanolamine_PE(16:1_16:1)	PE(16:1_16:1)	glycerophospholipids	GP	phosphatidyl ethanolamine	PE	-	348880	319960	310680	311610	286690	245600	0.777204	0.129633	0.861544	-0.215003	insig
LIPID-N-0226	C48H94NO8P	phosphatidylcholine_PC(24:0_16:1)	PC(24:0_16:1)	glycerophospholipids	GP	phosphatidylcholine	PC	-	6058.2	4625	4573.7	1467.7	1435.5	994	1.08515	0.010522	0.255439	-1.96895	down
LIPID-N-0756	C42H82NO7P	phosphatidyl ethanolamine_PE(O-16:1_21:1)	PE(O-16:1_21:1)	glycerophospholipids	GP	phosphatidyl ethanolamine(ether bond)	PE-O	-	13884	9831.9	12081	4644.1	3847.4	3778.3	1.08462	0.0173214	0.342762	-1.54472	down
LIPID-N-0259	C46H86NO8P	phosphatidylcholine_PC(20:1_18:2)	PC(20:1_18:2)	glycerophospholipids	GP	phosphatidylcholine	PC	-	16512	26974	14788	5841.7	4007.5	10110	0.95911	0.0599214	0.342506	-1.5458	insig
LIPID-N-0423	C43H72NO8P	phosphatidyl ethanolamine_PE(16:1_22:6)	PE(16:1_22:6)	glycerophospholipids	GP	phosphatidyl ethanolamine	PE	-	28312	16636	16335	5017.8	9902	11047	0.919053	0.0781485	0.423719	-1.23882	insig
LIPID-N-0859	C45H78NO7P	phosphatidyl ethanolamine_PE(O-18:1_22:6)	PE(O-18:1_22:6)	glycerophospholipids	GP	phosphatidyl ethanolamine(ether bond)	PE-O	-	2159900	1759500	1837100	513750	500890	522610	1.10781	0.00739096	0.267046	-1.90484	down
LIPID-N-0784	C45H86NO7P	phosphatidyl ethanolamine_PE(O-18:0_22:3)	PE(O-18:0_22:3)	glycerophospholipids	GP	phosphatidyl ethanolamine(ether bond)	PE-O	-	27885	23634	25782	9358.2	8748	9806.9	1.10538	0.00365972	0.361096	-1.46954	down
LIPID-N-0311	C48H84NO8P	phosphatidylcholine_PC(20:2_20:4)	PC(20:2_20:4)	glycerophospholipids	GP	phosphatidylcholine	PC	-	15305	15652	12906	1475.9	2808.5	5689.4	1.00394	0.00268342	0.227385	-2.13679	down
LIPID-N-0779	C43H82NO7P	phosphatidyl ethanolamine_PE(O-16:0_22:3)	PE(O-16:0_22:3)	glycerophospholipids	GP	phosphatidyl ethanolamine(ether bond)	PE-O	-	33082	26617	28007	13615	13307	13248	1.09724	0.0147869	0.458007	-1.12656	down
LIPID-N-0861	C45H78NO7P	phosphatidyl ethanolamine_PE(O-18:2_22:5)	PE(O-18:2_22:5)	glycerophospholipids	GP	phosphatidyl ethanolamine(ether bond)	PE-O	-	2876300	2337500	2475200	520340	492090	532910	1.10903	0.00594839	0.200981	-2.31487	down
LIPID-N-0400	C43H76NO8P	phosphatidyl ethanolamine_PE(18:0_20:5)	PE(18:0_20:5)	glycerophospholipids	GP	phosphatidyl ethanolamine	PE	-	243280	171660	193650	55256	55115	45214	1.0954	0.0171941	0.255648	-1.96777	down
LIPID-N-0352	C41H78NO8P	phosphatidyl ethanolamine_PE(18:1_18:1)	PE(18:1_18:1)	glycerophospholipids	GP	phosphatidyl ethanolamine	PE	-	18983000	14579000	16499000	5545900	5694600	5561400	1.10212	0.0128746	0.335629	-1.57506	down
LIPID-N-0363	C47H90NO8P	phosphatidyl ethanolamine_PE(18:1_24:1)	PE(18:1_24:1)	glycerophospholipids	GP	phosphatidyl ethanolamine	PE	-	131140	115270	114570	38395	39781	34600	1.10711	0.00240176	0.312416	-1.67846	down
LIPID-N-0271	C44H80NO8P	phosphatidylcholine_PC(18:3_18:1)	PC(18:3_18:1)	glycerophospholipids	GP	phosphatidylcholine	PC	-	25116	12229	18200	12609	5841.2	18129	0.573879	0.286797	0.658551	-0.602634	insig
LIPID-N-0260	C46H86NO8P	phosphatidylcholine_PC(20:2_18:1)	PC(20:2_18:1)	glycerophospholipids	GP	phosphatidylcholine	PC	-	59244	63633	67190	27677	32072	28238	1.1004	0.000672423	0.462926	-1.11115	down
LIPID-N-0449	C44H83O10P	phosphatidylglycerol_PG(20:1_18:1)	PG(20:1_18:1)	glycerophospholipids	GP	phosphatidylglycerol	PG	-	610730	502540	550580	170030	175840	157690	1.10643	0.00538187	0.302647	-1.72429	down
LIPID-N-0192	C24H46NO9P	lysophosphatidylserine_LPS(18:1/0:0)	LPS(18:1/0:0)	glycerophospholipids	GP	lysophosphatidylserine	LPS	89319-60-8	4459.8	3665.3	3487.3	1561.9	2421.3	3416	0.806276	0.102216	0.637181	-0.650225	insig
LIPID-N-0538	C47H81O13P	phosphatidylinositol_PI(20:4_18:1)	PI(20:4_18:1)	glycerophospholipids	GP	phosphatidylinositol	PI	-	126120	141070	116900	45604	32291	67091	1.02172	0.00436219	0.377479	-1.40553	down
LIPID-N-0970	C45H78NO8P	N-acyl-lysophosphatidyl ethanolamine_LNAPE22:4/N-18:2)	LNAPE(22:4/N-18:2)	glycerophospholipids	GP	N-acyl-lysophosphatidyl ethanolamine	LNAPE	-	49575	47768	50718	17069	9002.4	8181.8	1.06198	0.00308094	0.231345	-2.11188	down
LIPID-N-0751	C40H78NO7P	phosphatidyl ethanolamine_PE(O-17:1_18:1)	PE(O-17:1_18:1)	glycerophospholipids	GP	phosphatidyl ethanolamine(ether bond)	PE-O	-	187430	145340	158880	43323	37954	38372	1.10431	0.0088501	0.243362	-2.03882	down
LIPID-N-0251	C42H78NO8P	phosphatidylcholine_PC(16:0_18:3)	PC(16:0_18:3)	glycerophospholipids	GP	phosphatidylcholine	PC	-	45875	38228	50538	15939	22674	27210	1.00385	0.00934281	0.488878	-1.03245	down
LIPID-N-0870	C44H74NO7P	phosphatidyl ethanolamine_PE(O-17:2_22:6)	PE(O-17:2_22:6)	glycerophospholipids	GP	phosphatidyl ethanolamine(ether bond)	PE-O	-	26200	23336	23703	2512	4021	3518	1.10273	0.000281849	0.137236	-2.86527	down
LIPID-N-0212	C48H96NO8P	phosphatidylcholine_PC(16:0_24:0)	PC(16:0_24:0)	glycerophospholipids	GP	phosphatidylcholine	PC	-	21418	13675	17954	3652.7	4348.7	4145.7	1.09341	0.0251115	0.228988	-2.12666	down
LIPID-N-0891	C42H75O8P	phosphatidylmethanol_PMeOH(16:0_22:4)	PMeOH(16:0_22:4)	glycerophospholipids	GP	phosphatidylmethanol	PMeOH	-	24361	13514	11715	8045	5561	6129.7	0.9682	0.123329	0.397977	-1.32924	insig
LIPID-N-0345	C47H92NO8P	phosphatidyl ethanolamine_PE(24:0_18:1)	PE(24:0_18:1)	glycerophospholipids	GP	phosphatidyl ethanolamine	PE	-	155990	122620	141110	41873	40079	36432	1.10349	0.00778219	0.282055	-1.82595	down
LIPID-N-0905	C46H80NO8P	phosphatidylcholine_PC(18:1_20:5)	PC(18:1_20:5)	glycerophospholipids	GP	phosphatidylcholine	PC	-	19424	17347	10455	8326.7	2797.2	7621	0.866831	0.051323	0.396919	-1.33308	insig
LIPID-N-0566	C39H74NO10P	phosphatidylserine_PS(17:0_16:1)	PS(17:0_16:1)	glycerophospholipids	GP	phosphatidylserine	PS	-	88550	85344	86100	46379	29444	38450	1.05865	0.00806084	0.439522	-1.18599	down
LIPID-N-0495	C45H83O13P	phosphatidylinositol_PI(18:0_18:2)	PI(18:0_18:2)	glycerophospholipids	GP	phosphatidylinositol	PI	-	368620	264950	316590	64888	56917	52398	1.10239	0.0121723	0.183341	-2.4474	down
LIPID-N-0213	C50H100NO8P	phosphatidylcholine_PC(16:0_26:0)	PC(16:0_26:0)	glycerophospholipids	GP	phosphatidylcholine	PC	-	12177	10776	10927	3444.1	2502	2753.2	1.09945	0.00026358	0.256768	-1.96146	down
LIPID-N-0098	C20H32O2	arachidonic acid	FFA(20:4)	fatty acyls	FA	free fat acid	FFA	-	86778	91216	85511	44117	41615	50727	1.09374	0.000499583	0.517861	-0.949363	insig
LIPID-N-0367	C40H74NO8P	phosphatidyl ethanolamine_PE(17:1_18:2)	PE(17:1_18:2)	glycerophospholipids	GP	phosphatidyl ethanolamine	PE	-	32627	26569	25765	2512	9917.1	6940.1	0.993421	0.00201188	0.227978	-2.13304	insig
LIPID-N-0581	C42H76NO10P	phosphatidylserine_PS(18:2_18:1)	PS(18:2_18:1)	glycerophospholipids	GP	phosphatidylserine	PS	-	86719	88985	85110	37994	33800	31389	1.10379	0.000103648	0.395619	-1.33782	down
LIPID-N-0911	C37H74NO8P	phosphatidylcholine_PC(14:0_15:0)	PC(14:0_15:0)	glycerophospholipids	GP	phosphatidylcholine	PC	-	76887	47940	54083	22793	20058	20837	1.06899	0.047666	0.355978	-1.49014	down
LIPID-N-0389	C43H78NO8P	phosphatidyl ethanolamine_PE(16:0_22:4)	PE(16:0_22:4)	glycerophospholipids	GP	phosphatidyl ethanolamine	PE	-	1542400	1117900	1081400	256670	256630	196380	1.09673	0.0192308	0.189668	-2.39845	down
LIPID-N-0207	C40H80NO8P	phosphatidylcholine_PC(18:0_14:0)	PC(18:0_14:0)	glycerophospholipids	GP	phosphatidylcholine	PC	-	130760	132970	147700	45738	48501	50360	1.10811	0.0022166	0.351455	-1.50859	down
LIPID-N-0407	C41H70NO8P	phosphatidyl ethanolamine_PE(14:0_22:6)	PE(14:0_22:6)	glycerophospholipids	GP	phosphatidyl ethanolamine	PE	-	13792	7485	13332	4256.8	2803.8	4347.5	1.01351	0.0552328	0.329628	-1.60109	down
LIPID-N-0587	C42H74NO10P	phosphatidylserine_PS(16:0_20:4)	PS(16:0_20:4)	glycerophospholipids	GP	phosphatidylserine	PS	-	20373	22686	24844	12779	12960	6369	0.949933	0.0148164	0.472851	-1.08054	insig
LIPID-N-0571	C43H82NO10P	phosphatidylserine_PS(18:1_19:0)	PS(18:1_19:0)	glycerophospholipids	GP	phosphatidylserine	PS	-	197510	224340	210050	70169	75058	87228	1.10125	0.000337075	0.367867	-1.44274	down
LIPID-N-0167	C24H49O9P	lysophosphatidylglycerol_LPG(18:0/0:0)	LPG(18:0/0:0)	glycerophospholipids	GP	lysophosphatidylglycerol	LPG	-	1878.5	1383.3	1694.7	781.4	701.71	999.88	1.03364	0.0130503	0.500956	-0.997243	insig
LIPID-N-0067	C10H20O2	decanoic acid	FFA(10:0)	fatty acyls	FA	free fat acid	FFA	-	452470	403620	430930	345180	379280	470700	0.43268	0.508831	0.928626	-0.106831	insig
LIPID-N-0742	C43H86NO7P	phosphatidyl ethanolamine_PE(O-18:0_20:1)	PE(O-18:0_20:1)	glycerophospholipids	GP	phosphatidyl ethanolamine(ether bond)	PE-O	-	19471	12282	14171	4532.1	5083.3	4968	1.08091	0.0391789	0.317555	-1.65492	down
LIPID-N-0078	C22H44O2	docosanoic acid	FFA(22:0)	fatty acyls	FA	free fat acid	FFA	-	122600	89393	102660	52963	39822	46759	1.06338	0.0160412	0.443485	-1.17304	down
LIPID-N-0071	C14H28O2	myristic acid	FFA(14:0)	fatty acyls	FA	free fat acid	FFA	-	184590	167640	170220	129050	127620	135020	1.08268	0.00665286	0.749718	-0.415581	insig
LIPID-N-0073	C16H32O2	palmitic Acid	FFA(16:0)	fatty acyls	FA	free fat acid	FFA	-	913140	838430	667200	731360	501810	475950	0.816872	0.0966625	0.706607	-0.50102	insig
LIPID-N-0771	C40H76NO7P	phosphatidyl ethanolamine_PE(O-17:2_18:1)	PE(O-17:2_18:1)	glycerophospholipids	GP	phosphatidyl ethanolamine(ether bond)	PE-O	-	46377	37885	43801	11893	9534.6	11707	1.10152	0.00357355	0.258737	-1.95044	down
LIPID-N-0765	C45H88NO7P	phosphatidyl ethanolamine_PE(O-22:1_18:1)	PE(O-22:1_18:1)	glycerophospholipids	GP	phosphatidyl ethanolamine(ether bond)	PE-O	-	30338	24700	30216	8687.6	7966.4	7072.1	1.1011	0.00563359	0.278299	-1.84529	down
LIPID-N-0090	C18H32O2	linolic acid	FFA(18:2)	fatty acyls	FA	free fat acid	FFA	-	181980	163140	86023	137340	51677	50781	0.697391	0.195297	0.556191	-0.846347	insig
LIPID-N-0396	C41H72NO8P	phosphatidyl ethanolamine_PE(16:1_20:4)	PE(16:1_20:4)	glycerophospholipids	GP	phosphatidyl ethanolamine	PE	-	68753	59857	82394	35096	32638	38749	1.06116	0.0268401	0.504649	-0.986647	insig
LIPID-N-0871	C45H76NO7P	phosphatidyl ethanolamine_PE(O-18:2_22:6)	PE(O-18:2_22:6)	glycerophospholipids	GP	phosphatidyl ethanolamine(ether bond)	PE-O	-	1601400	1247900	1233600	392670	374830	407310	1.10202	0.0146147	0.287739	-1.79717	down
LIPID-N-0296	C48H86NO8P	phosphatidylcholine_PC(18:0_22:5)	PC(18:0_22:5)	glycerophospholipids	GP	phosphatidylcholine	PC	-	284270	217550	227870	74609	68508	61819	1.09939	0.0117812	0.280854	-1.83211	down
LIPID-N-0816	C44H80NO7P	phosphatidyl ethanolamine_PE(O-17:1_22:4)	PE(O-17:1_22:4)	glycerophospholipids	GP	phosphatidyl ethanolamine(ether bond)	PE-O	-	112770	110080	109400	29159	30545	33412	1.1108	1.54078e-06	0.280259	-1.83517	down
LIPID-N-0482	C45H85O13P	phosphatidylinositol_PI(18:0_18:1)	PI(18:0_18:1)	glycerophospholipids	GP	phosphatidylinositol	PI	-	676250	584840	665580	285630	233560	266510	1.09635	0.0012905	0.407802	-1.29406	down
LIPID-N-0075	C18H36O2	stearic Acid	FFA(18:0)	fatty acyls	FA	free fat acid	FFA	-	3428800	3572100	3811700	3220500	2886500	2242600	0.852688	0.0887196	0.77221	-0.372934	insig
LIPID-N-0329	C35H68NO8P	phosphatidyl ethanolamine_PE(16:1_14:0)	PE(16:1_14:0)	glycerophospholipids	GP	phosphatidyl ethanolamine	PE	-	71569	59809	63734	34866	37149	20557	0.994359	0.00800321	0.474456	-1.07565	insig
LIPID-N-0430	C45H74NO8P	phosphatidyl ethanolamine_PE(22:6_18:2)	PE(22:6_18:2)	glycerophospholipids	GP	phosphatidyl ethanolamine	PE	-	27289	21771	7711.2	6011.7	6618.3	4247.6	0.894474	0.148112	0.297292	-1.75005	insig
LIPID-N-0351	C40H76NO8P	phosphatidyl ethanolamine_PE(17:1_18:1)	PE(17:1_18:1)	glycerophospholipids	GP	phosphatidyl ethanolamine	PE	-	581250	463570	475880	197340	169000	152220	1.09215	0.00682583	0.341001	-1.55215	down
LIPID-N-0420	C47H82NO8P	phosphatidyl ethanolamine_PE(22:6_20:0)	PE(22:6_20:0)	glycerophospholipids	GP	phosphatidyl ethanolamine	PE	-	6462.9	6698.1	6189.7	2710	1688.1	1975.4	1.07761	0.00124713	0.329368	-1.60223	down
LIPID-N-0277	C47H86NO8P	phosphatidylcholine_PC(19:0_20:4)	PC(19:0_20:4)	glycerophospholipids	GP	phosphatidylcholine	PC	-	51811	40813	43102	12361	15346	20916	1.06063	0.00299232	0.358244	-1.48099	down
LIPID-N-0968	C43H74NO8P	N-acyl-lysophosphatidyl ethanolamine_LNAPE20:4/N-18:2)	LNAPE(20:4/N-18:2)	glycerophospholipids	GP	N-acyl-lysophosphatidyl ethanolamine	LNAPE	-	13405	28792	38833	9266	8034.7	11545	0.90805	0.140437	0.355988	-1.4901	insig
LIPID-N-0331	C37H72NO8P	phosphatidyl ethanolamine_PE(16:1_16:0)	PE(16:1_16:0)	glycerophospholipids	GP	phosphatidyl ethanolamine	PE	-	2202200	1823600	1856600	2151900	2113200	2186400	0.685949	0.255726	1.09675	0.13323	insig
LIPID-N-0388	C43H78NO8P	phosphatidyl ethanolamine_PE(18:1_20:3)	PE(18:1_20:3)	glycerophospholipids	GP	phosphatidyl ethanolamine	PE	-	525500	423250	468200	138780	138400	156120	1.10436	0.00638856	0.305798	-1.70935	down
LIPID-N-0348	C38H72NO8P	phosphatidyl ethanolamine_PE(16:1_17:1)	PE(16:1_17:1)	glycerophospholipids	GP	phosphatidyl ethanolamine	PE	-	102720	60930	80005	21440	19897	42608	0.989194	0.0277477	0.344524	-1.53732	insig
LIPID-N-0762	C45H88NO7P	phosphatidyl ethanolamine_PE(O-20:1_20:1)	PE(O-20:1_20:1)	glycerophospholipids	GP	phosphatidyl ethanolamine(ether bond)	PE-O	-	2696.4	2042.7	1593.2	540.79	855.99	599.8	1.05102	0.0365686	0.315301	-1.6652	down
LIPID-N-0892	C44H79O8P	phosphatidylmethanol_PMeOH(18:0_22:4)	PMeOH(18:0_22:4)	glycerophospholipids	GP	phosphatidylmethanol	PMeOH	-	55506	42407	39664	12997	10663	11804	1.09621	0.018459	0.257776	-1.95581	down
LIPID-N-0789	C41H76NO7P	phosphatidyl ethanolamine_PE(O-16:1_20:3)	PE(O-16:1_20:3)	glycerophospholipids	GP	phosphatidyl ethanolamine(ether bond)	PE-O	-	239390	218160	231470	83376	67262	65510	1.10106	5.03088e-05	0.313704	-1.67253	down
LIPID-N-0402	C44H78NO8P	phosphatidyl ethanolamine_PE(17:0_22:5)	PE(17:0_22:5)	glycerophospholipids	GP	phosphatidyl ethanolamine	PE	-	80908	45806	58668	15339	20579	20044	1.0611	0.048835	0.301874	-1.72798	down
LIPID-N-0451	C42H77O10P	phosphatidylglycerol_PG(18:2_18:1)	PG(18:2_18:1)	glycerophospholipids	GP	phosphatidylglycerol	PG	-	15629	36900	28492	5735.6	10377	13640	0.905125	0.0960138	0.367221	-1.44528	insig
LIPID-N-0459	C44H77O10P	phosphatidylglycerol_PG(18:1_20:4)	PG(18:1_20:4)	glycerophospholipids	GP	phosphatidylglycerol	PG	-	21913	12925	17077	5317.3	4213	4775.7	1.07563	0.0385835	0.275566	-1.85953	down
LIPID-N-0833	C41H72NO7P	phosphatidyl ethanolamine_PE(O-16:2_20:4)	PE(O-16:2_20:4)	glycerophospholipids	GP	phosphatidyl ethanolamine(ether bond)	PE-O	-	47518	152510	174920	14849	33778	28057	0.936211	0.124217	0.204519	-2.28969	insig
LIPID-N-0599	C46H76NO10P	phosphatidylserine_PS(18:1_22:6)	PS(18:1_22:6)	glycerophospholipids	GP	phosphatidylserine	PS	-	239450	202610	213290	84593	75855	82286	1.10459	0.00437252	0.370388	-1.43289	down
LIPID-N-0790	C41H76NO7P	phosphatidyl ethanolamine_PE(O-18:3_18:1)	PE(O-18:3_18:1)	glycerophospholipids	GP	phosphatidyl ethanolamine(ether bond)	PE-O	-	54042	31053	39783	18395	6281.5	9268	0.987093	0.0270016	0.271821	-1.87927	insig
LIPID-N-0292	C46H82NO8P	phosphatidylcholine_PC(20:5_18:0)	PC(20:5_18:0)	glycerophospholipids	GP	phosphatidylcholine	PC	-	39702	30235	26313	4742.4	5720.1	10488	1.05479	0.0128902	0.217668	-2.1998	down
LIPID-N-0856	C43H74NO7P	phosphatidyl ethanolamine_PE(O-18:2_20:5)	PE(O-18:2_20:5)	glycerophospholipids	GP	phosphatidyl ethanolamine(ether bond)	PE-O	-	322080	243950	269100	64707	65499	48582	1.09805	0.00806918	0.214084	-2.22375	down
LIPID-N-0721	C26H48O2	:hexacosanedienoic acid	FFA(26:2)	fatty acyls	FA	free fat acid	FFA	-	97426	33048	30217	18308	72643	49209	0.140923	0.813644	0.872233	-0.197214	insig
LIPID-N-0828	C47H86NO7P	phosphatidyl ethanolamine_PE(O-18:1_24:4)	PE(O-18:1_24:4)	glycerophospholipids	GP	phosphatidyl ethanolamine(ether bond)	PE-O	-	53186	45534	46501	13034	12980	14233	1.10867	0.00383273	0.277143	-1.8513	down
LIPID-N-0446	C42H79O10P	phosphatidylglycerol_PG(18:1_18:1)	PG(18:1_18:1)	glycerophospholipids	GP	phosphatidylglycerol	PG	-	616030	596170	586680	137980	121780	159540	1.10606	8.23641e-06	0.233089	-2.10104	down
LIPID-N-0386	C42H76NO8P	phosphatidyl ethanolamine_PE(17:0_20:4)	PE(17:0_20:4)	glycerophospholipids	GP	phosphatidyl ethanolamine	PE	-	29289	27033	38607	21931	13371	8949.9	0.912949	0.0317089	0.466158	-1.10111	insig
LIPID-N-0829	C49H90NO7P	phosphatidyl ethanolamine_PE(O-24:1_20:4)	PE(O-24:1_20:4)	glycerophospholipids	GP	phosphatidyl ethanolamine(ether bond)	PE-O	-	2746	2010.7	2051.4	1294.1	938.72	746.54	1.01396	0.0152595	0.43762	-1.19225	down
LIPID-N-0769	C37H70NO7P	phosphatidyl ethanolamine_PE(O-16:2_16:1)	PE(O-16:2_16:1)	glycerophospholipids	GP	phosphatidyl ethanolamine(ether bond)	PE-O	-	17858	16643	9424.8	2498.6	1027.6	3003	1.0343	0.0363462	0.148642	-2.75009	down
LIPID-N-0834	C42H74NO7P	phosphatidyl ethanolamine_PE(O-17:1_20:5)	PE(O-17:1_20:5)	glycerophospholipids	GP	phosphatidyl ethanolamine(ether bond)	PE-O	-	65058	53733	52049	12840	8986.3	10035	1.0997	0.00484348	0.186498	-2.42277	down
LIPID-N-0800	C47H88NO7P	phosphatidyl ethanolamine_PE(O-18:2_24:2)	PE(O-18:2_24:2)	glycerophospholipids	GP	phosphatidyl ethanolamine(ether bond)	PE-O	-	5136.9	3821.3	4495.6	2199.7	2871.2	2591	1.03171	0.0204501	0.569497	-0.81224	insig
LIPID-N-0523	C46H81O13P	phosphatidylinositol_PI(17:0_20.4)	PI(17:0_20.4)	glycerophospholipids	GP	phosphatidylinositol	PI	-	48572	36927	42239	7661.6	9577.7	16763	1.04899	0.00230099	0.266188	-1.90948	down
LIPID-N-0539	C47H81O13P	phosphatidylinositol_PI(18:0_20:5)	PI(18:0_20:5)	glycerophospholipids	GP	phosphatidylinositol	PI	-	13217	8727.8	3325.3	2177.4	2722.1	1108	0.905186	0.150482	0.237732	-2.07259	insig
LIPID-N-0343	C45H88NO8P	phosphatidyl ethanolamine_PE(22:0_18:1)	PE(22:0_18:1)	glycerophospholipids	GP	phosphatidyl ethanolamine	PE	-	44314	33528	40518	10793	10048	10265	1.10348	0.0112914	0.262808	-1.92792	down
LIPID-N-0505	C43H79O13P	phosphatidylinositol_PI(18:2_16:1)	PI(18:2_16:1)	glycerophospholipids	GP	phosphatidylinositol	PI	-	2716	8296.8	2504.9	5662	872.92	2739.4	0.368285	0.582939	0.686087	-0.543536	insig
LIPID-N-0250	C42H78NO8P	phosphatidylcholine_PC(16:1_18:2)	PC(16:1_18:2)	glycerophospholipids	GP	phosphatidylcholine	PC	-	95486	90224	106900	41001	29617	48570	1.05311	0.00151505	0.407327	-1.29574	down
LIPID-N-0382	C41H74NO8P	phosphatidyl ethanolamine_PE(18:2_18:2)	PE(18:2_18:2)	glycerophospholipids	GP	phosphatidyl ethanolamine	PE	20707-71-5	77439	50638	54723	5457.6	17551	35018	0.871414	0.0254652	0.317432	-1.65548	insig
LIPID-N-0295	C48H86NO8P	phosphatidylcholine_PC(20:1_20:4)	PC(20:1_20:4)	glycerophospholipids	GP	phosphatidylcholine	PC	-	11636	13124	11646	4117	903.8	867.99	0.996159	0.00426799	0.161753	-2.62813	insig
LIPID-N-0499	C46H85O13P	phosphatidylinositol_PI(18:0_19:2)	PI(18:0_19:2)	glycerophospholipids	GP	phosphatidylinositol	PI	-	133600	100670	110660	20562	22443	22851	1.10683	0.0104983	0.190926	-2.38892	down
LIPID-N-0342	C45H88NO8P	phosphatidyl ethanolamine_PE(24:0_16:1)	PE(24:0_16:1)	glycerophospholipids	GP	phosphatidyl ethanolamine	PE	-	85643	65335	72179	20445	19342	19716	1.1045	0.0115649	0.266642	-1.90702	down
LIPID-N-0969	C43H74NO8P	N-acyl-lysophosphatidyl ethanolamine_LNAPE20:5/N-18:1)	LNAPE(20:5/N-18:1)	glycerophospholipids	GP	N-acyl-lysophosphatidyl ethanolamine	LNAPE	-	29689	19077	16739	2720.5	6985.4	2055.9	1.01908	0.0329159	0.179556	-2.4775	down
LIPID-N-0575	C40H74NO10P	phosphatidylserine_PS(16:1_18:1)	PS(16:1_18:1)	glycerophospholipids	GP	phosphatidylserine	PS	-	387560	354960	362970	183330	150660	180950	1.09435	0.000169954	0.465802	-1.10221	down
LIPID-N-0758	C43H84NO7P	phosphatidyl ethanolamine_PE(O-18:1_20:1)	PE(O-18:1_20:1)	glycerophospholipids	GP	phosphatidyl ethanolamine(ether bond)	PE-O	-	181970	143490	154520	41819	45099	46079	1.10558	0.00897405	0.277089	-1.85158	down
LIPID-N-0543	C49H85O13P	phosphatidylinositol_PI(20:4_20:1)	PI(20:4_20:1)	glycerophospholipids	GP	phosphatidylinositol	PI	-	12851	7103.8	11942	1889	1911.8	940.01	1.06176	0.0332546	0.14863	-2.75021	down
LIPID-N-0455	C44H79O10P	phosphatidylglycerol_PG(18:0_20:4)	PG(18:0_20:4)	glycerophospholipids	GP	phosphatidylglycerol	PG	-	17310	13364	10532	2389.8	1899.8	6741.3	0.96811	0.0175842	0.267701	-1.9013	insig
LIPID-N-0445	C41H77O10P	phosphatidylglycerol_PG(17:1_18:1)	PG(17:1_18:1)	glycerophospholipids	GP	phosphatidylglycerol	PG	-	60593	72630	45540	11642	14042	25512	1.0272	0.0163674	0.28639	-1.80395	down
LIPID-N-0783	C45H86NO7P	phosphatidyl ethanolamine_PE(O-18:1_22:2)	PE(O-18:1_22:2)	glycerophospholipids	GP	phosphatidyl ethanolamine(ether bond)	PE-O	-	66153	43865	51247	15251	17165	17002	1.0889	0.0286493	0.30644	-1.70632	down
LIPID-N-0105	C24H36O2	tetracosahexaenoic-acid	FFA(24:6)	fatty acyls	FA	free fat acid	FFA	-	68422	70749	73036	49505	56569	52689	1.06896	0.00328083	0.748152	-0.418598	insig
LIPID-N-0522	C45H79O13P	phosphatidylinositol_PI(16:0_20:4)	PI(16:0_20:4)	glycerophospholipids	GP	phosphatidylinositol	PI	-	57797	44276	50028	14261	22920	19086	1.06423	0.00417005	0.369932	-1.43467	down
LIPID-N-0297	C48H86NO8P	phosphatidylcholine_PC(22:4_18:1)	PC(22:4_18:1)	glycerophospholipids	GP	phosphatidylcholine	PC	-	56444	66220	47575	22392	26189	23027	1.08173	0.0216816	0.420632	-1.24937	down
LIPID-N-0397	C41H72NO8P	phosphatidyl ethanolamine_PE(16:0_20:5)	PE(16:0_20:5)	glycerophospholipids	GP	phosphatidyl ethanolamine	PE	-	29383	30920	20856	4961.3	9319.3	8784.7	1.04784	0.0138301	0.284199	-1.81503	down
LIPID-N-0623	C35H69O8P	phosphatidic acid_PA(16:0_16:0)	PA(16:0_16:0)	glycerophospholipids	GP	phosphatidic acid	PA	-	88761	84492	66780	12190	23395	19929	1.07236	0.00421506	0.231277	-2.11231	down
LIPID-N-0072	C15H30O2	pentadecanoic acid	FFA(15:0)	fatty acyls	FA	free fat acid	FFA	-	212000	224820	205750	198670	201820	200200	0.875763	0.127252	0.934824	-0.097233	insig
LIPID-N-0868	C43H72NO7P	phosphatidyl ethanolamine_PE(O-16:2_22:6)	PE(O-16:2_22:6)	glycerophospholipids	GP	phosphatidyl ethanolamine(ether bond)	PE-O	-	11762	35222	21372	4310.3	5965	11308	0.892684	0.139607	0.315748	-1.66315	insig
LIPID-N-0392	C45H82NO8P	phosphatidyl ethanolamine_PE(18:0_22:4)	PE(18:0_22:4)	glycerophospholipids	GP	phosphatidyl ethanolamine	PE	-	1115700	919730	900490	281650	286460	279660	1.10655	0.00956936	0.288758	-1.79207	down
LIPID-N-0346	C37H70NO8P	phosphatidyl ethanolamine_PE(18:2_14:0)	PE(18:2_14:0)	glycerophospholipids	GP	phosphatidyl ethanolamine	PE	-	21601	14319	13163	3227.2	5405.1	2236.1	1.0406	0.0293382	0.221429	-2.17508	down
LIPID-N-0734	C37H74NO7P	phosphatidyl ethanolamine_PE(O-16:1_16:0)	PE(O-16:1_16:0)	glycerophospholipids	GP	phosphatidyl ethanolamine(ether bond)	PE-O	-	315590	254170	284340	79518	86572	76260	1.10575	0.0062476	0.283749	-1.81731	down
LIPID-N-0801	C47H88NO7P	phosphatidyl ethanolamine_PE(O-20:0_22:4)	PE(O-20:0_22:4)	glycerophospholipids	GP	phosphatidyl ethanolamine(ether bond)	PE-O	-	3859.7	5013.9	4759	922.38	1157.9	652.33	1.08521	0.00381441	0.200447	-2.31871	down
LIPID-N-0825	C47H86NO7P	phosphatidyl ethanolamine_PE(O-22:1_20:4)	PE(O-22:1_20:4)	glycerophospholipids	GP	phosphatidyl ethanolamine(ether bond)	PE-O	-	67357	49652	58323	18484	19147	18876	1.09948	0.0161405	0.322286	-1.63359	down
LIPID-N-0609	C36H70NO6P	1phosphoric acidceramide_CerP(d18:1/18:1)	CerP(d18:1/18:1)	sphingolipid	SP	1phosphoric acidceramide	CerP	-	910040	519530	527230	53511	106390	60423	1.08018	0.0441614	0.112594	-3.1508	down
LIPID-N-0763	C45H88NO7P	phosphatidyl ethanolamine_PE(O-18:1_22:1)	PE(O-18:1_22:1)	glycerophospholipids	GP	phosphatidyl ethanolamine(ether bond)	PE-O	-	67477	50166	60697	19904	16841	17558	1.0964	0.0123495	0.304491	-1.71553	down
LIPID-N-0593	C44H76NO10P	phosphatidylserine_PS(18:0_20:5)	PS(18:0_20:5)	glycerophospholipids	GP	phosphatidylserine	PS	-	100880	82018	74247	32200	29779	30673	1.09497	0.019495	0.36031	-1.47269	down
LIPID-N-0306	C46H80NO8P	phosphatidylcholine_PC(16:1_22:5)	PC(16:1_22:5)	glycerophospholipids	GP	phosphatidylcholine	PC	-	20097	18043	23956	2480.3	7608.6	3862.7	1.028	0.0023954	0.224678	-2.15407	down
LIPID-N-0465	C46H77O10P	phosphatidylglycerol_PG(18:1_22:6)	PG(18:1_22:6)	glycerophospholipids	GP	phosphatidylglycerol	PG	-	11793	16404	11789	1904.5	5308.1	1520.7	1.00584	0.00695374	0.218409	-2.1949	down
LIPID-N-0480	C44H83O13P	phosphatidylinositol_PI(17:0_18:1)	PI(17:0_18:1)	glycerophospholipids	GP	phosphatidylinositol	PI	-	162090	132710	161970	34124	29011	39891	1.09952	0.00367775	0.225553	-2.14846	down
LIPID-N-0525	C47H83O13P	phosphatidylinositol_PI(20:3_18:1)	PI(20:3_18:1)	glycerophospholipids	GP	phosphatidylinositol	PI	-	41201	41997	62734	12115	13592	24150	1.01044	0.0268475	0.341645	-1.54943	down
LIPID-N-0478	C43H81O13P	phosphatidylinositol_PI(16:0_18:1)	PI(16:0_18:1)	glycerophospholipids	GP	phosphatidylinositol	PI	-	642310	550870	557700	225740	194650	228480	1.10114	0.00283793	0.370597	-1.43208	down
LIPID-N-0835	C42H74NO7P	phosphatidyl ethanolamine_PE(O-15:1_22:5)	PE(O-15:1_22:5)	glycerophospholipids	GP	phosphatidyl ethanolamine(ether bond)	PE-O	-	122280	79440	91006	21376	16118	18489	1.09389	0.0239722	0.191247	-2.38649	down
LIPID-N-0344	C45H88NO8P	phosphatidyl ethanolamine_PE(22:1_18:0)	PE(22:1_18:0)	glycerophospholipids	GP	phosphatidyl ethanolamine	PE	-	28607	21054	26164	6295.2	7291.6	7491.3	1.09834	0.0127342	0.277984	-1.84693	down
LIPID-N-0760	C43H84NO7P	phosphatidyl ethanolamine_PE(O-20:1_18:1)	PE(O-20:1_18:1)	glycerophospholipids	GP	phosphatidyl ethanolamine(ether bond)	PE-O	-	129430	101820	112400	27799	27985	32261	1.10449	0.00727682	0.256205	-1.96463	down
LIPID-N-0425	C44H74NO8P	phosphatidyl ethanolamine_PE(17:1_22:6)	PE(17:1_22:6)	glycerophospholipids	GP	phosphatidyl ethanolamine	PE	-	19234	11064	23627	1634.3	6084.9	4973.6	0.954496	0.0514426	0.235379	-2.08694	insig
LIPID-N-0813	C43H78NO7P	phosphatidyl ethanolamine_PE(O-18:0_20:5)	PE(O-18:0_20:5)	glycerophospholipids	GP	phosphatidyl ethanolamine(ether bond)	PE-O	-	22974	18293	18281	6657.1	5743.2	5635.2	1.09938	0.0100709	0.302873	-1.72321	down
LIPID-N-0748	C37H72NO7P	phosphatidyl ethanolamine_PE(O-16:1_16:1)	PE(O-16:1_16:1)	glycerophospholipids	GP	phosphatidyl ethanolamine(ether bond)	PE-O	-	394370	319780	353430	99436	102680	124130	1.10007	0.00364508	0.305594	-1.71031	down
LIPID-N-0732	C41H84NO7P	phosphatidyl ethanolamine_PE(O-16:0_20:0)	PE(O-16:0_20:0)	glycerophospholipids	GP	phosphatidyl ethanolamine(ether bond)	PE-O	-	5534.7	3493.9	4993.3	1420.9	1235.2	1305.8	1.08298	0.0307328	0.282551	-1.82342	down
LIPID-N-0551	C49H83O13P	phosphatidylinositol_PI(18:0_22:6)	PI(18:0_22:6)	glycerophospholipids	GP	phosphatidylinositol	PI	-	29915	19945	24428	5516	11473	12382	0.966167	0.0165837	0.395367	-1.33874	insig
LIPID-N-0490	C43H79O13P	phosphatidylinositol_PI(18:2_16:0)	PI(18:2_16:0)	glycerophospholipids	GP	phosphatidylinositol	PI	-	28079	36023	33354	9829.2	14044	15834	1.05115	0.00353146	0.407437	-1.29535	down
LIPID-N-0380	C39H70NO8P	phosphatidyl ethanolamine_PE(20:4_14:0)	PE(20:4_14:0)	glycerophospholipids	GP	phosphatidyl ethanolamine	PE	-	18753	8365.7	9768.4	3652	1568.2	5658.2	0.909928	0.103494	0.294911	-1.76165	insig
LIPID-N-0437	C38H73O10P	phosphatidylglycerol_PG(18:1_14:0)	PG(18:1_14:0)	glycerophospholipids	GP	phosphatidylglycerol	PG	-	10101	6850.9	6369	5214	2735.5	1598.8	0.887636	0.0447511	0.409431	-1.28831	insig
LIPID-N-0450	C40H73O10P	phosphatidylglycerol_PG(18:2_16:1)	PG(18:2_16:1)	glycerophospholipids	GP	phosphatidylglycerol	PG	-	4647.5	4330.6	1853.4	2519.5	1405.1	2154.2	0.680553	0.207452	0.561215	-0.833375	insig
LIPID-N-0731	C41H84NO7P	phosphatidyl ethanolamine_PE(O-20:0_16:0)	PE(O-20:0_16:0)	glycerophospholipids	GP	phosphatidyl ethanolamine(ether bond)	PE-O	-	14356	7847.5	10687	3640.4	2079.5	3440.2	1.03502	0.0447237	0.278503	-1.84424	down
LIPID-N-0366	C39H72NO8P	phosphatidyl ethanolamine_PE(16:1_18:2)	PE(16:1_18:2)	glycerophospholipids	GP	phosphatidyl ethanolamine	PE	-	81329	84851	73833	19810	26568	5814.6	0.976169	0.00268224	0.217457	-2.2012	insig
LIPID-N-0447	C42H79O10P	phosphatidylglycerol_PG(18:0_18:2)	PG(18:0_18:2)	glycerophospholipids	GP	phosphatidylglycerol	PG	-	10121	7626.8	7518.2	942.79	3536.4	2844.6	0.953662	0.00667639	0.289867	-1.78653	insig
LIPID-N-0873	C47H80NO7P	phosphatidyl ethanolamine_PE(O-20:2_22:6)	PE(O-20:2_22:6)	glycerophospholipids	GP	phosphatidyl ethanolamine(ether bond)	PE-O	-	24334	18452	17904	5221.3	8246.9	5657.9	1.0701	0.010622	0.315144	-1.66592	down
LIPID-N-0556	C49H81O13P	phosphatidylinositol_PI(18:1_22:6)	PI(18:1_22:6)	glycerophospholipids	GP	phosphatidylinositol	PI	-	18032	26163	21434	9748.6	10809	14131	1.00285	0.029162	0.528556	-0.919872	insig
LIPID-N-0515	C47H85O13P	phosphatidylinositol_PI(18:1_20:2)	PI(18:1_20:2)	glycerophospholipids	GP	phosphatidylinositol	PI	-	71753	53441	53098	10550	15230	8572.6	1.08477	0.010352	0.192676	-2.37575	down
LIPID-N-0624	C37H73O8P	phosphatidic acid_PA(16:0_18:0)	PA(16:0_18:0)	glycerophospholipids	GP	phosphatidic acid	PA	-	63011	51442	49106	17260	18047	21033	1.0957	0.010137	0.344463	-1.53758	down
LIPID-N-0475	C41H77O13P	phosphatidylinositol_PI(16:0_16:1)	PI(16:0_16:1)	glycerophospholipids	GP	phosphatidylinositol	PI	-	97242	112430	120040	36705	37199	47664	1.08858	0.00258603	0.36871	-1.43944	down
LIPID-N-0602	C34H68NO6P	1phosphoric acidceramide_CerP(d18:1/16:0)	CerP(d18:1/16:0)	sphingolipid	SP	1phosphoric acidceramide	CerP	-	116880	94499	78953	24419	41553	29094	1.05616	0.0147797	0.327439	-1.6107	down
LIPID-N-0461	C44H75O10P	phosphatidylglycerol_PG(16:0_22:6)	PG(16:0_22:6)	glycerophospholipids	GP	phosphatidylglycerol	PG	-	15380	14380	16969	2374.8	3621.1	2390.1	1.09784	0.000550566	0.17946	-2.47826	down
LIPID-N-0957	C37H74NO8P	N-acyl-lysophosphatidyl ethanolamine_LNAPE16:0/N-16:0)	LNAPE(16:0/N-16:0)	glycerophospholipids	GP	N-acyl-lysophosphatidyl ethanolamine	LNAPE	-	1186300	815530	852300	322420	472360	406810	1.04466	0.0309626	0.421	-1.24811	down
LIPID-N-0606	C42H84NO6P	1phosphoric acidceramide_CerP(d18:1/24:0)	CerP(d18:1/24:0)	sphingolipid	SP	1phosphoric acidceramide	CerP	-	35188	29841	30084	9298.1	9035.4	8970.5	1.10868	0.00576727	0.287069	-1.80053	down
LIPID-N-0178	C27H51O12P	lysophosphatidylinositol_LPI(18:1/0:0)	LPI(18:1/0:0)	glycerophospholipids	GP	lysophosphatidylinositol	LPI	-	2664	4186.1	1729.6	768.83	819.95	1641.6	0.904908	0.11648	0.376514	-1.40922	insig
LIPID-N-0853	C41H70NO7P	phosphatidyl ethanolamine_PE(O-14:1_22:6)	PE(O-14:1_22:6)	glycerophospholipids	GP	phosphatidyl ethanolamine(ether bond)	PE-O	-	16778	16761	19272	1615.2	7132.2	6157	0.934542	0.0075415	0.282222	-1.8251	insig
LIPID-N-0462	C46H79O10P	phosphatidylglycerol_PG(18:0_22:6)	PG(18:0_22:6)	glycerophospholipids	GP	phosphatidylglycerol	PG	-	27529	19927	18457	5376.8	4353.1	3819.4	1.091	0.022593	0.205563	-2.28234	down
LIPID-N-0469	C43H83O13P	phosphatidylinositol_PI(16:0_18:0)	PI(16:0_18:0)	glycerophospholipids	GP	phosphatidylinositol	PI	-	30706	26569	40416	7025.2	9554.3	8740.2	1.08509	0.0246586	0.259182	-1.94797	down
LIPID-N-0426	C45H76NO8P	phosphatidyl ethanolamine_PE(22:6_18:1)	PE(22:6_18:1)	glycerophospholipids	GP	phosphatidyl ethanolamine	PE	-	788970	717350	648410	174540	204230	184210	1.10731	0.0042842	0.261276	-1.93635	down
LIPID-N-0441	C38H71O10P	phosphatidylglycerol_PG(16:1_16:1)	PG(16:1_16:1)	glycerophospholipids	GP	phosphatidylglycerol	PG	-	170570	142410	125020	46671	49963	46445	1.09866	0.017163	0.326664	-1.61412	down
LIPID-N-0610	C42H82NO6P	1phosphoric acidceramide_CerP(d18:1/24:1)	CerP(d18:1/24:1)	sphingolipid	SP	1phosphoric acidceramide	CerP	-	26515	26092	26954	9671.3	7923.5	9249.8	1.10483	0.00011642	0.337409	-1.56743	down
LIPID-N-0491	C43H79O13P	phosphatidylinositol_PI(16:1_18:1)	PI(16:1_18:1)	glycerophospholipids	GP	phosphatidylinositol	PI	-	236500	187520	207620	80873	86025	107250	1.07788	0.00442206	0.434026	-1.20415	down
LIPID-N-0484	C47H89O13P	phosphatidylinositol_PI(18:0_19:1)	PI(18:0_19:1)	glycerophospholipids	GP	phosphatidylinositol	PI	-	58348	49052	52422	10852	13794	11501	1.10596	0.00207148	0.22617	-2.14452	down
LIPID-N-0591	C46H82NO10P	phosphatidylserine_PS(22:4_18:0)	PS(22:4_18:0)	glycerophospholipids	GP	phosphatidylserine	PS	-	248470	200570	250920	109960	88048	87675	1.08189	0.00597987	0.408142	-1.29286	down
LIPID-N-0502	C47H87O13P	phosphatidylinositol_PI(18:0_20:2)	PI(18:0_20:2)	glycerophospholipids	GP	phosphatidylinositol	PI	-	32738	29544	23556	6310.8	11270	10453	1.05007	0.00706431	0.32659	-1.61445	down
LIPID-N-0176	C27H53O12P	lysophosphatidylinositol_LPI(18:0/0:0)	LPI(18:0/0:0)	glycerophospholipids	GP	lysophosphatidylinositol	LPI	327620-46-2	26371	22950	23404	8874.5	11679	16322	0.993126	0.0169943	0.507054	-0.979789	insig
LIPID-N-0858	C44H76NO7P	phosphatidyl ethanolamine_PE(O-17:1_22:6)	PE(O-17:1_22:6)	glycerophospholipids	GP	phosphatidyl ethanolamine(ether bond)	PE-O	-	161390	107570	114470	29956	28682	25798	1.09578	0.0270615	0.220212	-2.18303	down
LIPID-N-0782	C45H86NO7P	phosphatidyl ethanolamine_PE(O-22:1_18:2)	PE(O-22:1_18:2)	glycerophospholipids	GP	phosphatidyl ethanolamine(ether bond)	PE-O	-	5572.4	3752.2	3856.8	899.94	2129.7	1085	1.00809	0.0175935	0.312155	-1.67967	down
LIPID-N-0479	C44H83O13P	phosphatidylinositol_PI(18:0_17:1)	PI(18:0_17:1)	glycerophospholipids	GP	phosphatidylinositol	PI	-	39921	38597	30141	11483	15987	7729.9	1.0378	0.00392328	0.323948	-1.62616	down
LIPID-N-0647	C43H73O8P	phosphatidic acid_PA(18:0_22:6)	PA(18:0_22:6)	glycerophospholipids	GP	phosphatidic acid	PA	-	223560	178020	170330	57213	36864	42972	1.08705	0.0070342	0.239634	-2.0611	down
LIPID-N-0730	C39H80NO7P	phosphatidyl ethanolamine_PE(O-18:0_16:0)	PE(O-18:0_16:0)	glycerophospholipids	GP	phosphatidyl ethanolamine(ether bond)	PE-O	-	16690	5214.2	9318.6	5894.2	2499.4	4261.3	0.790951	0.200243	0.40531	-1.3029	insig
LIPID-N-0596	C44H74NO10P	phosphatidylserine_PS(16:0_22:6)	PS(16:0_22:6)	glycerophospholipids	GP	phosphatidylserine	PS	-	301050	299260	256800	118620	99642	91079	1.09423	0.00128191	0.360912	-1.47028	down
LIPID-N-0496	C45H83O13P	phosphatidylinositol_PI(18:1_18:1)	PI(18:1_18:1)	glycerophospholipids	GP	phosphatidylinositol	PI	-	1213300	1249800	1184900	469170	462950	536240	1.10651	2.55988e-05	0.402511	-1.3129	down
LIPID-N-0369	C41H76NO8P	phosphatidyl ethanolamine_PE(16:0_20:3)	PE(16:0_20:3)	glycerophospholipids	GP	phosphatidyl ethanolamine	PE	-	84500	73860	68623	26738	19513	33030	1.0631	0.00144705	0.349282	-1.51754	down
LIPID-N-0333	C38H74NO8P	phosphatidyl ethanolamine_PE(15:0_18:1)	PE(15:0_18:1)	glycerophospholipids	GP	phosphatidyl ethanolamine	PE	-	106710	92202	190980	49406	49081	47582	1.00094	0.118515	0.37464	-1.41642	down
LIPID-N-0079	C24H48O2	tetracosanoic acid	FFA(24:0)	fatty acyls	FA	free fat acid	FFA	-	83124	79326	87221	52619	39468	50316	1.05429	0.00384727	0.570363	-0.810049	insig
LIPID-N-0328	C43H86NO8P	phosphatidyl ethanolamine_PE(20:0_18:0)	PE(20:0_18:0)	glycerophospholipids	GP	phosphatidyl ethanolamine	PE	-	63058	43901	53500	21155	15985	9606.4	1.03228	0.00760955	0.291329	-1.77928	down
LIPID-N-0549	C47H79O13P	phosphatidylinositol_PI(18:1_20:5)	PI(18:1_20:5)	glycerophospholipids	GP	phosphatidylinositol	PI	-	7977.3	4393.2	5088.1	994.07	2002.2	1018.4	1.03929	0.045235	0.229954	-2.12058	down
LIPID-N-0958	C37H72NO8P	N-acyl-lysophosphatidyl ethanolamine_LNAPE16:1/N-16:0)	LNAPE(16:1/N-16:0)	glycerophospholipids	GP	N-acyl-lysophosphatidyl ethanolamine	LNAPE	-	1585100	2533600	1248500	1235400	1284700	1481400	0.567346	0.358094	0.745547	-0.423629	insig
LIPID-N-0589	C44H78NO10P	phosphatidylserine_PS(18:0_20:4)	PS(18:0_20:4)	glycerophospholipids	GP	phosphatidylserine	PS	-	679250	598640	635060	209970	183320	182720	1.10693	0.00089584	0.301111	-1.73163	down
LIPID-N-0621	C33H65O8P	phosphatidic acid_PA(16:0_14:0)	PA(16:0_14:0)	glycerophospholipids	GP	phosphatidic acid	PA	-	56713	48208	25070	3810	6542.9	12116	1.01392	0.0551669	0.17285	-2.53241	down
LIPID-N-0524	C47H83O13P	phosphatidylinositol_PI(18:0_20:4)	PI(18:0_20:4)	glycerophospholipids	GP	phosphatidylinositol	PI	-	947200	1191200	1236900	286040	312910	333890	1.10063	0.0105904	0.276372	-1.85531	down
LIPID-N-0304	C46H80NO8P	phosphatidylcholine_PC(18:2_20:4)	PC(18:2_20:4)	glycerophospholipids	GP	phosphatidylcholine	PC	-	21666	15383	12226	2608.8	7394.2	9549.7	0.860767	0.0500802	0.396808	-1.33349	insig
LIPID-N-0786	C47H90NO7P	phosphatidyl ethanolamine_PE(O-18:2_24:1)	PE(O-18:2_24:1)	glycerophospholipids	GP	phosphatidyl ethanolamine(ether bond)	PE-O	-	5216.3	4522.6	4611	1574.8	1919.7	1434.1	1.09613	0.000599028	0.343459	-1.54179	down
LIPID-N-0807	C41H74NO7P	phosphatidyl ethanolamine_PE(O-16:0_20:5)	PE(O-16:0_20:5)	glycerophospholipids	GP	phosphatidyl ethanolamine(ether bond)	PE-O	-	23645	30066	13492	7861.7	3416.6	4334.9	1.00718	0.06123	0.232329	-2.10576	down
LIPID-N-0411	C42H72NO8P	phosphatidyl ethanolamine_PE(15:0_22:6)	PE(15:0_22:6)	glycerophospholipids	GP	phosphatidyl ethanolamine	PE	-	6391.4	4434.8	6673	552.38	568.34	1112.7	1.07941	0.0139755	0.12763	-2.96996	down
LIPID-N-0897	C42H73O8P	phosphatidylmethanol_PMeOH(16:0_22:5)	PMeOH(16:0_22:5)	glycerophospholipids	GP	phosphatidylmethanol	PMeOH	-	98407	77129	76565	27624	28591	35906	1.0852	0.0104262	0.365413	-1.4524	down
LIPID-N-0471	C45H87O13P	phosphatidylinositol_PI(18:0_18:0)	PI(18:0_18:0)	glycerophospholipids	GP	phosphatidylinositol	PI	-	59554	59464	50921	21582	17741	29343	1.05489	0.0018295	0.404063	-1.30735	down
LIPID-N-0598	C46H78NO10P	phosphatidylserine_PS(18:0_22:6)	PS(18:0_22:6)	glycerophospholipids	GP	phosphatidylserine	PS	-	3149000	2756500	2978400	1062100	970650	1023200	1.10813	0.00225977	0.343987	-1.53957	down
LIPID-N-0616	C21H43O7P	lysophosphatidic acid_LPA(0:0/18:0)	LPA(0:0/18:0)	glycerophospholipids	GP	lysophosphatidic acid	LPA	-	3511.2	3537.9	3372.1	1151	1648.5	1847.7	1.05401	0.00830095	0.445937	-1.16509	down
LIPID-N-0509	C45H81O13P	phosphatidylinositol_PI(16:0_20:3)	PI(16:0_20:3)	glycerophospholipids	GP	phosphatidylinositol	PI	-	62217	46657	41817	13780	6469.4	12737	1.05086	0.0147847	0.218901	-2.19165	down
LIPID-N-0565	C38H72NO10P	phosphatidylserine_PS(16:0_16:1)	PS(16:0_16:1)	glycerophospholipids	GP	phosphatidylserine	PS	-	150970	117710	138620	52142	53555	72537	1.06373	0.00443841	0.437599	-1.19232	down
LIPID-N-0584	C44H80NO10P	phosphatidylserine_PS(18:0_20:3)	PS(18:0_20:3)	glycerophospholipids	GP	phosphatidylserine	PS	-	1279400	1077200	970930	442180	465460	486920	1.09318	0.0175389	0.419098	-1.25464	down
LIPID-N-0595	C46H80NO10P	phosphatidylserine_PS(18:0_22:5)	PS(18:0_22:5)	glycerophospholipids	GP	phosphatidylserine	PS	-	3493700	2400000	2784800	663380	614180	640990	1.10065	0.0194473	0.221069	-2.17743	down
LIPID-N-0568	C40H76NO10P	phosphatidylserine_PS(18:0_16:1)	PS(18:0_16:1)	glycerophospholipids	GP	phosphatidylserine	PS	-	956890	738360	866560	298240	263580	318420	1.09551	0.00915812	0.343601	-1.54119	down
LIPID-N-0234	C43H82NO8P	phosphatidylcholine_PC(17:0_18:2)	PC(17:0_18:2)	glycerophospholipids	GP	phosphatidylcholine	PC	-	43451	30950	31929	9055.6	11936	12896	1.07723	0.0199386	0.318702	-1.64972	down
LIPID-N-0582	C42H76NO10P	phosphatidylserine_PS(18:0_18:3)	PS(18:0_18:3)	glycerophospholipids	GP	phosphatidylserine	PS	-	75625	60598	93133	33787	23331	32628	1.04203	0.0277428	0.391296	-1.35367	down
LIPID-N-0553	C49H83O13P	phosphatidylinositol_PI(18:1_22:5)	PI(18:1_22:5)	glycerophospholipids	GP	phosphatidylinositol	PI	-	13875	11833	22571	3271.4	3718	1567.1	1.0396	0.0517421	0.17723	-2.4963	down
LIPID-N-0403	C45H80NO8P	phosphatidyl ethanolamine_PE(18:0_22:5)	PE(18:0_22:5)	glycerophospholipids	GP	phosphatidyl ethanolamine	PE	-	1589600	1354900	1396700	357520	398520	378970	1.10924	0.00375644	0.261451	-1.93539	down
LIPID-N-0526	C46H81O13P	phosphatidylinositol_PI(17:0_22:4)	PI(17:0_22:4)	glycerophospholipids	GP	phosphatidylinositol	PI	-	1930.7	9547.6	3823.1	958.77	1919.7	974.73	0.851992	0.235973	0.25182	-1.98953	insig
LIPID-N-0519	C49H89O13P	phosphatidylinositol_PI(18:0_22:3)	PI(18:0_22:3)	glycerophospholipids	GP	phosphatidylinositol	PI	-	10224	7618.9	13275	3115.4	1361.9	2421.1	1.03643	0.0296185	0.221686	-2.17341	down
LIPID-N-0569	C41H78NO10P	phosphatidylserine_PS(18:0_17:1)	PS(18:0_17:1)	glycerophospholipids	GP	phosphatidylserine	PS	-	378640	358540	350140	158010	111080	133800	1.08784	0.000404244	0.370535	-1.43232	down
LIPID-N-0608	C34H66NO6P	1phosphoric acidceramide_CerP(d18:1/16:1)	CerP(d18:1/16:1)	sphingolipid	SP	1phosphoric acidceramide	CerP	-	30095	11027	14594	1364.1	1818.4	2266.2	1.06852	0.103136	0.0977942	-3.35411	down
LIPID-N-0548	C47H79O13P	phosphatidylinositol_PI(16:0_22:6)	PI(16:0_22:6)	glycerophospholipids	GP	phosphatidylinositol	PI	-	2812.8	1001.4	3339.2	962.28	987.38	999.98	0.790896	0.186351	0.412341	-1.27809	insig
LIPID-N-0577	C42H78NO10P	phosphatidylserine_PS(18:0_18:2)	PS(18:0_18:2)	glycerophospholipids	GP	phosphatidylserine	PS	-	940990	807930	905810	357450	334260	344860	1.10612	0.00446312	0.390462	-1.35675	down
LIPID-N-0017	C26H45NO7S	taurocholic acid	Taurocholic acid	cholesterol ester	ST	bile acids	BA	81-24-3	35028	16196	14270	12441	13303	34528	0.152511	0.867701	0.920268	-0.119875	insig
LIPID-N-0915	C40H76NO8P	phosphatidylcholine_PC(16:0_16:2)	PC(16:0_16:2)	glycerophospholipids	GP	phosphatidylcholine	PC	-	64860	52865	12492	12143	31390	11560	0.593734	0.250957	0.423086	-1.24098	insig
LIPID-N-0640	C41H73O8P	phosphatidic acid_PA(18:0_20:4)	PA(18:0_20:4)	glycerophospholipids	GP	phosphatidic acid	PA	-	43378	31971	46241	9047.7	14307	12902	1.06864	0.0142916	0.298188	-1.74571	down
LIPID-N-0601	C32H64NO6P	1phosphoric acidceramide_CerP(d18:1/14:0)	CerP(d18:1/14:0)	sphingolipid	SP	1phosphoric acidceramide	CerP	-	12857	6855.4	8044	2456.1	1206.3	3679.4	0.977402	0.0509432	0.264508	-1.91861	insig
LIPID-N-0444	C40H75O10P	phosphatidylglycerol_PG(18:2_16:0)	PG(18:2_16:0)	glycerophospholipids	GP	phosphatidylglycerol	PG	-	14113	10006	4470.6	3845.1	3901.5	12790	0.3992	0.54657	0.718324	-0.477293	insig
LIPID-N-0187	C24H48NO9P	lysophosphatidylserine_LPS(18:0/0:0)	LPS(18:0/0:0)	glycerophospholipids	GP	lysophosphatidylserine	LPS	119786-67-3	69138	61775	64118	31811	26859	30442	1.09886	0.000374446	0.456912	-1.13001	down
LIPID-N-0904	C48H73O8P	phosphatidylmethanol_PMeOH(22:5_22:6)	PMeOH(22:5_22:6)	glycerophospholipids	GP	phosphatidylmethanol	PMeOH	-	4406.9	4879.6	971.84	2450.1	1454.3	4928.7	0.0549214	0.782681	0.861065	-0.215806	insig
LIPID-N-0561	C40H78NO10P	phosphatidylserine_PS(18:0_16:0)	PS(18:0_16:0)	glycerophospholipids	GP	phosphatidylserine	PS	-	428110	584200	672810	228180	226530	251070	1.05758	0.0433093	0.418831	-1.25556	down
LIPID-N-0567	C40H76NO10P	phosphatidylserine_PS(16:0_18:1)	PS(16:0_18:1)	glycerophospholipids	GP	phosphatidylserine	PS	-	2379500	2049800	2302100	975550	920710	914630	1.10513	0.00448399	0.417579	-1.25988	down
LIPID-N-0570	C42H80NO10P	phosphatidylserine_PS(18:0_18:1)	PS(18:0_18:1)	glycerophospholipids	GP	phosphatidylserine	PS	-	8386900	7173700	7910500	3337600	2914900	3229300	1.10203	0.00256282	0.403978	-1.30765	down
LIPID-N-0688	C43H83O8P	phosphatidic acid_PA(22:0_18:1)	PA(22:0_18:1)	glycerophospholipids	GP	phosphatidic acid	PA	-	6910	4523.1	3994.4	828.89	1138.6	1222.9	1.07867	0.0429407	0.206799	-2.2737	down
LIPID-N-0514	C47H85O13P	phosphatidylinositol_PI(20:3_18:0)	PI(20:3_18:0)	glycerophospholipids	GP	phosphatidylinositol	PI	-	176550	150330	163860	38177	60527	44511	1.08644	0.000357915	0.291835	-1.77678	down
LIPID-N-0860	C45H78NO7P	phosphatidyl ethanolamine_PE(O-20:3_20:4)	PE(O-20:3_20:4)	glycerophospholipids	GP	phosphatidyl ethanolamine(ether bond)	PE-O	-	23553	17740	10673	2121.1	4651	3676.7	1.03399	0.0603829	0.20107	-2.31423	down
LIPID-N-0806	C40H72NO7P	phosphatidyl ethanolamine_PE(O-15:1_20:4)	PE(O-15:1_20:4)	glycerophospholipids	GP	phosphatidyl ethanolamine(ether bond)	PE-O	-	141840	117290	144130	25313	26419	24529	1.10876	0.00599126	0.189111	-2.40269	down
LIPID-N-0442	C40H75O10P	phosphatidylglycerol_PG(18:1_16:1)	PG(18:1_16:1)	glycerophospholipids	GP	phosphatidylglycerol	PG	-	20815	4155.2	15715	12679	5661.6	4194	0.427099	0.356576	0.553877	-0.852362	insig
LIPID-N-0628	C35H67O8P	phosphatidic acid_PA(16:0_16:1)	PA(16:0_16:1)	glycerophospholipids	GP	phosphatidic acid	PA	-	48854	24705	43618	17998	24489	2515.4	0.727679	0.0711731	0.384055	-1.38062	insig
LIPID-N-0977	C47H76NO8P	N-acyl-lysophosphatidyl ethanolamine_LNAPE22:6/N-20:3)	LNAPE(22:6/N-20:3)	glycerophospholipids	GP	N-acyl-lysophosphatidyl ethanolamine	LNAPE	-	13795	6816.9	7565.2	9	1564	1095.5	0.818271	0.0560858	0.0947046	-3.40042	insig
LIPID-N-0320	C48H80NO8P	phosphatidylcholine_PC(18:2_22:6)	PC(18:2_22:6)	glycerophospholipids	GP	phosphatidylcholine	PC	-	4837.4	8324.4	5614.8	9	2480.3	1421.8	0.714443	0.0226745	0.208296	-2.26329	insig
LIPID-N-0625	C39H77O8P	phosphatidic acid_PA(18:0_18:0)	PA(18:0_18:0)	glycerophospholipids	GP	phosphatidic acid	PA	-	25321	9	23819	6794.2	6160.1	5832.8	0.262289	0.342365	0.382248	-1.38742	insig
LIPID-N-0452	C44H81O10P	phosphatidylglycerol_PG(18:1_20:2)	PG(18:1_20:2)	glycerophospholipids	GP	phosphatidylglycerol	PG	-	262210	89971	219960	18724	27367	93679	0.890076	0.0914538	0.244293	-2.03332	insig
LIPID-N-0557	C49H79O13P	phosphatidylinositol_PI(20:4_20:4)	PI(20:4_20:4)	glycerophospholipids	GP	phosphatidylinositol	PI	-	1550.8	1517.3	2548.7	1309.2	9	655.36	0.636158	0.0747848	0.351367	-1.50895	insig
LIPID-N-0872	C45H76NO7P	phosphatidyl ethanolamine_PE(O-18:3_22:5)	PE(O-18:3_22:5)	glycerophospholipids	GP	phosphatidyl ethanolamine(ether bond)	PE-O	-	9	34246	11302	12428	3226	6743.8	0.302269	0.52763	0.491643	-1.02432	insig
LIPID-N-0839	C43H76NO7P	phosphatidyl ethanolamine_PE(O-16:0_22:6)	PE(O-16:0_22:6)	glycerophospholipids	GP	phosphatidyl ethanolamine(ether bond)	PE-O	-	65637	44762	51616	11704	9	15336	0.680385	0.00534062	0.166954	-2.58248	insig
LIPID-N-0257	C45H84NO8P	phosphatidylcholine_PC(19:1_18:2)	PC(19:1_18:2)	glycerophospholipids	GP	phosphatidylcholine	PC	-	9	10005	15648	2453.5	2269.1	1516.5	0.140582	0.292259	0.243126	-2.04022	insig
LIPID-N-0808	C41H74NO7P	phosphatidyl ethanolamine_PE(O-18:3_18:2)	PE(O-18:3_18:2)	glycerophospholipids	GP	phosphatidyl ethanolamine(ether bond)	PE-O	-	3821.7	4305.5	1923.7	1475.9	3328.7	9	0.563515	0.225856	0.478922	-1.06214	insig
LIPID-N-0512	C46H83O13P	phosphatidylinositol_PI(18:1_19:2)	PI(18:1_19:2)	glycerophospholipids	GP	phosphatidylinositol	PI	-	73158	11411	71101	20250	9	18143	0.58093	0.185613	0.246689	-2.01924	insig
LIPID-N-0749	C39H76NO7P	phosphatidyl ethanolamine_PE(O-16:0_18:2)	PE(O-16:0_18:2)	glycerophospholipids	GP	phosphatidyl ethanolamine(ether bond)	PE-O	-	24022	9373.5	22615	9	6223.4	2785.3	0.718518	0.0635791	0.161	-2.63487	insig
LIPID-N-0175	C25H49O12P	lysophosphatidylinositol_LPI(16:0/0:0)	LPI(16:0/0:0)	glycerophospholipids	GP	lysophosphatidylinositol	LPI	-	1843.4	1145.7	809.5	9	738.68	1021.1	0.578043	0.1895	0.46564	-1.10271	insig
LIPID-N-0578	C43H80NO10P	phosphatidylserine_PS(18:1_19:1)	PS(18:1_19:1)	glycerophospholipids	GP	phosphatidylserine	PS	-	29896	24272	26162	10779	9	4732.7	0.684558	0.00840762	0.193212	-2.37175	insig
LIPID-N-0729	C37H76NO7P	phosphatidyl ethanolamine_PE(O-16:0_16:0)	PE(O-16:0_16:0)	glycerophospholipids	GP	phosphatidyl ethanolamine(ether bond)	PE-O	-	14925	10668	5312.9	3535.3	1999.5	9	0.705216	0.0793169	0.179377	-2.47894	insig
LIPID-N-0245	C40H74NO8P	phosphatidylcholine_PC(14:1_18:2)	PC(14:1_18:2)	glycerophospholipids	GP	phosphatidylcholine	PC	-	4464	8723.7	4461	2531.6	9	9	0.850067	0.0499965	0.144464	-2.79122	insig
LIPID-N-0244	C50H96NO8P	phosphatidylcholine_PC(24:0_18:2)	PC(24:0_18:2)	glycerophospholipids	GP	phosphatidylcholine	PC	-	1601.3	1130.3	2540.4	9	9	954.01	0.845008	0.0552818	0.184372	-2.43931	insig
LIPID-N-0204	C38H76NO8P	phosphatidylcholine_PC(18:0_12:0)	PC(18:0_12:0)	glycerophospholipids	GP	phosphatidylcholine	PC	-	9	3010.5	9	996.62	986.91	2451.8	0.683495	0.702716	1.46453	0.550438	insig
LIPID-N-0493	C44H81O13P	phosphatidylinositol_PI(17:1_18:1)	PI(17:1_18:1)	glycerophospholipids	GP	phosphatidylinositol	PI	-	42650	44362	46460	9	9	15071	0.861129	0.0126847	0.11305	-3.14497	insig
LIPID-N-0547	C47H79O13P	phosphatidylinositol_PI(18:2_20:4)	PI(18:2_20:4)	glycerophospholipids	GP	phosphatidylinositol	PI	-	4568.3	3272.1	1478.8	5320.3	9	9	0.709606	0.552069	0.572828	-0.803826	insig
LIPID-N-0169	C22H43O9P	lysophosphatidylglycerol_LPG(16:1/0:0)	LPG(16:1/0:0)	glycerophospholipids	GP	lysophosphatidylglycerol	LPG	-	1939	2069.7	1525.6	9	9	555.55	0.91313	0.00261749	0.103636	-3.27041	insig
LIPID-N-0579	C44H82NO10P	phosphatidylserine_PS(18:1_20:1)	PS(18:1_20:1)	glycerophospholipids	GP	phosphatidylserine	PS	-	79582	68720	32353	9	9	12218	0.885477	0.0499212	0.0677313	-3.88403	insig
LIPID-N-0316	C48H82NO8P	phosphatidylcholine_PC(20:3_20:4)	PC(20:3_20:4)	glycerophospholipids	GP	phosphatidylcholine	PC	-	6647.3	10066	6777.4	1711.9	9	9	0.906016	0.0106098	0.0736419	-3.76333	insig
LIPID-N-0659	C25H39O7P	lysophosphatidic acid_LPA(22:5)	LPA(22:5)	glycerophospholipids	GP	lysophosphatidic acid	LPA	-	1855.1	855.33	1352	621.64	9	1055.8	0.597549	0.13185	0.415131	-1.26836	insig
LIPID-N-0772	C41H78NO7P	phosphatidyl ethanolamine_PE(O-16:0_20:3)	PE(O-16:0_20:3)	glycerophospholipids	GP	phosphatidyl ethanolamine(ether bond)	PE-O	-	15482	18261	18254	9	9	9	1.11257	0.00284005	0.000519261	-10.9113	down
LIPID-N-0650	C43H71O8P	phosphatidic acid_PA(18:1_22:6)	PA(18:1_22:6)	glycerophospholipids	GP	phosphatidic acid	PA	-	12157	9	9	9	5139.8	3664.5	0.282471	0.815075	0.723885	-0.466168	insig
LIPID-N-0572	C44H84NO10P	phosphatidylserine_PS(18:1_20:0)	PS(18:1_20:0)	glycerophospholipids	GP	phosphatidylserine	PS	-	86942	85525	79359	9	9	9	1.11277	0.000768239	0.000107217	-13.1872	down
LIPID-N-0463	C46H79O10P	phosphatidylglycerol_PG(18:1_22:5)	PG(18:1_22:5)	glycerophospholipids	GP	phosphatidylglycerol	PG	-	34036	42749	35068	9	9	9	1.11261	0.00539302	0.000241388	-12.0164	down
LIPID-N-0247	C40H74NO8P	phosphatidylcholine_PC(16:1_16:2)	PC(16:1_16:2)	glycerophospholipids	GP	phosphatidylcholine	PC	-	10569	5308.7	18378	9	9	9	1.1065	0.095182	0.00078819	-10.3092	down
LIPID-N-0467	C48H79O10P	phosphatidylglycerol_PG(20:2_22:6)	PG(20:2_22:6)	glycerophospholipids	GP	phosphatidylglycerol	PG	-	3720.9	2041.1	4488.3	9	9	9	1.10886	0.0421442	0.00263407	-8.56849	down
LIPID-N-0848	C47H84NO7P	phosphatidyl ethanolamine_PE(O-18:2_24:4)	PE(O-18:2_24:4)	glycerophospholipids	GP	phosphatidyl ethanolamine(ether bond)	PE-O	-	9	9	9	5324.6	4352.5	5580.3	1.11257	0.00538344	565.089	9.14233	up
LIPID-N-0850	C49H88NO7P	phosphatidyl ethanolamine_PE(O-22:0_22:6)	PE(O-22:0_22:6)	glycerophospholipids	GP	phosphatidyl ethanolamine(ether bond)	PE-O	-	3836.5	3300.6	2888.7	9	9	9	1.11249	0.00670937	0.00269305	-8.53654	down
LIPID-N-0976	C47H78NO8P	N-acyl-lysophosphatidyl ethanolamine_LNAPE20:4/N-22:4)	LNAPE(20:4/N-22:4)	glycerophospholipids	GP	N-acyl-lysophosphatidyl ethanolamine	LNAPE	-	9413.4	4455.9	8896.1	9	9	9	1.10975	0.0404924	0.00118601	-9.71967	down
LIPID-N-0456	C44H79O10P	phosphatidylglycerol_PG(18:1_20:3)	PG(18:1_20:3)	glycerophospholipids	GP	phosphatidylglycerol	PG	-	23267	17679	28770	9	9	9	1.11187	0.0184722	0.000387286	-11.3343	down
LIPID-N-0253	C43H80NO8P	phosphatidylcholine_PC(15:0_20:3)	PC(15:0_20:3)	glycerophospholipids	GP	phosphatidylcholine	PC	-	15220	13850	13514	9	9	9	1.11275	0.0013501	0.000634041	-10.6231	down
LIPID-N-0903	C46H77O8P	phosphatidylmethanol_PMeOH(20:2_22:5)	PMeOH(20:2_22:5)	glycerophospholipids	GP	phosphatidylmethanol	PMeOH	-	11009	9072.5	9574.3	9	9	9	1.11264	0.0034339	0.000910446	-10.1011	down
LIPID-N-0488	C42H77O13P	phosphatidylinositol_PI(16:1_17:1)	PI(16:1_17:1)	glycerophospholipids	GP	phosphatidylinositol	PI	-	2545.3	2246	986.93	9	9	9	1.1065	0.0567951	0.00467271	-7.74152	down
LIPID-N-0503	C47H87O13P	phosphatidylinositol_PI(18:1_20:1)	PI(18:1_20:1)	glycerophospholipids	GP	phosphatidylinositol	PI	-	9	9	9	7185.1	3983.4	2321.8	1.10709	0.0879911	499.641	8.96475	up
LIPID-N-0643	C41H71O8P	phosphatidic acid_PA(16:1_22:4)	PA(16:1_22:4)	glycerophospholipids	GP	phosphatidic acid	PA	-	25053	15185	17390	9	9	9	1.11201	0.0234083	0.000468522	-11.0596	down
LIPID-N-0785	C47H90NO7P	phosphatidyl ethanolamine_PE(O-24:2_18:1)	PE(O-24:2_18:1)	glycerophospholipids	GP	phosphatidyl ethanolamine(ether bond)	PE-O	-	4848.7	3457.2	4552.3	9	9	9	1.11208	0.00964773	0.00209983	-8.89551	down
LIPID-N-0635	C39H73O8P	phosphatidic acid_PA(18:1_18:1)	PA(18:1_18:1)	glycerophospholipids	GP	phosphatidic acid	PA	14268-17-8	153090	154720	123220	9	9	9	1.11272	0.00504099	6.26407e-05	-13.9625	down
LIPID-N-0252	C43H80NO8P	phosphatidylcholine_PC(17:1_18:2)	PC(17:1_18:2)	glycerophospholipids	GP	phosphatidylcholine	PC	-	4992.8	6054.5	4492	9	9	9	1.11244	0.00784299	0.00173753	-9.16875	down
LIPID-N-0087	C22H42O2	erucic acid	FFA(22:1)	fatty acyls	FA	free fat acid	FFA	-	98393	63428	116420	9	9	9	1.11174	0.0270019	9.70382e-05	-13.3311	down
LIPID-N-0764	C45H88NO7P	phosphatidyl ethanolamine_PE(O-22:0_18:2)	PE(O-22:0_18:2)	glycerophospholipids	GP	phosphatidyl ethanolamine(ether bond)	PE-O	-	1470.6	925.25	1117.8	9	9	9	1.11114	0.0183582	0.00768432	-7.02387	down
LIPID-N-0626	C33H63O8P	phosphatidic acid_PA(14:0_16:1)	PA(14:0_16:1)	glycerophospholipids	GP	phosphatidic acid	PA	-	4571.4	8655.6	954.2	9	9	9	1.08769	0.168001	0.00190393	-9.0368	down
LIPID-N-0086	C20H38O2	paullinic acid	FFA(20:1)	fatty acyls	FA	free fat acid	FFA	-	178690	183060	181310	9	9	9	1.11275	4.92085e-05	4.97183e-05	-14.2959	down
LIPID-N-0863	C46H80NO7P	phosphatidyl ethanolamine_PE(O-19:1_22:6)	PE(O-19:1_22:6)	glycerophospholipids	GP	phosphatidyl ethanolamine(ether bond)	PE-O	-	11348	11103	10016	9	9	9	1.11275	0.00142982	0.000831614	-10.2318	down
LIPID-N-0824	C47H86NO7P	phosphatidyl ethanolamine_PE(O-20:0_22:5)	PE(O-20:0_22:5)	glycerophospholipids	GP	phosphatidyl ethanolamine(ether bond)	PE-O	-	3854.2	2496.8	3430.5	9	9	9	1.11164	0.0148684	0.00276031	-8.50095	down
LIPID-N-0166	C22H45O9P	lysophosphatidylglycerol_LPG(16:0/0:0)	LPG(16:0/0:0)	glycerophospholipids	GP	lysophosphatidylglycerol	LPG	-	1256.5	1076.9	782.57	9	9	9	1.1112	0.0175278	0.00866504	-6.85058	down
LIPID-N-0100	C24H40O2	tetracosatetraenoic acid	FFA(24:4)	fatty acyls	FA	free fat acid	FFA	-	53242	53857	50030	9	9	9	1.11277	0.000512977	0.000171833	-12.5067	down
LIPID-N-0810	C41H74NO7P	phosphatidyl ethanolamine_PE(O-20:5_16:0)	PE(O-20:5_16:0)	glycerophospholipids	GP	phosphatidyl ethanolamine(ether bond)	PE-O	-	16724	11570	16662	9	9	9	1.11207	0.0127547	0.000600587	-10.7013	down
LIPID-N-0590	C45H80NO10P	phosphatidylserine_PS(19:0_20:4)	PS(19:0_20:4)	glycerophospholipids	GP	phosphatidylserine	PS	-	43856	53088	43607	9	9	9	1.11266	0.00440635	0.000192101	-12.3458	down
LIPID-N-0364	C37H68NO8P	phosphatidyl ethanolamine_PE(14:0_18:3)	PE(14:0_18:3)	glycerophospholipids	GP	phosphatidyl ethanolamine	PE	-	1486.5	1842.2	743.92	9	9	9	1.10665	0.0530233	0.00662964	-7.23685	down
LIPID-N-0016	C26H45NO6S	taurochenodeoxycholic acid	Taurochenodeoxycholic acid	cholesterol ester	ST	bile acids	BA	516-35-8	48238	20089	23253	9	9	9	1.11046	0.0755796	0.000294824	-11.7279	down
LIPID-N-0799	C47H88NO7P	phosphatidyl ethanolamine_PE(O-22:1_20:3)	PE(O-22:1_20:3)	glycerophospholipids	GP	phosphatidyl ethanolamine(ether bond)	PE-O	-	7066.5	6339.9	7126.6	9	9	9	1.11265	0.00136517	0.00131496	-9.57077	down
LIPID-N-0615	C19H39O7P	lysophosphatidic acid_LPA(0:0/16:0)	LPA(0:0/16:0)	glycerophospholipids	GP	lysophosphatidic acid	LPA	-	5389.7	4591.3	2519.8	1028.7	1741.2	3677.1	0.731055	0.158746	0.515727	-0.955321	insig
LIPID-N-0294	C46H82NO8P	phosphatidylcholine_PC(18:2_20:3)	PC(18:2_20:3)	glycerophospholipids	GP	phosphatidylcholine	PC	-	12423	9162.7	5419.2	9	9	9	1.11042	0.0470823	0.000999819	-9.96605	down
LIPID-N-0830	C49H90NO7P	phosphatidyl ethanolamine_PE(O-22:0_22:5)	PE(O-22:0_22:5)	glycerophospholipids	GP	phosphatidyl ethanolamine(ether bond)	PE-O	-	1380.2	600.58	691.8	9	9	9	1.10601	0.0698128	0.0101026	-6.62913	down
LIPID-N-0611	C36H68NO6P	1phosphoric acidceramide_CerP(d18:1/18:2)	CerP(d18:1/18:2)	sphingolipid	SP	1phosphoric acidceramide	CerP	-	9934.5	4675.1	7122.8	9	9	9	1.11041	0.0413866	0.00124238	-9.65267	down
LIPID-N-0972	C47H80NO8P	N-acyl-lysophosphatidyl ethanolamine_LNAPE22:5/N-20:2)	LNAPE(22:5/N-20:2)	glycerophospholipids	GP	N-acyl-lysophosphatidyl ethanolamine	LNAPE	-	9	9	5432.1	2697.4	9	5340	0.349811	0.734356	1.47638	0.562061	insig
LIPID-N-0466	C46H75O10P	phosphatidylglycerol_PG(18:2_22:6)	PG(18:2_22:6)	glycerophospholipids	GP	phosphatidylglycerol	PG	-	1679.4	9	718.38	9	9	9	0.781393	0.242905	0.0112183	-6.478	insig
LIPID-N-0091	C20H36O2	eicosandienoic acid	FFA(20:2)	fatty acyls	FA	free fat acid	FFA	-	9	9	9	90143	9	50028	0.791436	0.215025	5191.85	12.342	insig
LIPID-N-0838	C43H76NO7P	phosphatidyl ethanolamine_PE(O-18:1_20:5)	PE(O-18:1_20:5)	glycerophospholipids	GP	phosphatidyl ethanolamine(ether bond)	PE-O	-	17050	963.6	9	9	9	9	0.760717	0.391262	0.00149812	-9.38263	insig
LIPID-N-0802	C47H88NO7P	phosphatidyl ethanolamine_PE(O-18:0_24:4)	PE(O-18:0_24:4)	glycerophospholipids	GP	phosphatidyl ethanolamine(ether bond)	PE-O	-	1477.4	1120.7	9	9	9	9	0.790898	0.191196	0.0103563	-6.59334	insig
LIPID-N-0690	C39H69O8P	phosphatidic acid_PA(16:0_20:4)	PA(16:0_20:4)	glycerophospholipids	GP	phosphatidic acid	PA	-	9	11435	21643	9	9	9	0.782549	0.219847	0.00081603	-10.2591	insig
LIPID-N-0404	C47H84NO8P	phosphatidyl ethanolamine_PE(18:0_24:5)	PE(18:0_24:5)	glycerophospholipids	GP	phosphatidyl ethanolamine	PE	-	2846.6	1514.8	1985.7	9	9	9	1.11035	0.0325902	0.00425391	-7.87699	down
LIPID-N-0188	C26H52NO9P	lysophosphatidylserine_LPS(20:0/0:0)	LPS(20:0/0:0)	glycerophospholipids	GP	lysophosphatidylserine	LPS	-	687.93	9	9	9	9	9	0.501376	0.42265	0.0382474	-4.70849	insig
LIPID-N-0172	C26H45O9P	lysophosphatidylglycerol_LPG(20:4/0:0)	LPG(20:4/0:0)	glycerophospholipids	GP	lysophosphatidylglycerol	LPG	-	9	9	9	9	9	949.4	0.496276	0.42265	35.8296	5.16308	insig
LIPID-N-0080	C14H26O2	myristic acid	FFA(14:1)	fatty acyls	FA	free fat acid	FFA	-	119070	9	9	9	9	9	0.501376	0.42265	0.000226723	-12.1068	insig
LIPID-N-0181	C29H49O12P	lysophosphatidylinositol_LPI(20:4/0:0)	LPI(20:4/0:0)	glycerophospholipids	GP	lysophosphatidylinositol	LPI	-	1346.3	9	9	9	9	9	0.501376	0.42265	0.0197904	-5.65906	insig
