# Supplementary material for: ECM stiffness affects cargo sorting into MSC-EVs to regulate their secretion and uptake behaviors
Source: J Nanobiotechnology. 2024 Mar 21;22:124. doi: 10.1186/s12951-024-02411-w (PMC10956366; doi:10.1186/s12951-024-02411-w)
Supplement: Supplementary file 5 — Additional file 5. Identification and quantitative information of proteomics in MSCs cultured on stiff and soft substrates. [file 12951_2024_2411_MOESM5_ESM.xlsx]

## Sheet: Protein_quant
Protein accession	Protein description	Gene name	MW [kDa]	Coverage [%]	Peptides	PSMs	Unique peptides	Stiff-cell-1	Stiff-cell-2	Stiff-cell-3	Soft-cell-1	Soft-cell-2	Soft-cell-3	Soft-cell/Stiff-cell Ratio	Soft-cell/Stiff-cell P value
A0A0A0MRZ8	Immunoglobulin kappa variable 3D-11 OS=Homo sapiens OX=9606 GN=IGKV3D-11 PE=3 SV=6	IGKV3D-11	12.625	7.8	1	1	1
A0A0B4J2F0	Protein PIGBOS1 OS=Homo sapiens OX=9606 GN=PIGBOS1 PE=3 SV=1	PIGBOS1	6.3133	18.5	1	1	1	1.041	0.999	1.027	0.976	0.944	1.031	0.962	0.2411
A0A0C4DH31	Immunoglobulin heavy variable 1-18 OS=Homo sapiens OX=9606 GN=IGHV1-18 PE=3 SV=1	IGHV1-18	12.82	9.4	1	1	1	0.438	0.338	0.428	1.143	1.006	2.455	3.824	0.012115
A0A0C4DH34	Immunoglobulin heavy variable 4-28 OS=Homo sapiens OX=9606 GN=IGHV4-28 PE=3 SV=1	IGHV4-28	13.124	7.7	1	1	1	0.701	0.763	1.38	0.783	0.798	1.553	1.102	0.78326
A0AV02	Solute carrier family 12 member 8 OS=Homo sapiens OX=9606 GN=SLC12A8 PE=2 SV=4	SLC12A8	78.238	1.5	1	1	1
A0AVF1	Intraflagellar transport protein 56 OS=Homo sapiens OX=9606 GN=TTC26 PE=2 SV=1	TTC26	64.177	2.2	1	1	1
A0AVT1	Ubiquitin-like modifier-activating enzyme 6 OS=Homo sapiens OX=9606 GN=UBA6 PE=1 SV=1	UBA6	117.97	24	22	33	22	0.985	1.074	0.989	1.005	0.979	0.969	0.969	0.363
A0FGR8	Extended synaptotagmin-2 OS=Homo sapiens OX=9606 GN=ESYT2 PE=1 SV=1	ESYT2	102.36	12.2	9	13	9	0.972	1	1.062	0.966	1.014	0.961	0.969	0.38032
A0JNW5	UHRF1-binding protein 1-like OS=Homo sapiens OX=9606 GN=UHRF1BP1L PE=1 SV=2	UHRF1BP1L	164.2	1.9	2	2	2	0.967	1.016	0.945	1.002	0.88	1.19	1.049	0.6738
A0PJW6	Transmembrane protein 223 OS=Homo sapiens OX=9606 GN=TMEM223 PE=1 SV=1	TMEM223	22.049	9.4	2	2	2	0.969	1.147	1.441	0.792	0.887	0.827	0.705	0.047559
A0PJZ3	Glucoside xylosyltransferase 2 OS=Homo sapiens OX=9606 GN=GXYLT2 PE=2 SV=2	GXYLT2	51.055	4.1	2	2	1
A0PK00	Transmembrane protein 120B OS=Homo sapiens OX=9606 GN=TMEM120B PE=1 SV=1	TMEM120B	40.245	5	1	1	1	0.978	1.107	1.053	1.001	0.915	0.974	0.921	0.141723
A1A4S6	Rho GTPase-activating protein 10 OS=Homo sapiens OX=9606 GN=ARHGAP10 PE=1 SV=1	ARHGAP10	89.374	4.8	4	4	4
A1L0T0	Acetolactate synthase-like protein OS=Homo sapiens OX=9606 GN=ILVBL PE=1 SV=2	ILVBL	67.867	15.7	8	13	8	0.99	1.02	0.999	1.033	0.945	1.026	0.998	0.94008
A1L157	Tetraspanin-11 OS=Homo sapiens OX=9606 GN=TSPAN11 PE=2 SV=2	TSPAN11	28.245	3.2	1	1	1	1.01	1.102	1.103	0.901	0.915	0.993	0.874	0.032384
A1L188	NADH dehydrogenase [ubiquinone] 1 alpha subcomplex assembly factor 8 OS=Homo sapiens OX=9606 GN=NDUFAF8 PE=1 SV=1	NDUFAF8	7.7558	14.9	1	1	1	1.267	1.571	1.786	0.483	0.412	0.618	0.327	0.00192238
A1X283	SH3 and PX domain-containing protein 2B OS=Homo sapiens OX=9606 GN=SH3PXD2B PE=1 SV=3	SH3PXD2B	101.58	10	8	12	7	0.87	0.859	0.894	1.109	1.049	1.187	1.275	0.0030029
A2A3N6	Putative PIP5K1A and PSMD4-like protein OS=Homo sapiens OX=9606 GN=PIPSL PE=5 SV=1	PIPSL	95.047	5.8	5	12	0
A2NJV5	Immunoglobulin kappa variable 2-29 OS=Homo sapiens OX=9606 GN=IGKV2-29 PE=3 SV=2	IGKV2-29	13.085	10.8	1	2	1	0.75	0.694	1.277	0.777	0.873	1.59	1.191	0.61134
A2RRP1	Neuroblastoma-amplified sequence OS=Homo sapiens OX=9606 GN=NBAS PE=1 SV=2	NBAS	268.57	9.4	20	26	20	0.969	0.98	1.039	1.049	1.011	1.007	1.026	0.3545
A2RTX5	Threonine--tRNA ligase 2, cytoplasmic OS=Homo sapiens OX=9606 GN=TARSL2 PE=1 SV=1	TARSL2	92.644	2.1	2	3	1	1.178	1.05	0.932	1.018	0.862	0.986	0.907	0.32182
A3KMH1	von Willebrand factor A domain-containing protein 8 OS=Homo sapiens OX=9606 GN=VWA8 PE=1 SV=2	VWA8	214.82	8.5	15	15	15	0.996	1.087	1.035	0.93	0.938	0.969	0.91	0.029138
A3QJZ7	PRAME family member 27 OS=Homo sapiens OX=9606 GN=PRAMEF27 PE=3 SV=2	PRAMEF27	55.206	1.5	1	2	1	0.876	0.87	0.744	1.256	1.271	0.973	1.406	0.03028
A4D1E9	GTP-binding protein 10 OS=Homo sapiens OX=9606 GN=GTPBP10 PE=1 SV=1	GTPBP10	42.932	3.9	2	6	2	1.049	1.225	1.177	0.958	0.801	0.851	0.756	0.0162755
A4D1P6	WD repeat-containing protein 91 OS=Homo sapiens OX=9606 GN=WDR91 PE=1 SV=2	WDR91	83.343	2.1	2	3	2
A5D8V6	Vacuolar protein sorting-associated protein 37C OS=Homo sapiens OX=9606 GN=VPS37C PE=1 SV=2	VPS37C	38.658	3.4	1	1	1
A5PLL7	Transmembrane protein 189 OS=Homo sapiens OX=9606 GN=TMEM189 PE=1 SV=3	TMEM189	31.135	9.6	2	2	2	0.925	0.869	0.964	0.919	1.389	0.919	1.17	0.38226
A5PLN9	Trafficking protein particle complex subunit 13 OS=Homo sapiens OX=9606 GN=TRAPPC13 PE=1 SV=2	TRAPPC13	46.523	3.8	2	3	2	0.979	1.083	0.9	1.045	0.938	1.062	1.028	0.6839
A5YKK6	CCR4-NOT transcription complex subunit 1 OS=Homo sapiens OX=9606 GN=CNOT1 PE=1 SV=2	CNOT1	266.94	11.6	26	33	26	1	1.026	0.998	0.97	0.979	1.022	0.982	0.38644
A6NDG6	Glycerol-3-phosphate phosphatase OS=Homo sapiens OX=9606 GN=PGP PE=1 SV=1	PGP	34.006	15.3	4	4	4	1.001	1.012	0.964	1.028	1.086	0.923	1.02	0.73822
A6NDR6	Putative homeobox protein Meis3-like 1 OS=Homo sapiens OX=9606 GN=MEIS3P1 PE=5 SV=2	MEIS3P1	30.204	2.9	1	1	1	0.773	0.742	0.691	1.138	1.21	1.381	1.69	0.00136112
A6NDU8	UPF0600 protein C5orf51 OS=Homo sapiens OX=9606 GN=C5orf51 PE=1 SV=1	C5orf51	33.62	11.6	3	6	3	1.092	1.074	0.957	1.031	0.988	0.941	0.948	0.34502
A6NHL2	Tubulin alpha chain-like 3 OS=Homo sapiens OX=9606 GN=TUBAL3 PE=1 SV=2	TUBAL3	49.908	9.4	4	25	1	0.775	0.617	0.611	1.458	1.296	1.212	1.98	0.00191849
A6NHQ2	rRNA/tRNA 2'-O-methyltransferase fibrillarin-like protein 1 OS=Homo sapiens OX=9606 GN=FBLL1 PE=3 SV=2	FBLL1	34.803	11.1	3	6	1	0.917	0.832	0.771	1.159	1.128	1.169	1.371	0.00344
A6NHR9	Structural maintenance of chromosomes flexible hinge domain-containing protein 1 OS=Homo sapiens OX=9606 GN=SMCHD1 PE=1 SV=2	SMCHD1	226.37	7.6	14	18	14	1.035	1.031	1.075	0.986	0.995	0.971	0.94	0.0148954
A8MT19	Putative rhophilin-2-like protein RHPN2P1 OS=Homo sapiens OX=9606 GN=RHPN2P1 PE=5 SV=2	RHPN2P1	65.944	1.2	1	3	1	1.082	1.021	1.031	0.977	0.984	0.93	0.922	0.032961
A9UHW6	MIF4G domain-containing protein OS=Homo sapiens OX=9606 GN=MIF4GD PE=1 SV=1	MIF4GD	25.423	5.9	2	2	2	1.006	1.084	0.978	0.922	1.022	0.997	0.959	0.38756
B1AK53	Espin OS=Homo sapiens OX=9606 GN=ESPN PE=1 SV=1	ESPN	91.732	1.3	1	1	1	1.216	1.632	1.672	0.593	0.481	0.544	0.358	0.00101737
B2RUZ4	Small integral membrane protein 1 OS=Homo sapiens OX=9606 GN=SMIM1 PE=1 SV=1	SMIM1	8.749	20.5	1	2	1	0.959	1.037	1.009	1.073	0.861	1.082	1.004	0.9878
C4AMC7	Putative WAS protein family homolog 3 OS=Homo sapiens OX=9606 GN=WASH3P PE=1 SV=2	WASH3P	49.994	11.9	4	5	4	0.986	0.893	0.673	1.172	1.144	1.06	1.323	0.069419
E9PRG8	Uncharacterized protein C11orf98 OS=Homo sapiens OX=9606 GN=C11orf98 PE=4 SV=2	C11orf98	14.234	10.6	1	1	1
L0R6Q1	SLC35A4 upstream open reading frame protein OS=Homo sapiens OX=9606 GN=SLC35A4 PE=3 SV=1	SLC35A4	11.133	44.7	4	5	4	1.163	1.203	1.191	0.81	0.846	0.838	0.701	2.4041e-05
O00115	Deoxyribonuclease-2-alpha OS=Homo sapiens OX=9606 GN=DNASE2 PE=1 SV=2	DNASE2	39.58	15	5	9	5	1.002	1.132	1.204	0.878	0.893	0.931	0.809	0.021159
O00116	Alkyldihydroxyacetonephosphate synthase, peroxisomal OS=Homo sapiens OX=9606 GN=AGPS PE=1 SV=1	AGPS	72.911	29.6	15	27	15	1.022	0.985	0.979	1.013	1.032	0.964	1.008	0.77534
O00139	Kinesin-like protein KIF2A OS=Homo sapiens OX=9606 GN=KIF2A PE=1 SV=3	KIF2A	79.954	13.7	11	14	11	0.895	0.954	0.851	1.092	1.114	1.08	1.217	0.0045041
O00142	Thymidine kinase 2, mitochondrial OS=Homo sapiens OX=9606 GN=TK2 PE=1 SV=4	TK2	31.004	3.4	1	2	1	0.852	0.751	0.678	1.177	1.178	1.312	1.608	0.0031567
O00148	ATP-dependent RNA helicase DDX39A OS=Homo sapiens OX=9606 GN=DDX39A PE=1 SV=2	DDX39A	49.129	28.6	15	23	4	0.966	1.066	1.032	1.078	0.935	1.044	0.998	0.95258
O00151	PDZ and LIM domain protein 1 OS=Homo sapiens OX=9606 GN=PDLIM1 PE=1 SV=4	PDLIM1	36.071	45	13	27	13	0.742	0.643	0.62	1.285	1.26	1.34	1.938	0.00032315
O00154	Cytosolic acyl coenzyme A thioester hydrolase OS=Homo sapiens OX=9606 GN=ACOT7 PE=1 SV=3	ACOT7	41.796	33.9	10	18	10	0.887	0.834	0.876	1.181	1.113	1.093	1.304	0.00090117
O00159	Unconventional myosin-Ic OS=Homo sapiens OX=9606 GN=MYO1C PE=1 SV=4	MYO1C	121.68	38	36	71	35	0.988	0.912	0.943	1.068	1.048	1.014	1.101	0.025343
O00160	Unconventional myosin-If OS=Homo sapiens OX=9606 GN=MYO1F PE=1 SV=3	MYO1F	124.84	4	4	5	1	0.523	0.392	0.333	1.491	1.551	1.584	3.707	0.0099164
O00161	Synaptosomal-associated protein 23 OS=Homo sapiens OX=9606 GN=SNAP23 PE=1 SV=1	SNAP23	23.354	37.4	6	10	6	1.143	1.206	1.208	0.845	0.864	0.786	0.701	0.00046339
O00165	HCLS1-associated protein X-1 OS=Homo sapiens OX=9606 GN=HAX1 PE=1 SV=2	HAX1	31.62	4.3	1	1	1
O00170	AH receptor-interacting protein OS=Homo sapiens OX=9606 GN=AIP PE=1 SV=2	AIP	37.636	30.3	8	11	8	0.873	0.891	0.9	1.035	1.1	1.115	1.22	0.00128081
O00178	GTP-binding protein 1 OS=Homo sapiens OX=9606 GN=GTPBP1 PE=1 SV=3	GTPBP1	72.453	9	5	7	5	1.004	1.096	1.071	1.002	0.969	0.934	0.916	0.058001
O00186	Syntaxin-binding protein 3 OS=Homo sapiens OX=9606 GN=STXBP3 PE=1 SV=2	STXBP3	67.764	8.6	5	6	5	0.912	1.015	0.844	1.053	1.045	1.093	1.152	0.059883
O00192	Armadillo repeat protein deleted in velo-cardio-facial syndrome OS=Homo sapiens OX=9606 GN=ARVCF PE=1 SV=1	ARVCF	104.64	2.1	2	2	2	1.193	1.436	1.221	0.647	0.836	0.727	0.574	0.0041028
O00193	Small acidic protein OS=Homo sapiens OX=9606 GN=SMAP PE=1 SV=1	SMAP	20.332	3.8	1	1	1
O00194	Ras-related protein Rab-27B OS=Homo sapiens OX=9606 GN=RAB27B PE=1 SV=4	RAB27B	24.608	10.1	2	5	2	1.004	1.035	0.913	1.07	0.963	0.993	1.025	0.63466
O00203	AP-3 complex subunit beta-1 OS=Homo sapiens OX=9606 GN=AP3B1 PE=1 SV=3	AP3B1	121.32	25	27	43	27	0.938	0.839	0.777	1.151	1.107	1.124	1.324	0.007078
O00214	Galectin-8 OS=Homo sapiens OX=9606 GN=LGALS8 PE=1 SV=4	LGALS8	35.808	12.9	4	5	4	1.148	1.229	1.131	0.86	0.862	0.82	0.725	0.00044327
O00217	NADH dehydrogenase [ubiquinone] iron-sulfur protein 8, mitochondrial OS=Homo sapiens OX=9606 GN=NDUFS8 PE=1 SV=1	NDUFS8	23.705	21.4	4	8	4	1.084	1.052	1.107	0.946	0.918	0.912	0.856	0.00112002
O00231	26S proteasome non-ATPase regulatory subunit 11 OS=Homo sapiens OX=9606 GN=PSMD11 PE=1 SV=3	PSMD11	47.463	40.3	14	32	14	0.99	0.988	0.925	1.044	1.006	1.061	1.072	0.063797
O00232	26S proteasome non-ATPase regulatory subunit 12 OS=Homo sapiens OX=9606 GN=PSMD12 PE=1 SV=3	PSMD12	52.904	45.2	21	50	21	1.017	0.951	0.986	1.033	1.035	1.059	1.059	0.052484
O00233	26S proteasome non-ATPase regulatory subunit 9 OS=Homo sapiens OX=9606 GN=PSMD9 PE=1 SV=3	PSMD9	24.682	34.5	8	9	8	0.854	1.15	1.259	0.898	0.926	0.95	0.85	0.33428
O00244	Copper transport protein ATOX1 OS=Homo sapiens OX=9606 GN=ATOX1 PE=1 SV=1	ATOX1	7.4016	51.5	4	11	4	1.117	1.139	1.115	0.907	0.91	0.847	0.79	0.00063819
O00264	Membrane-associated progesterone receptor component 1 OS=Homo sapiens OX=9606 GN=PGRMC1 PE=1 SV=3	PGRMC1	21.671	17.9	6	12	5	0.765	0.675	0.843	1.263	1.24	1.177	1.612	0.0020763
O00267	Transcription elongation factor SPT5 OS=Homo sapiens OX=9606 GN=SUPT5H PE=1 SV=1	SUPT5H	121	7.9	8	9	8	1.015	1.048	1.01	0.984	0.948	0.98	0.948	0.03122
O00273	DNA fragmentation factor subunit alpha OS=Homo sapiens OX=9606 GN=DFFA PE=1 SV=1	DFFA	36.521	13.6	4	5	4	0.972	1.104	0.975	1.019	0.972	1.053	0.998	0.98354
O00291	Huntingtin-interacting protein 1 OS=Homo sapiens OX=9606 GN=HIP1 PE=1 SV=5	HIP1	116.22	5.7	6	7	6	0.967	0.866	0.886	1.121	1.061	1.095	1.205	0.0072782
O00299	Chloride intracellular channel protein 1 OS=Homo sapiens OX=9606 GN=CLIC1 PE=1 SV=4	CLIC1	26.922	50.2	10	43	10	1.133	1.12	1.019	0.959	0.925	0.884	0.846	0.0153033
O00303	Eukaryotic translation initiation factor 3 subunit F OS=Homo sapiens OX=9606 GN=EIF3F PE=1 SV=1	EIF3F	37.563	29.7	10	17	10	0.999	0.935	0.947	1.062	1.042	1.036	1.09	0.0161553
O00330	Pyruvate dehydrogenase protein X component, mitochondrial OS=Homo sapiens OX=9606 GN=PDHX PE=1 SV=3	PDHX	54.122	11.2	5	8	5	1.114	1.188	1.023	0.897	0.925	0.885	0.814	0.0107588
O00391	Sulfhydryl oxidase 1 OS=Homo sapiens OX=9606 GN=QSOX1 PE=1 SV=3	QSOX1	82.577	11	7	8	7	0.958	1.032	1.05	0.958	0.996	1.032	0.982	0.64514
O00399	Dynactin subunit 6 OS=Homo sapiens OX=9606 GN=DCTN6 PE=1 SV=1	DCTN6	20.747	11.6	2	2	2
O00400	Acetyl-coenzyme A transporter 1 OS=Homo sapiens OX=9606 GN=SLC33A1 PE=1 SV=1	SLC33A1	60.908	14.2	7	10	7	1.067	1.154	1.199	0.894	0.879	0.859	0.77	0.00197565
O00401	Neural Wiskott-Aldrich syndrome protein OS=Homo sapiens OX=9606 GN=WASL PE=1 SV=2	WASL	54.826	11.7	4	5	4	1.075	1.166	1.063	0.928	0.914	0.89	0.827	0.0038982
O00410	Importin-5 OS=Homo sapiens OX=9606 GN=IPO5 PE=1 SV=4	IPO5	123.63	35.9	32	86	30	1.104	1.143	1.056	0.929	0.928	0.88	0.829	0.0029585
O00418	Eukaryotic elongation factor 2 kinase OS=Homo sapiens OX=9606 GN=EEF2K PE=1 SV=2	EEF2K	82.143	1.7	1	1	1
O00422	Histone deacetylase complex subunit SAP18 OS=Homo sapiens OX=9606 GN=SAP18 PE=1 SV=1	SAP18	17.561	19	3	5	3	0.672	0.686	0.716	1.291	1.253	1.316	1.861	1.60881e-05
O00423	Echinoderm microtubule-associated protein-like 1 OS=Homo sapiens OX=9606 GN=EML1 PE=1 SV=3	EML1	89.86	2.8	2	2	2	1.039	1.166	0.952	0.989	0.938	0.939	0.908	0.20146
O00425	Insulin-like growth factor 2 mRNA-binding protein 3 OS=Homo sapiens OX=9606 GN=IGF2BP3 PE=1 SV=2	IGF2BP3	63.704	31.8	17	32	14	1.037	0.988	0.879	1.054	1.073	1.003	1.078	0.2207
O00429	Dynamin-1-like protein OS=Homo sapiens OX=9606 GN=DNM1L PE=1 SV=2	DNM1L	81.876	45.7	29	40	29	1.064	0.986	0.941	1.059	0.998	0.986	1.017	0.69016
O00442	RNA 3'-terminal phosphate cyclase OS=Homo sapiens OX=9606 GN=RTCA PE=1 SV=1	RTCA	39.336	31.4	9	22	9	0.97	0.948	0.993	1.055	0.976	1.015	1.046	0.160401
O00443	Phosphatidylinositol 4-phosphate 3-kinase C2 domain-containing subunit alpha OS=Homo sapiens OX=9606 GN=PIK3C2A PE=1 SV=2	PIK3C2A	190.68	2.1	4	4	4	1.065	1.1	0.98	1.032	0.956	0.898	0.918	0.17796
O00461	Golgi integral membrane protein 4 OS=Homo sapiens OX=9606 GN=GOLIM4 PE=1 SV=1	GOLIM4	81.879	14.1	9	14	9	0.96	0.936	1.027	1.093	1.007	1.004	1.062	0.2007
O00462	Beta-mannosidase OS=Homo sapiens OX=9606 GN=MANBA PE=1 SV=3	MANBA	100.89	26.4	20	44	19	1.098	1.126	1.142	0.849	0.879	0.886	0.777	0.000135543
O00468	Agrin OS=Homo sapiens OX=9606 GN=AGRN PE=1 SV=6	AGRN	217.32	1.5	2	2	2	0.793	0.73	1.14	1.301	0.878	1.183	1.262	0.2574
O00469	Procollagen-lysine,2-oxoglutarate 5-dioxygenase 2 OS=Homo sapiens OX=9606 GN=PLOD2 PE=1 SV=2	PLOD2	84.685	33.6	23	69	23	0.964	0.912	0.942	1.071	1.055	1.048	1.126	0.0023377
O00471	Exocyst complex component 5 OS=Homo sapiens OX=9606 GN=EXOC5 PE=1 SV=1	EXOC5	81.852	29.5	20	28	19	1.021	1.068	1.089	0.95	0.944	0.96	0.898	0.0055555
O00478	Butyrophilin subfamily 3 member A3 OS=Homo sapiens OX=9606 GN=BTN3A3 PE=1 SV=1	BTN3A3	65.001	2.1	1	1	1	0.979	1.003	1.054	1.075	0.945	0.974	0.986	0.7536
O00483	Cytochrome c oxidase subunit NDUFA4 OS=Homo sapiens OX=9606 GN=NDUFA4 PE=1 SV=1	NDUFA4	9.3697	55.6	5	14	5	1.008	1.065	0.971	1.028	0.916	1.023	0.975	0.59998
O00487	26S proteasome non-ATPase regulatory subunit 14 OS=Homo sapiens OX=9606 GN=PSMD14 PE=1 SV=1	PSMD14	34.577	16.1	6	14	6	0.939	0.963	0.934	1.043	1.078	1.088	1.132	0.0014834
O00499	Myc box-dependent-interacting protein 1 OS=Homo sapiens OX=9606 GN=BIN1 PE=1 SV=1	BIN1	64.699	14.8	6	8	6	0.952	1.017	1.019	1.016	1.017	1.064	1.036	0.25292
O00505	Importin subunit alpha-4 OS=Homo sapiens OX=9606 GN=KPNA3 PE=1 SV=2	KPNA3	57.81	12.5	6	11	3	1.122	1.237	1.079	0.876	0.932	0.837	0.769	0.0069432
O00534	von Willebrand factor A domain-containing protein 5A OS=Homo sapiens OX=9606 GN=VWA5A PE=2 SV=2	VWA5A	86.488	2.8	2	2	2
O00541	Pescadillo homolog OS=Homo sapiens OX=9606 GN=PES1 PE=1 SV=1	PES1	68.002	10.7	6	8	6	0.97	0.922	0.991	1.043	1.048	0.986	1.067	0.087857
O00559	Receptor-binding cancer antigen expressed on SiSo cells OS=Homo sapiens OX=9606 GN=EBAG9 PE=1 SV=1	EBAG9	24.377	8.9	1	1	1
O00560	Syntenin-1 OS=Homo sapiens OX=9606 GN=SDCBP PE=1 SV=1	SDCBP	32.444	16.4	3	5	3	0.997	0.972	1.032	0.984	1.029	0.983	0.998	0.94804
O00567	Nucleolar protein 56 OS=Homo sapiens OX=9606 GN=NOP56 PE=1 SV=4	NOP56	66.049	24.6	13	23	13	1.007	0.888	0.835	1.078	1.081	1.112	1.198	0.030462
O00571	ATP-dependent RNA helicase DDX3X OS=Homo sapiens OX=9606 GN=DDX3X PE=1 SV=3	DDX3X	73.243	35.5	22	47	9	1.011	0.894	0.879	1.054	1.13	1.087	1.175	0.028358
O00584	Ribonuclease T2 OS=Homo sapiens OX=9606 GN=RNASET2 PE=1 SV=2	RNASET2	29.48	25.8	6	10	6	0.918	1.088	1.435	0.911	0.78	0.932	0.762	0.1435
O00622	CCN family member 1 OS=Homo sapiens OX=9606 GN=CCN1 PE=1 SV=1	CCN1	42.026	20.2	7	7	7	1.009	1.224	1.25	0.872	0.86	0.841	0.739	0.049498
O00623	Peroxisome assembly protein 12 OS=Homo sapiens OX=9606 GN=PEX12 PE=1 SV=1	PEX12	40.797	4.5	2	2	2
O00625	Pirin OS=Homo sapiens OX=9606 GN=PIR PE=1 SV=1	PIR	32.113	8.6	3	3	3	0.816	0.919	1.029	1.087	1.03	1.12	1.171	0.085744
O00629	Importin subunit alpha-3 OS=Homo sapiens OX=9606 GN=KPNA4 PE=1 SV=1	KPNA4	57.886	20.5	7	16	4	1.031	1.148	1.154	0.904	0.899	0.879	0.805	0.0045994
O00635	E3 ubiquitin-protein ligase TRIM38 OS=Homo sapiens OX=9606 GN=TRIM38 PE=1 SV=1	TRIM38	53.415	12.3	5	5	5	0.677	0.583	0.485	1.317	1.457	1.389	2.386	0.00095808
O00743	Serine/threonine-protein phosphatase 6 catalytic subunit OS=Homo sapiens OX=9606 GN=PPP6C PE=1 SV=1	PPP6C	35.144	34.4	10	13	10	1.047	1.091	1.018	0.938	0.968	0.975	0.913	0.0176606
O00748	Cocaine esterase OS=Homo sapiens OX=9606 GN=CES2 PE=1 SV=1	CES2	61.806	2.3	1	2	1	1.061	0.802	1.111	1	1.047	0.997	1.024	0.77896
O00754	Lysosomal alpha-mannosidase OS=Homo sapiens OX=9606 GN=MAN2B1 PE=1 SV=3	MAN2B1	113.74	25	22	35	22	0.96	0.948	0.953	1.015	0.98	1.075	1.073	0.124319
O00764	Pyridoxal kinase OS=Homo sapiens OX=9606 GN=PDXK PE=1 SV=1	PDXK	35.102	37.2	11	25	11	1.074	1.111	1.036	0.934	0.928	0.898	0.857	0.0028197
O00767	Acyl-CoA desaturase OS=Homo sapiens OX=9606 GN=SCD PE=1 SV=2	SCD	41.522	3.6	1	1	1	0.905	0.969	0.921	1.022	1.132	1.044	1.144	0.022783
O14494	Phospholipid phosphatase 1 OS=Homo sapiens OX=9606 GN=PLPP1 PE=1 SV=1	PLPP1	32.156	13.7	3	5	3	0.86	0.861	0.903	1.107	1.02	1.231	1.28	0.0126619
O14497	AT-rich interactive domain-containing protein 1A OS=Homo sapiens OX=9606 GN=ARID1A PE=1 SV=3	ARID1A	242.04	1.1	2	2	2	1.089	1.016	0.932	1.101	1.087	0.806	0.986	0.85146
O14530	Thioredoxin domain-containing protein 9 OS=Homo sapiens OX=9606 GN=TXNDC9 PE=1 SV=2	TXNDC9	26.534	8.8	2	2	2
O14545	TRAF-type zinc finger domain-containing protein 1 OS=Homo sapiens OX=9606 GN=TRAFD1 PE=1 SV=1	TRAFD1	64.84	1.5	1	1	1	0.697	0.77	0.677	1.308	1.082	1.416	1.775	0.0030428
O14548	Cytochrome c oxidase subunit 7A-related protein, mitochondrial OS=Homo sapiens OX=9606 GN=COX7A2L PE=1 SV=2	COX7A2L	12.615	26.3	3	3	3	0.958	0.866	0.955	1.087	1.084	1.052	1.16	0.0127225
O14558	Heat shock protein beta-6 OS=Homo sapiens OX=9606 GN=HSPB6 PE=1 SV=2	HSPB6	17.135	21.2	3	7	3	0.942	0.974	0.697	1.062	1.201	1.052	1.269	0.097477
O14561	Acyl carrier protein, mitochondrial OS=Homo sapiens OX=9606 GN=NDUFAB1 PE=1 SV=3	NDUFAB1	17.417	9.6	2	8	2	1.093	1.18	1.103	0.913	0.827	0.891	0.779	0.0028644
O14562	Ubiquitin domain-containing protein UBFD1 OS=Homo sapiens OX=9606 GN=UBFD1 PE=1 SV=2	UBFD1	33.382	9.4	2	3	2	0.927	0.922	0.869	1.139	1.084	1.057	1.207	0.0033815
O14579	Coatomer subunit epsilon OS=Homo sapiens OX=9606 GN=COPE PE=1 SV=3	COPE	34.482	27.9	6	12	6	0.956	0.881	0.938	1.037	1.075	1.08	1.15	0.0072417
O14617	AP-3 complex subunit delta-1 OS=Homo sapiens OX=9606 GN=AP3D1 PE=1 SV=1	AP3D1	130.16	27.8	27	42	27	1.02	1.098	1.041	0.956	0.951	0.994	0.918	0.030998
O14618	Copper chaperone for superoxide dismutase OS=Homo sapiens OX=9606 GN=CCS PE=1 SV=1	CCS	29.04	5.5	2	2	2	1.008	1.135	0.968	1.019	0.909	0.984	0.936	0.32928
O14647	Chromodomain-helicase-DNA-binding protein 2 OS=Homo sapiens OX=9606 GN=CHD2 PE=1 SV=2	CHD2	211.34	1.9	3	3	3
O14653	Golgi SNAP receptor complex member 2 OS=Homo sapiens OX=9606 GN=GOSR2 PE=1 SV=2	GOSR2	24.775	14.6	2	3	2	1.036	1.049	0.97	1.046	1.037	0.886	0.972	0.6299
O14656	Torsin-1A OS=Homo sapiens OX=9606 GN=TOR1A PE=1 SV=1	TOR1A	37.808	13.6	4	9	4	1.038	1.104	1.089	0.962	0.92	0.955	0.878	0.0050369
O14657	Torsin-1B OS=Homo sapiens OX=9606 GN=TOR1B PE=1 SV=2	TOR1B	37.978	11.3	4	5	4	1.004	1.093	1	1	0.961	0.965	0.945	0.150739
O14662	Syntaxin-16 OS=Homo sapiens OX=9606 GN=STX16 PE=1 SV=3	STX16	37.031	11.4	3	5	3	0.916	0.977	1.035	1.059	1.018	1.005	1.053	0.2476
O14672	Disintegrin and metalloproteinase domain-containing protein 10 OS=Homo sapiens OX=9606 GN=ADAM10 PE=1 SV=1	ADAM10	84.141	20.2	11	13	11	1.002	1.03	1.054	0.956	0.98	0.974	0.943	0.023422
O14713	Integrin beta-1-binding protein 1 OS=Homo sapiens OX=9606 GN=ITGB1BP1 PE=1 SV=1	ITGB1BP1	21.782	10	1	1	1	1.241	0.833	1.062	0.681	1.115	1.056	0.909	0.61874
O14727	Apoptotic protease-activating factor 1 OS=Homo sapiens OX=9606 GN=APAF1 PE=1 SV=2	APAF1	141.84	2.6	3	3	3
O14734	Acyl-coenzyme A thioesterase 8 OS=Homo sapiens OX=9606 GN=ACOT8 PE=1 SV=1	ACOT8	35.914	10.7	3	3	3	1.032	1.083	1.054	0.967	0.908	0.981	0.901	0.0192964
O14735	CDP-diacylglycerol--inositol 3-phosphatidyltransferase OS=Homo sapiens OX=9606 GN=CDIPT PE=1 SV=1	CDIPT	23.539	19.2	4	6	4	1.063	1.22	1.22	0.919	0.71	0.918	0.727	0.029204
O14737	Programmed cell death protein 5 OS=Homo sapiens OX=9606 GN=PDCD5 PE=1 SV=3	PDCD5	14.285	33.6	4	8	4	0.8	0.93	0.84	1.172	1.207	1.059	1.338	0.0080425
O14744	Protein arginine N-methyltransferase 5 OS=Homo sapiens OX=9606 GN=PRMT5 PE=1 SV=4	PRMT5	72.683	19.3	11	15	11	0.951	0.913	1.019	1.086	1.011	1.018	1.08	0.118703
O14745	Na(+)/H(+) exchange regulatory cofactor NHE-RF1 OS=Homo sapiens OX=9606 GN=SLC9A3R1 PE=1 SV=4	SLC9A3R1	38.868	19.3	6	9	6	1.033	1.085	1.143	0.941	0.964	0.883	0.855	0.0162583
O14763	Tumor necrosis factor receptor superfamily member 10B OS=Homo sapiens OX=9606 GN=TNFRSF10B PE=1 SV=2	TNFRSF10B	47.878	3.4	1	1	1	0.879	0.892	0.888	1.014	1.156	1.147	1.247	0.035817
O14773	Tripeptidyl-peptidase 1 OS=Homo sapiens OX=9606 GN=TPP1 PE=1 SV=2	TPP1	61.247	12.1	6	13	6	0.937	0.803	0.724	1.143	1.251	1.19	1.455	0.0087421
O14776	Transcription elongation regulator 1 OS=Homo sapiens OX=9606 GN=TCERG1 PE=1 SV=2	TCERG1	123.9	12.1	14	17	13	0.858	0.868	0.969	1.068	1.097	1.13	1.223	0.0085835
O14787	Transportin-2 OS=Homo sapiens OX=9606 GN=TNPO2 PE=1 SV=3	TNPO2	101.39	12.7	10	17	7	0.993	1.133	1.053	0.945	0.976	0.961	0.907	0.069503
O14791	Apolipoprotein L1 OS=Homo sapiens OX=9606 GN=APOL1 PE=1 SV=5	APOL1	43.974	5.8	3	4	3	1.062	1.046	0.924	0.957	0.897	1.116	0.98	0.78378
O14795	Protein unc-13 homolog B OS=Homo sapiens OX=9606 GN=UNC13B PE=1 SV=2	UNC13B	180.68	0.8	1	1	1	0.982	1.07	0.973	0.975	1.008	1.002	0.987	0.71572
O14817	Tetraspanin-4 OS=Homo sapiens OX=9606 GN=TSPAN4 PE=1 SV=1	TSPAN4	26.118	6.3	2	2	2	1.12	1.134	1.183	0.893	0.861	0.859	0.76	0.000195813
O14818	Proteasome subunit alpha type-7 OS=Homo sapiens OX=9606 GN=PSMA7 PE=1 SV=1	PSMA7	27.887	52.4	12	36	12	1.054	1.009	0.978	0.997	1.013	0.979	0.983	0.51814
O14828	Secretory carrier-associated membrane protein 3 OS=Homo sapiens OX=9606 GN=SCAMP3 PE=1 SV=3	SCAMP3	38.287	32.6	8	14	8	1.024	1.075	0.998	0.993	0.993	1.011	0.968	0.22518
O14841	5-oxoprolinase OS=Homo sapiens OX=9606 GN=OPLAH PE=1 SV=3	OPLAH	137.46	3.8	4	4	4	0.887	1.321	1.233	0.761	0.85	0.982	0.754	0.128657
O14874	[3-methyl-2-oxobutanoate dehydrogenase [lipoamide]] kinase, mitochondrial OS=Homo sapiens OX=9606 GN=BCKDK PE=1 SV=2	BCKDK	46.36	2.7	1	1	1
O14880	Microsomal glutathione S-transferase 3 OS=Homo sapiens OX=9606 GN=MGST3 PE=1 SV=1	MGST3	16.516	28.9	3	3	3	0.937	0.963	0.782	1.079	1.106	1.003	1.189	0.069697
O14907	Tax1-binding protein 3 OS=Homo sapiens OX=9606 GN=TAX1BP3 PE=1 SV=2	TAX1BP3	13.735	45.2	4	15	4	0.984	1.036	1.035	0.964	1.022	0.968	0.967	0.2549
O14908	PDZ domain-containing protein GIPC1 OS=Homo sapiens OX=9606 GN=GIPC1 PE=1 SV=2	GIPC1	36.049	28.8	6	8	6	1.025	1.024	0.957	0.954	1.018	0.962	0.976	0.47322
O14920	Inhibitor of nuclear factor kappa-B kinase subunit beta OS=Homo sapiens OX=9606 GN=IKBKB PE=1 SV=1	IKBKB	86.563	8.1	5	7	5	1.013	0.937	0.772	1.093	1.046	1.125	1.199	0.088021
O14925	Mitochondrial import inner membrane translocase subunit Tim23 OS=Homo sapiens OX=9606 GN=TIMM23 PE=1 SV=1	TIMM23	21.943	26.8	4	4	4	1.02	1.009	1.17	0.936	0.957	0.941	0.886	0.132079
O14933	Ubiquitin/ISG15-conjugating enzyme E2 L6 OS=Homo sapiens OX=9606 GN=UBE2L6 PE=1 SV=4	UBE2L6	17.769	15	2	2	2	0.817	0.828	1.001	1.241	1.044	1.08	1.272	0.0454
O14936	Peripheral plasma membrane protein CASK OS=Homo sapiens OX=9606 GN=CASK PE=1 SV=3	CASK	105.12	14.4	12	16	12	0.998	0.968	0.955	0.992	1.002	1.015	1.03	0.111045
O14949	Cytochrome b-c1 complex subunit 8 OS=Homo sapiens OX=9606 GN=UQCRQ PE=1 SV=4	UQCRQ	9.9062	12.2	2	6	2	1.107	1.126	1.168	0.893	0.854	0.817	0.754	0.00071988
O14957	Cytochrome b-c1 complex subunit 10 OS=Homo sapiens OX=9606 GN=UQCR11 PE=1 SV=1	UQCR11	6.5696	21.4	1	3	1	0.736	0.443	0.33	1.542	1.412	1.416	2.896	0.041775
O14964	Hepatocyte growth factor-regulated tyrosine kinase substrate OS=Homo sapiens OX=9606 GN=HGS PE=1 SV=1	HGS	86.191	12.2	10	16	10	0.917	0.757	0.829	1.196	1.184	1.146	1.409	0.0037014
O14972	Vacuolar protein sorting-associated protein 26C OS=Homo sapiens OX=9606 GN=VPS26C PE=1 SV=1	VPS26C	33.01	20.2	4	7	4	1.02	1.085	1.026	0.986	0.945	0.923	0.912	0.028364
O14974	Protein phosphatase 1 regulatory subunit 12A OS=Homo sapiens OX=9606 GN=PPP1R12A PE=1 SV=1	PPP1R12A	115.28	13.1	13	23	13	0.979	0.938	0.914	1.058	1.071	1.068	1.129	0.0039151
O14976	Cyclin-G-associated kinase OS=Homo sapiens OX=9606 GN=GAK PE=1 SV=2	GAK	143.19	6.4	8	8	8	0.84	1.051	0.887	1.033	1.123	1.057	1.157	0.106263
O14979	Heterogeneous nuclear ribonucleoprotein D-like OS=Homo sapiens OX=9606 GN=HNRNPDL PE=1 SV=3	HNRNPDL	46.437	22.4	10	20	9	0.869	0.789	0.785	1.248	1.2	1.16	1.477	0.00057621
O14980	Exportin-1 OS=Homo sapiens OX=9606 GN=XPO1 PE=1 SV=1	XPO1	123.38	25	24	48	24	1.058	1.066	1.007	0.991	0.963	0.935	0.923	0.030496
O14981	TATA-binding protein-associated factor 172 OS=Homo sapiens OX=9606 GN=BTAF1 PE=1 SV=2	BTAF1	206.89	0.7	1	2	1	1.016	0.955	1.052	1.072	0.937	0.996	0.994	0.89608
O15013	Rho guanine nucleotide exchange factor 10 OS=Homo sapiens OX=9606 GN=ARHGEF10 PE=1 SV=4	ARHGEF10	151.61	7.5	10	12	10	0.994	0.998	0.861	1.115	1.048	1.01	1.112	0.129021
O15027	Protein transport protein Sec16A OS=Homo sapiens OX=9606 GN=SEC16A PE=1 SV=4	SEC16A	251.89	7	16	21	16	0.923	1.027	0.974	0.999	0.975	1.037	1.03	0.44824
O15031	Plexin-B2 OS=Homo sapiens OX=9606 GN=PLXNB2 PE=1 SV=3	PLXNB2	205.12	15.8	25	30	25	1.052	1.037	1.011	0.97	0.985	0.973	0.945	0.0104438
O15037	Protein KHNYN OS=Homo sapiens OX=9606 GN=KHNYN PE=1 SV=3	KHNYN	74.533	3.4	2	2	2
O15040	Tectonin beta-propeller repeat-containing protein 2 OS=Homo sapiens OX=9606 GN=TECPR2 PE=1 SV=4	TECPR2	153.85	1.1	2	2	2
O15042	U2 snRNP-associated SURP motif-containing protein OS=Homo sapiens OX=9606 GN=U2SURP PE=1 SV=2	U2SURP	118.29	1.7	2	2	2	1.055	1.08	1.104	0.961	0.927	0.909	0.864	0.0021635
O15056	Synaptojanin-2 OS=Homo sapiens OX=9606 GN=SYNJ2 PE=1 SV=3	SYNJ2	165.54	2.8	4	5	4	0.755	0.758	0.789	1.136	1.183	1.329	1.585	0.00073613
O15061	Synemin OS=Homo sapiens OX=9606 GN=SYNM PE=1 SV=2	SYNM	172.77	5.9	9	10	9	0.997	0.872	0.98	0.989	1.082	1.016	1.084	0.178041
O15066	Kinesin-like protein KIF3B OS=Homo sapiens OX=9606 GN=KIF3B PE=1 SV=1	KIF3B	85.124	5.6	4	4	4	0.975	1.187	1.323	1.021	0.85	0.725	0.745	0.090195
O15067	Phosphoribosylformylglycinamidine synthase OS=Homo sapiens OX=9606 GN=PFAS PE=1 SV=4	PFAS	144.73	6.2	8	8	8	0.899	0.801	0.914	1.112	1.14	1.102	1.283	0.0042014
O15075	Serine/threonine-protein kinase DCLK1 OS=Homo sapiens OX=9606 GN=DCLK1 PE=1 SV=2	DCLK1	82.223	1.8	1	1	1
O15084	Serine/threonine-protein phosphatase 6 regulatory ankyrin repeat subunit A OS=Homo sapiens OX=9606 GN=ANKRD28 PE=1 SV=5	ANKRD28	112.96	1.5	1	1	1	0.871	1.113	1.072	0.934	0.947	1.073	0.967	0.7486
O15085	Rho guanine nucleotide exchange factor 11 OS=Homo sapiens OX=9606 GN=ARHGEF11 PE=1 SV=1	ARHGEF11	167.7	2.7	4	6	4	1.098	1.04	1.021	0.865	0.96	0.92	0.869	0.0194762
O15091	Mitochondrial ribonuclease P catalytic subunit OS=Homo sapiens OX=9606 GN=PRORP PE=1 SV=2	PRORP	67.315	9.3	5	6	5	1.044	0.99	0.847	1.047	0.965	1.105	1.082	0.33534
O15111	Inhibitor of nuclear factor kappa-B kinase subunit alpha OS=Homo sapiens OX=9606 GN=CHUK PE=1 SV=2	CHUK	84.639	9	6	6	6	0.95	1.029	0.966	1.016	1.044	1.054	1.057	0.10274
O15118	NPC intracellular cholesterol transporter 1 OS=Homo sapiens OX=9606 GN=NPC1 PE=1 SV=2	NPC1	142.17	10.3	11	14	11	1.035	1.078	1.084	0.927	0.951	0.969	0.891	0.0039635
O15121	Sphingolipid delta(4)-desaturase DES1 OS=Homo sapiens OX=9606 GN=DEGS1 PE=1 SV=1	DEGS1	37.866	2.2	1	2	1	1.269	0.951	1.076	0.666	0.95	1.086	0.82	0.27554
O15126	Secretory carrier-associated membrane protein 1 OS=Homo sapiens OX=9606 GN=SCAMP1 PE=1 SV=2	SCAMP1	37.92	16.3	4	5	4	1.007	1.135	1.041	0.956	0.992	0.94	0.907	0.069358
O15127	Secretory carrier-associated membrane protein 2 OS=Homo sapiens OX=9606 GN=SCAMP2 PE=1 SV=2	SCAMP2	36.648	12.2	3	6	3	0.958	0.98	0.934	1.004	1.044	0.943	1.041	0.28956
O15143	Actin-related protein 2/3 complex subunit 1B OS=Homo sapiens OX=9606 GN=ARPC1B PE=1 SV=3	ARPC1B	40.949	38.4	13	30	13	0.996	1.046	1.009	0.97	1.005	0.943	0.956	0.130404
O15144	Actin-related protein 2/3 complex subunit 2 OS=Homo sapiens OX=9606 GN=ARPC2 PE=1 SV=1	ARPC2	34.333	35	11	41	11	1.075	0.979	0.94	1.032	1.008	0.981	1.009	0.81884
O15145	Actin-related protein 2/3 complex subunit 3 OS=Homo sapiens OX=9606 GN=ARPC3 PE=1 SV=3	ARPC3	20.546	31.5	6	16	6	1.096	1.04	0.994	1.032	0.978	0.952	0.946	0.21044
O15155	BET1 homolog OS=Homo sapiens OX=9606 GN=BET1 PE=1 SV=1	BET1	13.289	24.6	2	4	2	1.017	1.029	1.003	0.96	1.01	1.015	0.979	0.32776
O15160	DNA-directed RNA polymerases I and III subunit RPAC1 OS=Homo sapiens OX=9606 GN=POLR1C PE=1 SV=1	POLR1C	39.249	9.5	3	4	3	0.891	0.908	0.926	1.034	1.109	1.107	1.193	0.0023563
O15162	Phospholipid scramblase 1 OS=Homo sapiens OX=9606 GN=PLSCR1 PE=1 SV=1	PLSCR1	35.049	7.2	2	2	2	0.971	0.979	0.913	0.989	1.086	1.056	1.094	0.065417
O15164	Transcription intermediary factor 1-alpha OS=Homo sapiens OX=9606 GN=TRIM24 PE=1 SV=3	TRIM24	116.83	1.7	2	2	2	0.854	1.112	0.971	1.038	1.012	1.023	1.046	0.57378
O15173	Membrane-associated progesterone receptor component 2 OS=Homo sapiens OX=9606 GN=PGRMC2 PE=1 SV=1	PGRMC2	23.818	40.8	8	16	7	0.829	0.957	1.176	1.009	1.02	0.962	1.01	0.85702
O15198	Mothers against decapentaplegic homolog 9 OS=Homo sapiens OX=9606 GN=SMAD9 PE=1 SV=1	SMAD9	52.493	4.5	2	3	0
O15212	Prefoldin subunit 6 OS=Homo sapiens OX=9606 GN=PFDN6 PE=1 SV=1	PFDN6	14.582	38.8	6	12	6	0.948	1.049	1.038	1.016	0.985	1.003	0.99	0.79372
O15213	WD repeat-containing protein 46 OS=Homo sapiens OX=9606 GN=WDR46 PE=1 SV=3	WDR46	68.07	2.3	1	1	1
O15226	NF-kappa-B-repressing factor OS=Homo sapiens OX=9606 GN=NKRF PE=1 SV=2	NKRF	77.672	2.2	1	1	1
O15228	Dihydroxyacetone phosphate acyltransferase OS=Homo sapiens OX=9606 GN=GNPAT PE=1 SV=1	GNPAT	77.187	17.4	11	15	11	0.979	0.987	1.029	0.947	0.982	0.998	0.977	0.35302
O15234	Protein CASC3 OS=Homo sapiens OX=9606 GN=CASC3 PE=1 SV=2	CASC3	76.277	1.3	1	1	1	0.945	0.896	0.894	1.009	1.121	1.117	1.187	0.0118752
O15235	28S ribosomal protein S12, mitochondrial OS=Homo sapiens OX=9606 GN=MRPS12 PE=1 SV=1	MRPS12	15.173	29.7	3	4	3	1.093	1.097	1.222	0.882	0.872	0.825	0.756	0.0026647
O15243	Leptin receptor gene-related protein OS=Homo sapiens OX=9606 GN=LEPROT PE=1 SV=1	LEPROT	14.254	9.9	1	2	1	1.044	1.187	1.153	1.008	0.836	0.831	0.79	0.032996
O15254	Peroxisomal acyl-coenzyme A oxidase 3 OS=Homo sapiens OX=9606 GN=ACOX3 PE=1 SV=2	ACOX3	77.628	5.7	3	4	3	1.074	1.033	1.089	0.986	0.944	0.908	0.888	0.0140396
O15258	Protein RER1 OS=Homo sapiens OX=9606 GN=RER1 PE=1 SV=1	RER1	22.958	22.4	4	10	4	1.021	1.271	1.158	0.917	0.779	0.888	0.749	0.023556
O15260	Surfeit locus protein 4 OS=Homo sapiens OX=9606 GN=SURF4 PE=1 SV=3	SURF4	30.394	33.1	8	25	8	1.048	1.038	1.005	0.989	0.918	0.965	0.929	0.043456
O15264	Mitogen-activated protein kinase 13 OS=Homo sapiens OX=9606 GN=MAPK13 PE=1 SV=1	MAPK13	42.089	4.4	1	1	1	0.893	1.101	0.96	1.063	0.96	1.036	1.036	0.61092
O15269	Serine palmitoyltransferase 1 OS=Homo sapiens OX=9606 GN=SPTLC1 PE=1 SV=1	SPTLC1	52.743	9.9	5	7	5	1.023	1.145	1.039	0.907	0.923	0.984	0.877	0.039182
O15270	Serine palmitoyltransferase 2 OS=Homo sapiens OX=9606 GN=SPTLC2 PE=1 SV=1	SPTLC2	62.924	15.5	8	8	8	1.012	1.085	1.055	1.01	0.969	0.937	0.925	0.058465
O15294	UDP-N-acetylglucosamine--peptide N-acetylglucosaminyltransferase 110 kDa subunit OS=Homo sapiens OX=9606 GN=OGT PE=1 SV=3	OGT	116.92	5.2	5	6	5	1.013	0.934	1.051	1.007	1.012	1	1.007	0.8372
O15305	Phosphomannomutase 2 OS=Homo sapiens OX=9606 GN=PMM2 PE=1 SV=1	PMM2	28.082	41.1	11	18	10	0.86	0.764	0.853	1.201	1.163	1.122	1.407	0.00133685
O15321	Transmembrane 9 superfamily member 1 OS=Homo sapiens OX=9606 GN=TM9SF1 PE=2 SV=2	TM9SF1	68.86	12.5	8	10	8	0.982	0.947	1.041	1.023	1.039	0.985	1.026	0.45774
O15327	Inositol polyphosphate 4-phosphatase type II OS=Homo sapiens OX=9606 GN=INPP4B PE=1 SV=4	INPP4B	104.74	1.4	1	1	1	1.028	1.137	1.07	0.931	0.96	0.904	0.864	0.0128777
O15344	E3 ubiquitin-protein ligase Midline-1 OS=Homo sapiens OX=9606 GN=MID1 PE=1 SV=1	MID1	75.25	1.6	1	1	1
O15347	High mobility group protein B3 OS=Homo sapiens OX=9606 GN=HMGB3 PE=1 SV=4	HMGB3	22.98	6.5	1	2	1	1.191	1.203	1.615	0.681	0.689	0.721	0.522	0.0032021
O15355	Protein phosphatase 1G OS=Homo sapiens OX=9606 GN=PPM1G PE=1 SV=1	PPM1G	59.271	12.3	6	10	6	1.068	1.146	0.953	1.008	0.948	0.987	0.929	0.27952
O15357	Phosphatidylinositol 3,4,5-trisphosphate 5-phosphatase 2 OS=Homo sapiens OX=9606 GN=INPPL1 PE=1 SV=2	INPPL1	138.6	9.4	13	15	13	1.027	1.065	0.971	0.962	0.99	0.979	0.957	0.197904
O15371	Eukaryotic translation initiation factor 3 subunit D OS=Homo sapiens OX=9606 GN=EIF3D PE=1 SV=1	EIF3D	63.972	31.9	12	25	12	0.762	0.744	0.845	1.22	1.204	1.158	1.524	0.00055703
O15372	Eukaryotic translation initiation factor 3 subunit H OS=Homo sapiens OX=9606 GN=EIF3H PE=1 SV=1	EIF3H	39.93	26.1	10	22	10	0.922	0.913	0.83	1.126	1.053	1.124	1.239	0.0058248
O15379	Histone deacetylase 3 OS=Homo sapiens OX=9606 GN=HDAC3 PE=1 SV=2	HDAC3	48.847	2.3	1	1	1	0.863	0.985	1.027	0.969	0.986	1.165	1.085	0.36178
O15382	Branched-chain-amino-acid aminotransferase, mitochondrial OS=Homo sapiens OX=9606 GN=BCAT2 PE=1 SV=2	BCAT2	44.287	28.3	9	13	9	1.058	1.077	1.011	0.924	0.991	0.962	0.914	0.031922
O15391	Transcription factor YY2 OS=Homo sapiens OX=9606 GN=YY2 PE=2 SV=1	YY2	41.347	2.4	1	1	1
O15394	Neural cell adhesion molecule 2 OS=Homo sapiens OX=9606 GN=NCAM2 PE=1 SV=2	NCAM2	93.045	12.7	10	11	10	0.954	1.046	1.051	0.979	0.976	1.038	0.981	0.64432
O15397	Importin-8 OS=Homo sapiens OX=9606 GN=IPO8 PE=1 SV=2	IPO8	119.94	2.9	3	4	2
O15400	Syntaxin-7 OS=Homo sapiens OX=9606 GN=STX7 PE=1 SV=4	STX7	29.815	17.6	4	4	4	1.04	1.013	1.132	0.925	0.961	0.957	0.893	0.034159
O15427	Monocarboxylate transporter 4 OS=Homo sapiens OX=9606 GN=SLC16A3 PE=1 SV=1	SLC16A3	49.469	14.4	7	16	7	1.143	1.232	1.245	0.842	0.788	0.817	0.676	0.00029553
O15431	High affinity copper uptake protein 1 OS=Homo sapiens OX=9606 GN=SLC31A1 PE=1 SV=1	SLC31A1	21.09	15.8	2	3	2	1.005	1.033	1.121	0.912	0.966	0.945	0.894	0.038743
O15438	Canalicular multispecific organic anion transporter 2 OS=Homo sapiens OX=9606 GN=ABCC3 PE=1 SV=3	ABCC3	169.34	2.9	4	4	3	1.008	1.053	1.146	0.913	0.982	0.928	0.88	0.044122
O15439	Multidrug resistance-associated protein 4 OS=Homo sapiens OX=9606 GN=ABCC4 PE=1 SV=3	ABCC4	149.52	11.6	14	18	13	1.022	1.095	1.085	0.915	0.935	0.954	0.876	0.0058982
O15455	Toll-like receptor 3 OS=Homo sapiens OX=9606 GN=TLR3 PE=1 SV=1	TLR3	103.83	1.1	1	2	1	0.897	1.028	1.057	1.115	0.981	0.952	1.022	0.76904
O15460	Prolyl 4-hydroxylase subunit alpha-2 OS=Homo sapiens OX=9606 GN=P4HA2 PE=1 SV=1	P4HA2	60.901	31	17	35	17	0.913	0.904	0.907	1.042	1.118	1.091	1.193	0.0136628
O15484	Calpain-5 OS=Homo sapiens OX=9606 GN=CAPN5 PE=1 SV=2	CAPN5	73.168	9.1	5	5	5	0.951	0.876	0.944	1.044	1.116	1.064	1.163	0.0099411
O15498	Synaptobrevin homolog YKT6 OS=Homo sapiens OX=9606 GN=YKT6 PE=1 SV=1	YKT6	22.417	30.8	6	15	6	1.112	1.158	1.02	0.885	0.946	0.881	0.824	0.0118834
O15511	Actin-related protein 2/3 complex subunit 5 OS=Homo sapiens OX=9606 GN=ARPC5 PE=1 SV=3	ARPC5	16.32	60.3	9	30	8	1.009	1.028	1.024	0.983	0.938	1.009	0.957	0.116216
O15514	DNA-directed RNA polymerase II subunit RPB4 OS=Homo sapiens OX=9606 GN=POLR2D PE=1 SV=1	POLR2D	16.311	10.6	1	1	1
O15523	ATP-dependent RNA helicase DDX3Y OS=Homo sapiens OX=9606 GN=DDX3Y PE=1 SV=2	DDX3Y	73.153	23.2	14	25	1	1.16	1.004	0.941	0.952	1.005	0.952	0.937	0.39268
O15525	Transcription factor MafG OS=Homo sapiens OX=9606 GN=MAFG PE=1 SV=1	MAFG	17.849	9.9	1	1	1
O15530	3-phosphoinositide-dependent protein kinase 1 OS=Homo sapiens OX=9606 GN=PDPK1 PE=1 SV=1	PDPK1	63.151	7.2	4	4	4
O15533	Tapasin OS=Homo sapiens OX=9606 GN=TAPBP PE=1 SV=1	TAPBP	47.625	7.4	3	8	3	0.898	0.883	0.951	1.087	1.031	1.087	1.173	0.0049961
O43143	Pre-mRNA-splicing factor ATP-dependent RNA helicase DHX15 OS=Homo sapiens OX=9606 GN=DHX15 PE=1 SV=2	DHX15	90.932	23.3	17	30	17	0.932	0.906	0.852	1.123	1.076	1.074	1.217	0.0028814
O43148	mRNA cap guanine-N7 methyltransferase OS=Homo sapiens OX=9606 GN=RNMT PE=1 SV=1	RNMT	54.843	5.7	3	3	3	0.999	0.929	0.986	0.952	1.082	1.05	1.058	0.2801
O43149	Zinc finger ZZ-type and EF-hand domain-containing protein 1 OS=Homo sapiens OX=9606 GN=ZZEF1 PE=1 SV=6	ZZEF1	331.07	1.2	3	3	3	1.011	1.037	1.062	0.946	0.983	0.981	0.936	0.024578
O43150	Arf-GAP with SH3 domain, ANK repeat and PH domain-containing protein 2 OS=Homo sapiens OX=9606 GN=ASAP2 PE=1 SV=3	ASAP2	111.65	7.9	9	10	7	1.094	1.035	0.991	0.95	0.969	0.978	0.929	0.069863
O43159	Ribosomal RNA-processing protein 8 OS=Homo sapiens OX=9606 GN=RRP8 PE=1 SV=2	RRP8	50.714	5	2	2	2
O43166	Signal-induced proliferation-associated 1-like protein 1 OS=Homo sapiens OX=9606 GN=SIPA1L1 PE=1 SV=4	SIPA1L1	200.03	2.3	4	6	4	1	1.094	1.018	0.965	0.954	0.989	0.934	0.084736
O43169	Cytochrome b5 type B OS=Homo sapiens OX=9606 GN=CYB5B PE=1 SV=3	CYB5B	16.694	24	3	3	3	0.897	0.795	0.489	1.303	1.341	1.126	1.729	0.040497
O43172	U4/U6 small nuclear ribonucleoprotein Prp4 OS=Homo sapiens OX=9606 GN=PRPF4 PE=1 SV=2	PRPF4	58.449	8	4	4	4	0.771	0.701	0.696	1.217	1.243	1.317	1.742	0.000162215
O43175	D-3-phosphoglycerate dehydrogenase OS=Homo sapiens OX=9606 GN=PHGDH PE=1 SV=4	PHGDH	56.65	45.6	20	70	20	0.974	1.015	1.044	0.974	1.024	1.033	0.999	0.9838
O43181	NADH dehydrogenase [ubiquinone] iron-sulfur protein 4, mitochondrial OS=Homo sapiens OX=9606 GN=NDUFS4 PE=1 SV=1	NDUFS4	20.108	20	3	6	3	0.812	0.737	0.797	1.15	1.272	1.237	1.56	0.00046085
O43184	Disintegrin and metalloproteinase domain-containing protein 12 OS=Homo sapiens OX=9606 GN=ADAM12 PE=1 SV=3	ADAM12	99.541	3.5	3	3	3	0.877	1.196	1.298	0.951	0.815	1.003	0.821	0.23768
O43189	PHD finger protein 1 OS=Homo sapiens OX=9606 GN=PHF1 PE=1 SV=3	PHF1	62.105	1.6	1	1	1	1.1	0.936	0.94	0.979	1.039	1.011	1.018	0.73548
O43237	Cytoplasmic dynein 1 light intermediate chain 2 OS=Homo sapiens OX=9606 GN=DYNC1LI2 PE=1 SV=1	DYNC1LI2	54.099	26.6	12	20	11	0.846	0.759	0.779	1.231	1.177	1.124	1.482	0.00071962
O43242	26S proteasome non-ATPase regulatory subunit 3 OS=Homo sapiens OX=9606 GN=PSMD3 PE=1 SV=2	PSMD3	60.977	37.5	20	41	20	0.956	1.008	0.987	1.035	0.999	0.975	1.02	0.44988
O43251	RNA binding protein fox-1 homolog 2 OS=Homo sapiens OX=9606 GN=RBFOX2 PE=1 SV=3	RBFOX2	41.373	8.5	3	3	3	0.912	0.888	1.02	1.035	1.04	1.106	1.128	0.062417
O43252	Bifunctional 3'-phosphoadenosine 5'-phosphosulfate synthase 1 OS=Homo sapiens OX=9606 GN=PAPSS1 PE=1 SV=2	PAPSS1	70.832	24.8	13	22	11	1.111	1.086	1.055	0.905	0.932	0.885	0.837	0.00109945
O43264	Centromere/kinetochore protein zw10 homolog OS=Homo sapiens OX=9606 GN=ZW10 PE=1 SV=3	ZW10	88.828	8.5	5	6	5	0.984	1.017	0.974	0.961	0.992	1.083	1.021	0.64068
O43290	U4/U6.U5 tri-snRNP-associated protein 1 OS=Homo sapiens OX=9606 GN=SART1 PE=1 SV=1	SART1	90.254	4.4	2	2	2	0.904	1.148	0.962	1.055	0.883	1.063	0.996	0.97828
O43292	Glycosylphosphatidylinositol anchor attachment 1 protein OS=Homo sapiens OX=9606 GN=GPAA1 PE=1 SV=3	GPAA1	67.622	12.1	7	9	7	0.964	1.001	1.119	0.942	0.886	0.93	0.894	0.08582
O43293	Death-associated protein kinase 3 OS=Homo sapiens OX=9606 GN=DAPK3 PE=1 SV=1	DAPK3	52.535	6.6	3	3	3	0.976	1.027	0.944	1.018	0.987	0.967	1.008	0.77378
O43294	Transforming growth factor beta-1-induced transcript 1 protein OS=Homo sapiens OX=9606 GN=TGFB1I1 PE=1 SV=2	TGFB1I1	49.814	26.2	10	15	10	0.886	1.062	0.859	1.183	1.045	1.181	1.214	0.064583
O43301	Heat shock 70 kDa protein 12A OS=Homo sapiens OX=9606 GN=HSPA12A PE=1 SV=2	HSPA12A	74.977	4.7	3	3	3	0.998	1.018	0.95	1.031	1.029	0.959	1.018	0.60626
O43310	CBP80/20-dependent translation initiation factor OS=Homo sapiens OX=9606 GN=CTIF PE=1 SV=1	CTIF	67.586	3	2	3	2	1.038	1.12	1.072	0.944	0.969	0.889	0.867	0.0134577
O43314	Inositol hexakisphosphate and diphosphoinositol-pentakisphosphate kinase 2 OS=Homo sapiens OX=9606 GN=PPIP5K2 PE=1 SV=3	PPIP5K2	140.41	2.9	4	5	4	0.89	0.859	0.813	1.113	1.2	1.146	1.35	0.00093573
O43318	Mitogen-activated protein kinase kinase kinase 7 OS=Homo sapiens OX=9606 GN=MAP3K7 PE=1 SV=1	MAP3K7	67.195	3.3	2	2	2	0.983	1.004	0.91	0.978	0.983	1.135	1.069	0.32004
O43324	Eukaryotic translation elongation factor 1 epsilon-1 OS=Homo sapiens OX=9606 GN=EEF1E1 PE=1 SV=1	EEF1E1	19.81	19.5	4	11	4	1.034	1.149	1.083	0.969	0.927	0.888	0.852	0.0157765
O43353	Receptor-interacting serine/threonine-protein kinase 2 OS=Homo sapiens OX=9606 GN=RIPK2 PE=1 SV=2	RIPK2	61.194	4.6	2	2	2	1.069	1.042	1.026	0.959	0.972	0.954	0.92	0.0031799
O43390	Heterogeneous nuclear ribonucleoprotein R OS=Homo sapiens OX=9606 GN=HNRNPR PE=1 SV=1	HNRNPR	70.942	28.9	20	49	13	0.871	0.784	0.845	1.141	1.187	1.131	1.384	0.0007171
O43395	U4/U6 small nuclear ribonucleoprotein Prp3 OS=Homo sapiens OX=9606 GN=PRPF3 PE=1 SV=2	PRPF3	77.528	6.4	4	4	4	0.711	0.686	0.771	1.254	1.299	1.236	1.748	0.000119322
O43396	Thioredoxin-like protein 1 OS=Homo sapiens OX=9606 GN=TXNL1 PE=1 SV=3	TXNL1	32.251	38.4	7	14	7	0.702	0.689	0.925	1.224	1.3	1.186	1.602	0.008344
O43399	Tumor protein D54 OS=Homo sapiens OX=9606 GN=TPD52L2 PE=1 SV=2	TPD52L2	22.237	48.5	9	18	9	1.08	0.868	0.767	1.034	1.153	1.08	1.203	0.137877
O43402	ER membrane protein complex subunit 8 OS=Homo sapiens OX=9606 GN=EMC8 PE=1 SV=1	EMC8	23.773	43.3	8	13	8	0.982	1.024	1.048	0.959	0.947	1	0.952	0.120103
O43414	ERI1 exoribonuclease 3 OS=Homo sapiens OX=9606 GN=ERI3 PE=1 SV=2	ERI3	37.238	18.7	6	13	6	1.08	1.129	1.088	0.901	0.908	0.919	0.827	0.00022012
O43432	Eukaryotic translation initiation factor 4 gamma 3 OS=Homo sapiens OX=9606 GN=EIF4G3 PE=1 SV=2	EIF4G3	176.65	11.4	16	25	11	1.027	1.072	1.043	0.924	0.961	0.942	0.9	0.0033423
O43447	Peptidyl-prolyl cis-trans isomerase H OS=Homo sapiens OX=9606 GN=PPIH PE=1 SV=1	PPIH	19.208	26.6	5	10	5	1.061	1.048	0.964	0.996	1.015	0.938	0.96	0.34706
O43462	Membrane-bound transcription factor site-2 protease OS=Homo sapiens OX=9606 GN=MBTPS2 PE=1 SV=1	MBTPS2	57.443	1.7	1	1	1	1.035	1.047	1.141	0.92	0.922	0.965	0.871	0.0162971
O43464	Serine protease HTRA2, mitochondrial OS=Homo sapiens OX=9606 GN=HTRA2 PE=1 SV=2	HTRA2	48.84	6.8	3	3	3	1.05	1.109	0.978	0.985	0.891	0.967	0.906	0.108999
O43488	Aflatoxin B1 aldehyde reductase member 2 OS=Homo sapiens OX=9606 GN=AKR7A2 PE=1 SV=3	AKR7A2	39.589	24.5	8	18	8	0.906	0.778	0.842	1.129	1.202	1.172	1.387	0.0023045
O43491	Band 4.1-like protein 2 OS=Homo sapiens OX=9606 GN=EPB41L2 PE=1 SV=1	EPB41L2	112.59	30.6	25	41	25	1.062	1.048	0.998	0.988	1.019	0.972	0.958	0.145822
O43493	Trans-Golgi network integral membrane protein 2 OS=Homo sapiens OX=9606 GN=TGOLN2 PE=1 SV=4	TGOLN2	45.879	18.5	8	12	8	1.026	1.123	0.963	0.987	0.892	0.963	0.913	0.172181
O43504	Ragulator complex protein LAMTOR5 OS=Homo sapiens OX=9606 GN=LAMTOR5 PE=1 SV=1	LAMTOR5	9.6138	22	1	1	1	0.885	0.815	0.921	1.116	1.09	1.16	1.284	0.0033814
O43505	Beta-1,4-glucuronyltransferase 1 OS=Homo sapiens OX=9606 GN=B4GAT1 PE=1 SV=1	B4GAT1	47.119	8.4	3	3	3	0.851	0.799	0.819	1.188	1.142	1.179	1.421	8.4528e-05
O43516	WAS/WASL-interacting protein family member 1 OS=Homo sapiens OX=9606 GN=WIPF1 PE=1 SV=3	WIPF1	51.258	1.8	1	1	1
O43567	E3 ubiquitin-protein ligase RNF13 OS=Homo sapiens OX=9606 GN=RNF13 PE=1 SV=1	RNF13	42.813	6.3	1	1	1	0.932	1.139	1.009	0.816	1.104	0.997	0.947	0.60998
O43570	Carbonic anhydrase 12 OS=Homo sapiens OX=9606 GN=CA12 PE=1 SV=1	CA12	39.45	5.1	1	1	1	1.072	0.933	0.87	0.804	1.067	1.219	1.075	0.67828
O43583	Density-regulated protein OS=Homo sapiens OX=9606 GN=DENR PE=1 SV=2	DENR	22.092	16.2	3	8	3	0.987	1.248	1.324	0.786	0.871	0.789	0.687	0.0183785
O43592	Exportin-T OS=Homo sapiens OX=9606 GN=XPOT PE=1 SV=2	XPOT	109.96	25.9	22	48	22	1.084	1.121	1.09	0.908	0.926	0.884	0.825	0.00034299
O43598	2'-deoxynucleoside 5'-phosphate N-hydrolase 1 OS=Homo sapiens OX=9606 GN=DNPH1 PE=1 SV=1	DNPH1	19.108	20.1	2	5	2	1	1.089	1.031	0.875	0.989	1.116	0.955	0.53742
O43615	Mitochondrial import inner membrane translocase subunit TIM44 OS=Homo sapiens OX=9606 GN=TIMM44 PE=1 SV=2	TIMM44	51.355	23.9	10	21	10	1.06	1.117	1.097	0.896	0.933	0.9	0.834	0.00080442
O43617	Trafficking protein particle complex subunit 3 OS=Homo sapiens OX=9606 GN=TRAPPC3 PE=1 SV=1	TRAPPC3	20.274	16.1	3	4	3	1.082	1.171	1.11	0.889	0.848	0.901	0.784	0.00121926
O43633	Charged multivesicular body protein 2a OS=Homo sapiens OX=9606 GN=CHMP2A PE=1 SV=1	CHMP2A	25.104	22.1	6	6	6	0.739	0.512	0.607	1.415	1.274	1.389	2.195	0.0019845
O43657	Tetraspanin-6 OS=Homo sapiens OX=9606 GN=TSPAN6 PE=1 SV=1	TSPAN6	27.563	17.1	4	7	4	1.04	0.992	1.001	0.932	0.969	1.131	1	0.95484
O43660	Pleiotropic regulator 1 OS=Homo sapiens OX=9606 GN=PLRG1 PE=1 SV=1	PLRG1	57.193	12.3	5	9	5	0.982	1.01	1.074	0.99	1.006	0.968	0.967	0.31108
O43665	Regulator of G-protein signaling 10 OS=Homo sapiens OX=9606 GN=RGS10 PE=1 SV=3	RGS10	21.21	15.5	2	2	2	0.914	0.717	0.755	1.19	1.119	1.27	1.5	0.0076377
O43670	BUB3-interacting and GLEBS motif-containing protein ZNF207 OS=Homo sapiens OX=9606 GN=ZNF207 PE=1 SV=1	ZNF207	50.75	6.7	3	6	3	0.801	0.901	0.984	1.146	1.047	1.122	1.234	0.031302
O43674	NADH dehydrogenase [ubiquinone] 1 beta subcomplex subunit 5, mitochondrial OS=Homo sapiens OX=9606 GN=NDUFB5 PE=1 SV=1	NDUFB5	21.75	21.2	4	8	4	1.023	1.052	1.064	0.987	0.945	0.963	0.922	0.0092166
O43676	NADH dehydrogenase [ubiquinone] 1 beta subcomplex subunit 3 OS=Homo sapiens OX=9606 GN=NDUFB3 PE=1 SV=3	NDUFB3	11.402	28.6	3	5	3	1.047	1.051	0.975	1.025	0.993	0.973	0.973	0.40552
O43677	NADH dehydrogenase [ubiquinone] 1 subunit C1, mitochondrial OS=Homo sapiens OX=9606 GN=NDUFC1 PE=1 SV=1	NDUFC1	8.7341	27.6	2	3	2	0.939	0.974	1.011	1.108	0.994	0.966	1.049	0.3752
O43678	NADH dehydrogenase [ubiquinone] 1 alpha subcomplex subunit 2 OS=Homo sapiens OX=9606 GN=NDUFA2 PE=1 SV=3	NDUFA2	10.921	48.5	4	6	4	0.906	0.919	1	1.046	0.981	1.141	1.121	0.101045
O43681	ATPase ASNA1 OS=Homo sapiens OX=9606 GN=ASNA1 PE=1 SV=2	ASNA1	38.792	19	6	10	6	1.002	0.982	0.996	1.028	1.049	1.04	1.046	0.0058024
O43684	Mitotic checkpoint protein BUB3 OS=Homo sapiens OX=9606 GN=BUB3 PE=1 SV=1	BUB3	37.154	19.5	5	10	5	1.01	0.995	0.859	1.044	1.054	1.037	1.095	0.21488
O43707	Alpha-actinin-4 OS=Homo sapiens OX=9606 GN=ACTN4 PE=1 SV=2	ACTN4	104.85	62	52	249	34	1.099	1.089	1.082	0.929	0.923	0.896	0.84	0.000136123
O43708	Maleylacetoacetate isomerase OS=Homo sapiens OX=9606 GN=GSTZ1 PE=1 SV=3	GSTZ1	24.212	21.8	5	6	5	1.114	1.147	1.099	0.865	0.867	0.945	0.797	0.00198367
O43715	TP53-regulated inhibitor of apoptosis 1 OS=Homo sapiens OX=9606 GN=TRIAP1 PE=1 SV=1	TRIAP1	8.7858	19.7	2	2	2	1.144	1.858	1.985	0.368	0.414	0.402	0.237	0.00135549
O43716	Glutamyl-tRNA(Gln) amidotransferase subunit C, mitochondrial OS=Homo sapiens OX=9606 GN=GATC PE=1 SV=1	GATC	15.086	8.1	1	1	1	0.929	0.917	0.887	0.985	1.239	1.025	1.189	0.080222
O43719	HIV Tat-specific factor 1 OS=Homo sapiens OX=9606 GN=HTATSF1 PE=1 SV=1	HTATSF1	85.852	4.8	3	3	3
O43731	ER lumen protein-retaining receptor 3 OS=Homo sapiens OX=9606 GN=KDELR3 PE=2 SV=1	KDELR3	25.027	8.9	3	4	3	1.009	1.167	1.169	0.861	0.868	0.882	0.781	0.038042
O43739	Cytohesin-3 OS=Homo sapiens OX=9606 GN=CYTH3 PE=1 SV=2	CYTH3	46.348	8	3	4	3	1.091	1.056	0.955	0.883	1.062	0.945	0.932	0.34332
O43741	5'-AMP-activated protein kinase subunit beta-2 OS=Homo sapiens OX=9606 GN=PRKAB2 PE=1 SV=1	PRKAB2	30.302	11	2	3	2	0.995	1.221	1.224	0.943	0.906	0.773	0.762	0.041859
O43747	AP-1 complex subunit gamma-1 OS=Homo sapiens OX=9606 GN=AP1G1 PE=1 SV=5	AP1G1	91.35	18	15	31	15	1.032	1.058	1.021	0.993	0.962	0.981	0.944	0.0145183
O43752	Syntaxin-6 OS=Homo sapiens OX=9606 GN=STX6 PE=1 SV=1	STX6	29.176	4.3	1	1	1	1.066	0.968	1.045	0.904	1.015	1.012	0.952	0.359
O43760	Synaptogyrin-2 OS=Homo sapiens OX=9606 GN=SYNGR2 PE=1 SV=1	SYNGR2	24.81	8	2	2	2	1.04	1.005	0.925	1.037	1.087	0.919	1.025	0.72476
O43765	Small glutamine-rich tetratricopeptide repeat-containing protein alpha OS=Homo sapiens OX=9606 GN=SGTA PE=1 SV=1	SGTA	34.063	18.5	6	7	6	0.944	0.835	0.892	1.134	1.1	1.076	1.239	0.0050389
O43772	Mitochondrial carnitine/acylcarnitine carrier protein OS=Homo sapiens OX=9606 GN=SLC25A20 PE=1 SV=1	SLC25A20	32.943	40.9	12	19	12	1.056	1.136	1.173	0.891	0.865	0.909	0.792	0.0024627
O43776	Asparagine--tRNA ligase, cytoplasmic OS=Homo sapiens OX=9606 GN=NARS1 PE=1 SV=1	NARS1	62.942	22.8	11	33	11	0.859	0.73	0.707	1.26	1.207	1.173	1.585	0.00189744
O43795	Unconventional myosin-Ib OS=Homo sapiens OX=9606 GN=MYO1B PE=1 SV=3	MYO1B	131.98	19.6	21	32	19	0.974	0.981	1.051	1.058	0.967	0.968	0.996	0.90976
O43808	Peroxisomal membrane protein PMP34 OS=Homo sapiens OX=9606 GN=SLC25A17 PE=1 SV=1	SLC25A17	34.566	6.8	2	2	2	1.001	1.034	1.031	0.98	1.03	0.943	0.963	0.2391
O43809	Cleavage and polyadenylation specificity factor subunit 5 OS=Homo sapiens OX=9606 GN=NUDT21 PE=1 SV=1	NUDT21	26.227	22.5	5	6	5	1.036	1.083	0.858	0.94	0.903	1.114	0.993	0.95348
O43813	Glutathione S-transferase LANCL1 OS=Homo sapiens OX=9606 GN=LANCL1 PE=1 SV=1	LANCL1	45.283	24.1	8	10	8	1.098	1.145	1.136	0.89	0.907	0.829	0.777	0.00112075
O43815	Striatin OS=Homo sapiens OX=9606 GN=STRN PE=1 SV=4	STRN	86.131	6.7	4	5	4	1.143	1.28	1.056	0.93	0.836	0.807	0.74	0.0128831
O43818	U3 small nucleolar RNA-interacting protein 2 OS=Homo sapiens OX=9606 GN=RRP9 PE=1 SV=1	RRP9	51.84	10.5	6	6	6	0.976	1.041	1.096	1.009	0.963	0.951	0.939	0.177781
O43819	Protein SCO2 homolog, mitochondrial OS=Homo sapiens OX=9606 GN=SCO2 PE=1 SV=3	SCO2	29.81	13.5	3	3	3	0.941	0.813	0.777	1.137	1.119	1.187	1.36	0.0067642
O43823	A-kinase anchor protein 8 OS=Homo sapiens OX=9606 GN=AKAP8 PE=1 SV=1	AKAP8	76.107	1.7	1	1	1
O43826	Glucose-6-phosphate exchanger SLC37A4 OS=Homo sapiens OX=9606 GN=SLC37A4 PE=1 SV=1	SLC37A4	46.36	2.3	1	1	1	1.051	1.137	1.177	0.926	0.855	0.901	0.797	0.0051995
O43837	Isocitrate dehydrogenase [NAD] subunit beta, mitochondrial OS=Homo sapiens OX=9606 GN=IDH3B PE=1 SV=2	IDH3B	42.183	23.9	8	16	8	1.052	1.064	1.041	0.967	0.987	0.954	0.921	0.0021798
O43847	Nardilysin OS=Homo sapiens OX=9606 GN=NRDC PE=1 SV=3	NRDC	131.7	14.6	18	29	18	0.974	0.889	0.922	1.138	1.011	1.053	1.15	0.033478
O43852	Calumenin OS=Homo sapiens OX=9606 GN=CALU PE=1 SV=2	CALU	37.106	56.2	18	70	18	1.069	1.083	1.152	0.886	0.914	0.879	0.811	0.00128275
O43854	EGF-like repeat and discoidin I-like domain-containing protein 3 OS=Homo sapiens OX=9606 GN=EDIL3 PE=1 SV=1	EDIL3	53.764	32.1	14	31	14	1.031	1.09	1.157	0.898	0.912	0.954	0.843	0.011004
O43861	Probable phospholipid-transporting ATPase IIB OS=Homo sapiens OX=9606 GN=ATP9B PE=2 SV=4	ATP9B	129.3	2.5	3	3	2	0.946	1.037	1.001	1.005	0.968	1.053	1.014	0.71658
O43865	S-adenosylhomocysteine hydrolase-like protein 1 OS=Homo sapiens OX=9606 GN=AHCYL1 PE=1 SV=2	AHCYL1	58.951	19.1	9	18	3	0.978	0.963	1.063	1.024	1.053	0.965	1.013	0.76414
O43866	CD5 antigen-like OS=Homo sapiens OX=9606 GN=CD5L PE=1 SV=1	CD5L	38.087	8.1	2	2	2
O43896	Kinesin-like protein KIF1C OS=Homo sapiens OX=9606 GN=KIF1C PE=1 SV=3	KIF1C	122.95	4.7	5	6	3	1.002	1.007	1.043	0.953	1.078	0.932	0.971	0.53916
O43913	Origin recognition complex subunit 5 OS=Homo sapiens OX=9606 GN=ORC5 PE=1 SV=1	ORC5	50.282	2.1	1	3	1
O43920	NADH dehydrogenase [ubiquinone] iron-sulfur protein 5 OS=Homo sapiens OX=9606 GN=NDUFS5 PE=1 SV=3	NDUFS5	12.517	39.6	4	6	4	1.115	1.059	1.184	0.805	0.882	0.978	0.794	0.022781
O43924	Retinal rod rhodopsin-sensitive cGMP 3',5'-cyclic phosphodiesterase subunit delta OS=Homo sapiens OX=9606 GN=PDE6D PE=1 SV=1	PDE6D	17.42	20.7	2	2	2	1.123	1.128	1.095	0.85	0.941	0.895	0.803	0.0020155
O60216	Double-strand-break repair protein rad21 homolog OS=Homo sapiens OX=9606 GN=RAD21 PE=1 SV=2	RAD21	71.689	5.9	2	2	2	0.965	1.089	1.03	0.927	0.971	1.029	0.949	0.32354
O60220	Mitochondrial import inner membrane translocase subunit Tim8 A OS=Homo sapiens OX=9606 GN=TIMM8A PE=1 SV=1	TIMM8A	10.998	38.1	3	4	3	0.718	0.739	0.802	1.163	1.304	1.228	1.636	0.00046133
O60229	Kalirin OS=Homo sapiens OX=9606 GN=KALRN PE=1 SV=3	KALRN	340.26	1	3	3	1	1.152	1.143	1.012	0.907	0.933	0.884	0.824	0.0126374
O60231	Pre-mRNA-splicing factor ATP-dependent RNA helicase DHX16 OS=Homo sapiens OX=9606 GN=DHX16 PE=1 SV=2	DHX16	119.26	3.7	3	4	3	0.908	0.815	0.889	1.106	1.099	1.167	1.291	0.0025621
O60232	Protein ZNRD2 OS=Homo sapiens OX=9606 GN=ZNRD2 PE=1 SV=1	ZNRD2	21.474	33.2	3	4	3	1.055	1.054	0.9	0.897	1.005	0.947	0.947	0.44222
O60239	SH3 domain-binding protein 5 OS=Homo sapiens OX=9606 GN=SH3BP5 PE=1 SV=2	SH3BP5	50.424	1.5	1	1	1	1.169	1.63	1.76	0.523	0.526	0.53	0.346	0.0141408
O60256	Phosphoribosyl pyrophosphate synthase-associated protein 2 OS=Homo sapiens OX=9606 GN=PRPSAP2 PE=1 SV=1	PRPSAP2	40.925	11.9	4	6	2
O60264	SWI/SNF-related matrix-associated actin-dependent regulator of chromatin subfamily A member 5 OS=Homo sapiens OX=9606 GN=SMARCA5 PE=1 SV=1	SMARCA5	121.9	4.7	5	5	2	0.76	0.947	0.728	1.234	1.197	1.11	1.454	0.0121156
O60271	C-Jun-amino-terminal kinase-interacting protein 4 OS=Homo sapiens OX=9606 GN=SPAG9 PE=1 SV=4	SPAG9	146.2	9.3	11	12	11	0.763	0.81	0.716	1.264	1.225	1.187	1.606	0.00028399
O60287	Nucleolar pre-ribosomal-associated protein 1 OS=Homo sapiens OX=9606 GN=URB1 PE=1 SV=4	URB1	254.39	2.5	5	5	5	0.961	1.011	1.186	1.097	0.915	0.882	0.916	0.39622
O60293	Zinc finger C3H1 domain-containing protein OS=Homo sapiens OX=9606 GN=ZFC3H1 PE=1 SV=3	ZFC3H1	226.35	0.8	1	1	1
O60306	RNA helicase aquarius OS=Homo sapiens OX=9606 GN=AQR PE=1 SV=4	AQR	171.29	2.8	5	5	4
O60313	Dynamin-like 120 kDa protein, mitochondrial OS=Homo sapiens OX=9606 GN=OPA1 PE=1 SV=3	OPA1	111.63	30	26	32	26	0.988	0.918	0.95	1.005	1.031	1.081	1.091	0.043944
O60331	Phosphatidylinositol 4-phosphate 5-kinase type-1 gamma OS=Homo sapiens OX=9606 GN=PIP5K1C PE=1 SV=2	PIP5K1C	73.259	3.4	3	5	2	1.037	0.971	0.933	1.029	1.033	1.005	1.043	0.25158
O60341	Lysine-specific histone demethylase 1A OS=Homo sapiens OX=9606 GN=KDM1A PE=1 SV=2	KDM1A	92.902	7.7	6	7	6	0.715	0.774	0.752	1.161	1.166	1.378	1.653	0.00120274
O60343	TBC1 domain family member 4 OS=Homo sapiens OX=9606 GN=TBC1D4 PE=1 SV=2	TBC1D4	146.56	2.6	3	3	3	0.872	0.97	0.994	1.018	1.098	1.048	1.116	0.073424
O60361	Putative nucleoside diphosphate kinase OS=Homo sapiens OX=9606 GN=NME2P1 PE=5 SV=1	NME2P1	15.529	59.9	8	40	1	1.163	1.392	1.268	0.809	0.749	0.763	0.607	0.00094236
O60427	Acyl-CoA (8-3)-desaturase OS=Homo sapiens OX=9606 GN=FADS1 PE=1 SV=3	FADS1	51.964	6.5	3	3	3
O60443	Gasdermin-E OS=Homo sapiens OX=9606 GN=GSDME PE=1 SV=2	GSDME	54.554	13.3	6	7	6	1.074	1.098	1.11	0.923	0.915	0.912	0.838	6.4313e-05
O60447	Ecotropic viral integration site 5 protein homolog OS=Homo sapiens OX=9606 GN=EVI5 PE=1 SV=3	EVI5	92.948	8.1	6	6	6	1.007	0.995	0.95	0.993	1.075	0.993	1.037	0.32324
O60462	Neuropilin-2 OS=Homo sapiens OX=9606 GN=NRP2 PE=1 SV=3	NRP2	104.83	5.7	5	7	5	0.84	0.832	0.972	1.038	1.084	1.212	1.261	0.027236
O60476	Mannosyl-oligosaccharide 1,2-alpha-mannosidase IB OS=Homo sapiens OX=9606 GN=MAN1A2 PE=1 SV=1	MAN1A2	73.003	4.4	2	3	2	1.009	1.081	1.21	0.852	0.898	0.982	0.828	0.049175
O60488	Long-chain-fatty-acid--CoA ligase 4 OS=Homo sapiens OX=9606 GN=ACSL4 PE=1 SV=2	ACSL4	79.187	18	12	14	11	1.03	1.094	1.038	0.979	0.954	0.949	0.911	0.012135
O60493	Sorting nexin-3 OS=Homo sapiens OX=9606 GN=SNX3 PE=1 SV=3	SNX3	18.762	35.8	7	21	5	1.054	1.072	0.895	0.971	1.017	1.007	0.991	0.9293
O60502	Protein O-GlcNAcase OS=Homo sapiens OX=9606 GN=OGA PE=1 SV=2	OGA	102.91	23.9	17	21	17	1.048	1.067	1.03	0.984	0.942	0.926	0.907	0.0091586
O60503	Adenylate cyclase type 9 OS=Homo sapiens OX=9606 GN=ADCY9 PE=1 SV=4	ADCY9	150.7	1	1	1	1
O60504	Vinexin OS=Homo sapiens OX=9606 GN=SORBS3 PE=1 SV=2	SORBS3	75.34	9.7	8	9	8	0.912	0.779	0.76	1.125	1.19	1.198	1.433	0.0038815
O60506	Heterogeneous nuclear ribonucleoprotein Q OS=Homo sapiens OX=9606 GN=SYNCRIP PE=1 SV=2	SYNCRIP	69.602	38	23	63	16	0.964	0.922	0.892	1.073	1.102	1.006	1.145	0.0183975
O60507	Protein-tyrosine sulfotransferase 1 OS=Homo sapiens OX=9606 GN=TPST1 PE=1 SV=1	TPST1	42.188	9.2	3	5	3	0.958	0.883	0.922	1.045	1.106	1.07	1.166	0.0058847
O60508	Pre-mRNA-processing factor 17 OS=Homo sapiens OX=9606 GN=CDC40 PE=1 SV=1	CDC40	65.521	5.5	3	3	3
O60513	Beta-1,4-galactosyltransferase 4 OS=Homo sapiens OX=9606 GN=B4GALT4 PE=1 SV=1	B4GALT4	40.041	2.9	1	1	1	0.998	0.951	0.762	1.099	1.046	1.128	1.207	0.086305
O60518	Ran-binding protein 6 OS=Homo sapiens OX=9606 GN=RANBP6 PE=1 SV=2	RANBP6	124.71	3.3	4	6	2	1.007	1.114	0.879	1.092	0.963	0.964	1.006	0.91408
O60522	Tudor domain-containing protein 6 OS=Homo sapiens OX=9606 GN=TDRD6 PE=2 SV=2	TDRD6	236.51	0.3	1	1	1	1.073	1.104	0.965	1.021	0.861	1.002	0.918	0.26886
O60524	Nuclear export mediator factor NEMF OS=Homo sapiens OX=9606 GN=NEMF PE=1 SV=4	NEMF	122.95	9.7	10	11	10	1.032	1.019	0.862	1.039	1.042	1.002	1.058	0.37026
O60547	GDP-mannose 4,6 dehydratase OS=Homo sapiens OX=9606 GN=GMDS PE=1 SV=1	GMDS	41.949	16.4	6	6	6	1.038	1.025	1.041	0.985	0.99	1.033	0.969	0.116245
O60551	Glycylpeptide N-tetradecanoyltransferase 2 OS=Homo sapiens OX=9606 GN=NMT2 PE=1 SV=1	NMT2	56.98	17.1	6	10	2
O60565	Gremlin-1 OS=Homo sapiens OX=9606 GN=GREM1 PE=1 SV=1	GREM1	20.697	8.2	2	2	2	1.018	1.162	1.274	0.832	0.904	0.859	0.751	0.0152799
O60568	Multifunctional procollagen lysine hydroxylase and glycosyltransferase LH3 OS=Homo sapiens OX=9606 GN=PLOD3 PE=1 SV=1	PLOD3	84.784	31.3	20	34	20	0.976	0.967	1.003	1.028	1.04	0.984	1.036	0.155043
O60573	Eukaryotic translation initiation factor 4E type 2 OS=Homo sapiens OX=9606 GN=EIF4E2 PE=1 SV=1	EIF4E2	28.362	15.1	3	5	3	0.969	1.055	0.898	0.986	1.015	1.016	1.033	0.51344
O60610	Protein diaphanous homolog 1 OS=Homo sapiens OX=9606 GN=DIAPH1 PE=1 SV=2	DIAPH1	141.35	12.6	14	17	14	1.079	0.982	0.965	0.998	0.954	1.003	0.977	0.58268
O60613	Selenoprotein F OS=Homo sapiens OX=9606 GN=SELENOF PE=1 SV=4	SELENOF	18.092	17.6	2	6	2	1.052	1.136	1.089	0.915	0.886	0.944	0.838	0.0035442
O60637	Tetraspanin-3 OS=Homo sapiens OX=9606 GN=TSPAN3 PE=2 SV=1	TSPAN3	28.017	3.6	1	1	1
O60645	Exocyst complex component 3 OS=Homo sapiens OX=9606 GN=EXOC3 PE=1 SV=3	EXOC3	85.566	18.4	12	16	12	1.015	1.027	1.093	0.944	0.928	1.015	0.921	0.082223
O60663	LIM homeobox transcription factor 1-beta OS=Homo sapiens OX=9606 GN=LMX1B PE=1 SV=3	LMX1B	44.916	3	1	1	1	0.94	0.933	1.194	0.926	1.047	0.98	0.963	0.73254
O60664	Perilipin-3 OS=Homo sapiens OX=9606 GN=PLIN3 PE=1 SV=3	PLIN3	47.074	53.2	19	49	19	1.007	0.839	0.723	1.154	1.117	1.083	1.306	0.047618
O60669	Monocarboxylate transporter 2 OS=Homo sapiens OX=9606 GN=SLC16A7 PE=1 SV=2	SLC16A7	52.2	2.3	1	1	1	1.031	0.912	0.7	1.077	1.259	0.997	1.261	0.146218
O60671	Cell cycle checkpoint protein RAD1 OS=Homo sapiens OX=9606 GN=RAD1 PE=1 SV=1	RAD1	31.827	3.2	1	1	1
O60678	Protein arginine N-methyltransferase 3 OS=Homo sapiens OX=9606 GN=PRMT3 PE=1 SV=4	PRMT3	59.902	8.3	4	6	4	1.119	1.119	0.951	0.94	0.971	0.921	0.888	0.108541
O60684	Importin subunit alpha-7 OS=Homo sapiens OX=9606 GN=KPNA6 PE=1 SV=1	KPNA6	60.029	20.3	9	14	5	0.973	0.921	0.838	1.097	1.153	1.089	1.222	0.012777
O60701	UDP-glucose 6-dehydrogenase OS=Homo sapiens OX=9606 GN=UGDH PE=1 SV=1	UGDH	55.023	41.9	18	55	18	0.989	0.873	0.83	1.069	1.112	1.082	1.212	0.02172
O60704	Protein-tyrosine sulfotransferase 2 OS=Homo sapiens OX=9606 GN=TPST2 PE=1 SV=1	TPST2	41.911	5	2	2	2
O60711	Leupaxin OS=Homo sapiens OX=9606 GN=LPXN PE=1 SV=1	LPXN	43.332	19.9	7	9	7	0.817	0.822	0.747	1.195	1.107	1.233	1.482	0.00090409
O60716	Catenin delta-1 OS=Homo sapiens OX=9606 GN=CTNND1 PE=1 SV=1	CTNND1	108.17	18.9	17	25	17	0.989	0.976	0.994	0.968	1.045	0.974	1.009	0.7429
O60749	Sorting nexin-2 OS=Homo sapiens OX=9606 GN=SNX2 PE=1 SV=2	SNX2	58.47	17.7	8	14	6	1.022	0.981	0.881	1.041	1.057	1.024	1.083	0.147077
O60762	Dolichol-phosphate mannosyltransferase subunit 1 OS=Homo sapiens OX=9606 GN=DPM1 PE=1 SV=1	DPM1	29.634	24.6	6	11	6	1.096	1.182	1.137	0.897	0.833	0.874	0.763	0.00091677
O60763	General vesicular transport factor p115 OS=Homo sapiens OX=9606 GN=USO1 PE=1 SV=2	USO1	107.89	36.7	28	77	28	1.048	1.021	0.994	0.988	0.995	0.979	0.967	0.105363
O60784	Target of Myb protein 1 OS=Homo sapiens OX=9606 GN=TOM1 PE=1 SV=2	TOM1	53.818	17.1	7	10	7	1.078	1.15	1.164	0.852	0.918	0.89	0.784	0.00164467
O60825	6-phosphofructo-2-kinase/fructose-2,6-bisphosphatase 2 OS=Homo sapiens OX=9606 GN=PFKFB2 PE=1 SV=2	PFKFB2	58.476	1.8	1	1	1	1.036	0.913	0.957	0.975	1.022	1.094	1.064	0.28112
O60826	Coiled-coil domain-containing protein 22 OS=Homo sapiens OX=9606 GN=CCDC22 PE=1 SV=1	CCDC22	70.755	19.6	10	11	10	0.934	1.055	0.955	0.996	1.046	0.991	1.03	0.4952
O60831	PRA1 family protein 2 OS=Homo sapiens OX=9606 GN=PRAF2 PE=1 SV=1	PRAF2	19.258	26.4	4	8	4	0.955	1.12	0.935	1.032	1.044	0.962	1.009	0.858
O60832	H/ACA ribonucleoprotein complex subunit DKC1 OS=Homo sapiens OX=9606 GN=DKC1 PE=1 SV=3	DKC1	57.673	20.6	11	20	11	0.924	0.891	0.906	1.088	1.125	1.082	1.211	0.00028288
O60841	Eukaryotic translation initiation factor 5B OS=Homo sapiens OX=9606 GN=EIF5B PE=1 SV=4	EIF5B	138.83	20.9	26	39	26	0.999	0.966	1.035	0.997	1.044	0.971	1.004	0.89878
O60861	Growth arrest-specific protein 7 OS=Homo sapiens OX=9606 GN=GAS7 PE=1 SV=3	GAS7	54.371	2.7	1	1	1
O60869	Endothelial differentiation-related factor 1 OS=Homo sapiens OX=9606 GN=EDF1 PE=1 SV=1	EDF1	16.368	27.7	4	4	4	0.865	0.837	0.769	1.165	1.15	1.193	1.42	0.00066026
O60879	Protein diaphanous homolog 2 OS=Homo sapiens OX=9606 GN=DIAPH2 PE=1 SV=1	DIAPH2	125.57	8.7	9	11	9	1.034	1.108	1.071	0.867	0.946	0.938	0.856	0.0104032
O60884	DnaJ homolog subfamily A member 2 OS=Homo sapiens OX=9606 GN=DNAJA2 PE=1 SV=1	DNAJA2	45.745	27.7	10	18	10	1.046	1.109	1.084	0.938	0.879	0.942	0.852	0.004657
O60885	Bromodomain-containing protein 4 OS=Homo sapiens OX=9606 GN=BRD4 PE=1 SV=2	BRD4	152.22	2.1	2	2	2	1.018	0.977	0.902	1.08	0.993	1.038	1.074	0.169741
O60888	Protein CutA OS=Homo sapiens OX=9606 GN=CUTA PE=1 SV=2	CUTA	19.116	23.5	4	8	4	0.789	0.701	0.655	1.266	1.333	1.213	1.777	0.00068426
O60925	Prefoldin subunit 1 OS=Homo sapiens OX=9606 GN=PFDN1 PE=1 SV=2	PFDN1	14.21	28.7	4	5	4	0.738	0.687	0.951	1.195	1.092	1.311	1.514	0.0195438
O60930	Ribonuclease H1 OS=Homo sapiens OX=9606 GN=RNASEH1 PE=1 SV=2	RNASEH1	32.064	2.8	1	1	1
O60934	Nibrin OS=Homo sapiens OX=9606 GN=NBN PE=1 SV=1	NBN	84.958	3.4	3	3	3
O60936	Nucleolar protein 3 OS=Homo sapiens OX=9606 GN=NOL3 PE=1 SV=2	NOL3	22.629	9.1	1	1	1
O60942	mRNA-capping enzyme OS=Homo sapiens OX=9606 GN=RNGTT PE=1 SV=1	RNGTT	68.556	2.7	1	1	1	0.941	0.919	1.115	1.088	1.075	0.893	1.027	0.77786
O75027	ATP-binding cassette sub-family B member 7, mitochondrial OS=Homo sapiens OX=9606 GN=ABCB7 PE=1 SV=2	ABCB7	82.64	4.4	3	3	3	0.904	0.779	0.866	1.15	1.157	1.127	1.347	0.0026192
O75037	Kinesin-like protein KIF21B OS=Homo sapiens OX=9606 GN=KIF21B PE=1 SV=2	KIF21B	182.66	1	2	2	2	0.853	0.804	0.903	1.13	1.123	1.169	1.337	0.00123951
O75044	SLIT-ROBO Rho GTPase-activating protein 2 OS=Homo sapiens OX=9606 GN=SRGAP2 PE=1 SV=3	SRGAP2	120.87	2.5	3	4	3	1.08	1.198	1.023	1.019	0.771	0.951	0.83	0.117498
O75083	WD repeat-containing protein 1 OS=Homo sapiens OX=9606 GN=WDR1 PE=1 SV=4	WDR1	66.193	44.6	25	83	25	0.999	0.921	0.959	1.057	1.017	1.015	1.073	0.058261
O75110	Probable phospholipid-transporting ATPase IIA OS=Homo sapiens OX=9606 GN=ATP9A PE=1 SV=3	ATP9A	118.58	4.6	5	6	4	0.99	1.019	1.083	1.013	0.971	0.951	0.949	0.184739
O75113	NEDD4-binding protein 1 OS=Homo sapiens OX=9606 GN=N4BP1 PE=1 SV=4	N4BP1	100.38	2.8	2	3	2	0.846	1.067	1.057	1.126	1.111	0.827	1.032	0.84104
O75116	Rho-associated protein kinase 2 OS=Homo sapiens OX=9606 GN=ROCK2 PE=1 SV=4	ROCK2	160.9	17.1	22	23	19	0.861	0.799	0.837	1.124	1.145	1.134	1.363	0.000159445
O75122	CLIP-associating protein 2 OS=Homo sapiens OX=9606 GN=CLASP2 PE=1 SV=3	CLASP2	141.06	2.2	3	4	2
O75131	Copine-3 OS=Homo sapiens OX=9606 GN=CPNE3 PE=1 SV=1	CPNE3	60.13	24.2	12	19	12	1.039	0.955	0.999	1.005	1.019	0.988	1.006	0.80504
O75147	Obscurin-like protein 1 OS=Homo sapiens OX=9606 GN=OBSL1 PE=1 SV=4	OBSL1	206.94	1.4	3	3	3	0.952	0.958	1.077	1.092	0.888	1.06	1.018	0.85182
O75153	Clustered mitochondria protein homolog OS=Homo sapiens OX=9606 GN=CLUH PE=1 SV=2	CLUH	146.67	4.7	7	8	7	0.986	0.939	1.01	1.076	0.944	1.061	1.05	0.36836
O75165	DnaJ homolog subfamily C member 13 OS=Homo sapiens OX=9606 GN=DNAJC13 PE=1 SV=5	DNAJC13	254.41	26	53	70	53	1.011	0.974	0.976	0.988	0.992	1.014	1.011	0.48552
O75170	Serine/threonine-protein phosphatase 6 regulatory subunit 2 OS=Homo sapiens OX=9606 GN=PPP6R2 PE=1 SV=2	PPP6R2	104.94	5.4	5	5	5
O75175	CCR4-NOT transcription complex subunit 3 OS=Homo sapiens OX=9606 GN=CNOT3 PE=1 SV=1	CNOT3	81.871	5.4	3	3	3	0.936	1.287	1.115	0.871	0.874	0.949	0.807	0.098238
O75179	Ankyrin repeat domain-containing protein 17 OS=Homo sapiens OX=9606 GN=ANKRD17 PE=1 SV=3	ANKRD17	274.25	2.7	7	8	2	1.1	1.106	1.016	0.945	0.918	0.942	0.871	0.0088442
O75190	DnaJ homolog subfamily B member 6 OS=Homo sapiens OX=9606 GN=DNAJB6 PE=1 SV=2	DNAJB6	36.087	5.5	2	2	2	1.107	1.195	1.096	0.881	0.849	0.911	0.777	0.00178458
O75208	Ubiquinone biosynthesis protein COQ9, mitochondrial OS=Homo sapiens OX=9606 GN=COQ9 PE=1 SV=1	COQ9	35.509	5	2	3	2
O75223	Gamma-glutamylcyclotransferase OS=Homo sapiens OX=9606 GN=GGCT PE=1 SV=1	GGCT	21.007	37.2	6	13	6	0.836	0.922	0.963	1.075	1.111	1.041	1.186	0.019942
O75251	NADH dehydrogenase [ubiquinone] iron-sulfur protein 7, mitochondrial OS=Homo sapiens OX=9606 GN=NDUFS7 PE=1 SV=3	NDUFS7	23.563	11.7	3	5	3	0.519	0.548	0.533	1.419	1.283	1.603	2.691	0.000119427
O75306	NADH dehydrogenase [ubiquinone] iron-sulfur protein 2, mitochondrial OS=Homo sapiens OX=9606 GN=NDUFS2 PE=1 SV=2	NDUFS2	52.545	27.9	9	13	9	0.85	0.822	0.893	1.079	1.139	1.156	1.315	0.00100287
O75312	Zinc finger protein ZPR1 OS=Homo sapiens OX=9606 GN=ZPR1 PE=1 SV=1	ZPR1	50.925	22	8	11	8	1.105	1.172	1.119	0.87	0.944	0.903	0.8	0.0016585
O75323	Protein NipSnap homolog 2 OS=Homo sapiens OX=9606 GN=NIPSNAP2 PE=1 SV=1	NIPSNAP2	33.742	14.3	4	6	3	1.025	1.069	1.107	0.956	0.994	0.907	0.893	0.030242
O75326	Semaphorin-7A OS=Homo sapiens OX=9606 GN=SEMA7A PE=1 SV=1	SEMA7A	74.823	18.9	10	14	10	0.716	0.755	0.793	1.277	1.224	1.254	1.659	9.6186e-05
O75340	Programmed cell death protein 6 OS=Homo sapiens OX=9606 GN=PDCD6 PE=1 SV=1	PDCD6	21.868	17.8	3	4	3	1.032	1.149	1.028	0.964	0.882	0.983	0.882	0.063625
O75347	Tubulin-specific chaperone A OS=Homo sapiens OX=9606 GN=TBCA PE=1 SV=3	TBCA	12.855	38	5	14	5	0.707	0.576	0.637	1.323	1.316	1.326	2.065	0.0065381
O75348	V-type proton ATPase subunit G 1 OS=Homo sapiens OX=9606 GN=ATP6V1G1 PE=1 SV=3	ATP6V1G1	13.757	14.4	2	2	2	0.593	0.554	0.434	1.545	1.418	1.377	2.745	0.00054182
O75351	Vacuolar protein sorting-associated protein 4B OS=Homo sapiens OX=9606 GN=VPS4B PE=1 SV=2	VPS4B	49.301	14.6	6	9	3
O75352	Mannose-P-dolichol utilization defect 1 protein OS=Homo sapiens OX=9606 GN=MPDU1 PE=1 SV=2	MPDU1	26.638	4	1	3	1
O75356	Ectonucleoside triphosphate diphosphohydrolase 5 OS=Homo sapiens OX=9606 GN=ENTPD5 PE=1 SV=1	ENTPD5	47.517	7.9	3	3	3	0.955	0.903	0.954	1.108	1.062	1.025	1.136	0.011897
O75367	Core histone macro-H2A.1 OS=Homo sapiens OX=9606 GN=H2AFY PE=1 SV=4	H2AFY	39.617	27.4	11	21	11	0.909	0.877	0.935	1.135	1.055	1.095	1.207	0.0025781
O75368	SH3 domain-binding glutamic acid-rich-like protein OS=Homo sapiens OX=9606 GN=SH3BGRL PE=1 SV=1	SH3BGRL	12.774	62.3	7	15	7	1.018	0.922	0.986	1.003	1.073	1.02	1.058	0.184564
O75369	Filamin-B OS=Homo sapiens OX=9606 GN=FLNB PE=1 SV=2	FLNB	278.16	52.8	112	349	98	1.089	1.12	1.082	0.909	0.912	0.912	0.83	0.0032776
O75380	NADH dehydrogenase [ubiquinone] iron-sulfur protein 6, mitochondrial OS=Homo sapiens OX=9606 GN=NDUFS6 PE=1 SV=1	NDUFS6	13.711	27.4	3	5	3	0.782	0.824	0.941	1.134	1.088	1.213	1.349	0.0090427
O75381	Peroxisomal membrane protein PEX14 OS=Homo sapiens OX=9606 GN=PEX14 PE=1 SV=1	PEX14	41.236	5.6	2	2	2	0.957	0.889	0.95	1.086	1.12	1.002	1.147	0.028057
O75382	Tripartite motif-containing protein 3 OS=Homo sapiens OX=9606 GN=TRIM3 PE=1 SV=2	TRIM3	80.829	3.5	3	3	3	0.879	0.931	0.959	1.11	1.009	1.113	1.167	0.020001
O75390	Citrate synthase, mitochondrial OS=Homo sapiens OX=9606 GN=CS PE=1 SV=2	CS	51.712	27.3	14	33	14	0.989	0.938	0.948	1.072	1.009	1.034	1.083	0.028481
O75396	Vesicle-trafficking protein SEC22b OS=Homo sapiens OX=9606 GN=SEC22B PE=1 SV=4	SEC22B	24.593	41.9	9	33	9	1.065	0.948	0.907	1.032	1.057	0.988	1.054	0.35376
O75400	Pre-mRNA-processing factor 40 homolog A OS=Homo sapiens OX=9606 GN=PRPF40A PE=1 SV=2	PRPF40A	108.8	6.7	5	6	5	0.969	0.895	0.798	1.074	1.121	1.125	1.247	0.0184633
O75410	Transforming acidic coiled-coil-containing protein 1 OS=Homo sapiens OX=9606 GN=TACC1 PE=1 SV=2	TACC1	87.793	2.2	1	1	1	0.998	1.01	0.964	0.978	1.052	1.005	1.021	0.46148
O75431	Metaxin-2 OS=Homo sapiens OX=9606 GN=MTX2 PE=1 SV=1	MTX2	29.763	20.2	4	7	4	0.979	0.974	1.009	0.998	0.985	1.063	1.028	0.34898
O75436	Vacuolar protein sorting-associated protein 26A OS=Homo sapiens OX=9606 GN=VPS26A PE=1 SV=2	VPS26A	38.169	22	6	10	5	1.037	1.113	0.981	1.002	0.935	0.947	0.921	0.126803
O75438	NADH dehydrogenase [ubiquinone] 1 beta subcomplex subunit 1 OS=Homo sapiens OX=9606 GN=NDUFB1 PE=1 SV=1	NDUFB1	6.9611	34.5	2	2	2	0.901	0.956	0.864	1.119	1.044	1.11	1.203	0.0072156
O75439	Mitochondrial-processing peptidase subunit beta OS=Homo sapiens OX=9606 GN=PMPCB PE=1 SV=2	PMPCB	54.366	25.6	11	17	10	0.73	0.835	0.918	1.174	1.083	1.141	1.369	0.0108173
O75448	Mediator of RNA polymerase II transcription subunit 24 OS=Homo sapiens OX=9606 GN=MED24 PE=1 SV=1	MED24	110.3	1.6	2	2	2
O75452	Retinol dehydrogenase 16 OS=Homo sapiens OX=9606 GN=RDH16 PE=1 SV=2	RDH16	35.673	3.2	1	1	1
O75475	PC4 and SFRS1-interacting protein OS=Homo sapiens OX=9606 GN=PSIP1 PE=1 SV=1	PSIP1	60.103	13.8	8	12	7	1.045	0.934	0.915	0.998	1.066	1.022	1.066	0.22342
O75477	Erlin-1 OS=Homo sapiens OX=9606 GN=ERLIN1 PE=1 SV=2	ERLIN1	39.171	30.7	11	20	8	1.021	1.079	1.018	0.986	0.942	0.961	0.927	0.030023
O75489	NADH dehydrogenase [ubiquinone] iron-sulfur protein 3, mitochondrial OS=Homo sapiens OX=9606 GN=NDUFS3 PE=1 SV=1	NDUFS3	30.241	49.6	11	20	11	1	1.033	1.045	0.968	0.974	1.007	0.958	0.076238
O75503	Ceroid-lipofuscinosis neuronal protein 5 OS=Homo sapiens OX=9606 GN=CLN5 PE=1 SV=2	CLN5	41.496	19	7	12	7	1.01	1.02	0.978	0.939	0.976	1.026	0.978	0.4662
O75506	Heat shock factor-binding protein 1 OS=Homo sapiens OX=9606 GN=HSBP1 PE=1 SV=1	HSBP1	8.5435	48.7	3	7	3	1.154	1.246	1.259	0.832	0.782	0.783	0.655	0.00024375
O75521	Enoyl-CoA delta isomerase 2, mitochondrial OS=Homo sapiens OX=9606 GN=ECI2 PE=1 SV=4	ECI2	43.585	45.7	13	25	13	1.044	0.963	0.953	1.019	1.045	0.953	1.019	0.65564
O75525	KH domain-containing, RNA-binding, signal transduction-associated protein 3 OS=Homo sapiens OX=9606 GN=KHDRBS3 PE=1 SV=1	KHDRBS3	38.799	4.9	2	5	1
O75531	Barrier-to-autointegration factor OS=Homo sapiens OX=9606 GN=BANF1 PE=1 SV=1	BANF1	10.058	42.7	4	5	4	0.889	1.057	1.153	1.038	0.959	0.939	0.947	0.582
O75533	Splicing factor 3B subunit 1 OS=Homo sapiens OX=9606 GN=SF3B1 PE=1 SV=3	SF3B1	145.83	23.2	26	39	26	0.987	0.944	0.928	1.02	1.039	1.03	1.08	0.0153382
O75534	Cold shock domain-containing protein E1 OS=Homo sapiens OX=9606 GN=CSDE1 PE=1 SV=2	CSDE1	88.884	32.5	24	42	24	1.041	1.041	0.984	0.971	0.959	0.999	0.955	0.111181
O75569	Interferon-inducible double-stranded RNA-dependent protein kinase activator A OS=Homo sapiens OX=9606 GN=PRKRA PE=1 SV=1	PRKRA	34.404	18.2	4	6	4	0.863	0.699	0.723	1.296	1.21	1.18	1.613	0.0024791
O75592	E3 ubiquitin-protein ligase MYCBP2 OS=Homo sapiens OX=9606 GN=MYCBP2 PE=1 SV=4	MYCBP2	513.63	0.7	3	3	3
O75607	Nucleoplasmin-3 OS=Homo sapiens OX=9606 GN=NPM3 PE=1 SV=3	NPM3	19.343	12.9	2	3	2	0.912	0.978	1	1.014	1.054	0.999	1.061	0.134457
O75608	Acyl-protein thioesterase 1 OS=Homo sapiens OX=9606 GN=LYPLA1 PE=1 SV=1	LYPLA1	24.669	17	4	8	4	1.101	1.142	1.195	0.896	0.879	0.853	0.764	0.00063711
O75616	GTPase Era, mitochondrial OS=Homo sapiens OX=9606 GN=ERAL1 PE=1 SV=2	ERAL1	48.349	2.7	1	1	1	0.99	1.048	1.057	1.041	0.955	0.939	0.948	0.2303
O75635	Serpin B7 OS=Homo sapiens OX=9606 GN=SERPINB7 PE=1 SV=1	SERPINB7	42.904	2.6	1	3	1	0.605	0.364	0.35	1.506	1.663	1.402	3.466	0.0022439
O75643	U5 small nuclear ribonucleoprotein 200 kDa helicase OS=Homo sapiens OX=9606 GN=SNRNP200 PE=1 SV=2	SNRNP200	244.5	23.6	46	68	46	0.948	0.969	0.932	1.064	1.024	1.046	1.1	0.0038033
O75648	Mitochondrial tRNA-specific 2-thiouridylase 1 OS=Homo sapiens OX=9606 GN=TRMU PE=1 SV=2	TRMU	47.744	2.4	1	1	1
O75663	TIP41-like protein OS=Homo sapiens OX=9606 GN=TIPRL PE=1 SV=2	TIPRL	31.444	25	7	11	7	1.005	1.098	1.034	0.96	0.945	0.967	0.916	0.03136
O75676	Ribosomal protein S6 kinase alpha-4 OS=Homo sapiens OX=9606 GN=RPS6KA4 PE=1 SV=1	RPS6KA4	85.605	1.2	1	1	1
O75683	Surfeit locus protein 6 OS=Homo sapiens OX=9606 GN=SURF6 PE=1 SV=3	SURF6	41.45	1.9	1	1	1
O75688	Protein phosphatase 1B OS=Homo sapiens OX=9606 GN=PPM1B PE=1 SV=1	PPM1B	52.642	10.4	4	4	4	1.025	0.982	1.04	1.029	1.01	0.938	0.977	0.513
O75691	Small subunit processome component 20 homolog OS=Homo sapiens OX=9606 GN=UTP20 PE=1 SV=3	UTP20	318.38	3.4	9	10	9	0.961	1.148	1.029	0.995	0.99	0.885	0.915	0.2433
O75694	Nuclear pore complex protein Nup155 OS=Homo sapiens OX=9606 GN=NUP155 PE=1 SV=1	NUP155	155.2	13.4	14	18	14	1.011	1.035	0.996	0.956	1.004	0.995	0.971	0.195423
O75695	Protein XRP2 OS=Homo sapiens OX=9606 GN=RP2 PE=1 SV=4	RP2	39.641	12	5	9	5	1.205	1.242	1.099	0.842	0.836	0.809	0.701	0.00080187
O75716	Serine/threonine-protein kinase 16 OS=Homo sapiens OX=9606 GN=STK16 PE=1 SV=4	STK16	34.656	5.6	2	2	2	0.947	1.015	1.125	0.933	0.983	1.015	0.949	0.42086
O75718	Cartilage-associated protein OS=Homo sapiens OX=9606 GN=CRTAP PE=1 SV=1	CRTAP	46.561	37.9	14	39	14	0.887	0.853	0.927	1.162	1.128	1.048	1.252	0.0045405
O75746	Calcium-binding mitochondrial carrier protein Aralar1 OS=Homo sapiens OX=9606 GN=SLC25A12 PE=1 SV=2	SLC25A12	74.761	22.7	15	24	10	1.031	1.055	1.055	0.973	0.949	0.938	0.911	0.0021021
O75751	Solute carrier family 22 member 3 OS=Homo sapiens OX=9606 GN=SLC22A3 PE=1 SV=1	SLC22A3	61.279	3.8	2	3	2	1.04	1.142	1.085	0.945	0.837	0.985	0.847	0.039796
O75787	Renin receptor OS=Homo sapiens OX=9606 GN=ATP6AP2 PE=1 SV=2	ATP6AP2	39.008	7.4	2	3	2	0.967	0.969	0.979	1.111	1.015	0.979	1.065	0.24412
O75792	Ribonuclease H2 subunit A OS=Homo sapiens OX=9606 GN=RNASEH2A PE=1 SV=2	RNASEH2A	33.395	2.7	1	1	1
O75794	Cell division cycle protein 123 homolog OS=Homo sapiens OX=9606 GN=CDC123 PE=1 SV=1	CDC123	39.134	11.9	3	3	3
O75818	Ribonuclease P protein subunit p40 OS=Homo sapiens OX=9606 GN=RPP40 PE=1 SV=3	RPP40	41.833	16.5	5	5	5	1.008	0.974	0.964	0.913	1.039	1.021	1.009	0.86584
O75821	Eukaryotic translation initiation factor 3 subunit G OS=Homo sapiens OX=9606 GN=EIF3G PE=1 SV=2	EIF3G	35.611	34.1	12	19	12	0.953	0.945	0.814	1.083	1.02	1.027	1.154	0.056024
O75822	Eukaryotic translation initiation factor 3 subunit J OS=Homo sapiens OX=9606 GN=EIF3J PE=1 SV=2	EIF3J	29.062	32.2	8	15	8	1.054	0.953	0.959	1.016	1.068	0.989	1.036	0.4147
O75828	Carbonyl reductase [NADPH] 3 OS=Homo sapiens OX=9606 GN=CBR3 PE=1 SV=3	CBR3	30.85	23.8	6	12	4	0.742	0.704	0.681	1.304	1.226	1.294	1.798	4.4825e-05
O75832	26S proteasome non-ATPase regulatory subunit 10 OS=Homo sapiens OX=9606 GN=PSMD10 PE=1 SV=1	PSMD10	24.428	15.5	3	4	3	0.99	0.94	1.028	1.05	1.007	1.003	1.034	0.31302
O75844	CAAX prenyl protease 1 homolog OS=Homo sapiens OX=9606 GN=ZMPSTE24 PE=1 SV=2	ZMPSTE24	54.812	18.7	8	15	8	1.082	1.141	1.094	0.938	0.908	0.904	0.829	0.00071691
O75874	Isocitrate dehydrogenase [NADP] cytoplasmic OS=Homo sapiens OX=9606 GN=IDH1 PE=1 SV=2	IDH1	46.659	43.7	20	68	19	1.034	0.989	0.987	0.998	1.009	0.97	0.989	0.59952
O75879	Glutamyl-tRNA(Gln) amidotransferase subunit B, mitochondrial OS=Homo sapiens OX=9606 GN=GATB PE=1 SV=1	GATB	61.863	1.6	1	1	1
O75880	Protein SCO1 homolog, mitochondrial OS=Homo sapiens OX=9606 GN=SCO1 PE=1 SV=1	SCO1	33.814	5.3	2	3	2	0.988	0.986	0.952	1.029	1.003	1.049	1.053	0.04358
O75884	Serine hydrolase RBBP9 OS=Homo sapiens OX=9606 GN=RBBP9 PE=1 SV=2	RBBP9	21	26.3	3	3	3	1.011	0.881	0.928	1.091	1.251	0.849	1.132	0.40254
O75886	Signal transducing adapter molecule 2 OS=Homo sapiens OX=9606 GN=STAM2 PE=1 SV=1	STAM2	58.164	11.6	7	7	7	1.069	1.056	1.015	0.936	0.977	0.962	0.916	0.0117421
O75891	Cytosolic 10-formyltetrahydrofolate dehydrogenase OS=Homo sapiens OX=9606 GN=ALDH1L1 PE=1 SV=2	ALDH1L1	98.828	10.6	9	23	2	1.106	1.066	1.065	0.936	0.983	0.873	0.863	0.0152558
O75907	Diacylglycerol O-acyltransferase 1 OS=Homo sapiens OX=9606 GN=DGAT1 PE=1 SV=2	DGAT1	55.278	4.9	2	3	2	0.927	0.898	0.879	1.092	1.135	1.061	1.216	0.00142225
O75909	Cyclin-K OS=Homo sapiens OX=9606 GN=CCNK PE=1 SV=2	CCNK	64.239	2.8	1	1	1
O75911	Short-chain dehydrogenase/reductase 3 OS=Homo sapiens OX=9606 GN=DHRS3 PE=1 SV=2	DHRS3	33.548	7	2	2	2	0.671	0.688	0.666	1.406	1.264	1.261	1.941	5.9312e-05
O75915	PRA1 family protein 3 OS=Homo sapiens OX=9606 GN=ARL6IP5 PE=1 SV=1	ARL6IP5	21.614	23.4	4	10	4	1.04	1.132	1.036	0.942	0.953	0.932	0.881	0.0132591
O75934	Pre-mRNA-splicing factor SPF27 OS=Homo sapiens OX=9606 GN=BCAS2 PE=1 SV=1	BCAS2	26.131	16	3	3	3	0.731	0.67	0.812	1.211	1.309	1.224	1.692	0.00095899
O75935	Dynactin subunit 3 OS=Homo sapiens OX=9606 GN=DCTN3 PE=1 SV=1	DCTN3	21.119	23.7	5	6	5	1.131	1.165	1.084	0.909	0.884	0.868	0.787	0.00065703
O75937	DnaJ homolog subfamily C member 8 OS=Homo sapiens OX=9606 GN=DNAJC8 PE=1 SV=2	DNAJC8	29.841	13	3	5	3	0.69	0.588	0.65	1.352	1.239	1.353	2.046	0.00020034
O75940	Survival of motor neuron-related-splicing factor 30 OS=Homo sapiens OX=9606 GN=SMNDC1 PE=1 SV=1	SMNDC1	26.711	4.2	1	1	1
O75947	ATP synthase subunit d, mitochondrial OS=Homo sapiens OX=9606 GN=ATP5PD PE=1 SV=3	ATP5PD	18.491	75.8	10	25	10	1.046	1.039	1.127	0.959	0.901	0.918	0.865	0.0105447
O75954	Tetraspanin-9 OS=Homo sapiens OX=9606 GN=TSPAN9 PE=1 SV=1	TSPAN9	26.779	4.6	1	1	1	0.988	1.335	1.277	0.901	0.67	0.898	0.686	0.049681
O75955	Flotillin-1 OS=Homo sapiens OX=9606 GN=FLOT1 PE=1 SV=3	FLOT1	47.355	43.1	15	24	15	0.813	0.722	0.821	1.222	1.21	1.197	1.54	0.0091363
O75962	Triple functional domain protein OS=Homo sapiens OX=9606 GN=TRIO PE=1 SV=2	TRIO	346.9	3.1	10	13	8	1.031	0.986	0.948	1.013	0.994	1.049	1.031	0.35018
O75964	ATP synthase subunit g, mitochondrial OS=Homo sapiens OX=9606 GN=ATP5MG PE=1 SV=3	ATP5MG	11.428	43.7	5	11	5	1.07	1.117	1.158	0.875	0.88	0.936	0.804	0.0022833
O75970	Multiple PDZ domain protein OS=Homo sapiens OX=9606 GN=MPDZ PE=1 SV=2	MPDZ	221.62	1.4	2	2	2
O75976	Carboxypeptidase D OS=Homo sapiens OX=9606 GN=CPD PE=1 SV=2	CPD	152.93	5.4	8	12	8	1.009	1.018	1.034	1.021	0.988	1.024	0.991	0.53062
O76003	Glutaredoxin-3 OS=Homo sapiens OX=9606 GN=GLRX3 PE=1 SV=2	GLRX3	37.432	20	6	9	6	1.008	1.089	0.998	0.984	1.019	0.981	0.964	0.29954
O76021	Ribosomal L1 domain-containing protein 1 OS=Homo sapiens OX=9606 GN=RSL1D1 PE=1 SV=3	RSL1D1	54.972	21	9	16	9	0.827	0.669	0.755	1.27	1.193	1.171	1.614	0.00188098
O76024	Wolframin OS=Homo sapiens OX=9606 GN=WFS1 PE=1 SV=2	WFS1	100.29	6.9	5	6	5	1.024	1.243	1.07	0.9	0.851	0.938	0.806	0.030639
O76031	ATP-dependent Clp protease ATP-binding subunit clpX-like, mitochondrial OS=Homo sapiens OX=9606 GN=CLPX PE=1 SV=2	CLPX	69.223	19.1	10	11	10	0.984	0.872	0.852	1.098	1.043	1.061	1.182	0.022903
O76061	Stanniocalcin-2 OS=Homo sapiens OX=9606 GN=STC2 PE=1 SV=1	STC2	33.248	7	2	2	2
O76071	Probable cytosolic iron-sulfur protein assembly protein CIAO1 OS=Homo sapiens OX=9606 GN=CIAO1 PE=1 SV=1	CIAO1	37.84	3.5	1	3	1	0.967	0.953	1.037	0.99	1.015	0.982	1.01	0.72136
O76074	cGMP-specific 3',5'-cyclic phosphodiesterase OS=Homo sapiens OX=9606 GN=PDE5A PE=1 SV=2	PDE5A	99.984	11.2	8	11	8	1.059	1.054	0.963	0.981	0.925	0.948	0.928	0.103276
O76094	Signal recognition particle subunit SRP72 OS=Homo sapiens OX=9606 GN=SRP72 PE=1 SV=3	SRP72	74.605	21	13	23	13	1.021	1	0.977	0.989	1.054	0.968	1.004	0.89972
O76095	Protein JTB OS=Homo sapiens OX=9606 GN=JTB PE=1 SV=1	JTB	16.358	8.9	1	2	1	1.005	1.143	1.12	0.905	0.891	0.968	0.846	0.024484
O94760	N(G),N(G)-dimethylarginine dimethylaminohydrolase 1 OS=Homo sapiens OX=9606 GN=DDAH1 PE=1 SV=3	DDAH1	31.121	19.3	5	6	4	0.947	0.836	0.879	1.146	1.107	1.078	1.251	0.005039
O94763	Unconventional prefoldin RPB5 interactor 1 OS=Homo sapiens OX=9606 GN=URI1 PE=1 SV=3	URI1	59.832	3.7	2	3	2	0.741	0.74	0.934	1.142	1.243	1.173	1.473	0.0084431
O94766	Galactosylgalactosylxylosylprotein 3-beta-glucuronosyltransferase 3 OS=Homo sapiens OX=9606 GN=B3GAT3 PE=1 SV=2	B3GAT3	37.121	3	1	1	1
O94768	Serine/threonine-protein kinase 17B OS=Homo sapiens OX=9606 GN=STK17B PE=1 SV=1	STK17B	42.344	6.2	2	2	2	0.488	0.452	0.495	1.471	1.485	1.508	3.111	1.2937e-06
O94776	Metastasis-associated protein MTA2 OS=Homo sapiens OX=9606 GN=MTA2 PE=1 SV=1	MTA2	75.022	12.3	8	9	7	0.69	0.719	0.759	1.271	1.203	1.314	1.747	0.000120812
O94804	Serine/threonine-protein kinase 10 OS=Homo sapiens OX=9606 GN=STK10 PE=1 SV=1	STK10	112.13	9.3	10	10	9	0.964	0.928	0.824	1.084	1.098	1.069	1.197	0.0191153
O94808	Glutamine--fructose-6-phosphate aminotransferase [isomerizing] 2 OS=Homo sapiens OX=9606 GN=GFPT2 PE=1 SV=3	GFPT2	76.93	37	21	37	17	0.854	0.819	0.811	1.178	1.118	1.188	1.403	0.000162801
O94822	E3 ubiquitin-protein ligase listerin OS=Homo sapiens OX=9606 GN=LTN1 PE=1 SV=6	LTN1	200.55	6.1	10	10	10	1.012	1.003	0.998	1.045	1.016	0.945	0.998	0.92536
O94826	Mitochondrial import receptor subunit TOM70 OS=Homo sapiens OX=9606 GN=TOMM70 PE=1 SV=1	TOMM70	67.454	28.6	16	29	16	0.932	0.863	0.985	1.092	1.094	1.074	1.173	0.053605
O94829	Importin-13 OS=Homo sapiens OX=9606 GN=IPO13 PE=1 SV=3	IPO13	108.19	4	3	4	3	0.905	0.92	0.993	1.015	1.071	1.093	1.128	0.028677
O94830	Phospholipase DDHD2 OS=Homo sapiens OX=9606 GN=DDHD2 PE=1 SV=2	DDHD2	81.031	4.4	3	4	2	0.945	0.954	0.961	1.063	1.027	1.056	1.1	0.00120442
O94832	Unconventional myosin-Id OS=Homo sapiens OX=9606 GN=MYO1D PE=1 SV=2	MYO1D	116.2	9.7	9	11	9	0.976	1.004	1.064	0.989	0.974	1.017	0.979	0.50504
O94851	[F-actin]-monooxygenase MICAL2 OS=Homo sapiens OX=9606 GN=MICAL2 PE=1 SV=1	MICAL2	126.69	6.2	6	7	6	0.888	0.863	0.824	1.124	1.142	1.138	1.322	0.0002369
O94855	Protein transport protein Sec24D OS=Homo sapiens OX=9606 GN=SEC24D PE=1 SV=2	SEC24D	113.01	27.1	24	44	24	0.951	0.992	0.955	1.038	1.069	1.054	1.091	0.0054195
O94874	E3 UFM1-protein ligase 1 OS=Homo sapiens OX=9606 GN=UFL1 PE=1 SV=2	UFL1	89.594	27.7	18	24	17	0.987	0.906	0.952	1.015	1.069	0.985	1.079	0.092595
O94875	Sorbin and SH3 domain-containing protein 2 OS=Homo sapiens OX=9606 GN=SORBS2 PE=1 SV=3	SORBS2	124.11	1.9	1	1	1	1.192	1.037	1.229	0.817	0.924	0.847	0.748	0.0106369
O94885	SAM and SH3 domain-containing protein 1 OS=Homo sapiens OX=9606 GN=SASH1 PE=1 SV=3	SASH1	136.65	0.8	1	1	1	1.631	1.453	1.474	0.571	0.499	0.501	0.345	4.4579e-05
O94887	FERM, ARHGEF and pleckstrin domain-containing protein 2 OS=Homo sapiens OX=9606 GN=FARP2 PE=1 SV=3	FARP2	119.89	2.1	2	2	2
O94888	UBX domain-containing protein 7 OS=Homo sapiens OX=9606 GN=UBXN7 PE=1 SV=2	UBXN7	54.862	9.2	4	4	4	0.988	0.889	0.896	1.021	1.148	1.049	1.16	0.038783
O94900	Thymocyte selection-associated high mobility group box protein TOX OS=Homo sapiens OX=9606 GN=TOX PE=1 SV=3	TOX	57.512	2.5	1	1	1
O94901	SUN domain-containing protein 1 OS=Homo sapiens OX=9606 GN=SUN1 PE=1 SV=3	SUN1	90.063	2.2	2	2	2
O94903	Pyridoxal phosphate homeostasis protein OS=Homo sapiens OX=9606 GN=PLPBP PE=1 SV=1	PLPBP	30.344	17.8	4	5	4	0.925	0.97	0.928	1.117	1.04	1.027	1.128	0.0167572
O94905	Erlin-2 OS=Homo sapiens OX=9606 GN=ERLIN2 PE=1 SV=1	ERLIN2	37.839	41.3	14	30	11	1.015	0.997	1.066	0.979	0.939	0.996	0.947	0.108856
O94906	Pre-mRNA-processing factor 6 OS=Homo sapiens OX=9606 GN=PRPF6 PE=1 SV=1	PRPF6	106.92	10.9	11	12	11	0.853	0.856	0.855	1.125	1.161	1.105	1.323	0.0026791
O94911	ATP-binding cassette sub-family A member 8 OS=Homo sapiens OX=9606 GN=ABCA8 PE=1 SV=3	ABCA8	179.24	0.8	1	1	1	0.902	0.969	0.946	1.09	1.029	1.068	1.131	0.0101773
O94915	Protein furry homolog-like OS=Homo sapiens OX=9606 GN=FRYL PE=1 SV=2	FRYL	339.59	1.8	5	7	5	1.004	1.031	1.131	0.965	0.961	0.939	0.905	0.056395
O94916	Nuclear factor of activated T-cells 5 OS=Homo sapiens OX=9606 GN=NFAT5 PE=1 SV=1	NFAT5	165.76	0.6	1	1	1
O94919	Endonuclease domain-containing 1 protein OS=Homo sapiens OX=9606 GN=ENDOD1 PE=1 SV=2	ENDOD1	55.016	24	8	14	8	0.945	0.934	0.997	1.047	1.04	1.015	1.079	0.02672
O94923	D-glucuronyl C5-epimerase OS=Homo sapiens OX=9606 GN=GLCE PE=1 SV=3	GLCE	70.1	7	3	3	3	1.105	1.023	1.022	0.931	0.878	1.058	0.91	0.187761
O94925	Glutaminase kidney isoform, mitochondrial OS=Homo sapiens OX=9606 GN=GLS PE=1 SV=1	GLS	73.46	32.3	19	60	19	1.033	0.975	1.049	0.983	1.01	0.943	0.96	0.24916
O94966	Ubiquitin carboxyl-terminal hydrolase 19 OS=Homo sapiens OX=9606 GN=USP19 PE=1 SV=2	USP19	145.65	1.7	2	2	2
O94967	WD repeat-containing protein 47 OS=Homo sapiens OX=9606 GN=WDR47 PE=1 SV=1	WDR47	101.95	1	1	1	1
O94973	AP-2 complex subunit alpha-2 OS=Homo sapiens OX=9606 GN=AP2A2 PE=1 SV=2	AP2A2	103.96	32.2	27	47	17	0.995	0.963	1.018	1	1.033	0.991	1.016	0.47532
O94979	Protein transport protein Sec31A OS=Homo sapiens OX=9606 GN=SEC31A PE=1 SV=3	SEC31A	133.01	26.3	30	63	30	0.871	0.861	0.864	1.212	1.142	1.092	1.327	0.0113842
O95070	Protein YIF1A OS=Homo sapiens OX=9606 GN=YIF1A PE=1 SV=2	YIF1A	32.011	11.6	3	9	3	1	1.087	1.118	0.975	0.94	0.916	0.883	0.031721
O95071	E3 ubiquitin-protein ligase UBR5 OS=Homo sapiens OX=9606 GN=UBR5 PE=1 SV=2	UBR5	309.35	1.3	3	3	3
O95139	NADH dehydrogenase [ubiquinone] 1 beta subcomplex subunit 6 OS=Homo sapiens OX=9606 GN=NDUFB6 PE=1 SV=3	NDUFB6	15.489	26.6	3	10	3	1.018	0.95	0.996	1.043	0.945	0.994	1.006	0.87954
O95140	Mitofusin-2 OS=Homo sapiens OX=9606 GN=MFN2 PE=1 SV=3	MFN2	86.401	8.2	7	7	6	0.949	0.839	0.893	1.141	1.079	1.094	1.236	0.0056402
O95155	Ubiquitin conjugation factor E4 B OS=Homo sapiens OX=9606 GN=UBE4B PE=1 SV=1	UBE4B	146.18	6.8	7	8	7	0.916	1.145	1.11	0.946	0.938	0.972	0.901	0.29244
O95159	Zinc finger protein-like 1 OS=Homo sapiens OX=9606 GN=ZFPL1 PE=1 SV=2	ZFPL1	34.114	20	5	7	5	0.892	0.859	0.827	1.011	1.105	1.18	1.279	0.0080419
O95163	Elongator complex protein 1 OS=Homo sapiens OX=9606 GN=ELP1 PE=1 SV=3	ELP1	150.25	5.5	5	5	5	1.078	1.125	1.181	0.889	0.863	0.908	0.786	0.00135644
O95167	NADH dehydrogenase [ubiquinone] 1 alpha subcomplex subunit 3 OS=Homo sapiens OX=9606 GN=NDUFA3 PE=1 SV=1	NDUFA3	9.2787	50	3	5	3	0.986	0.954	0.864	1.095	1.016	1.078	1.137	0.047177
O95168	NADH dehydrogenase [ubiquinone] 1 beta subcomplex subunit 4 OS=Homo sapiens OX=9606 GN=NDUFB4 PE=1 SV=3	NDUFB4	15.208	14	1	1	1	0.391	0.281	0.348	1.493	1.686	1.657	4.741	0.000116781
O95169	NADH dehydrogenase [ubiquinone] 1 beta subcomplex subunit 8, mitochondrial OS=Homo sapiens OX=9606 GN=NDUFB8 PE=1 SV=1	NDUFB8	21.766	27.4	4	6	4	1.054	1.042	1.112	0.971	0.978	0.898	0.887	0.024165
O95182	NADH dehydrogenase [ubiquinone] 1 alpha subcomplex subunit 7 OS=Homo sapiens OX=9606 GN=NDUFA7 PE=1 SV=3	NDUFA7	12.551	27.4	3	5	3	0.943	0.985	1.381	0.853	0.959	0.923	0.827	0.23166
O95183	Vesicle-associated membrane protein 5 OS=Homo sapiens OX=9606 GN=VAMP5 PE=1 SV=1	VAMP5	12.805	29.3	3	7	3	1.031	1.173	1.03	1.024	0.884	0.927	0.877	0.097642
O95197	Reticulon-3 OS=Homo sapiens OX=9606 GN=RTN3 PE=1 SV=2	RTN3	112.61	1.1	1	4	1	0.917	1	0.976	1.02	1.056	1.013	1.068	0.083796
O95202	Mitochondrial proton/calcium exchanger protein OS=Homo sapiens OX=9606 GN=LETM1 PE=1 SV=1	LETM1	83.353	31.5	21	32	21	0.969	1.066	1.074	0.99	0.987	0.981	0.951	0.2803
O95208	Epsin-2 OS=Homo sapiens OX=9606 GN=EPN2 PE=1 SV=3	EPN2	68.481	3.7	3	4	2	0.985	1.032	0.938	1.033	1.066	0.957	1.034	0.47418
O95210	Starch-binding domain-containing protein 1 OS=Homo sapiens OX=9606 GN=STBD1 PE=1 SV=1	STBD1	39.007	5	2	2	2
O95218	Zinc finger Ran-binding domain-containing protein 2 OS=Homo sapiens OX=9606 GN=ZRANB2 PE=1 SV=2	ZRANB2	37.404	5.8	2	3	2	1.143	1.141	0.955	0.866	0.933	0.976	0.857	0.092037
O95219	Sorting nexin-4 OS=Homo sapiens OX=9606 GN=SNX4 PE=1 SV=1	SNX4	51.908	10	5	6	5	0.923	0.945	0.795	1.071	1.165	1.151	1.272	0.0156775
O95232	Luc7-like protein 3 OS=Homo sapiens OX=9606 GN=LUC7L3 PE=1 SV=2	LUC7L3	51.466	25.9	11	14	11	0.945	0.886	0.806	1.121	1.073	1.102	1.25	0.0093401
O95248	Myotubularin-related protein 5 OS=Homo sapiens OX=9606 GN=SBF1 PE=1 SV=4	SBF1	208.44	1.3	2	2	2	0.982	0.963	0.987	1.023	1.075	0.98	1.05	0.159339
O95249	Golgi SNAP receptor complex member 1 OS=Homo sapiens OX=9606 GN=GOSR1 PE=1 SV=1	GOSR1	28.612	14	4	4	4	1.012	1.025	1.006	1.018	0.947	1.01	0.978	0.38244
O95292	Vesicle-associated membrane protein-associated protein B/C OS=Homo sapiens OX=9606 GN=VAPB PE=1 SV=3	VAPB	27.228	49.4	10	15	9	0.965	1.007	1.098	0.988	0.956	1.05	0.975	0.63056
O95295	SNARE-associated protein Snapin OS=Homo sapiens OX=9606 GN=SNAPIN PE=1 SV=1	SNAPIN	14.874	26.5	3	3	3	1.041	1.114	1.138	0.91	0.919	0.915	0.833	0.021398
O95297	Myelin protein zero-like protein 1 OS=Homo sapiens OX=9606 GN=MPZL1 PE=1 SV=1	MPZL1	29.082	17.8	4	7	4	1.054	1.12	1.212	0.929	0.863	0.873	0.787	0.0068406
O95298	NADH dehydrogenase [ubiquinone] 1 subunit C2 OS=Homo sapiens OX=9606 GN=NDUFC2 PE=1 SV=1	NDUFC2	14.187	42	7	11	7	1.05	1.042	1.07	0.975	0.97	0.916	0.905	0.0095361
O95299	NADH dehydrogenase [ubiquinone] 1 alpha subcomplex subunit 10, mitochondrial OS=Homo sapiens OX=9606 GN=NDUFA10 PE=1 SV=1	NDUFA10	40.75	20.3	11	18	11	0.935	0.94	0.994	1.056	0.98	1.007	1.061	0.115398
O95302	Peptidyl-prolyl cis-trans isomerase FKBP9 OS=Homo sapiens OX=9606 GN=FKBP9 PE=1 SV=2	FKBP9	63.083	31.8	17	42	16	0.965	0.973	0.988	0.997	1.046	1.021	1.047	0.041184
O95336	6-phosphogluconolactonase OS=Homo sapiens OX=9606 GN=PGLS PE=1 SV=2	PGLS	27.547	50	9	26	9	1.06	1.037	0.966	0.981	0.986	0.963	0.957	0.20566
O95340	Bifunctional 3'-phosphoadenosine 5'-phosphosulfate synthase 2 OS=Homo sapiens OX=9606 GN=PAPSS2 PE=1 SV=2	PAPSS2	69.5	30.5	18	41	16	1.03	1.026	1.106	0.9	0.99	0.944	0.896	0.040659
O95347	Structural maintenance of chromosomes protein 2 OS=Homo sapiens OX=9606 GN=SMC2 PE=1 SV=2	SMC2	135.65	2.8	4	4	4	1.101	0.977	1.098	0.965	0.947	0.943	0.899	0.058442
O95352	Ubiquitin-like modifier-activating enzyme ATG7 OS=Homo sapiens OX=9606 GN=ATG7 PE=1 SV=1	ATG7	77.959	18.1	11	20	11	1.011	1.015	0.97	1.022	0.98	0.98	0.995	0.82806
O95361	Tripartite motif-containing protein 16 OS=Homo sapiens OX=9606 GN=TRIM16 PE=1 SV=3	TRIM16	63.954	16.8	7	8	7	0.909	0.925	0.948	1.102	1.079	1.086	1.174	0.0003002
O95363	Phenylalanine--tRNA ligase, mitochondrial OS=Homo sapiens OX=9606 GN=FARS2 PE=1 SV=1	FARS2	52.356	10.2	5	8	5	0.987	1.072	1.004	1.049	1.031	0.989	1.002	0.944
O95372	Acyl-protein thioesterase 2 OS=Homo sapiens OX=9606 GN=LYPLA2 PE=1 SV=1	LYPLA2	24.737	26	6	10	6	0.981	1	0.936	1.024	1.041	1.045	1.066	0.03534
O95373	Importin-7 OS=Homo sapiens OX=9606 GN=IPO7 PE=1 SV=1	IPO7	119.52	19.6	17	38	16	1.117	1.169	1.178	0.858	0.859	0.829	0.735	0.000104974
O95376	E3 ubiquitin-protein ligase ARIH2 OS=Homo sapiens OX=9606 GN=ARIH2 PE=1 SV=1	ARIH2	57.818	6.7	2	3	2	1.061	1.138	1.005	0.918	0.888	0.911	0.848	0.0118579
O95379	Tumor necrosis factor alpha-induced protein 8 OS=Homo sapiens OX=9606 GN=TNFAIP8 PE=1 SV=1	TNFAIP8	23.003	4	1	2	1	0.66	0.452	0.476	1.44	1.389	1.489	2.719	0.00107979
O95394	Phosphoacetylglucosamine mutase OS=Homo sapiens OX=9606 GN=PGM3 PE=1 SV=1	PGM3	59.851	35.1	17	53	17	0.958	0.909	0.939	1.088	1.061	1.031	1.133	0.0045771
O95396	Adenylyltransferase and sulfurtransferase MOCS3 OS=Homo sapiens OX=9606 GN=MOCS3 PE=1 SV=1	MOCS3	49.669	5.4	2	2	2
O95400	CD2 antigen cytoplasmic tail-binding protein 2 OS=Homo sapiens OX=9606 GN=CD2BP2 PE=1 SV=1	CD2BP2	37.646	4.1	1	1	1	0.933	0.905	0.984	1.039	1.076	1.064	1.127	0.0107639
O95405	Zinc finger FYVE domain-containing protein 9 OS=Homo sapiens OX=9606 GN=ZFYVE9 PE=1 SV=2	ZFYVE9	156.4	1.2	2	2	2
O95406	Protein cornichon homolog 1 OS=Homo sapiens OX=9606 GN=CNIH1 PE=1 SV=1	CNIH1	16.699	17.4	1	1	1	1.07	0.909	0.75	1.281	0.892	1.106	1.202	0.28056
O95425	Supervillin OS=Homo sapiens OX=9606 GN=SVIL PE=1 SV=2	SVIL	247.74	2.4	5	8	5	0.981	0.941	0.892	1.113	0.996	1.037	1.118	0.059216
O95433	Activator of 90 kDa heat shock protein ATPase homolog 1 OS=Homo sapiens OX=9606 GN=AHSA1 PE=1 SV=1	AHSA1	38.274	31.7	9	18	9	1.003	0.978	0.949	1.042	1.12	1.017	1.085	0.070683
O95453	Poly(A)-specific ribonuclease PARN OS=Homo sapiens OX=9606 GN=PARN PE=1 SV=1	PARN	73.45	9.1	5	5	5	0.927	1.021	1.009	1.014	1.091	1.039	1.063	0.172677
O95456	Proteasome assembly chaperone 1 OS=Homo sapiens OX=9606 GN=PSMG1 PE=1 SV=1	PSMG1	32.854	12.8	4	4	4	0.799	0.681	0.705	1.239	1.254	1.274	1.724	0.00037622
O95470	Sphingosine-1-phosphate lyase 1 OS=Homo sapiens OX=9606 GN=SGPL1 PE=1 SV=3	SGPL1	63.523	10.2	6	9	6	0.855	0.679	0.706	1.246	1.17	1.233	1.629	0.0026199
O95479	GDH/6PGL endoplasmic bifunctional protein OS=Homo sapiens OX=9606 GN=H6PD PE=1 SV=2	H6PD	88.892	25	17	38	17	0.967	0.945	0.964	1.034	1.044	1.102	1.106	0.0089836
O95486	Protein transport protein Sec24A OS=Homo sapiens OX=9606 GN=SEC24A PE=1 SV=2	SEC24A	119.75	9.4	9	14	9	1.027	0.972	0.961	1.001	0.991	1.045	1.026	0.37956
O95487	Protein transport protein Sec24B OS=Homo sapiens OX=9606 GN=SEC24B PE=1 SV=2	SEC24B	137.42	4.9	6	8	6	0.999	1.042	1.039	1.04	0.984	0.999	0.981	0.42976
O95551	Tyrosyl-DNA phosphodiesterase 2 OS=Homo sapiens OX=9606 GN=TDP2 PE=1 SV=1	TDP2	40.929	3	1	1	1
O95563	Mitochondrial pyruvate carrier 2 OS=Homo sapiens OX=9606 GN=MPC2 PE=1 SV=1	MPC2	14.279	26	4	11	4	1.102	1.12	1.176	0.891	0.834	0.868	0.763	0.00059614
O95571	Persulfide dioxygenase ETHE1, mitochondrial OS=Homo sapiens OX=9606 GN=ETHE1 PE=1 SV=2	ETHE1	27.873	43.7	9	18	9	1.043	1.019	1.053	1.027	1.004	0.977	0.966	0.114284
O95573	Long-chain-fatty-acid--CoA ligase 3 OS=Homo sapiens OX=9606 GN=ACSL3 PE=1 SV=3	ACSL3	80.419	33.9	18	35	17	0.928	0.981	1.001	1.028	0.998	1.059	1.06	0.107862
O95619	YEATS domain-containing protein 4 OS=Homo sapiens OX=9606 GN=YEATS4 PE=1 SV=1	YEATS4	26.499	4	1	1	1
O95630	STAM-binding protein OS=Homo sapiens OX=9606 GN=STAMBP PE=1 SV=1	STAMBP	48.076	17	6	6	6	1.026	1.054	1.151	0.944	0.913	0.948	0.868	0.0187206
O95671	Probable bifunctional dTTP/UTP pyrophosphatase/methyltransferase protein OS=Homo sapiens OX=9606 GN=ASMTL PE=1 SV=3	ASMTL	68.856	13.8	8	8	8	1.023	1.073	1.078	0.925	0.987	0.905	0.888	0.0180371
O95674	Phosphatidate cytidylyltransferase 2 OS=Homo sapiens OX=9606 GN=CDS2 PE=1 SV=1	CDS2	51.417	7	2	2	2	1.151	1.111	0.895	0.883	0.996	0.97	0.902	0.32172
O95685	Protein phosphatase 1 regulatory subunit 3D OS=Homo sapiens OX=9606 GN=PPP1R3D PE=1 SV=1	PPP1R3D	32.559	4.3	1	1	1
O95714	E3 ubiquitin-protein ligase HERC2 OS=Homo sapiens OX=9606 GN=HERC2 PE=1 SV=2	HERC2	527.22	0.4	2	2	2
O95721	Synaptosomal-associated protein 29 OS=Homo sapiens OX=9606 GN=SNAP29 PE=1 SV=1	SNAP29	28.97	12.4	3	4	3	0.99	0.954	1.046	1.062	0.999	0.972	1.014	0.72166
O95747	Serine/threonine-protein kinase OSR1 OS=Homo sapiens OX=9606 GN=OXSR1 PE=1 SV=1	OXSR1	58.022	28.7	13	23	9	1.083	1.185	1.119	0.886	0.909	0.867	0.786	0.00125908
O95749	Geranylgeranyl pyrophosphate synthase OS=Homo sapiens OX=9606 GN=GGPS1 PE=1 SV=1	GGPS1	34.87	6.3	2	2	2	1.074	1.024	0.987	0.96	0.985	0.986	0.95	0.122716
O95757	Heat shock 70 kDa protein 4L OS=Homo sapiens OX=9606 GN=HSPA4L PE=1 SV=3	HSPA4L	94.511	24.1	17	23	13	0.987	0.983	0.93	1.054	1.049	1	1.07	0.056582
O95758	Polypyrimidine tract-binding protein 3 OS=Homo sapiens OX=9606 GN=PTBP3 PE=1 SV=2	PTBP3	59.689	4.3	3	9	1	0.853	0.629	0.639	1.366	1.318	1.156	1.81	0.0056805
O95772	STARD3 N-terminal-like protein OS=Homo sapiens OX=9606 GN=STARD3NL PE=1 SV=1	STARD3NL	26.654	4.3	1	1	1
O95777	U6 snRNA-associated Sm-like protein LSm8 OS=Homo sapiens OX=9606 GN=LSM8 PE=1 SV=3	LSM8	10.403	27.1	2	3	2	0.972	0.871	0.931	1.039	1.077	1.052	1.142	0.0164186
O95782	AP-2 complex subunit alpha-1 OS=Homo sapiens OX=9606 GN=AP2A1 PE=1 SV=3	AP2A1	107.54	38.4	36	70	26	1.009	1.046	1.047	0.967	0.992	0.976	0.946	0.0179783
O95793	Double-stranded RNA-binding protein Staufen homolog 1 OS=Homo sapiens OX=9606 GN=STAU1 PE=1 SV=2	STAU1	63.182	22.7	11	13	11	0.914	0.948	0.919	1.08	1.108	1.041	1.161	0.0022197
O95801	Tetratricopeptide repeat protein 4 OS=Homo sapiens OX=9606 GN=TTC4 PE=1 SV=3	TTC4	44.678	2.3	1	1	1
O95810	Caveolae-associated protein 2 OS=Homo sapiens OX=9606 GN=CAVIN2 PE=1 SV=3	CAVIN2	47.173	7.1	2	2	2	0.92	0.844	0.895	1.119	1.078	1.134	1.253	0.00158372
O95816	BAG family molecular chaperone regulator 2 OS=Homo sapiens OX=9606 GN=BAG2 PE=1 SV=1	BAG2	23.772	51.2	12	27	12	1.046	1.026	1.022	0.966	0.963	0.955	0.932	0.00090242
O95817	BAG family molecular chaperone regulator 3 OS=Homo sapiens OX=9606 GN=BAG3 PE=1 SV=3	BAG3	61.594	37	15	24	15	1.091	1.19	1.141	0.891	0.917	0.887	0.788	0.0009249
O95819	Mitogen-activated protein kinase kinase kinase kinase 4 OS=Homo sapiens OX=9606 GN=MAP4K4 PE=1 SV=2	MAP4K4	142.1	6.5	9	10	6	0.998	0.953	0.942	1.001	1.057	1.049	1.074	0.043561
O95822	Malonyl-CoA decarboxylase, mitochondrial OS=Homo sapiens OX=9606 GN=MLYCD PE=1 SV=3	MLYCD	55.003	8.1	3	3	3	0.998	1.007	1.068	0.987	1.003	0.96	0.96	0.177497
O95825	Quinone oxidoreductase-like protein 1 OS=Homo sapiens OX=9606 GN=CRYZL1 PE=1 SV=2	CRYZL1	38.696	7.2	3	3	3	0.971	0.884	0.876	1.044	1.075	1.136	1.192	0.0129165
O95831	Apoptosis-inducing factor 1, mitochondrial OS=Homo sapiens OX=9606 GN=AIFM1 PE=1 SV=1	AIFM1	66.9	27.4	14	26	14	0.946	0.924	1.039	1.042	1.034	1.039	1.071	0.191656
O95833	Chloride intracellular channel protein 3 OS=Homo sapiens OX=9606 GN=CLIC3 PE=1 SV=2	CLIC3	26.648	8.1	2	2	2	0.909	0.934	1.061	1.1	1.012	1.005	1.073	0.2652
O95834	Echinoderm microtubule-associated protein-like 2 OS=Homo sapiens OX=9606 GN=EML2 PE=1 SV=1	EML2	70.678	16.9	9	14	9	1.111	1.118	1.217	0.878	0.821	0.918	0.759	0.0032624
O95857	Tetraspanin-13 OS=Homo sapiens OX=9606 GN=TSPAN13 PE=2 SV=1	TSPAN13	22.147	3.9	1	2	1
O95861	3'(2'),5'-bisphosphate nucleotidase 1 OS=Homo sapiens OX=9606 GN=BPNT1 PE=1 SV=1	BPNT1	33.392	26.3	7	12	7	0.864	0.838	0.877	1.139	1.175	1.102	1.325	0.00025577
O95864	Acyl-CoA 6-desaturase OS=Homo sapiens OX=9606 GN=FADS2 PE=1 SV=1	FADS2	52.259	12.2	5	6	5	0.903	1.015	1.08	1.017	1.015	1.034	1.023	0.68114
O95865	N(G),N(G)-dimethylarginine dimethylaminohydrolase 2 OS=Homo sapiens OX=9606 GN=DDAH2 PE=1 SV=1	DDAH2	29.644	45.3	10	16	9	0.997	0.949	0.976	1.024	1.055	0.997	1.053	0.077321
O95881	Thioredoxin domain-containing protein 12 OS=Homo sapiens OX=9606 GN=TXNDC12 PE=1 SV=1	TXNDC12	19.206	21.5	3	10	3	0.895	0.857	0.911	1.132	1.092	1.126	1.258	0.00042093
O95907	Monocarboxylate transporter 3 OS=Homo sapiens OX=9606 GN=SLC16A8 PE=2 SV=1	SLC16A8	52.318	1.6	1	1	1
O95965	Integrin beta-like protein 1 OS=Homo sapiens OX=9606 GN=ITGBL1 PE=2 SV=1	ITGBL1	53.921	5.3	2	3	2	1.086	1.644	1.483	0.618	0.564	0.706	0.448	0.0048979
O95980	Reversion-inducing cysteine-rich protein with Kazal motifs OS=Homo sapiens OX=9606 GN=RECK PE=1 SV=1	RECK	106.46	5.4	5	5	5	1.016	1.361	1.408	0.812	0.691	0.728	0.589	0.0102798
O95989	Diphosphoinositol polyphosphate phosphohydrolase 1 OS=Homo sapiens OX=9606 GN=NUDT3 PE=1 SV=1	NUDT3	19.471	5.8	1	3	1	1.086	1.054	1.023	0.962	0.937	0.962	0.905	0.0066391
O96000	NADH dehydrogenase [ubiquinone] 1 beta subcomplex subunit 10 OS=Homo sapiens OX=9606 GN=NDUFB10 PE=1 SV=3	NDUFB10	20.776	33.7	6	13	6	1.049	1.127	1.15	0.882	0.928	0.879	0.808	0.0029969
O96005	Cleft lip and palate transmembrane protein 1 OS=Homo sapiens OX=9606 GN=CLPTM1 PE=1 SV=1	CLPTM1	76.096	15.1	8	14	8	0.982	1.117	1.111	0.954	0.894	0.897	0.855	0.030018
O96007	Molybdopterin synthase catalytic subunit OS=Homo sapiens OX=9606 GN=MOCS2 PE=1 SV=1	MOCS2	20.944	8	1	1	1	0.751	0.497	0.379	1.513	1.422	1.356	2.637	0.0376
O96008	Mitochondrial import receptor subunit TOM40 homolog OS=Homo sapiens OX=9606 GN=TOMM40 PE=1 SV=1	TOMM40	37.893	34.9	7	20	7	1.047	1.136	1.149	0.895	0.874	0.872	0.793	0.00159993
O96011	Peroxisomal membrane protein 11B OS=Homo sapiens OX=9606 GN=PEX11B PE=1 SV=1	PEX11B	28.431	32.8	6	9	6	1.054	1.213	1.249	0.845	0.817	0.862	0.718	0.003841
O96013	Serine/threonine-protein kinase PAK 4 OS=Homo sapiens OX=9606 GN=PAK4 PE=1 SV=1	PAK4	64.071	1.9	1	1	1	0.998	0.958	1.037	0.939	1.068	1.006	1.007	0.9007
O96019	Actin-like protein 6A OS=Homo sapiens OX=9606 GN=ACTL6A PE=1 SV=1	ACTL6A	47.46	17.7	7	12	7	0.997	1.164	1.001	0.96	0.949	0.988	0.916	0.179676
O96033	Molybdopterin synthase sulfur carrier subunit OS=Homo sapiens OX=9606 GN=MOCS2 PE=1 SV=1	MOCS2	9.7552	21.6	2	4	2	1.009	0.953	0.921	1.023	1.117	0.98	1.082	0.170064
P00167	Cytochrome b5 OS=Homo sapiens OX=9606 GN=CYB5A PE=1 SV=2	CYB5A	15.33	17.2	2	4	2	0.986	1.137	1.041	0.956	0.94	0.942	0.897	0.124921
P00338	L-lactate dehydrogenase A chain OS=Homo sapiens OX=9606 GN=LDHA PE=1 SV=2	LDHA	36.688	40.4	13	58	12	1.043	1.006	1.021	0.967	1.02	0.946	0.955	0.135722
P00352	Retinal dehydrogenase 1 OS=Homo sapiens OX=9606 GN=ALDH1A1 PE=1 SV=2	ALDH1A1	54.861	27.1	12	28	11	1.176	1.227	1.441	0.729	0.841	0.679	0.585	0.003705
P00367	Glutamate dehydrogenase 1, mitochondrial OS=Homo sapiens OX=9606 GN=GLUD1 PE=1 SV=2	GLUD1	61.397	37.3	19	56	19	1.007	0.922	0.991	1.05	1.016	0.984	1.045	0.25348
P00387	NADH-cytochrome b5 reductase 3 OS=Homo sapiens OX=9606 GN=CYB5R3 PE=1 SV=3	CYB5R3	34.234	41.5	13	42	13	1.04	0.951	0.98	1.013	0.987	1.017	1.015	0.59784
P00390	Glutathione reductase, mitochondrial OS=Homo sapiens OX=9606 GN=GSR PE=1 SV=2	GSR	56.256	20.5	9	21	9	1.085	1.127	1.109	0.883	0.911	0.926	0.819	0.00035844
P00403	Cytochrome c oxidase subunit 2 OS=Homo sapiens OX=9606 GN=MT-CO2 PE=1 SV=1	MT-CO2	25.565	26.4	6	13	6	1.067	1.122	1.169	0.885	0.937	0.93	0.82	0.0033843
P00441	Superoxide dismutase [Cu-Zn] OS=Homo sapiens OX=9606 GN=SOD1 PE=1 SV=2	SOD1	15.936	39	7	21	7	1.119	1.191	1.152	0.883	0.839	0.853	0.744	0.0002241
P00450	Ceruloplasmin OS=Homo sapiens OX=9606 GN=CP PE=1 SV=1	CP	122.2	10.6	10	15	10	0.65	0.646	1.005	0.93	0.932	1.794	1.589	0.173779
P00488	Coagulation factor XIII A chain OS=Homo sapiens OX=9606 GN=F13A1 PE=1 SV=4	F13A1	83.266	6.3	4	5	4	0.844	0.982	0.935	1.19	0.916	1.159	1.183	0.159423
P00491	Purine nucleoside phosphorylase OS=Homo sapiens OX=9606 GN=PNP PE=1 SV=2	PNP	32.118	51.6	12	35	12	1.043	1.15	1.089	0.89	0.948	0.9	0.834	0.0062045
P00492	Hypoxanthine-guanine phosphoribosyltransferase OS=Homo sapiens OX=9606 GN=HPRT1 PE=1 SV=2	HPRT1	24.579	40.4	7	16	7	1.078	1.087	1.053	0.953	0.948	0.934	0.881	0.00035818
P00505	Aspartate aminotransferase, mitochondrial OS=Homo sapiens OX=9606 GN=GOT2 PE=1 SV=3	GOT2	47.517	53.5	23	59	23	1.122	1.119	1.098	0.902	0.893	0.9	0.807	4.3608e-06
P00533	Epidermal growth factor receptor OS=Homo sapiens OX=9606 GN=EGFR PE=1 SV=2	EGFR	134.28	10.2	10	16	9	1.073	1.154	1.137	0.885	0.915	0.893	0.801	0.0007998
P00558	Phosphoglycerate kinase 1 OS=Homo sapiens OX=9606 GN=PGK1 PE=1 SV=3	PGK1	44.614	65.5	25	111	20	1.098	1.157	1.112	0.881	0.901	0.88	0.791	0.000180031
P00568	Adenylate kinase isoenzyme 1 OS=Homo sapiens OX=9606 GN=AK1 PE=1 SV=3	AK1	21.635	36.6	8	20	8	0.865	0.838	0.766	1.129	1.126	1.122	1.368	0.0131627
P00734	Prothrombin OS=Homo sapiens OX=9606 GN=F2 PE=1 SV=2	F2	70.036	12.9	7	10	7	0.877	0.994	1.067	0.929	0.934	1.164	1.03	0.78442
P00736	Complement C1r subcomponent OS=Homo sapiens OX=9606 GN=C1R PE=1 SV=2	C1R	80.118	11.8	7	7	7	0.844	0.955	1.015	1.006	1.028	1.148	1.131	0.141762
P00738	Haptoglobin OS=Homo sapiens OX=9606 GN=HP PE=1 SV=1	HP	45.205	43.1	17	36	17	0.508	0.481	0.989	0.868	0.896	2.059	1.933	0.159761
P00747	Plasminogen OS=Homo sapiens OX=9606 GN=PLG PE=1 SV=2	PLG	90.568	36.5	28	53	28	0.89	0.918	1.237	0.923	0.832	1.192	0.968	0.83638
P00749	Urokinase-type plasminogen activator OS=Homo sapiens OX=9606 GN=PLAU PE=1 SV=2	PLAU	48.507	2.3	1	1	1	0.972	1.071	1.068	0.925	0.937	1.043	0.934	0.23704
P00750	Tissue-type plasminogen activator OS=Homo sapiens OX=9606 GN=PLAT PE=1 SV=1	PLAT	62.916	10.5	6	6	6	0.981	1.049	0.965	1.035	0.966	0.948	0.985	0.69556
P00751	Complement factor B OS=Homo sapiens OX=9606 GN=CFB PE=1 SV=2	CFB	85.532	5.6	4	4	4	0.588	0.658	1.008	0.932	0.955	1.78	1.627	0.156102
P00813	Adenosine deaminase OS=Homo sapiens OX=9606 GN=ADA PE=1 SV=3	ADA	40.764	18.2	6	9	6	0.911	0.787	0.796	1.188	1.125	1.152	1.389	0.0026198
P00846	ATP synthase subunit a OS=Homo sapiens OX=9606 GN=MT-ATP6 PE=1 SV=1	MT-ATP6	24.817	4.4	1	4	1	1.205	1.184	1.161	0.859	0.846	0.824	0.712	3.5452e-05
P00966	Argininosuccinate synthase OS=Homo sapiens OX=9606 GN=ASS1 PE=1 SV=2	ASS1	46.53	28.6	13	37	13	0.936	0.837	0.84	1.122	1.152	1.097	1.29	0.0028778
P01008	Antithrombin-III OS=Homo sapiens OX=9606 GN=SERPINC1 PE=1 SV=1	SERPINC1	52.602	33.4	14	42	14	1.038	1.107	1.242	0.83	0.866	0.952	0.782	0.020924
P01009	Alpha-1-antitrypsin OS=Homo sapiens OX=9606 GN=SERPINA1 PE=1 SV=3	SERPINA1	46.736	32.8	12	35	12	0.828	0.827	1.447	0.766	0.773	1.378	0.94	0.82172
P01011	Alpha-1-antichymotrypsin OS=Homo sapiens OX=9606 GN=SERPINA3 PE=1 SV=2	SERPINA3	47.65	21.3	7	12	7	0.765	0.842	1.296	0.878	0.866	1.313	1.053	0.79236
P01019	Angiotensinogen OS=Homo sapiens OX=9606 GN=AGT PE=1 SV=1	AGT	53.154	2.7	1	1	1
P01023	Alpha-2-macroglobulin OS=Homo sapiens OX=9606 GN=A2M PE=1 SV=3	A2M	163.29	37.1	45	129	39	0.829	0.951	1.084	0.935	0.965	1.213	1.087	0.50524
P01024	Complement C3 OS=Homo sapiens OX=9606 GN=C3 PE=1 SV=2	C3	187.15	32.9	46	72	46	0.728	0.749	1.176	0.87	0.821	1.624	1.25	0.50184
P01031	Complement C5 OS=Homo sapiens OX=9606 GN=C5 PE=1 SV=4	C5	188.3	1.3	3	3	3
P01033	Metalloproteinase inhibitor 1 OS=Homo sapiens OX=9606 GN=TIMP1 PE=1 SV=1	TIMP1	23.171	37.7	6	18	6	0.972	1.061	1.111	0.989	0.905	1.013	0.925	0.20852
P01034	Cystatin-C OS=Homo sapiens OX=9606 GN=CST3 PE=1 SV=1	CST3	15.799	19.2	2	4	2	0.944	1.025	1.078	0.979	0.967	1.009	0.97	0.51094
P01042	Kininogen-1 OS=Homo sapiens OX=9606 GN=KNG1 PE=1 SV=2	KNG1	71.957	3.7	2	2	2	0.676	0.67	1.172	0.745	0.751	1.91	1.353	0.55562
P01112	GTPase HRas OS=Homo sapiens OX=9606 GN=HRAS PE=1 SV=1	HRAS	21.298	43.4	6	9	2	0.928	0.917	1.047	1.058	1.042	1.022	1.08	0.146561
P01116	GTPase KRas OS=Homo sapiens OX=9606 GN=KRAS PE=1 SV=1	KRAS	21.656	29.1	4	7	0
P01130	Low-density lipoprotein receptor OS=Homo sapiens OX=9606 GN=LDLR PE=1 SV=1	LDLR	95.375	12	9	9	9	0.978	1.191	1.118	0.862	0.886	0.903	0.807	0.023722
P01137	Transforming growth factor beta-1 proprotein OS=Homo sapiens OX=9606 GN=TGFB1 PE=1 SV=2	TGFB1	44.341	10	4	5	4	0.979	1.128	1.132	0.86	0.888	0.99	0.845	0.058976
P01780	Immunoglobulin heavy variable 3-7 OS=Homo sapiens OX=9606 GN=IGHV3-7 PE=1 SV=2	IGHV3-7	12.943	17.1	2	3	1
P01834	Immunoglobulin kappa constant OS=Homo sapiens OX=9606 GN=IGKC PE=1 SV=2	IGKC	11.765	50.5	3	10	1	0.53	0.512	0.677	1.092	1.027	2.001	2.397	0.022304
P01859	Immunoglobulin heavy constant gamma 2 OS=Homo sapiens OX=9606 GN=IGHG2 PE=1 SV=2	IGHG2	35.9	37.1	9	27	4	0.623	0.592	0.648	1.033	1.071	1.931	2.166	0.070244
P01860	Immunoglobulin heavy constant gamma 3 OS=Homo sapiens OX=9606 GN=IGHG3 PE=1 SV=2	IGHG3	41.287	32.6	10	31	3
P01861	Immunoglobulin heavy constant gamma 4 OS=Homo sapiens OX=9606 GN=IGHG4 PE=1 SV=1	IGHG4	35.94	31.5	8	30	2	0.66	0.8	1.355	0.783	0.735	1.638	1.121	0.79748
P01871	Immunoglobulin heavy constant mu OS=Homo sapiens OX=9606 GN=IGHM PE=1 SV=4	IGHM	49.439	26.7	11	20	11	0.758	0.751	1.274	0.832	0.843	1.543	1.156	0.64512
P01876	Immunoglobulin heavy constant alpha 1 OS=Homo sapiens OX=9606 GN=IGHA1 PE=1 SV=2	IGHA1	37.654	28	8	13	5	0.666	0.633	1.27	0.807	0.794	1.759	1.308	0.51194
P01889	HLA class I histocompatibility antigen, B alpha chain OS=Homo sapiens OX=9606 GN=HLA-B PE=1 SV=3	HLA-B	40.46	24.3	7	16	2	0.955	0.943	0.967	1.027	1.034	1.053	1.087	0.00131997
P01893	Putative HLA class I histocompatibility antigen, alpha chain H OS=Homo sapiens OX=9606 GN=HLA-H PE=5 SV=3	HLA-H	40.891	17.7	5	5	1
P02452	Collagen alpha-1(I) chain OS=Homo sapiens OX=9606 GN=COL1A1 PE=1 SV=5	COL1A1	138.94	52.3	61	195	57	0.85	0.904	1.153	1.098	0.982	0.964	1.047	0.62782
P02458	Collagen alpha-1(II) chain OS=Homo sapiens OX=9606 GN=COL2A1 PE=1 SV=3	COL2A1	141.78	4.8	6	14	1	1.02	1.426	2.023	0.794	0.538	0.441	0.397	0.025119
P02461	Collagen alpha-1(III) chain OS=Homo sapiens OX=9606 GN=COL3A1 PE=1 SV=4	COL3A1	138.56	33.3	39	60	30	0.764	0.709	0.88	1.147	1.178	1.252	1.52	0.0035041
P02462	Collagen alpha-1(IV) chain OS=Homo sapiens OX=9606 GN=COL4A1 PE=1 SV=4	COL4A1	160.61	3.5	5	12	5	0.953	1.028	1.078	0.973	0.94	1.059	0.972	0.598
P02511	Alpha-crystallin B chain OS=Homo sapiens OX=9606 GN=CRYAB PE=1 SV=2	CRYAB	20.159	6.3	1	1	1
P02545	Prelamin-A/C OS=Homo sapiens OX=9606 GN=LMNA PE=1 SV=1	LMNA	74.139	56.3	38	143	37	0.89	0.761	0.773	1.156	1.163	1.157	1.434	0.0183246
P02647	Apolipoprotein A-I OS=Homo sapiens OX=9606 GN=APOA1 PE=1 SV=1	APOA1	30.777	47.6	12	25	12	0.459	0.381	0.891	0.921	0.899	2.362	2.416	0.108483
P02649	Apolipoprotein E OS=Homo sapiens OX=9606 GN=APOE PE=1 SV=1	APOE	36.154	23	7	7	7	0.837	0.877	0.841	1.172	0.937	1.293	1.332	0.102438
P02652	Apolipoprotein A-II OS=Homo sapiens OX=9606 GN=APOA2 PE=1 SV=1	APOA2	11.175	9	1	2	1	0.612	0.455	1.124	0.777	0.842	2.083	1.69	0.30108
P02654	Apolipoprotein C-I OS=Homo sapiens OX=9606 GN=APOC1 PE=1 SV=1	APOC1	9.3318	32.5	4	9	4	0.818	0.882	0.919	1.168	0.896	1.316	1.291	0.109139
P02655	Apolipoprotein C-II OS=Homo sapiens OX=9606 GN=APOC2 PE=1 SV=1	APOC2	11.284	19.8	2	2	2	0.772	0.724	1.07	0.927	0.786	1.673	1.32	0.41168
P02656	Apolipoprotein C-III OS=Homo sapiens OX=9606 GN=APOC3 PE=1 SV=1	APOC3	10.852	27.3	2	3	2	0.868	1.041	1.471	0.781	0.79	1.089	0.787	0.29574
P02675	Fibrinogen beta chain OS=Homo sapiens OX=9606 GN=FGB PE=1 SV=2	FGB	55.928	3.1	1	1	1
P02679	Fibrinogen gamma chain OS=Homo sapiens OX=9606 GN=FGG PE=1 SV=3	FGG	51.511	5.3	1	1	1	0.931	1.105	1.207	0.88	1.003	0.907	0.86	0.163597
P02743	Serum amyloid P-component OS=Homo sapiens OX=9606 GN=APCS PE=1 SV=2	APCS	25.387	17	4	5	4	0.798	0.716	0.928	1.004	1.035	1.469	1.437	0.069858
P02748	Complement component C9 OS=Homo sapiens OX=9606 GN=C9 PE=1 SV=2	C9	63.173	8.8	5	6	4	1.028	1.021	1.173	0.968	0.874	0.974	0.874	0.079458
P02749	Beta-2-glycoprotein 1 OS=Homo sapiens OX=9606 GN=APOH PE=1 SV=3	APOH	38.298	18	4	4	4	0.839	0.875	1.074	0.909	0.911	1.369	1.144	0.48122
P02751	Fibronectin OS=Homo sapiens OX=9606 GN=FN1 PE=1 SV=5	FN1	272.32	38.4	80	325	80	0.851	0.851	0.9	1.057	1.113	1.193	1.292	0.0029986
P02763	Alpha-1-acid glycoprotein 1 OS=Homo sapiens OX=9606 GN=ORM1 PE=1 SV=1	ORM1	23.511	15.4	3	4	2	0.891	0.75	1.392	0.736	0.836	1.272	0.938	0.8275
P02766	Transthyretin OS=Homo sapiens OX=9606 GN=TTR PE=1 SV=1	TTR	15.887	9.5	2	5	2	0.679	0.516	0.842	0.922	1.033	1.783	1.835	0.078305
P02774	Vitamin D-binding protein OS=Homo sapiens OX=9606 GN=GC PE=1 SV=2	GC	52.917	32.1	13	16	13	0.771	0.706	1.243	0.887	0.836	1.523	1.193	0.5463
P02776	Platelet factor 4 OS=Homo sapiens OX=9606 GN=PF4 PE=1 SV=2	PF4	10.845	25.7	2	2	2	0.97	1.104	1.185	0.849	0.881	1.036	0.849	0.124176
P02786	Transferrin receptor protein 1 OS=Homo sapiens OX=9606 GN=TFRC PE=1 SV=2	TFRC	84.87	34.9	23	49	23	0.928	0.952	0.952	1.06	1.007	1.077	1.11	0.0090575
P02787	Serotransferrin OS=Homo sapiens OX=9606 GN=TF PE=1 SV=3	TF	77.063	55	39	75	39	0.738	0.718	1.273	0.833	0.839	1.583	1.193	0.59128
P02790	Hemopexin OS=Homo sapiens OX=9606 GN=HPX PE=1 SV=2	HPX	51.676	33.3	12	24	12	0.669	0.706	1.179	0.815	0.822	1.732	1.319	0.47176
P02792	Ferritin light chain OS=Homo sapiens OX=9606 GN=FTL PE=1 SV=2	FTL	20.019	52	8	29	8	1.046	1.143	1.222	0.835	0.869	0.915	0.768	0.0073229
P02794	Ferritin heavy chain OS=Homo sapiens OX=9606 GN=FTH1 PE=1 SV=2	FTH1	21.225	60.7	9	32	9	1.017	1.016	1.14	0.905	0.93	0.975	0.886	0.051939
P02795	Metallothionein-2 OS=Homo sapiens OX=9606 GN=MT2A PE=1 SV=1	MT2A	6.0422	67.2	4	3	2	1.034	1.14	0.931	0.839	0.821	1.222	0.928	0.56656
P03891	NADH-ubiquinone oxidoreductase chain 2 OS=Homo sapiens OX=9606 GN=MT-ND2 PE=1 SV=2	MT-ND2	38.96	2.6	1	3	1	1.128	1.217	1.354	0.778	0.788	0.76	0.629	0.00103626
P03897	NADH-ubiquinone oxidoreductase chain 3 OS=Homo sapiens OX=9606 GN=MT-ND3 PE=1 SV=1	MT-ND3	13.186	13	1	2	1	1.063	1.219	1.186	0.911	0.807	0.868	0.746	0.0058588
P03905	NADH-ubiquinone oxidoreductase chain 4 OS=Homo sapiens OX=9606 GN=MT-ND4 PE=1 SV=1	MT-ND4	51.58	3.3	2	2	2	1.117	1.426	1.347	0.763	0.648	0.781	0.563	0.0037388
P03915	NADH-ubiquinone oxidoreductase chain 5 OS=Homo sapiens OX=9606 GN=MT-ND5 PE=1 SV=2	MT-ND5	67.026	5.6	2	4	2	1.143	1.104	1.177	1.012	0.82	0.85	0.783	0.021317
P03923	NADH-ubiquinone oxidoreductase chain 6 OS=Homo sapiens OX=9606 GN=MT-ND6 PE=1 SV=2	MT-ND6	18.622	8	1	1	1	0.951	0.734	0.647	1.317	1.108	1.214	1.56	0.021242
P03928	ATP synthase protein 8 OS=Homo sapiens OX=9606 GN=MT-ATP8 PE=1 SV=1	MT-ATP8	7.9916	13.2	1	1	1	1.133	1.061	1.121	0.961	0.824	0.943	0.823	0.020004
P03952	Plasma kallikrein OS=Homo sapiens OX=9606 GN=KLKB1 PE=1 SV=1	KLKB1	71.369	3.6	2	2	2	0.961	1.042	1.114	0.906	0.891	1.1	0.929	0.3956
P04003	C4b-binding protein alpha chain OS=Homo sapiens OX=9606 GN=C4BPA PE=1 SV=2	C4BPA	67.033	9.5	4	5	4	0.931	0.945	1.206	0.886	0.862	1.182	0.951	0.70264
P04004	Vitronectin OS=Homo sapiens OX=9606 GN=VTN PE=1 SV=1	VTN	54.305	30.3	11	32	11	0.912	1.119	1.11	0.959	0.802	1.064	0.899	0.36534
P04035	3-hydroxy-3-methylglutaryl-coenzyme A reductase OS=Homo sapiens OX=9606 GN=HMGCR PE=1 SV=1	HMGCR	97.475	1.6	1	1	1	1.01	0.701	0.915	1.17	1.093	1.107	1.283	0.078818
P04040	Catalase OS=Homo sapiens OX=9606 GN=CAT PE=1 SV=3	CAT	59.755	34.5	16	27	16	0.999	0.985	1.045	1.022	1.012	1.014	1.006	0.73498
P04062	Lysosomal acid glucosylceramidase OS=Homo sapiens OX=9606 GN=GBA PE=1 SV=3	GBA	59.716	26.1	14	34	14	1.003	1.005	0.955	1.027	0.989	1.032	1.029	0.25608
P04066	Tissue alpha-L-fucosidase OS=Homo sapiens OX=9606 GN=FUCA1 PE=1 SV=4	FUCA1	53.688	18	8	11	8	1.027	0.974	0.901	1.019	1.011	1.067	1.067	0.186503
P04075	Fructose-bisphosphate aldolase A OS=Homo sapiens OX=9606 GN=ALDOA PE=1 SV=2	ALDOA	39.42	64.6	22	89	16	1.015	1.055	1.053	0.966	0.97	0.932	0.918	0.0088585
P04080	Cystatin-B OS=Homo sapiens OX=9606 GN=CSTB PE=1 SV=2	CSTB	11.139	67.3	5	13	5	0.936	0.987	0.893	1.204	1.005	0.951	1.122	0.2225
P04083	Annexin A1 OS=Homo sapiens OX=9606 GN=ANXA1 PE=1 SV=2	ANXA1	38.714	57.8	21	73	21	1.032	0.955	0.917	1.044	1.046	0.99	1.061	0.20104
P04114	Apolipoprotein B-100 OS=Homo sapiens OX=9606 GN=APOB PE=1 SV=2	APOB	515.6	20.7	87	130	87	0.936	0.979	1.232	0.862	0.728	1.248	0.902	0.53646
P04150	Glucocorticoid receptor OS=Homo sapiens OX=9606 GN=NR3C1 PE=1 SV=1	NR3C1	85.658	6.9	4	5	4	0.954	1.186	1.098	0.958	0.899	0.951	0.867	0.1062
P04156	Major prion protein OS=Homo sapiens OX=9606 GN=PRNP PE=1 SV=1	PRNP	27.661	14.6	4	9	4	0.872	1.008	0.951	1.062	1.026	0.968	1.079	0.196337
P04179	Superoxide dismutase [Mn], mitochondrial OS=Homo sapiens OX=9606 GN=SOD2 PE=1 SV=3	SOD2	24.75	44.6	10	64	10	0.917	0.912	0.983	1.058	1.006	1.154	1.144	0.045903
P04181	Ornithine aminotransferase, mitochondrial OS=Homo sapiens OX=9606 GN=OAT PE=1 SV=1	OAT	48.534	30.8	12	26	12	1.051	1.018	1.027	0.957	0.996	1.003	0.955	0.056405
P04196	Histidine-rich glycoprotein OS=Homo sapiens OX=9606 GN=HRG PE=1 SV=1	HRG	59.578	2.7	1	1	1
P04216	Thy-1 membrane glycoprotein OS=Homo sapiens OX=9606 GN=THY1 PE=1 SV=2	THY1	17.935	24.8	4	25	4	1.095	0.997	0.958	1.034	0.966	0.975	0.975	0.6251
P04217	Alpha-1B-glycoprotein OS=Homo sapiens OX=9606 GN=A1BG PE=1 SV=4	A1BG	54.253	4	2	2	2
P04264	Keratin, type II cytoskeletal 1 OS=Homo sapiens OX=9606 GN=KRT1 PE=1 SV=6	KRT1	66.038	40.5	30	1	1
P04406	Glyceraldehyde-3-phosphate dehydrogenase OS=Homo sapiens OX=9606 GN=GAPDH PE=1 SV=3	GAPDH	36.053	59.7	16	227	16	1.084	1.124	1.072	0.909	0.919	0.899	0.831	0.00029809
P04424	Argininosuccinate lyase OS=Homo sapiens OX=9606 GN=ASL PE=1 SV=4	ASL	51.657	11.2	4	5	4	0.876	0.985	0.992	1.045	1.097	1.111	1.14	0.040696
P04439	HLA class I histocompatibility antigen, A alpha chain OS=Homo sapiens OX=9606 GN=HLA-A PE=1 SV=2	HLA-A	40.84	20.5	7	12	3	1.043	1.105	1.003	0.987	0.923	0.999	0.923	0.099882
P04632	Calpain small subunit 1 OS=Homo sapiens OX=9606 GN=CAPNS1 PE=1 SV=1	CAPNS1	28.315	35.4	7	27	7	1.084	1.13	1.088	0.913	0.912	0.876	0.818	0.00045709
P04792	Heat shock protein beta-1 OS=Homo sapiens OX=9606 GN=HSPB1 PE=1 SV=2	HSPB1	22.782	53.7	10	39	10	1.053	1.028	0.954	0.95	1.021	0.96	0.966	0.40704
P04843	Dolichyl-diphosphooligosaccharide--protein glycosyltransferase subunit 1 OS=Homo sapiens OX=9606 GN=RPN1 PE=1 SV=1	RPN1	68.569	40.9	24	69	24	0.955	0.907	0.915	1.071	1.065	1.042	1.144	0.00168306
P04844	Dolichyl-diphosphooligosaccharide--protein glycosyltransferase subunit 2 OS=Homo sapiens OX=9606 GN=RPN2 PE=1 SV=3	RPN2	69.283	28.7	13	42	13	1.011	1.032	1.026	1.003	0.99	1.007	0.978	0.046675
P04899	Guanine nucleotide-binding protein G(i) subunit alpha-2 OS=Homo sapiens OX=9606 GN=GNAI2 PE=1 SV=3	GNAI2	40.45	45.4	12	36	8	0.86	0.841	0.769	1.218	1.173	1.13	1.426	0.00092372
P04921	Glycophorin-C OS=Homo sapiens OX=9606 GN=GYPC PE=1 SV=1	GYPC	13.81	7	1	1	1	1.008	1.181	0.985	0.999	0.911	0.943	0.899	0.174319
P05023	Sodium/potassium-transporting ATPase subunit alpha-1 OS=Homo sapiens OX=9606 GN=ATP1A1 PE=1 SV=1	ATP1A1	112.89	39.3	36	74	32	1.025	0.981	1.024	1.008	0.974	1.042	0.998	0.93356
P05026	Sodium/potassium-transporting ATPase subunit beta-1 OS=Homo sapiens OX=9606 GN=ATP1B1 PE=1 SV=1	ATP1B1	35.061	14.5	4	5	4	1.09	1.032	1.072	1.005	0.897	0.94	0.89	0.032882
P05067	Amyloid-beta precursor protein OS=Homo sapiens OX=9606 GN=APP PE=1 SV=3	APP	86.942	12.5	8	9	8	0.935	1.033	1.2	0.933	0.976	0.952	0.903	0.25918
P05090	Apolipoprotein D OS=Homo sapiens OX=9606 GN=APOD PE=1 SV=1	APOD	21.275	34.9	7	34	7	1.108	1.14	1.183	0.856	0.893	0.848	0.757	0.00035786
P05091	Aldehyde dehydrogenase, mitochondrial OS=Homo sapiens OX=9606 GN=ALDH2 PE=1 SV=2	ALDH2	56.381	37.7	14	29	13	0.98	0.926	1.037	1.052	1.036	1.003	1.05	0.23312
P05106	Integrin beta-3 OS=Homo sapiens OX=9606 GN=ITGB3 PE=1 SV=2	ITGB3	87.057	4.9	3	3	3	1.123	1.286	1.373	0.772	0.649	0.871	0.606	0.0082995
P05120	Plasminogen activator inhibitor 2 OS=Homo sapiens OX=9606 GN=SERPINB2 PE=1 SV=2	SERPINB2	46.596	18.3	7	13	7	1.096	1.219	1.23	0.827	0.819	0.875	0.711	0.00131604
P05121	Plasminogen activator inhibitor 1 OS=Homo sapiens OX=9606 GN=SERPINE1 PE=1 SV=1	SERPINE1	45.059	30.1	11	23	11	1.104	1.16	1.04	0.925	0.849	0.925	0.817	0.0090013
P05129	Protein kinase C gamma type OS=Homo sapiens OX=9606 GN=PRKCG PE=1 SV=3	PRKCG	78.447	3.3	2	2	1	1.185	1.266	1.029	0.828	0.88	0.85	0.735	0.0087419
P05141	ADP/ATP translocase 2 OS=Homo sapiens OX=9606 GN=SLC25A5 PE=1 SV=7	SLC25A5	32.852	47	16	51	4	0.997	0.921	0.949	1.065	0.979	1.047	1.078	0.095503
P05154	Plasma serine protease inhibitor OS=Homo sapiens OX=9606 GN=SERPINA5 PE=1 SV=3	SERPINA5	45.674	3.2	1	1	1
P05155	Plasma protease C1 inhibitor OS=Homo sapiens OX=9606 GN=SERPING1 PE=1 SV=2	SERPING1	55.154	14.4	7	11	7	0.837	0.912	1.179	0.835	0.962	1.226	1.032	0.85324
P05161	Ubiquitin-like protein ISG15 OS=Homo sapiens OX=9606 GN=ISG15 PE=1 SV=5	ISG15	17.887	15.2	3	4	3	0.936	1.037	0.968	0.931	0.959	1.161	1.037	0.6867
P05165	Propionyl-CoA carboxylase alpha chain, mitochondrial OS=Homo sapiens OX=9606 GN=PCCA PE=1 SV=4	PCCA	80.058	12.9	9	10	9	1.018	1.028	1.093	0.936	0.927	1.018	0.918	0.08112
P05166	Propionyl-CoA carboxylase beta chain, mitochondrial OS=Homo sapiens OX=9606 GN=PCCB PE=1 SV=3	PCCB	58.215	20.4	8	8	8	1.013	0.897	0.943	0.996	0.964	1.026	1.047	0.30572
P05198	Eukaryotic translation initiation factor 2 subunit 1 OS=Homo sapiens OX=9606 GN=EIF2S1 PE=1 SV=3	EIF2S1	36.112	45.1	15	33	15	1.011	1.014	0.897	1.024	1.013	1.022	1.047	0.36248
P05204	Non-histone chromosomal protein HMG-17 OS=Homo sapiens OX=9606 GN=HMGN2 PE=1 SV=3	HMGN2	9.3926	10	1	2	1	1.068	1.344	1.367	0.703	0.898	0.691	0.607	0.0125016
P05362	Intercellular adhesion molecule 1 OS=Homo sapiens OX=9606 GN=ICAM1 PE=1 SV=2	ICAM1	57.825	13.3	6	10	6	0.8	0.971	1.21	1.03	1.002	1.056	1.036	0.7219
P05386	60S acidic ribosomal protein P1 OS=Homo sapiens OX=9606 GN=RPLP1 PE=1 SV=1	RPLP1	11.514	51.8	2	11	2	1.016	0.955	1.005	1.021	1.049	0.98	1.025	0.42252
P05387	60S acidic ribosomal protein P2 OS=Homo sapiens OX=9606 GN=RPLP2 PE=1 SV=1	RPLP2	11.665	60	4	25	4	1.45	1.594	1.56	0.456	0.526	0.508	0.324	2.2966e-05
P05388	60S acidic ribosomal protein P0 OS=Homo sapiens OX=9606 GN=RPLP0 PE=1 SV=1	RPLP0	34.273	28.7	8	28	8	0.939	0.922	0.898	1.134	1.03	1.116	1.189	0.0060583
P05455	Lupus La protein OS=Homo sapiens OX=9606 GN=SSB PE=1 SV=2	SSB	46.836	40.2	17	34	17	0.997	0.894	0.85	1.114	1.072	1.068	1.187	0.023884
P05546	Heparin cofactor 2 OS=Homo sapiens OX=9606 GN=SERPIND1 PE=1 SV=3	SERPIND1	57.07	14	7	11	7	0.921	0.942	1.091	0.914	0.733	1.361	1.018	0.95054
P05556	Integrin beta-1 OS=Homo sapiens OX=9606 GN=ITGB1 PE=1 SV=2	ITGB1	88.414	26.8	20	66	20	1.075	1.138	1.068	0.938	0.918	0.881	0.834	0.0026645
P05783	Keratin, type I cytoskeletal 18 OS=Homo sapiens OX=9606 GN=KRT18 PE=1 SV=2	KRT18	48.057	61.2	26	85	16	0.954	0.944	0.923	1.076	1.032	1.068	1.126	0.00183511
P05976	Myosin light chain 1/3, skeletal muscle isoform OS=Homo sapiens OX=9606 GN=MYL1 PE=1 SV=3	MYL1	21.145	8.2	2	12	2	1.147	1.126	1.214	0.815	0.889	0.809	0.721	0.00097581
P05997	Collagen alpha-2(V) chain OS=Homo sapiens OX=9606 GN=COL5A2 PE=1 SV=3	COL5A2	144.91	13.3	16	25	15	0.789	0.884	0.914	1.113	1.072	1.139	1.285	0.0062192
P06132	Uroporphyrinogen decarboxylase OS=Homo sapiens OX=9606 GN=UROD PE=1 SV=2	UROD	40.786	15.3	4	5	4	0.983	1.009	0.88	1.019	1	1.089	1.082	0.179563
P06241	Tyrosine-protein kinase Fyn OS=Homo sapiens OX=9606 GN=FYN PE=1 SV=3	FYN	60.761	2.8	2	2	1	1.138	1.134	1.053	0.914	0.873	0.922	0.815	0.0025595
P06280	Alpha-galactosidase A OS=Homo sapiens OX=9606 GN=GLA PE=1 SV=1	GLA	48.766	18.6	6	9	6	1.014	1.059	1.075	0.973	0.966	0.95	0.918	0.0105771
P06312	Immunoglobulin kappa variable 4-1 OS=Homo sapiens OX=9606 GN=IGKV4-1 PE=1 SV=1	IGKV4-1	13.38	7.4	1	1	1
P06576	ATP synthase subunit beta, mitochondrial OS=Homo sapiens OX=9606 GN=ATP5F1B PE=1 SV=3	ATP5F1B	56.559	51.4	18	97	18	0.97	0.9	0.96	1.056	1.057	1.04	1.114	0.01064
P06703	Protein S100-A6 OS=Homo sapiens OX=9606 GN=S100A6 PE=1 SV=1	S100A6	10.18	26.7	3	9	3	1.194	1.263	1.102	0.826	0.817	0.771	0.678	0.00100071
P06730	Eukaryotic translation initiation factor 4E OS=Homo sapiens OX=9606 GN=EIF4E PE=1 SV=2	EIF4E	25.097	18.4	4	6	4	0.922	0.816	0.798	1.164	1.188	1.115	1.367	0.0029439
P06733	Alpha-enolase OS=Homo sapiens OX=9606 GN=ENO1 PE=1 SV=2	ENO1	47.168	65.4	21	169	19	0.989	0.909	0.921	1.065	1.091	0.998	1.119	0.039683
P06737	Glycogen phosphorylase, liver form OS=Homo sapiens OX=9606 GN=PYGL PE=1 SV=4	PYGL	97.147	41.1	33	65	29	1.018	0.947	0.999	1.05	1.038	1.001	1.042	0.185185
P06744	Glucose-6-phosphate isomerase OS=Homo sapiens OX=9606 GN=GPI PE=1 SV=4	GPI	63.146	27.6	15	55	15	0.973	0.897	0.796	1.119	1.116	1.081	1.244	0.020283
P06748	Nucleophosmin OS=Homo sapiens OX=9606 GN=NPM1 PE=1 SV=2	NPM1	32.575	37.4	11	46	11	0.981	0.941	0.952	1.086	1.033	1.038	1.098	0.0096842
P06753	Tropomyosin alpha-3 chain OS=Homo sapiens OX=9606 GN=TPM3 PE=1 SV=2	TPM3	32.95	37.5	15	43	5	0.885	0.598	0.766	1.222	1.195	1.249	1.63	0.048939
P06756	Integrin alpha-V OS=Homo sapiens OX=9606 GN=ITGAV PE=1 SV=2	ITGAV	116.04	33.1	30	62	30	0.902	0.982	0.959	1.049	1.043	1.074	1.114	0.0157629
P06865	Beta-hexosaminidase subunit alpha OS=Homo sapiens OX=9606 GN=HEXA PE=1 SV=2	HEXA	60.702	32.1	15	34	15	1.084	1.092	1.092	0.912	0.919	0.942	0.849	8.125e-05
P07093	Glia-derived nexin OS=Homo sapiens OX=9606 GN=SERPINE2 PE=1 SV=1	SERPINE2	44.002	39.7	16	34	16	1.037	1.049	1.252	0.881	0.865	0.952	0.808	0.036157
P07099	Epoxide hydrolase 1 OS=Homo sapiens OX=9606 GN=EPHX1 PE=1 SV=1	EPHX1	52.948	16.9	7	12	7	1.071	1.071	1.028	0.95	0.985	0.916	0.899	0.0131751
P07108	Acyl-CoA-binding protein OS=Homo sapiens OX=9606 GN=DBI PE=1 SV=2	DBI	10.044	50.6	5	18	5	1.226	1.319	1.188	0.729	0.776	0.793	0.616	0.0002623
P07195	L-lactate dehydrogenase B chain OS=Homo sapiens OX=9606 GN=LDHB PE=1 SV=2	LDHB	36.638	34.1	11	60	10	1.056	0.961	0.956	1.028	1.042	0.971	1.023	0.58286
P07197	Neurofilament medium polypeptide OS=Homo sapiens OX=9606 GN=NEFM PE=1 SV=3	NEFM	102.47	3.1	3	18	2
P07199	Major centromere autoantigen B OS=Homo sapiens OX=9606 GN=CENPB PE=1 SV=2	CENPB	65.171	3.2	2	2	2	0.814	0.727	0.796	1.225	1.283	1.126	1.555	0.00102051
P07203	Glutathione peroxidase 1 OS=Homo sapiens OX=9606 GN=GPX1 PE=1 SV=4	GPX1	22.088	59.1	9	26	9	1.074	1.066	0.895	0.977	1.029	0.97	0.981	0.80448
P07205	Phosphoglycerate kinase 2 OS=Homo sapiens OX=9606 GN=PGK2 PE=1 SV=3	PGK2	44.796	17.5	7	18	2	1.061	1.068	0.997	0.93	0.961	0.998	0.924	0.058076
P07237	Protein disulfide-isomerase OS=Homo sapiens OX=9606 GN=P4HB PE=1 SV=3	P4HB	57.116	56.7	30	159	30	1.014	1.031	1.046	0.972	0.99	0.948	0.941	0.0173552
P07311	Acylphosphatase-1 OS=Homo sapiens OX=9606 GN=ACYP1 PE=1 SV=2	ACYP1	11.261	13.1	1	1	1	0.951	0.972	1.091	1.056	0.943	1.013	0.999	0.99878
P07339	Cathepsin D OS=Homo sapiens OX=9606 GN=CTSD PE=1 SV=1	CTSD	44.552	43	14	60	14	0.981	0.883	0.858	1.082	1.122	1.069	1.202	0.0126777
P07355	Annexin A2 OS=Homo sapiens OX=9606 GN=ANXA2 PE=1 SV=2	ANXA2	38.604	78.2	27	150	27	1.118	1.061	0.983	0.957	0.973	0.939	0.907	0.068484
P07384	Calpain-1 catalytic subunit OS=Homo sapiens OX=9606 GN=CAPN1 PE=1 SV=1	CAPN1	81.889	36.3	24	38	24	0.888	0.825	0.799	1.164	1.173	1.165	1.394	0.00874
P07437	Tubulin beta chain OS=Homo sapiens OX=9606 GN=TUBB PE=1 SV=2	TUBB	49.67	50	17	146	3	0.474	0.328	0.275	1.693	1.622	1.524	4.493	0.00072305
P07585	Decorin OS=Homo sapiens OX=9606 GN=DCN PE=1 SV=1	DCN	39.746	22.8	8	14	7	0.795	0.734	0.904	1.147	1.154	1.301	1.48	0.0057561
P07602	Prosaposin OS=Homo sapiens OX=9606 GN=PSAP PE=1 SV=2	PSAP	58.112	31.5	16	33	16	0.996	1.242	1.5	0.723	0.848	0.762	0.624	0.02252
P07686	Beta-hexosaminidase subunit beta OS=Homo sapiens OX=9606 GN=HEXB PE=1 SV=3	HEXB	63.111	25.9	13	43	13	1.097	1.135	1.096	0.887	0.898	0.912	0.81	0.000117973
P07711	Cathepsin L1 OS=Homo sapiens OX=9606 GN=CTSL PE=1 SV=2	CTSL	37.564	6.3	2	8	1	1.064	1.06	1.099	0.934	0.977	0.876	0.865	0.0122365
P07737	Profilin-1 OS=Homo sapiens OX=9606 GN=PFN1 PE=1 SV=2	PFN1	15.054	87.9	11	51	6	0.985	0.942	0.946	1.103	1.041	1.029	1.104	0.0183793
P07738	Bisphosphoglycerate mutase OS=Homo sapiens OX=9606 GN=BPGM PE=1 SV=2	BPGM	30.005	7.3	1	3	1	1.178	1.153	1.135	0.829	0.874	0.872	0.743	0.000123704
P07741	Adenine phosphoribosyltransferase OS=Homo sapiens OX=9606 GN=APRT PE=1 SV=2	APRT	19.608	33.3	5	11	5	1.081	1.037	0.988	0.913	1.023	0.969	0.935	0.183402
P07814	Bifunctional glutamate/proline--tRNA ligase OS=Homo sapiens OX=9606 GN=EPRS PE=1 SV=5	EPRS	170.59	41.5	51	121	50	0.883	0.871	0.969	1.101	1.11	1.042	1.195	0.0101367
P07858	Cathepsin B OS=Homo sapiens OX=9606 GN=CTSB PE=1 SV=3	CTSB	37.821	28.3	8	28	8	1.031	1.085	1.108	0.932	0.936	0.917	0.864	0.0028039
P07900	Heat shock protein HSP 90-alpha OS=Homo sapiens OX=9606 GN=HSP90AA1 PE=1 SV=5	HSP90AA1	84.659	42.8	29	115	21	1	0.837	0.796	1.154	1.146	1.094	1.289	0.022175
P07910	Heterogeneous nuclear ribonucleoproteins C1/C2 OS=Homo sapiens OX=9606 GN=HNRNPC PE=1 SV=4	HNRNPC	33.67	30.7	10	38	10	0.967	0.944	0.932	1.083	1.034	1.029	1.107	0.0066554
P07942	Laminin subunit beta-1 OS=Homo sapiens OX=9606 GN=LAMB1 PE=1 SV=2	LAMB1	198.04	24.4	36	68	36	0.982	1.038	1.095	0.953	0.953	0.998	0.932	0.11848
P07951	Tropomyosin beta chain OS=Homo sapiens OX=9606 GN=TPM2 PE=1 SV=1	TPM2	32.85	43.7	15	3	3	1.209	1.02	0.976	0.901	0.966	0.893	0.861	0.105139
P07954	Fumarate hydratase, mitochondrial OS=Homo sapiens OX=9606 GN=FH PE=1 SV=3	FH	54.636	35.5	14	40	14	0.989	0.993	1.024	1.025	1.008	0.991	1.006	0.7038
P08123	Collagen alpha-2(I) chain OS=Homo sapiens OX=9606 GN=COL1A2 PE=1 SV=7	COL1A2	129.31	50.9	52	147	51	0.852	0.985	1.181	1.061	0.947	0.958	0.983	0.92788
P08133	Annexin A6 OS=Homo sapiens OX=9606 GN=ANXA6 PE=1 SV=3	ANXA6	75.872	51	37	115	37	1.045	0.959	0.91	1.064	1.027	0.992	1.058	0.2707
P08134	Rho-related GTP-binding protein RhoC OS=Homo sapiens OX=9606 GN=RHOC PE=1 SV=1	RHOC	22.006	32.6	6	18	1	1.097	1.03	0.957	1.033	0.918	0.987	0.953	0.40976
P08174	Complement decay-accelerating factor OS=Homo sapiens OX=9606 GN=CD55 PE=1 SV=4	CD55	41.4	12.1	6	7	6	1.14	1.266	1.285	0.753	0.795	0.771	0.628	0.00034134
P08195	4F2 cell-surface antigen heavy chain OS=Homo sapiens OX=9606 GN=SLC3A2 PE=1 SV=3	SLC3A2	67.993	24.8	14	38	14	1.18	1.142	1.174	0.841	0.896	0.813	0.729	0.00047653
P08236	Beta-glucuronidase OS=Homo sapiens OX=9606 GN=GUSB PE=1 SV=2	GUSB	74.731	9.2	7	9	7	1.068	1.066	1.072	0.95	0.927	0.931	0.876	6.3919e-05
P08237	ATP-dependent 6-phosphofructokinase, muscle type OS=Homo sapiens OX=9606 GN=PFKM PE=1 SV=2	PFKM	85.182	24.2	16	26	13	1.056	1.03	1.028	0.942	0.93	0.986	0.918	0.0120815
P08238	Heat shock protein HSP 90-beta OS=Homo sapiens OX=9606 GN=HSP90AB1 PE=1 SV=4	HSP90AB1	83.263	40.1	29	144	18	0.977	0.957	0.908	1.064	1.051	1.083	1.125	0.0072596
P08240	Signal recognition particle receptor subunit alpha OS=Homo sapiens OX=9606 GN=SRPRA PE=1 SV=2	SRPRA	69.81	20.7	13	26	13	1.046	1.055	0.962	0.986	0.994	0.96	0.96	0.26744
P08243	Asparagine synthetase [glutamine-hydrolyzing] OS=Homo sapiens OX=9606 GN=ASNS PE=1 SV=4	ASNS	64.369	35.5	17	39	17	1.107	1.16	1.121	0.912	0.9	0.841	0.783	0.00103889
P08253	72 kDa type IV collagenase OS=Homo sapiens OX=9606 GN=MMP2 PE=1 SV=2	MMP2	73.881	27.1	15	26	15	0.813	0.865	1.04	1.041	1.044	1.173	1.199	0.091481
P08397	Porphobilinogen deaminase OS=Homo sapiens OX=9606 GN=HMBS PE=1 SV=2	HMBS	39.33	13.6	4	5	4	1.043	1.039	0.962	1	1.019	0.953	0.976	0.5136
P08473	Neprilysin OS=Homo sapiens OX=9606 GN=MME PE=1 SV=2	MME	85.513	48.9	34	142	34	1.1	1.065	1.185	0.846	0.936	0.899	0.8	0.0067023
P08519	Apolipoprotein(a) OS=Homo sapiens OX=9606 GN=LPA PE=1 SV=1	LPA	501.31	6.8	1	1	1	1.003	0.938	1.191	0.909	0.825	1.153	0.922	0.51872
P08559	Pyruvate dehydrogenase E1 component subunit alpha, somatic form, mitochondrial OS=Homo sapiens OX=9606 GN=PDHA1 PE=1 SV=3	PDHA1	43.295	43.8	14	27	14	1.034	1.095	1.015	0.991	0.992	0.969	0.939	0.060237
P08567	Pleckstrin OS=Homo sapiens OX=9606 GN=PLEK PE=1 SV=3	PLEK	40.124	24.9	5	9	5	0.854	0.983	1.142	1.045	0.986	1.039	1.031	0.69056
P08572	Collagen alpha-2(IV) chain OS=Homo sapiens OX=9606 GN=COL4A2 PE=1 SV=4	COL4A2	167.55	8.1	11	19	11	1.008	1.134	1.214	0.922	0.872	0.904	0.804	0.0190815
P08574	Cytochrome c1, heme protein, mitochondrial OS=Homo sapiens OX=9606 GN=CYC1 PE=1 SV=3	CYC1	35.422	16	5	11	5	1.046	1.022	1.085	1.036	0.98	0.959	0.944	0.1132
P08579	U2 small nuclear ribonucleoprotein B'' OS=Homo sapiens OX=9606 GN=SNRPB2 PE=1 SV=1	SNRPB2	25.486	16.4	4	6	3	0.973	1.093	0.894	1.009	1.015	1.028	1.031	0.6201
P08582	Melanotransferrin OS=Homo sapiens OX=9606 GN=MELTF PE=1 SV=2	MELTF	80.214	10.3	7	8	7	1.004	1.065	1.073	0.93	0.948	0.99	0.913	0.031203
P08603	Complement factor H OS=Homo sapiens OX=9606 GN=CFH PE=1 SV=4	CFH	139.09	14.7	16	19	16	0.777	0.82	1.367	0.785	0.825	1.384	1.01	0.97194
P08621	U1 small nuclear ribonucleoprotein 70 kDa OS=Homo sapiens OX=9606 GN=SNRNP70 PE=1 SV=2	SNRNP70	51.556	17.2	8	14	8	0.763	0.783	0.935	1.182	1.158	1.17	1.415	0.031818
P08648	Integrin alpha-5 OS=Homo sapiens OX=9606 GN=ITGA5 PE=1 SV=2	ITGA5	114.54	15.3	13	22	13	1.037	1.136	1.06	0.896	0.93	0.93	0.852	0.0061974
P08670	Vimentin OS=Homo sapiens OX=9606 GN=VIM PE=1 SV=4	VIM	53.651	74.7	42	269	37	1.053	0.934	0.87	1.052	1.074	1.006	1.096	0.183675
P08708	40S ribosomal protein S17 OS=Homo sapiens OX=9606 GN=RPS17 PE=1 SV=2	RPS17	15.55	48.1	5	17	5	0.989	0.92	0.866	1.072	1.053	1.106	1.164	0.020062
P08754	Guanine nucleotide-binding protein G(i) subunit alpha OS=Homo sapiens OX=9606 GN=GNAI3 PE=1 SV=3	GNAI3	40.532	20.1	7	20	3	0.717	0.572	0.601	1.397	1.334	1.318	2.142	0.00041697
P08758	Annexin A5 OS=Homo sapiens OX=9606 GN=ANXA5 PE=1 SV=2	ANXA5	35.936	72.2	20	100	20	0.973	0.79	0.674	1.212	1.206	1.127	1.455	0.023977
P08865	40S ribosomal protein SA OS=Homo sapiens OX=9606 GN=RPSA PE=1 SV=4	RPSA	32.854	47.8	11	36	11	0.694	0.693	0.646	1.273	1.277	1.3	1.894	1.64595e-05
P08962	CD63 antigen OS=Homo sapiens OX=9606 GN=CD63 PE=1 SV=2	CD63	25.636	18.9	4	20	4	0.986	1.084	1.123	0.962	0.924	0.945	0.887	0.042657
P09001	39S ribosomal protein L3, mitochondrial OS=Homo sapiens OX=9606 GN=MRPL3 PE=1 SV=1	MRPL3	38.632	14.7	4	5	4	1.003	0.801	0.991	1.031	1.148	1.026	1.147	0.160205
P09012	U1 small nuclear ribonucleoprotein A OS=Homo sapiens OX=9606 GN=SNRPA PE=1 SV=3	SNRPA	31.279	29.4	8	14	7	0.981	1.069	0.972	1.015	0.953	0.959	0.969	0.43582
P09038	Fibroblast growth factor 2 OS=Homo sapiens OX=9606 GN=FGF2 PE=1 SV=3	FGF2	30.77	7.3	2	4	2	1.131	1.242	1.207	0.843	0.808	0.827	0.692	0.00026272
P09104	Gamma-enolase OS=Homo sapiens OX=9606 GN=ENO2 PE=1 SV=3	ENO2	47.268	24.4	7	14	5	0.949	0.933	0.877	1.097	1.024	1.169	1.192	0.017839
P09110	3-ketoacyl-CoA thiolase, peroxisomal OS=Homo sapiens OX=9606 GN=ACAA1 PE=1 SV=2	ACAA1	44.292	37.3	10	16	10	0.803	0.842	0.837	1.171	1.145	1.182	1.409	4.0606e-05
P09132	Signal recognition particle 19 kDa protein OS=Homo sapiens OX=9606 GN=SRP19 PE=1 SV=3	SRP19	16.156	20.1	2	3	2	0.99	0.856	0.989	1.046	1.119	1.004	1.118	0.122759
P09211	Glutathione S-transferase P OS=Homo sapiens OX=9606 GN=GSTP1 PE=1 SV=2	GSTP1	23.356	61	14	52	14	1.004	0.926	0.966	1.016	1.118	0.955	1.067	0.28822
P09234	U1 small nuclear ribonucleoprotein C OS=Homo sapiens OX=9606 GN=SNRPC PE=1 SV=1	SNRPC	17.394	5.7	1	2	1	0.889	0.926	0.677	1.166	1.171	1.14	1.395	0.073958
P09382	Galectin-1 OS=Homo sapiens OX=9606 GN=LGALS1 PE=1 SV=2	LGALS1	14.716	70.4	8	129	8	1.029	1.005	1.037	0.952	0.992	0.937	0.938	0.030037
P09417	Dihydropteridine reductase OS=Homo sapiens OX=9606 GN=QDPR PE=1 SV=2	QDPR	25.789	50	9	13	9	1.045	1.142	1.107	0.895	0.916	0.895	0.821	0.00194283
P09429	High mobility group protein B1 OS=Homo sapiens OX=9606 GN=HMGB1 PE=1 SV=3	HMGB1	24.893	16.3	4	7	3	0.649	0.644	0.636	1.302	1.327	1.358	2.067	3.6092e-07
P09455	Retinol-binding protein 1 OS=Homo sapiens OX=9606 GN=RBP1 PE=1 SV=2	RBP1	15.85	44.4	6	12	6	0.81	0.838	0.762	1.249	1.195	1.124	1.48	0.00068409
P09486	SPARC OS=Homo sapiens OX=9606 GN=SPARC PE=1 SV=1	SPARC	34.632	45.9	12	43	12	0.962	0.946	1.092	0.973	1.028	1.05	1.017	0.73454
P09488	Glutathione S-transferase Mu 1 OS=Homo sapiens OX=9606 GN=GSTM1 PE=1 SV=3	GSTM1	25.712	38.5	8	19	0
P09493	Tropomyosin alpha-1 chain OS=Homo sapiens OX=9606 GN=TPM1 PE=1 SV=2	TPM1	32.708	42.6	15	36	6	1.15	1.101	1.265	0.81	0.858	0.855	0.718	0.00183759
P09496	Clathrin light chain A OS=Homo sapiens OX=9606 GN=CLTA PE=1 SV=1	CLTA	27.076	25	8	15	8	0.966	0.858	0.854	1.06	1.058	1.055	1.185	0.051275
P09497	Clathrin light chain B OS=Homo sapiens OX=9606 GN=CLTB PE=1 SV=1	CLTB	25.19	21.8	5	9	5	0.975	0.907	0.979	1.045	1.078	1.038	1.105	0.021661
P09525	Annexin A4 OS=Homo sapiens OX=9606 GN=ANXA4 PE=1 SV=4	ANXA4	35.882	45.1	14	28	14	0.844	0.696	0.638	1.276	1.242	1.212	1.713	0.0029178
P09543	2',3'-cyclic-nucleotide 3'-phosphodiesterase OS=Homo sapiens OX=9606 GN=CNP PE=1 SV=2	CNP	47.578	24.5	9	11	9	0.988	0.99	0.836	1.051	1.019	1.02	1.098	0.165217
P09601	Heme oxygenase 1 OS=Homo sapiens OX=9606 GN=HMOX1 PE=1 SV=1	HMOX1	32.818	12.5	3	5	3	0.913	0.967	0.653	1.131	1.198	1.109	1.357	0.062455
P09619	Platelet-derived growth factor receptor beta OS=Homo sapiens OX=9606 GN=PDGFRB PE=1 SV=1	PDGFRB	123.97	5.5	6	9	6	0.923	1.117	1.038	0.967	1.011	0.949	0.951	0.46256
P09622	Dihydrolipoyl dehydrogenase, mitochondrial OS=Homo sapiens OX=9606 GN=DLD PE=1 SV=2	DLD	54.177	27.5	12	27	12	1.054	0.957	0.939	1.035	0.988	1.024	1.033	0.43322
P09651	Heterogeneous nuclear ribonucleoprotein A1 OS=Homo sapiens OX=9606 GN=HNRNPA1 PE=1 SV=5	HNRNPA1	38.746	34.7	10	44	9	0.967	1.029	1.038	0.966	1.021	0.983	0.979	0.48812
P09661	U2 small nuclear ribonucleoprotein A' OS=Homo sapiens OX=9606 GN=SNRPA1 PE=1 SV=2	SNRPA1	28.415	23.5	5	7	5	1.137	1.455	1.543	0.704	0.722	0.613	0.493	0.0027575
P09669	Cytochrome c oxidase subunit 6C OS=Homo sapiens OX=9606 GN=COX6C PE=1 SV=2	COX6C	8.7813	34.7	7	14	7	1.021	0.971	1.014	0.975	0.923	1.054	0.982	0.66564
P09871	Complement C1s subcomponent OS=Homo sapiens OX=9606 GN=C1S PE=1 SV=1	C1S	76.684	2.2	1	1	1	0.936	0.915	1.036	0.992	1.058	1.066	1.079	0.157339
P09874	Poly [ADP-ribose] polymerase 1 OS=Homo sapiens OX=9606 GN=PARP1 PE=1 SV=4	PARP1	113.08	18.6	16	19	16	0.901	0.965	0.935	1.054	1.097	1.066	1.149	0.0038832
P09936	Ubiquitin carboxyl-terminal hydrolase isozyme L1 OS=Homo sapiens OX=9606 GN=UCHL1 PE=1 SV=2	UCHL1	24.824	53.8	11	66	11	0.953	0.931	1.016	1.025	1.034	1.003	1.056	0.117641
P09960	Leukotriene A-4 hydrolase OS=Homo sapiens OX=9606 GN=LTA4H PE=1 SV=2	LTA4H	69.284	39.9	20	50	20	0.973	0.967	0.952	1.063	1.015	1.009	1.067	0.021377
P09972	Fructose-bisphosphate aldolase C OS=Homo sapiens OX=9606 GN=ALDOC PE=1 SV=2	ALDOC	39.455	35.7	11	37	5	0.986	1.067	1.17	0.953	0.962	0.965	0.894	0.156577
P0C0L4	Complement C4-A OS=Homo sapiens OX=9606 GN=C4A PE=1 SV=2	C4A	192.78	25.5	42	77	2	0.832	0.872	1.184	0.94	0.86	1.31	1.077	0.70124
P0C0L5	Complement C4-B OS=Homo sapiens OX=9606 GN=C4B PE=1 SV=2	C4B	192.75	25.3	42	78	2	0.841	0.857	0.836	0.984	1.126	1.305	1.348	0.070503
P0C870	Bifunctional peptidase and (3S)-lysyl hydroxylase JMJD7 OS=Homo sapiens OX=9606 GN=JMJD7 PE=1 SV=1	JMJD7	35.932	7.9	2	3	2	0.979	0.938	1.106	0.83	0.882	0.916	0.869	0.072499
P0CG08	Golgi pH regulator B OS=Homo sapiens OX=9606 GN=GPR89B PE=1 SV=1	GPR89B	52.916	10.3	4	5	4	0.944	0.938	0.941	1.091	1.033	0.967	1.095	0.124537
P0CG30	Glutathione S-transferase theta-2B OS=Homo sapiens OX=9606 GN=GSTT2B PE=1 SV=1	GSTT2B	27.507	9.4	2	4	2	1.05	1.13	1.121	0.987	0.876	0.881	0.831	0.0148179
P0CW20	LIM and senescent cell antigen-like-containing domain protein 4 OS=Homo sapiens OX=9606 GN=LIMS4 PE=1 SV=1	LIMS4	13.251	30.8	3	4	3	0.712	0.557	0.666	1.297	1.348	1.353	2.066	0.00060313
P0DI82	Trafficking protein particle complex subunit 2B OS=Homo sapiens OX=9606 GN=TRAPPC2B PE=1 SV=1	TRAPPC2B	16.445	5.7	1	1	1	0.946	1.173	1.149	0.884	0.986	0.893	0.845	0.09904
P0DMV9	Heat shock 70 kDa protein 1B OS=Homo sapiens OX=9606 GN=HSPA1B PE=1 SV=1	HSPA1B	70.051	38.2	20	71	9	1.01	0.86	0.867	1.084	1.073	1.07	1.179	0.08566
P0DN76	Splicing factor U2AF 35 kDa subunit-like protein OS=Homo sapiens OX=9606 GN=U2AF1L5 PE=1 SV=1	U2AF1L5	27.872	20	4	6	4	0.904	0.698	0.442	1.258	1.294	1.252	1.861	0.086976
P0DN79	Cystathionine beta-synthase-like protein OS=Homo sapiens OX=9606 GN=CBSL PE=1 SV=1	CBSL	60.586	14	7	12	7	1.126	1.046	1.152	0.915	0.91	0.858	0.807	0.0038977
P0DOX2	Immunoglobulin alpha-2 heavy chain OS=Homo sapiens OX=9606 PE=1 SV=2	---	48.934	7.7	4	5	0
P0DOX5	Immunoglobulin gamma-1 heavy chain OS=Homo sapiens OX=9606 PE=1 SV=2	---	49.328	38.8	12	52	5	0.694	0.637	1.4	0.802	0.75	1.685	1.185	0.67146
P0DOX7	Immunoglobulin kappa light chain OS=Homo sapiens OX=9606 PE=1 SV=1	---	23.379	30.4	4	7	2	0.92	1.011	1.101	0.861	0.904	1.201	0.978	0.80622
P0DOX8	Immunoglobulin lambda-1 light chain OS=Homo sapiens OX=9606 PE=1 SV=1	---	22.83	31	5	9	3	0.733	0.723	1.564	0.665	0.67	1.676	0.997	0.93472
P0DOY3	Immunoglobulin lambda constant 3 OS=Homo sapiens OX=9606 GN=IGLC3 PE=1 SV=1	IGLC3	11.265	55.7	4	9	2	0.729	0.781	1.555	0.677	0.695	1.559	0.956	0.87206
P0DP01	Immunoglobulin heavy variable 1-8 OS=Homo sapiens OX=9606 GN=IGHV1-8 PE=3 SV=1	IGHV1-8	12.992	9.4	1	1	1
P0DP08	Immunoglobulin heavy variable 4-38-2 OS=Homo sapiens OX=9606 GN=IGHV4-38-2 PE=3 SV=1	IGHV4-38-2	13.016	7.7	1	1	1	0.873	0.921	1.332	0.752	0.815	1.309	0.92	0.68156
P0DP25	Calmodulin-3 OS=Homo sapiens OX=9606 GN=CALM3 PE=1 SV=1	CALM3	16.837	41.6	6	38	6	0.769	0.966	1.063	0.846	0.948	1.404	1.143	0.54912
P0DPF3	Neuroblastoma breakpoint family member 9 OS=Homo sapiens OX=9606 GN=NBPF9 PE=2 SV=1	NBPF9	127.75	0.7	1	2	1	0.831	0.788	0.847	1.103	1.292	1.108	1.421	0.0034558
P0DPI2	Glutamine amidotransferase-like class 1 domain-containing protein 3A, mitochondrial OS=Homo sapiens OX=9606 GN=GATD3A PE=1 SV=1	GATD3A	28.17	42.9	9	19	9	1.023	1.07	0.924	1.027	0.991	1.039	1.013	0.7616
P10109	Adrenodoxin, mitochondrial OS=Homo sapiens OX=9606 GN=FDX1 PE=1 SV=1	FDX1	19.393	4.9	1	1	1
P10144	Granzyme B OS=Homo sapiens OX=9606 GN=GZMB PE=1 SV=2	GZMB	27.716	3.2	1	1	1	0.899	0.781	0.864	1.139	1.15	1.148	1.351	0.0187179
P10155	60 kDa SS-A/Ro ribonucleoprotein OS=Homo sapiens OX=9606 GN=RO60 PE=1 SV=2	RO60	60.67	34.4	18	37	18	1.044	1.016	0.926	0.987	1.03	1.007	1.013	0.7371
P10176	Cytochrome c oxidase subunit 8A, mitochondrial OS=Homo sapiens OX=9606 GN=COX8A PE=1 SV=2	COX8A	7.579	13	1	4	1
P10253	Lysosomal alpha-glucosidase OS=Homo sapiens OX=9606 GN=GAA PE=1 SV=4	GAA	105.32	16.4	13	26	13	1.054	1.111	1.097	0.924	0.935	0.944	0.859	0.00088246
P10301	Ras-related protein R-Ras OS=Homo sapiens OX=9606 GN=RRAS PE=1 SV=1	RRAS	23.48	46.8	9	23	7	1.098	1.102	1.034	0.918	0.972	0.886	0.858	0.0107988
P10321	HLA class I histocompatibility antigen, C alpha chain OS=Homo sapiens OX=9606 GN=HLA-C PE=1 SV=3	HLA-C	40.648	29	9	22	4	1.003	1.062	1.039	1	0.961	0.987	0.95	0.064898
P10398	Serine/threonine-protein kinase A-Raf OS=Homo sapiens OX=9606 GN=ARAF PE=1 SV=2	ARAF	67.585	5.1	3	3	2	0.986	1.086	0.983	0.935	1.047	0.973	0.967	0.51402
P10412	Histone H1.4 OS=Homo sapiens OX=9606 GN=H1-4 PE=1 SV=2	H1-4	21.865	18.7	4	8	3	0.772	0.682	0.85	1.281	1.286	1.123	1.602	0.0036849
P10515	Dihydrolipoyllysine-residue acetyltransferase component of pyruvate dehydrogenase complex, mitochondrial OS=Homo sapiens OX=9606 GN=DLAT PE=1 SV=3	DLAT	68.996	21.8	12	25	12	1.063	1.078	1.014	0.942	0.964	0.936	0.901	0.0071403
P10586	Receptor-type tyrosine-protein phosphatase F OS=Homo sapiens OX=9606 GN=PTPRF PE=1 SV=2	PTPRF	212.88	2.1	3	3	3	1.105	1.165	1.158	0.859	0.87	0.886	0.763	0.000140256
P10599	Thioredoxin OS=Homo sapiens OX=9606 GN=TXN PE=1 SV=3	TXN	11.737	40	5	18	5	1.047	1.12	1.04	0.953	0.879	0.94	0.864	0.0132787
P10606	Cytochrome c oxidase subunit 5B, mitochondrial OS=Homo sapiens OX=9606 GN=COX5B PE=1 SV=2	COX5B	13.696	24	3	8	3	0.957	0.856	1.041	1.053	1.03	1.063	1.102	0.154985
P10619	Lysosomal protective protein OS=Homo sapiens OX=9606 GN=CTSA PE=1 SV=2	CTSA	54.465	14.6	8	18	8	0.962	0.848	0.823	1.133	1.135	1.085	1.273	0.0082008
P10620	Microsomal glutathione S-transferase 1 OS=Homo sapiens OX=9606 GN=MGST1 PE=1 SV=1	MGST1	17.598	9	2	6	2	0.951	0.934	1.019	1.061	1.016	1.043	1.074	0.069659
P10643	Complement component C7 OS=Homo sapiens OX=9606 GN=C7 PE=1 SV=2	C7	93.517	3.1	3	4	2	1.025	0.97	1.304	0.876	0.771	1.09	0.83	0.23744
P10644	cAMP-dependent protein kinase type I-alpha regulatory subunit OS=Homo sapiens OX=9606 GN=PRKAR1A PE=1 SV=1	PRKAR1A	42.981	33.1	14	26	14	1.024	1.158	1.09	0.897	0.967	0.891	0.842	0.0177977
P10768	S-formylglutathione hydrolase OS=Homo sapiens OX=9606 GN=ESD PE=1 SV=2	ESD	31.462	43.3	8	18	8	1.054	0.98	0.947	0.976	1.015	1.003	1.004	0.88416
P10809	60 kDa heat shock protein, mitochondrial OS=Homo sapiens OX=9606 GN=HSPD1 PE=1 SV=2	HSPD1	61.054	59.5	28	108	28	1.019	1.009	1.058	0.977	0.984	0.967	0.949	0.026741
P10909	Clusterin OS=Homo sapiens OX=9606 GN=CLU PE=1 SV=1	CLU	52.494	10	3	4	3	0.871	0.875	0.902	0.964	1.071	1.283	1.253	0.121779
P11021	Endoplasmic reticulum chaperone BiP OS=Homo sapiens OX=9606 GN=HSPA5 PE=1 SV=2	HSPA5	72.332	55.2	36	198	34	0.968	0.926	0.976	1.045	1.066	1.019	1.091	0.0142211
P11047	Laminin subunit gamma-1 OS=Homo sapiens OX=9606 GN=LAMC1 PE=1 SV=3	LAMC1	177.6	26.7	39	66	39	0.992	1.082	1.084	0.959	0.901	1.011	0.909	0.097379
P11117	Lysosomal acid phosphatase OS=Homo sapiens OX=9606 GN=ACP2 PE=1 SV=3	ACP2	48.344	8.7	4	7	4	0.972	1.014	1.042	0.966	0.989	0.991	0.973	0.28208
P11142	Heat shock cognate 71 kDa protein OS=Homo sapiens OX=9606 GN=HSPA8 PE=1 SV=1	HSPA8	70.897	62.5	36	189	25	0.98	0.875	0.882	1.102	1.095	1.072	1.194	0.008802
P11166	Solute carrier family 2, facilitated glucose transporter member 1 OS=Homo sapiens OX=9606 GN=SLC2A1 PE=1 SV=2	SLC2A1	54.083	3.7	2	3	2	1.15	1.197	1.204	0.876	0.827	0.806	0.707	0.00026009
P11169	Solute carrier family 2, facilitated glucose transporter member 3 OS=Homo sapiens OX=9606 GN=SLC2A3 PE=1 SV=1	SLC2A3	53.924	7.3	4	5	4	1.06	1.106	1.067	0.902	0.897	0.928	0.843	0.00054257
P11172	Uridine 5'-monophosphate synthase OS=Homo sapiens OX=9606 GN=UMPS PE=1 SV=1	UMPS	52.221	24.6	13	15	13	1.019	1.16	0.966	0.988	0.901	0.987	0.914	0.23376
P11177	Pyruvate dehydrogenase E1 component subunit beta, mitochondrial OS=Homo sapiens OX=9606 GN=PDHB PE=1 SV=3	PDHB	39.233	28.7	8	25	8	1.017	0.919	0.983	0.982	1.027	1.009	1.034	0.3537
P11182	Lipoamide acyltransferase component of branched-chain alpha-keto acid dehydrogenase complex, mitochondrial OS=Homo sapiens OX=9606 GN=DBT PE=1 SV=3	DBT	53.486	10	4	4	4	1.012	1.075	1.138	0.997	0.924	0.901	0.875	0.04296
P11216	Glycogen phosphorylase, brain form OS=Homo sapiens OX=9606 GN=PYGB PE=1 SV=5	PYGB	96.695	52.9	38	82	34	1.001	0.995	1.009	1.017	1.013	0.969	0.998	0.89642
P11233	Ras-related protein Ral-A OS=Homo sapiens OX=9606 GN=RALA PE=1 SV=1	RALA	23.567	29.1	6	11	4	1.112	1.062	0.958	0.958	1.012	0.917	0.922	0.20062
P11234	Ras-related protein Ral-B OS=Homo sapiens OX=9606 GN=RALB PE=1 SV=1	RALB	23.408	20.9	5	10	3	0.999	0.856	0.792	1.196	1.065	1.086	1.264	0.036643
P11274	Breakpoint cluster region protein OS=Homo sapiens OX=9606 GN=BCR PE=1 SV=2	BCR	142.82	2.5	3	3	2
P11279	Lysosome-associated membrane glycoprotein 1 OS=Homo sapiens OX=9606 GN=LAMP1 PE=1 SV=3	LAMP1	44.882	10.6	4	13	4	1.061	1.12	1.121	0.936	0.901	0.881	0.823	0.00155546
P11310	Medium-chain specific acyl-CoA dehydrogenase, mitochondrial OS=Homo sapiens OX=9606 GN=ACADM PE=1 SV=1	ACADM	46.588	22.8	10	16	10	0.962	0.815	0.935	1.132	1.065	1.106	1.218	0.021216
P11387	DNA topoisomerase 1 OS=Homo sapiens OX=9606 GN=TOP1 PE=1 SV=2	TOP1	90.725	16.6	12	18	12	1.002	1.051	1.099	1.002	0.985	0.968	0.938	0.088164
P11413	Glucose-6-phosphate 1-dehydrogenase OS=Homo sapiens OX=9606 GN=G6PD PE=1 SV=4	G6PD	59.256	54.6	25	63	25	0.908	0.846	0.884	1.155	1.16	1.095	1.293	0.0007581
P11498	Pyruvate carboxylase, mitochondrial OS=Homo sapiens OX=9606 GN=PC PE=1 SV=2	PC	129.63	30.6	29	51	29	0.893	0.836	0.881	1.142	1.086	1.158	1.297	0.00074297
P11532	Dystrophin OS=Homo sapiens OX=9606 GN=DMD PE=1 SV=3	DMD	426.74	0.9	3	3	2	0.853	0.801	1.064	1.231	1.078	0.995	1.216	0.134163
P11586	C-1-tetrahydrofolate synthase, cytoplasmic OS=Homo sapiens OX=9606 GN=MTHFD1 PE=1 SV=3	MTHFD1	101.56	27.7	24	37	24	0.906	0.869	0.899	1.097	1.099	1.116	1.239	0.00010202
P11597	Cholesteryl ester transfer protein OS=Homo sapiens OX=9606 GN=CETP PE=1 SV=2	CETP	54.756	3	1	1	1
P11717	Cation-independent mannose-6-phosphate receptor OS=Homo sapiens OX=9606 GN=IGF2R PE=1 SV=3	IGF2R	274.37	21.3	45	72	45	0.984	1.017	1.035	0.958	0.979	0.978	0.96	0.069085
P11766	Alcohol dehydrogenase class-3 OS=Homo sapiens OX=9606 GN=ADH5 PE=1 SV=4	ADH5	39.724	42.2	15	40	15	1.079	1.063	0.987	0.945	1.002	0.936	0.921	0.079157
P11802	Cyclin-dependent kinase 4 OS=Homo sapiens OX=9606 GN=CDK4 PE=1 SV=2	CDK4	33.729	28.1	7	9	6	0.981	1.089	1.02	0.96	1.01	1.027	0.97	0.458
P11908	Ribose-phosphate pyrophosphokinase 2 OS=Homo sapiens OX=9606 GN=PRPS2 PE=1 SV=2	PRPS2	34.769	25.8	8	12	5	0.984	0.948	0.942	0.964	1.04	1.023	1.053	0.126484
P11940	Polyadenylate-binding protein 1 OS=Homo sapiens OX=9606 GN=PABPC1 PE=1 SV=2	PABPC1	70.67	31.8	20	52	13	1.021	1.027	0.951	0.94	1.008	0.988	0.979	0.54976
P12004	Proliferating cell nuclear antigen OS=Homo sapiens OX=9606 GN=PCNA PE=1 SV=1	PCNA	28.768	43.7	10	16	10	0.963	0.966	0.977	1.034	1.033	1.034	1.067	0.0045552
P12081	Histidine--tRNA ligase, cytoplasmic OS=Homo sapiens OX=9606 GN=HARS PE=1 SV=2	HARS	57.41	38.9	22	45	16	1.019	1.012	0.959	1	0.949	1.007	0.989	0.69202
P12107	Collagen alpha-1(XI) chain OS=Homo sapiens OX=9606 GN=COL11A1 PE=1 SV=4	COL11A1	181.06	13.1	22	29	18	0.968	1.108	1.217	0.896	0.912	0.88	0.816	0.097936
P12109	Collagen alpha-1(VI) chain OS=Homo sapiens OX=9606 GN=COL6A1 PE=1 SV=3	COL6A1	108.53	33.4	26	85	26	0.866	1	1.046	1.026	1.001	1.063	1.061	0.35518
P12110	Collagen alpha-2(VI) chain OS=Homo sapiens OX=9606 GN=COL6A2 PE=1 SV=4	COL6A2	108.58	23.6	20	51	20	0.794	0.954	1.072	1.094	0.973	1.136	1.136	0.25124
P12111	Collagen alpha-3(VI) chain OS=Homo sapiens OX=9606 GN=COL6A3 PE=1 SV=5	COL6A3	343.67	35.8	98	234	98	0.855	0.906	0.933	1.1	1.06	1.128	1.22	0.003124
P12235	ADP/ATP translocase 1 OS=Homo sapiens OX=9606 GN=SLC25A4 PE=1 SV=4	SLC25A4	33.064	48	16	43	4	1.103	1.151	1.171	0.866	0.848	0.851	0.749	0.000103758
P12236	ADP/ATP translocase 3 OS=Homo sapiens OX=9606 GN=SLC25A6 PE=1 SV=4	SLC25A6	32.866	44.3	15	47	1	1.095	1.005	1.046	1.021	0.946	0.946	0.926	0.096
P12268	Inosine-5'-monophosphate dehydrogenase 2 OS=Homo sapiens OX=9606 GN=IMPDH2 PE=1 SV=2	IMPDH2	55.804	36.4	14	31	13	1.024	0.991	0.952	1.02	0.991	0.974	1.006	0.81324
P12270	Nucleoprotein TPR OS=Homo sapiens OX=9606 GN=TPR PE=1 SV=3	TPR	267.29	21.3	47	64	47	0.939	0.865	0.91	1.104	1.065	1.121	1.212	0.002438
P12277	Creatine kinase B-type OS=Homo sapiens OX=9606 GN=CKB PE=1 SV=1	CKB	42.644	8.9	2	2	2
P12694	2-oxoisovalerate dehydrogenase subunit alpha, mitochondrial OS=Homo sapiens OX=9606 GN=BCKDHA PE=1 SV=2	BCKDHA	50.47	9.9	5	5	5
P12814	Alpha-actinin-1 OS=Homo sapiens OX=9606 GN=ACTN1 PE=1 SV=2	ACTN1	103.06	61.5	51	303	34	1.117	1.119	1.135	0.901	0.9	0.866	0.791	7.7002e-05
P12882	Myosin-1 OS=Homo sapiens OX=9606 GN=MYH1 PE=1 SV=3	MYH1	223.14	0.8	2	3	1
P12955	Xaa-Pro dipeptidase OS=Homo sapiens OX=9606 GN=PEPD PE=1 SV=3	PEPD	54.548	27.2	12	28	12	1.069	1.143	1.112	0.916	0.91	0.884	0.815	0.00079553
P12956	X-ray repair cross-complementing protein 6 OS=Homo sapiens OX=9606 GN=XRCC6 PE=1 SV=2	XRCC6	69.842	32.2	18	38	18	0.806	0.601	0.686	1.313	1.338	1.243	1.86	0.0020185
P13010	X-ray repair cross-complementing protein 5 OS=Homo sapiens OX=9606 GN=XRCC5 PE=1 SV=3	XRCC5	82.704	28.3	17	39	17	0.904	0.867	0.868	1.145	1.134	1.122	1.289	7.5184e-05
P13073	Cytochrome c oxidase subunit 4 isoform 1, mitochondrial OS=Homo sapiens OX=9606 GN=COX4I1 PE=1 SV=1	COX4I1	19.576	38.5	6	19	6	1.068	0.958	1.039	1.007	0.95	1.004	0.966	0.42068
P13164	Interferon-induced transmembrane protein 1 OS=Homo sapiens OX=9606 GN=IFITM1 PE=1 SV=3	IFITM1	13.964	12.8	1	2	1	0.936	0.947	0.991	1.098	0.931	1.108	1.092	0.22554
P13473	Lysosome-associated membrane glycoprotein 2 OS=Homo sapiens OX=9606 GN=LAMP2 PE=1 SV=2	LAMP2	44.96	11	5	11	5	1.021	1.16	1.127	0.867	0.88	0.959	0.818	0.0158234
P13489	Ribonuclease inhibitor OS=Homo sapiens OX=9606 GN=RNH1 PE=1 SV=2	RNH1	49.973	56.4	18	51	18	1.077	1.104	1.136	0.903	0.934	0.878	0.819	0.00105772
P13497	Bone morphogenetic protein 1 OS=Homo sapiens OX=9606 GN=BMP1 PE=1 SV=2	BMP1	111.25	4.7	4	5	4	0.974	1.009	0.954	1.034	0.982	1.054	1.045	0.174139
P13498	Cytochrome b-245 light chain OS=Homo sapiens OX=9606 GN=CYBA PE=1 SV=3	CYBA	21.012	12.8	2	2	2
P13591	Neural cell adhesion molecule 1 OS=Homo sapiens OX=9606 GN=NCAM1 PE=1 SV=3	NCAM1	94.573	7.6	6	6	6	0.963	1.081	1.127	0.926	1.002	0.913	0.896	0.120798
P13611	Versican core protein OS=Homo sapiens OX=9606 GN=VCAN PE=1 SV=3	VCAN	372.82	5.7	17	24	17	0.97	0.934	0.951	1.012	1.086	1.025	1.094	0.021259
P13612	Integrin alpha-4 OS=Homo sapiens OX=9606 GN=ITGA4 PE=1 SV=3	ITGA4	114.9	3.8	4	5	4	0.998	1.017	0.983	0.976	1.036	0.999	1.004	0.84642
P13639	Elongation factor 2 OS=Homo sapiens OX=9606 GN=EEF2 PE=1 SV=4	EEF2	95.337	50.7	44	168	43	0.976	0.976	0.921	1.065	1.033	1.04	1.092	0.0144987
P13667	Protein disulfide-isomerase A4 OS=Homo sapiens OX=9606 GN=PDIA4 PE=1 SV=2	PDIA4	72.932	44.2	28	115	28	0.994	0.977	1.003	1.007	0.995	1.019	1.016	0.20336
P13671	Complement component C6 OS=Homo sapiens OX=9606 GN=C6 PE=1 SV=3	C6	104.79	1	1	1	1	0.805	0.947	1.434	0.868	0.76	1.216	0.893	0.66576
P13674	Prolyl 4-hydroxylase subunit alpha-1 OS=Homo sapiens OX=9606 GN=P4HA1 PE=1 SV=2	P4HA1	61.049	42.1	22	59	22	0.966	0.959	1.064	0.995	1.044	1.005	1.018	0.62798
P13693	Translationally-controlled tumor protein OS=Homo sapiens OX=9606 GN=TPT1 PE=1 SV=1	TPT1	19.595	33.1	5	22	5	1.15	0.97	0.907	0.953	1.087	0.93	0.981	0.85812
P13716	Delta-aminolevulinic acid dehydratase OS=Homo sapiens OX=9606 GN=ALAD PE=1 SV=1	ALAD	36.294	20	6	8	6	1.028	0.971	0.989	0.969	1.033	0.985	1	0.98762
P13725	Oncostatin-M OS=Homo sapiens OX=9606 GN=OSM PE=1 SV=2	OSM	28.484	3.2	1	1	1	1.293	1.456	1.613	0.597	0.591	0.572	0.403	0.000158459
P13726	Tissue factor OS=Homo sapiens OX=9606 GN=F3 PE=1 SV=1	F3	33.067	5.4	2	3	2	1.017	0.94	1.042	1.039	0.99	0.993	1.008	0.82208
P13747	HLA class I histocompatibility antigen, alpha chain E OS=Homo sapiens OX=9606 GN=HLA-E PE=1 SV=4	HLA-E	40.057	17	5	6	2
P13797	Plastin-3 OS=Homo sapiens OX=9606 GN=PLS3 PE=1 SV=4	PLS3	70.81	47.3	30	111	30	1.053	1.066	1.068	0.967	0.923	0.93	0.885	0.00125639
P13798	Acylamino-acid-releasing enzyme OS=Homo sapiens OX=9606 GN=APEH PE=1 SV=4	APEH	81.224	19.3	14	29	14	1.073	1.104	1.006	0.954	0.936	0.925	0.884	0.013439
P13804	Electron transfer flavoprotein subunit alpha, mitochondrial OS=Homo sapiens OX=9606 GN=ETFA PE=1 SV=1	ETFA	35.079	44.7	13	35	13	0.97	0.932	1.004	1.019	1.017	1.003	1.046	0.110005
P13807	Glycogen [starch] synthase, muscle OS=Homo sapiens OX=9606 GN=GYS1 PE=1 SV=2	GYS1	83.785	16.1	10	12	10	0.893	0.802	0.881	1.115	1.187	1.076	1.311	0.0036049
P13861	cAMP-dependent protein kinase type II-alpha regulatory subunit OS=Homo sapiens OX=9606 GN=PRKAR2A PE=1 SV=2	PRKAR2A	45.518	26	9	18	9	0.812	0.661	0.728	1.298	1.206	1.211	1.688	0.00119676
P13984	General transcription factor IIF subunit 2 OS=Homo sapiens OX=9606 GN=GTF2F2 PE=1 SV=2	GTF2F2	28.38	9.2	3	3	3
P13987	CD59 glycoprotein OS=Homo sapiens OX=9606 GN=CD59 PE=1 SV=1	CD59	14.177	23.4	3	22	3	1.064	1.114	1.133	0.918	0.874	0.911	0.816	0.00110406
P13995	Bifunctional methylenetetrahydrofolate dehydrogenase/cyclohydrolase, mitochondrial OS=Homo sapiens OX=9606 GN=MTHFD2 PE=1 SV=2	MTHFD2	37.895	37.1	11	20	10	1.093	1.183	1.202	0.881	0.888	0.868	0.758	0.00078482
P14174	Macrophage migration inhibitory factor OS=Homo sapiens OX=9606 GN=MIF PE=1 SV=4	MIF	12.476	35.7	3	11	3	1.025	1.057	0.955	0.855	1.118	1.04	0.992	0.88378
P14209	CD99 antigen OS=Homo sapiens OX=9606 GN=CD99 PE=1 SV=1	CD99	18.848	5.4	1	4	1	1.229	1.216	0.945	0.86	0.912	0.866	0.778	0.049941
P14314	Glucosidase 2 subunit beta OS=Homo sapiens OX=9606 GN=PRKCSH PE=1 SV=2	PRKCSH	59.425	39.4	17	53	17	0.973	0.982	1.093	0.966	1.004	0.998	0.974	0.5534
P14324	Farnesyl pyrophosphate synthase OS=Homo sapiens OX=9606 GN=FDPS PE=1 SV=4	FDPS	48.275	16.2	7	14	7	1.008	1.203	1.15	0.927	0.851	0.917	0.802	0.021241
P14406	Cytochrome c oxidase subunit 7A2, mitochondrial OS=Homo sapiens OX=9606 GN=COX7A2 PE=1 SV=1	COX7A2	9.3959	27.7	2	7	2	0.999	1.036	1.11	0.98	0.915	0.962	0.908	0.061605
P14550	Aldo-keto reductase family 1 member A1 OS=Homo sapiens OX=9606 GN=AKR1A1 PE=1 SV=3	AKR1A1	36.573	60	16	31	16	1.011	0.981	0.896	1.036	1.043	1.033	1.078	0.17206
P14618	Pyruvate kinase PKM OS=Homo sapiens OX=9606 GN=PKM PE=1 SV=4	PKM	57.936	73.8	38	246	38	1.037	1.046	1.051	0.951	0.957	0.931	0.906	0.00042315
P14621	Acylphosphatase-2 OS=Homo sapiens OX=9606 GN=ACYP2 PE=1 SV=2	ACYP2	11.139	20.2	2	3	2	1.225	1.252	1.201	0.833	0.817	0.739	0.65	0.00037768
P14625	Endoplasmin OS=Homo sapiens OX=9606 GN=HSP90B1 PE=1 SV=1	HSP90B1	92.468	47.3	35	167	34	0.865	0.779	0.861	1.146	1.146	1.156	1.376	0.0112393
P14649	Myosin light chain 6B OS=Homo sapiens OX=9606 GN=MYL6B PE=1 SV=1	MYL6B	22.764	35.1	7	23	5	1.047	1.139	1.121	0.876	0.866	0.981	0.823	0.0146606
P14735	Insulin-degrading enzyme OS=Homo sapiens OX=9606 GN=IDE PE=1 SV=4	IDE	117.97	26.3	25	35	25	0.969	0.982	0.96	1.016	1.031	1.034	1.058	0.0026435
P14854	Cytochrome c oxidase subunit 6B1 OS=Homo sapiens OX=9606 GN=COX6B1 PE=1 SV=2	COX6B1	10.192	74.4	6	13	6	1.192	1.591	1.768	0.522	0.521	0.544	0.349	0.0127623
P14866	Heterogeneous nuclear ribonucleoprotein L OS=Homo sapiens OX=9606 GN=HNRNPL PE=1 SV=2	HNRNPL	64.132	43.5	19	48	18	0.852	0.746	0.819	1.199	1.2	1.166	1.475	0.00065508
P14868	Aspartate--tRNA ligase, cytoplasmic OS=Homo sapiens OX=9606 GN=DARS PE=1 SV=2	DARS	57.136	44.7	23	49	23	0.974	0.968	0.878	1.077	1.061	1.044	1.128	0.02486
P14923	Junction plakoglobin OS=Homo sapiens OX=9606 GN=JUP PE=1 SV=3	JUP	81.744	25.4	16	23	13	0.881	0.82	0.773	1.21	1.107	1.164	1.407	0.00170353
P14927	Cytochrome b-c1 complex subunit 7 OS=Homo sapiens OX=9606 GN=UQCRB PE=1 SV=2	UQCRB	13.53	33.3	4	8	4	1.142	1.056	1.144	0.896	0.954	0.827	0.801	0.010462
P15056	Serine/threonine-protein kinase B-raf OS=Homo sapiens OX=9606 GN=BRAF PE=1 SV=4	BRAF	84.436	3.5	3	3	2
P15104	Glutamine synthetase OS=Homo sapiens OX=9606 GN=GLUL PE=1 SV=4	GLUL	42.064	16.9	6	6	6	0.759	0.776	0.768	1.28	1.182	1.205	1.592	4.4015e-05
P15121	Aldo-keto reductase family 1 member B1 OS=Homo sapiens OX=9606 GN=AKR1B1 PE=1 SV=3	AKR1B1	35.853	43	13	47	12	1.032	1.039	1.02	0.953	0.966	0.961	0.932	0.00045577
P15144	Aminopeptidase N OS=Homo sapiens OX=9606 GN=ANPEP PE=1 SV=4	ANPEP	109.54	33.9	29	85	29	0.979	0.961	0.99	1.018	1.02	1.031	1.047	0.0082029
P15151	Poliovirus receptor OS=Homo sapiens OX=9606 GN=PVR PE=1 SV=2	PVR	45.302	2.9	1	1	1	0.975	1.038	1.034	1.018	1.016	0.942	0.977	0.50554
P15170	Eukaryotic peptide chain release factor GTP-binding subunit ERF3A OS=Homo sapiens OX=9606 GN=GSPT1 PE=1 SV=1	GSPT1	55.755	31.9	14	27	9	1.053	1.053	1.045	0.969	0.988	0.936	0.918	0.0058849
P15289	Arylsulfatase A OS=Homo sapiens OX=9606 GN=ARSA PE=1 SV=3	ARSA	53.588	33.7	12	18	11	1.005	0.952	0.932	0.975	1.03	1.089	1.071	0.156198
P15291	Beta-1,4-galactosyltransferase 1 OS=Homo sapiens OX=9606 GN=B4GALT1 PE=1 SV=5	B4GALT1	43.92	7.3	1	1	1
P15311	Ezrin OS=Homo sapiens OX=9606 GN=EZR PE=1 SV=4	EZR	69.412	32.6	23	60	11	0.993	0.831	0.774	1.129	1.142	1.094	1.295	0.024639
P15374	Ubiquitin carboxyl-terminal hydrolase isozyme L3 OS=Homo sapiens OX=9606 GN=UCHL3 PE=1 SV=1	UCHL3	26.182	33.5	5	9	5	1.032	1.104	1.033	1.006	0.93	0.923	0.902	0.043595
P15529	Membrane cofactor protein OS=Homo sapiens OX=9606 GN=CD46 PE=1 SV=3	CD46	43.747	6.1	3	4	3	1.182	1.17	1.183	0.85	0.834	0.835	0.713	5.7527e-07
P15531	Nucleoside diphosphate kinase A OS=Homo sapiens OX=9606 GN=NME1 PE=1 SV=1	NME1	17.149	69.7	11	46	6	1.162	1.158	0.985	0.956	0.902	0.907	0.837	0.0379
P15559	NAD(P)H dehydrogenase [quinone] 1 OS=Homo sapiens OX=9606 GN=NQO1 PE=1 SV=1	NQO1	30.867	25.2	7	13	7	1.061	0.894	0.904	1.058	1.065	0.964	1.08	0.28558
P15586	N-acetylglucosamine-6-sulfatase OS=Homo sapiens OX=9606 GN=GNS PE=1 SV=3	GNS	62.081	17.4	10	25	10	1.082	1.101	1.088	0.868	0.941	0.933	0.838	0.0024772
P15735	Phosphorylase b kinase gamma catalytic chain, liver/testis isoform OS=Homo sapiens OX=9606 GN=PHKG2 PE=1 SV=1	PHKG2	46.442	7.1	3	3	3	1.125	1.104	1.048	0.895	0.956	0.901	0.84	0.0042402
P15848	Arylsulfatase B OS=Homo sapiens OX=9606 GN=ARSB PE=1 SV=1	ARSB	59.687	21.6	9	14	9	1.019	1.095	1.106	0.923	0.898	0.973	0.868	0.0153443
P15880	40S ribosomal protein S2 OS=Homo sapiens OX=9606 GN=RPS2 PE=1 SV=2	RPS2	31.324	47.8	15	51	15	0.879	0.811	0.795	1.199	1.148	1.114	1.393	0.00089565
P15924	Desmoplakin OS=Homo sapiens OX=9606 GN=DSP PE=1 SV=3	DSP	331.77	10.3	28	30	28	0.986	0.993	0.96	1.082	0.996	0.983	1.042	0.27758
P15927	Replication protein A 32 kDa subunit OS=Homo sapiens OX=9606 GN=RPA2 PE=1 SV=1	RPA2	29.247	6.3	2	2	2	0.898	0.906	0.763	1.181	1.053	1.18	1.33	0.0132401
P15954	Cytochrome c oxidase subunit 7C, mitochondrial OS=Homo sapiens OX=9606 GN=COX7C PE=1 SV=1	COX7C	7.2454	28.6	2	11	2	1.002	1.029	1.078	0.969	0.958	0.943	0.923	0.025004
P16035	Metalloproteinase inhibitor 2 OS=Homo sapiens OX=9606 GN=TIMP2 PE=1 SV=2	TIMP2	24.399	17.7	4	5	4	0.908	0.993	0.992	1.004	0.947	1.154	1.073	0.3585
P16070	CD44 antigen OS=Homo sapiens OX=9606 GN=CD44 PE=1 SV=3	CD44	81.537	11.1	9	24	9	1.101	1.183	1.032	0.922	0.882	0.828	0.794	0.010163
P16083	Ribosyldihydronicotinamide dehydrogenase [quinone] OS=Homo sapiens OX=9606 GN=NQO2 PE=1 SV=5	NQO2	25.918	4.8	1	1	1
P16104	Histone H2AX OS=Homo sapiens OX=9606 GN=H2AFX PE=1 SV=2	H2AFX	15.144	17.5	4	8	2	0.945	1.317	1.104	0.979	0.774	0.924	0.795	0.132278
P16152	Carbonyl reductase [NADPH] 1 OS=Homo sapiens OX=9606 GN=CBR1 PE=1 SV=3	CBR1	30.375	58.1	13	32	11	1.002	0.978	0.928	1.052	1.043	1.003	1.065	0.07796
P16219	Short-chain specific acyl-CoA dehydrogenase, mitochondrial OS=Homo sapiens OX=9606 GN=ACADS PE=1 SV=1	ACADS	44.297	8	3	3	3	1.086	1.043	1.003	0.95	0.897	1.038	0.921	0.158978
P16220	Cyclic AMP-responsive element-binding protein 1 OS=Homo sapiens OX=9606 GN=CREB1 PE=1 SV=2	CREB1	36.688	8.8	3	3	3	0.925	0.986	0.949	1.096	1.076	0.979	1.102	0.072297
P16234	Platelet-derived growth factor receptor alpha OS=Homo sapiens OX=9606 GN=PDGFRA PE=1 SV=1	PDGFRA	122.67	2.1	3	3	3	1.013	1.306	1.801	0.604	0.734	0.653	0.483	0.0161971
P16278	Beta-galactosidase OS=Homo sapiens OX=9606 GN=GLB1 PE=1 SV=2	GLB1	76.074	21.9	11	33	11	0.965	0.908	0.908	1.048	1.091	1.124	1.173	0.0050842
P16298	Serine/threonine-protein phosphatase 2B catalytic subunit beta isoform OS=Homo sapiens OX=9606 GN=PPP3CB PE=1 SV=2	PPP3CB	59.024	12.4	6	9	1	1.075	1.069	1.107	0.914	1.029	0.84	0.856	0.056781
P16333	Cytoplasmic protein NCK1 OS=Homo sapiens OX=9606 GN=NCK1 PE=1 SV=1	NCK1	42.864	19.9	7	7	7	1.008	1.138	1.095	0.876	0.958	0.925	0.851	0.022259
P16401	Histone H1.5 OS=Homo sapiens OX=9606 GN=H1-5 PE=1 SV=3	H1-5	22.58	22.1	6	10	5	1.029	0.696	0.916	1.097	1.139	1.104	1.265	0.167304
P16435	NADPH--cytochrome P450 reductase OS=Homo sapiens OX=9606 GN=POR PE=1 SV=2	POR	76.689	16.8	11	11	11	0.916	0.884	0.847	1.101	1.122	1.098	1.255	0.00065695
P16455	Methylated-DNA--protein-cysteine methyltransferase OS=Homo sapiens OX=9606 GN=MGMT PE=1 SV=1	MGMT	21.646	4.3	1	1	1
P16591	Tyrosine-protein kinase Fer OS=Homo sapiens OX=9606 GN=FER PE=1 SV=2	FER	94.637	3.3	2	3	2	1.15	0.953	1.029	0.914	0.984	1.005	0.927	0.29772
P16615	Sarcoplasmic/endoplasmic reticulum calcium ATPase 2 OS=Homo sapiens OX=9606 GN=ATP2A2 PE=1 SV=1	ATP2A2	114.76	36.9	33	73	33	0.998	1.017	1.063	0.968	0.97	0.96	0.942	0.034203
P16930	Fumarylacetoacetase OS=Homo sapiens OX=9606 GN=FAH PE=1 SV=2	FAH	46.374	20.3	8	16	8	1.079	1.09	1.088	0.958	0.934	0.88	0.851	0.023682
P16949	Stathmin OS=Homo sapiens OX=9606 GN=STMN1 PE=1 SV=3	STMN1	17.302	39.6	7	15	5	1.099	0.959	0.797	1.01	1.064	1.091	1.109	0.31066
P16989	Y-box-binding protein 3 OS=Homo sapiens OX=9606 GN=YBX3 PE=1 SV=4	YBX3	40.089	9.1	2	4	2	0.645	0.728	0.732	1.208	1.364	1.264	1.822	0.0003816
P17050	Alpha-N-acetylgalactosaminidase OS=Homo sapiens OX=9606 GN=NAGA PE=1 SV=2	NAGA	46.564	15.8	5	7	5	0.956	0.919	0.952	1.013	1.014	1.055	1.09	0.0092222
P17066	Heat shock 70 kDa protein 6 OS=Homo sapiens OX=9606 GN=HSPA6 PE=1 SV=2	HSPA6	71.027	7.5	5	36	1	1.006	1.03	1.1	0.93	0.987	0.974	0.922	0.065999
P17081	Rho-related GTP-binding protein RhoQ OS=Homo sapiens OX=9606 GN=RHOQ PE=1 SV=2	RHOQ	22.659	12.2	2	2	1	0.947	1.016	1.122	0.885	1.126	0.92	0.95	0.57528
P17096	High mobility group protein HMG-I/HMG-Y OS=Homo sapiens OX=9606 GN=HMGA1 PE=1 SV=3	HMGA1	11.676	30.8	3	4	3	0.793	1.293	2.31	0.603	0.595	0.57	0.402	0.118643
P17152	Transmembrane protein 11, mitochondrial OS=Homo sapiens OX=9606 GN=TMEM11 PE=1 SV=1	TMEM11	21.541	9.9	2	2	2	0.785	0.842	0.747	1.313	1.23	1.067	1.521	0.0040819
P17174	Aspartate aminotransferase, cytoplasmic OS=Homo sapiens OX=9606 GN=GOT1 PE=1 SV=3	GOT1	46.247	24.7	8	24	8	1.136	1.123	1.057	0.924	0.931	0.895	0.829	0.0018221
P17252	Protein kinase C alpha type OS=Homo sapiens OX=9606 GN=PRKCA PE=1 SV=4	PRKCA	76.749	16.1	11	15	10	0.982	0.965	0.923	1.026	1.024	1.048	1.079	0.0181594
P17301	Integrin alpha-2 OS=Homo sapiens OX=9606 GN=ITGA2 PE=1 SV=1	ITGA2	129.29	24.9	24	58	24	1.031	1.007	0.962	1.046	0.915	1.011	0.991	0.826
P17302	Gap junction alpha-1 protein OS=Homo sapiens OX=9606 GN=GJA1 PE=1 SV=2	GJA1	43.008	17	5	6	5	1.016	1.025	1.097	0.906	0.991	0.921	0.898	0.042585
P17405	Sphingomyelin phosphodiesterase OS=Homo sapiens OX=9606 GN=SMPD1 PE=1 SV=5	SMPD1	69.935	5.9	4	4	4	1.059	1.04	0.984	0.998	0.965	1.005	0.963	0.2121
P17480	Nucleolar transcription factor 1 OS=Homo sapiens OX=9606 GN=UBTF PE=1 SV=1	UBTF	89.405	5.2	4	5	4	0.906	0.984	0.951	0.999	1.057	1.091	1.108	0.043901
P17568	NADH dehydrogenase [ubiquinone] 1 beta subcomplex subunit 7 OS=Homo sapiens OX=9606 GN=NDUFB7 PE=1 SV=4	NDUFB7	16.402	51.8	6	12	6	0.933	1.152	1.037	0.983	0.95	0.98	0.933	0.34786
P17612	cAMP-dependent protein kinase catalytic subunit alpha OS=Homo sapiens OX=9606 GN=PRKACA PE=1 SV=2	PRKACA	40.589	25.1	10	16	3	0.974	0.922	1.004	1.041	1.057	1.012	1.072	0.065842
P17655	Calpain-2 catalytic subunit OS=Homo sapiens OX=9606 GN=CAPN2 PE=1 SV=6	CAPN2	79.994	39.7	21	61	21	0.955	1.029	0.942	1.06	0.992	1.023	1.051	0.20908
P17661	Desmin OS=Homo sapiens OX=9606 GN=DES PE=1 SV=3	DES	53.535	10.2	6	23	2	1.02	0.849	0.989	0.952	1.149	1.036	1.098	0.30064
P17676	CCAAT/enhancer-binding protein beta OS=Homo sapiens OX=9606 GN=CEBPB PE=1 SV=2	CEBPB	36.105	2.9	1	1	1
P17693	HLA class I histocompatibility antigen, alpha chain G OS=Homo sapiens OX=9606 GN=HLA-G PE=1 SV=1	HLA-G	38.224	9.5	3	5	1	1.01	1.17	1.152	0.949	0.848	0.916	0.814	0.023364
P17812	CTP synthase 1 OS=Homo sapiens OX=9606 GN=CTPS1 PE=1 SV=2	CTPS1	66.69	21.2	14	22	12	0.95	0.965	0.969	1.068	1.099	1.004	1.1	0.026199
P17813	Endoglin OS=Homo sapiens OX=9606 GN=ENG PE=1 SV=2	ENG	70.577	12.8	6	6	6	0.794	0.95	0.797	1.12	1.125	1.188	1.351	0.0080795
P17844	Probable ATP-dependent RNA helicase DDX5 OS=Homo sapiens OX=9606 GN=DDX5 PE=1 SV=1	DDX5	69.147	30.8	19	39	12	0.917	1.053	0.899	1.072	1.046	1.012	1.091	0.163897
P17858	ATP-dependent 6-phosphofructokinase, liver type OS=Homo sapiens OX=9606 GN=PFKL PE=1 SV=6	PFKL	85.018	26.2	19	42	14	1.03	1.057	0.953	0.998	0.98	1.008	0.982	0.62484
P17900	Ganglioside GM2 activator OS=Homo sapiens OX=9606 GN=GM2A PE=1 SV=4	GM2A	20.838	34.7	6	8	6	1.035	1.118	1.138	0.93	0.893	0.911	0.831	0.0041645
P17931	Galectin-3 OS=Homo sapiens OX=9606 GN=LGALS3 PE=1 SV=5	LGALS3	26.152	28	8	21	8	0.945	0.945	0.88	1.091	1.106	1.081	1.183	0.0023801
P17948	Vascular endothelial growth factor receptor 1 OS=Homo sapiens OX=9606 GN=FLT1 PE=1 SV=2	FLT1	150.77	2.2	3	4	3	0.946	1.1	1.045	1.033	0.965	0.94	0.951	0.3977
P17980	26S proteasome regulatory subunit 6A OS=Homo sapiens OX=9606 GN=PSMC3 PE=1 SV=3	PSMC3	49.203	59.9	20	61	20	1.027	1.065	1.103	0.945	0.954	0.931	0.886	0.0051625
P17987	T-complex protein 1 subunit alpha OS=Homo sapiens OX=9606 GN=TCP1 PE=1 SV=1	TCP1	60.343	46.6	22	56	22	0.958	0.872	0.903	1.09	1.083	1.07	1.187	0.0035629
P18031	Tyrosine-protein phosphatase non-receptor type 1 OS=Homo sapiens OX=9606 GN=PTPN1 PE=1 SV=1	PTPN1	49.966	33.1	14	20	14	1.031	1.101	1.032	0.906	0.964	0.949	0.891	0.0157566
P18074	General transcription and DNA repair factor IIH helicase subunit XPD OS=Homo sapiens OX=9606 GN=ERCC2 PE=1 SV=1	ERCC2	86.908	3.2	3	3	3	1.021	1.011	1.009	1.015	0.985	0.979	0.98	0.152564
P18077	60S ribosomal protein L35a OS=Homo sapiens OX=9606 GN=RPL35A PE=1 SV=2	RPL35A	12.538	44.5	7	13	7	0.548	0.516	0.646	1.351	1.416	1.391	2.432	0.00020016
P18084	Integrin beta-5 OS=Homo sapiens OX=9606 GN=ITGB5 PE=1 SV=1	ITGB5	88.053	28.8	17	27	17	1.075	1.195	1.207	0.856	0.857	0.873	0.744	0.00142488
P18085	ADP-ribosylation factor 4 OS=Homo sapiens OX=9606 GN=ARF4 PE=1 SV=3	ARF4	20.511	43.9	7	33	5	1.045	1.033	1.045	0.965	1.004	0.919	0.925	0.092858
P18124	60S ribosomal protein L7 OS=Homo sapiens OX=9606 GN=RPL7 PE=1 SV=1	RPL7	29.225	38.3	12	51	12	0.601	0.645	0.73	1.308	1.307	1.319	1.991	0.0066985
P18206	Vinculin OS=Homo sapiens OX=9606 GN=VCL PE=1 SV=4	VCL	123.8	59	63	247	63	1.088	1.058	1.031	0.953	0.952	0.942	0.896	0.0023778
P18428	Lipopolysaccharide-binding protein OS=Homo sapiens OX=9606 GN=LBP PE=1 SV=3	LBP	53.383	2.3	1	4	1	0.82	0.944	0.957	1.07	0.716	1.475	1.198	0.54808
P18440	Arylamine N-acetyltransferase 1 OS=Homo sapiens OX=9606 GN=NAT1 PE=1 SV=2	NAT1	33.898	10	2	2	2	0.977	0.993	1.008	0.968	1.048	1.014	1.017	0.53284
P18564	Integrin beta-6 OS=Homo sapiens OX=9606 GN=ITGB6 PE=1 SV=2	ITGB6	85.935	1.1	1	3	1	1.064	1.199	1.12	0.991	0.75	0.928	0.789	0.055825
P18583	Protein SON OS=Homo sapiens OX=9606 GN=SON PE=1 SV=4	SON	263.83	2.4	4	5	4	1.126	1.062	1.075	0.916	0.949	0.905	0.849	0.0020001
P18615	Negative elongation factor E OS=Homo sapiens OX=9606 GN=NELFE PE=1 SV=3	NELFE	43.239	2.4	1	1	1	0.963	0.926	0.859	1.005	1.005	1.221	1.176	0.095476
P18621	60S ribosomal protein L17 OS=Homo sapiens OX=9606 GN=RPL17 PE=1 SV=3	RPL17	21.397	32.1	5	18	5	0.998	1.088	0.86	0.985	1.072	0.978	1.03	0.67674
P18669	Phosphoglycerate mutase 1 OS=Homo sapiens OX=9606 GN=PGAM1 PE=1 SV=2	PGAM1	28.804	50.4	12	47	12	0.906	0.808	0.873	1.133	1.13	1.102	1.301	0.00163525
P18754	Regulator of chromosome condensation OS=Homo sapiens OX=9606 GN=RCC1 PE=1 SV=1	RCC1	44.969	16.4	6	8	6	0.785	0.809	0.928	1.113	1.146	1.264	1.397	0.0064378
P18858	DNA ligase 1 OS=Homo sapiens OX=9606 GN=LIG1 PE=1 SV=1	LIG1	101.73	2.2	2	2	2	1.154	0.676	0.787	1.004	1.394	0.957	1.282	0.25978
P18859	ATP synthase-coupling factor 6, mitochondrial OS=Homo sapiens OX=9606 GN=ATP5PF PE=1 SV=1	ATP5PF	12.587	33.3	4	6	4	1.014	1.45	1.974	0.538	0.602	0.588	0.389	0.0097007
P18887	DNA repair protein XRCC1 OS=Homo sapiens OX=9606 GN=XRCC1 PE=1 SV=2	XRCC1	69.476	2.5	1	1	1
P19021	Peptidyl-glycine alpha-amidating monooxygenase OS=Homo sapiens OX=9606 GN=PAM PE=1 SV=2	PAM	108.33	1.5	1	1	1
P19022	Cadherin-2 OS=Homo sapiens OX=9606 GN=CDH2 PE=1 SV=4	CDH2	99.808	7.7	3	5	3	1.125	1.31	1.132	0.914	0.834	0.773	0.707	0.0075151
P19105	Myosin regulatory light chain 12A OS=Homo sapiens OX=9606 GN=MYL12A PE=1 SV=2	MYL12A	19.794	62.6	9	50	3	1.077	1.13	1.168	0.846	0.867	0.924	0.781	0.0021981
P19174	1-phosphatidylinositol 4,5-bisphosphate phosphodiesterase gamma-1 OS=Homo sapiens OX=9606 GN=PLCG1 PE=1 SV=1	PLCG1	148.53	2.6	3	4	3	1.029	1.178	0.99	0.969	0.926	0.934	0.885	0.093162
P19256	Lymphocyte function-associated antigen 3 OS=Homo sapiens OX=9606 GN=CD58 PE=1 SV=1	CD58	28.147	3.2	1	1	1	1.155	1.115	0.829	0.982	1.024	0.906	0.94	0.65912
P19338	Nucleolin OS=Homo sapiens OX=9606 GN=NCL PE=1 SV=3	NCL	76.613	29.4	23	51	23	0.971	0.973	0.985	1.068	1.01	1.009	1.054	0.053857
P19367	Hexokinase-1 OS=Homo sapiens OX=9606 GN=HK1 PE=1 SV=3	HK1	102.48	38.9	35	97	33	0.973	0.969	0.94	1.068	1.021	1.038	1.085	0.0087829
P19387	DNA-directed RNA polymerase II subunit RPB3 OS=Homo sapiens OX=9606 GN=POLR2C PE=1 SV=2	POLR2C	31.441	8.7	2	2	2	1.135	1.357	1.033	0.838	0.821	0.859	0.714	0.0151977
P19388	DNA-directed RNA polymerases I, II, and III subunit RPABC1 OS=Homo sapiens OX=9606 GN=POLR2E PE=1 SV=4	POLR2E	24.551	25.7	5	6	5	0.928	0.955	1.033	0.976	1.039	1.073	1.059	0.24632
P19404	NADH dehydrogenase [ubiquinone] flavoprotein 2, mitochondrial OS=Homo sapiens OX=9606 GN=NDUFV2 PE=1 SV=2	NDUFV2	27.391	38.6	8	17	8	1.076	1.052	1.121	0.88	0.94	0.867	0.827	0.0035847
P19447	General transcription and DNA repair factor IIH helicase subunit XPB OS=Homo sapiens OX=9606 GN=ERCC3 PE=1 SV=1	ERCC3	89.277	2.6	2	2	2	0.703	0.634	0.424	1.398	1.193	1.56	2.357	0.0071818
P19474	E3 ubiquitin-protein ligase TRIM21 OS=Homo sapiens OX=9606 GN=TRIM21 PE=1 SV=1	TRIM21	54.169	18.7	8	8	8	0.949	0.968	0.994	0.996	1.04	1.007	1.045	0.076277
P19484	Transcription factor EB OS=Homo sapiens OX=9606 GN=TFEB PE=1 SV=3	TFEB	52.864	2.1	1	1	1
P19525	Interferon-induced, double-stranded RNA-activated protein kinase OS=Homo sapiens OX=9606 GN=EIF2AK2 PE=1 SV=2	EIF2AK2	62.094	16.5	8	15	8	0.999	1.072	0.936	1.056	0.959	1.125	1.044	0.52104
P19623	Spermidine synthase OS=Homo sapiens OX=9606 GN=SRM PE=1 SV=1	SRM	33.824	53	11	21	11	0.873	0.942	0.968	1.068	1.092	1.031	1.147	0.0173791
P19634	Sodium/hydrogen exchanger 1 OS=Homo sapiens OX=9606 GN=SLC9A1 PE=1 SV=2	SLC9A1	90.762	3.2	2	2	2
P19652	Alpha-1-acid glycoprotein 2 OS=Homo sapiens OX=9606 GN=ORM2 PE=1 SV=2	ORM2	23.602	18.4	3	3	2	0.952	0.987	1.444	0.72	0.843	1.085	0.783	0.24938
P19784	Casein kinase II subunit alpha' OS=Homo sapiens OX=9606 GN=CSNK2A2 PE=1 SV=1	CSNK2A2	41.213	33.7	10	11	10	0.953	0.956	0.977	1.037	1.013	1.012	1.061	0.0060838
P19823	Inter-alpha-trypsin inhibitor heavy chain H2 OS=Homo sapiens OX=9606 GN=ITIH2 PE=1 SV=2	ITIH2	106.46	8.4	7	8	7	0.675	0.634	0.769	1.15	1.173	1.502	1.841	0.0041787
P19827	Inter-alpha-trypsin inhibitor heavy chain H1 OS=Homo sapiens OX=9606 GN=ITIH1 PE=1 SV=3	ITIH1	101.39	1.9	2	3	1	0.848	0.832	1.202	0.959	0.881	1.279	1.082	0.64892
P19838	Nuclear factor NF-kappa-B p105 subunit OS=Homo sapiens OX=9606 GN=NFKB1 PE=1 SV=2	NFKB1	105.35	9.7	8	11	8	0.96	1.079	1.079	1.055	0.943	0.91	0.933	0.30096
P19971	Thymidine phosphorylase OS=Homo sapiens OX=9606 GN=TYMP PE=1 SV=2	TYMP	49.955	37.3	14	22	14	1.117	1.037	1.15	0.952	0.912	0.901	0.837	0.0071578
P20020	Plasma membrane calcium-transporting ATPase 1 OS=Homo sapiens OX=9606 GN=ATP2B1 PE=1 SV=4	ATP2B1	134.68	20	21	39	8	1.073	1.031	1.104	0.948	0.939	0.939	0.881	0.0032611
P20042	Eukaryotic translation initiation factor 2 subunit 2 OS=Homo sapiens OX=9606 GN=EIF2S2 PE=1 SV=2	EIF2S2	38.388	35.7	12	21	12	0.807	0.695	0.67	1.327	1.232	1.234	1.746	0.0008243
P20073	Annexin A7 OS=Homo sapiens OX=9606 GN=ANXA7 PE=1 SV=3	ANXA7	52.739	31.1	14	24	14	1.03	0.997	0.932	0.993	0.945	1.04	1.006	0.88
P20290	Transcription factor BTF3 OS=Homo sapiens OX=9606 GN=BTF3 PE=1 SV=1	BTF3	22.168	17	2	3	2	0.587	0.483	0.442	1.491	1.488	1.417	2.907	0.00023516
P20336	Ras-related protein Rab-3A OS=Homo sapiens OX=9606 GN=RAB3A PE=1 SV=1	RAB3A	24.984	10.5	2	2	2	0.952	0.821	0.672	1.233	1.127	1.168	1.443	0.022605
P20337	Ras-related protein Rab-3B OS=Homo sapiens OX=9606 GN=RAB3B PE=1 SV=2	RAB3B	24.758	16.4	3	5	3	1.11	1.163	0.976	0.985	0.9	0.899	0.857	0.065199
P20338	Ras-related protein Rab-4A OS=Homo sapiens OX=9606 GN=RAB4A PE=1 SV=3	RAB4A	24.389	26.1	5	5	5	1.063	1.014	0.958	0.985	0.997	0.996	0.981	0.61156
P20339	Ras-related protein Rab-5A OS=Homo sapiens OX=9606 GN=RAB5A PE=1 SV=2	RAB5A	23.658	60.5	9	17	7	0.975	0.745	0.745	1.22	1.189	1.152	1.445	0.0146012
P20340	Ras-related protein Rab-6A OS=Homo sapiens OX=9606 GN=RAB6A PE=1 SV=3	RAB6A	23.593	54.3	11	32	10	1.086	1.033	1.006	0.944	0.998	0.959	0.928	0.05642
P20592	Interferon-induced GTP-binding protein Mx2 OS=Homo sapiens OX=9606 GN=MX2 PE=1 SV=1	MX2	82.088	2.2	2	2	1
P20618	Proteasome subunit beta type-1 OS=Homo sapiens OX=9606 GN=PSMB1 PE=1 SV=2	PSMB1	26.489	32	7	12	7	1.015	1.24	1.061	0.894	0.851	0.885	0.793	0.021784
P20645	Cation-dependent mannose-6-phosphate receptor OS=Homo sapiens OX=9606 GN=M6PR PE=1 SV=1	M6PR	30.993	15.2	4	7	4	1.039	1.139	1.118	0.965	0.908	1.034	0.882	0.054457
P20674	Cytochrome c oxidase subunit 5A, mitochondrial OS=Homo sapiens OX=9606 GN=COX5A PE=1 SV=2	COX5A	16.762	41.3	6	13	6	0.882	0.702	0.836	1.192	1.149	1.237	1.479	0.0054005
P20700	Lamin-B1 OS=Homo sapiens OX=9606 GN=LMNB1 PE=1 SV=2	LMNB1	66.408	42	24	46	23	0.939	0.875	0.888	1.072	1.06	1.102	1.197	0.00179894
P20742	Pregnancy zone protein OS=Homo sapiens OX=9606 GN=PZP PE=1 SV=4	PZP	163.86	4.6	7	22	1
P20810	Calpastatin OS=Homo sapiens OX=9606 GN=CAST PE=1 SV=4	CAST	76.572	17.5	7	10	7	1.337	1.244	1.114	0.755	0.812	0.787	0.637	0.00141935
P20839	Inosine-5'-monophosphate dehydrogenase 1 OS=Homo sapiens OX=9606 GN=IMPDH1 PE=1 SV=2	IMPDH1	55.405	13	6	8	5	0.954	1.02	1.018	1	1.041	1.02	1.023	0.40442
P20851	C4b-binding protein beta chain OS=Homo sapiens OX=9606 GN=C4BPB PE=1 SV=1	C4BPB	28.357	9.5	2	2	2	1.293	1.41	1.264	0.631	0.653	0.817	0.53	0.00185621
P20908	Collagen alpha-1(V) chain OS=Homo sapiens OX=9606 GN=COL5A1 PE=1 SV=3	COL5A1	183.56	17.8	30	63	26	0.881	0.909	1.008	1.052	1.032	1.101	1.138	0.043741
P20933	N(4)-(beta-N-acetylglucosaminyl)-L-asparaginase OS=Homo sapiens OX=9606 GN=AGA PE=1 SV=2	AGA	37.208	30.3	8	15	8	1.053	1.09	1.172	0.937	0.947	0.885	0.835	0.0090954
P20936	Ras GTPase-activating protein 1 OS=Homo sapiens OX=9606 GN=RASA1 PE=1 SV=1	RASA1	116.4	18.3	15	24	15	0.986	0.998	0.966	1.021	1.028	0.962	1.021	0.43334
P21266	Glutathione S-transferase Mu 3 OS=Homo sapiens OX=9606 GN=GSTM3 PE=1 SV=3	GSTM3	26.559	59.6	15	39	13	1.068	1.067	1.095	0.965	0.951	0.899	0.872	0.0040191
P21281	V-type proton ATPase subunit B, brain isoform OS=Homo sapiens OX=9606 GN=ATP6V1B2 PE=1 SV=3	ATP6V1B2	56.5	38.2	14	21	14	0.969	1.014	1.042	0.977	1.02	1.029	1	0.98524
P21283	V-type proton ATPase subunit C 1 OS=Homo sapiens OX=9606 GN=ATP6V1C1 PE=1 SV=4	ATP6V1C1	43.941	42.9	17	33	17	1.053	1.176	1.136	0.919	0.881	0.904	0.804	0.0033435
P21291	Cysteine and glycine-rich protein 1 OS=Homo sapiens OX=9606 GN=CSRP1 PE=1 SV=3	CSRP1	20.567	61.1	10	42	10	0.871	0.896	0.87	1.165	1.093	1.105	1.275	0.00037885
P21333	Filamin-A OS=Homo sapiens OX=9606 GN=FLNA PE=1 SV=4	FLNA	280.74	60.6	127	569	115	1.08	1.07	1.093	0.933	0.949	0.911	0.861	0.00036138
P21359	Neurofibromin OS=Homo sapiens OX=9606 GN=NF1 PE=1 SV=2	NF1	319.37	3.5	8	8	8	1.013	1.06	1.018	1.058	0.865	0.968	0.935	0.3079
P21397	Amine oxidase [flavin-containing] A OS=Homo sapiens OX=9606 GN=MAOA PE=1 SV=1	MAOA	59.681	21.8	10	15	9	1.024	1.097	1.109	0.944	0.925	0.951	0.873	0.006797
P21399	Cytoplasmic aconitate hydratase OS=Homo sapiens OX=9606 GN=ACO1 PE=1 SV=3	ACO1	98.398	32.6	25	45	25	0.957	1.006	0.972	0.982	1.043	1.026	1.04	0.171882
P21589	5'-nucleotidase OS=Homo sapiens OX=9606 GN=NT5E PE=1 SV=1	NT5E	63.367	28.7	14	30	14	1.15	1.084	1.044	0.948	0.971	0.915	0.865	0.0117444
P21796	Voltage-dependent anion-selective channel protein 1 OS=Homo sapiens OX=9606 GN=VDAC1 PE=1 SV=2	VDAC1	30.772	71	17	69	17	1.069	1.069	1.17	0.917	0.904	0.894	0.821	0.0031562
P21810	Biglycan OS=Homo sapiens OX=9606 GN=BGN PE=1 SV=2	BGN	41.654	38	10	24	9	0.839	1.017	1.223	0.961	0.975	1.042	0.967	0.8521
P21912	Succinate dehydrogenase [ubiquinone] iron-sulfur subunit, mitochondrial OS=Homo sapiens OX=9606 GN=SDHB PE=1 SV=3	SDHB	31.629	24.3	6	11	6	0.92	0.896	0.959	1.087	1.059	1.145	1.186	0.0049162
P21926	CD9 antigen OS=Homo sapiens OX=9606 GN=CD9 PE=1 SV=4	CD9	25.416	13.6	4	8	4	1.169	1.148	1.038	0.943	0.834	0.849	0.783	0.0100018
P21953	2-oxoisovalerate dehydrogenase subunit beta, mitochondrial OS=Homo sapiens OX=9606 GN=BCKDHB PE=1 SV=2	BCKDHB	43.122	10.7	3	4	3	1.059	1.04	1.03	0.961	0.96	1.004	0.935	0.016035
P21964	Catechol O-methyltransferase OS=Homo sapiens OX=9606 GN=COMT PE=1 SV=2	COMT	30.037	41.7	9	23	9	0.932	0.921	0.927	1.106	1.081	1.003	1.147	0.044155
P21980	Protein-glutamine gamma-glutamyltransferase 2 OS=Homo sapiens OX=9606 GN=TGM2 PE=1 SV=2	TGM2	77.328	47.5	27	131	27	0.937	0.886	0.853	1.097	1.087	1.096	1.226	0.0175628
P22033	Methylmalonyl-CoA mutase, mitochondrial OS=Homo sapiens OX=9606 GN=MMUT PE=1 SV=4	MMUT	83.134	12.9	9	15	9	1.054	1.054	1.095	0.917	0.926	0.945	0.87	0.00086173
P22059	Oxysterol-binding protein 1 OS=Homo sapiens OX=9606 GN=OSBP PE=1 SV=1	OSBP	89.42	20.3	15	23	15	0.839	0.745	0.858	1.216	1.169	1.155	1.45	0.00131521
P22061	Protein-L-isoaspartate(D-aspartate) O-methyltransferase OS=Homo sapiens OX=9606 GN=PCMT1 PE=1 SV=4	PCMT1	24.636	27.8	5	13	5	1.028	1.096	0.972	0.957	0.97	0.995	0.944	0.195016
P22087	rRNA 2'-O-methyltransferase fibrillarin OS=Homo sapiens OX=9606 GN=FBL PE=1 SV=2	FBL	33.784	37.1	11	23	9	0.774	0.781	0.664	1.32	1.205	1.27	1.71	0.00079712
P22090	40S ribosomal protein S4, Y isoform 1 OS=Homo sapiens OX=9606 GN=RPS4Y1 PE=1 SV=2	RPS4Y1	29.455	31.2	7	11	3	0.972	1.028	0.928	1.025	1.103	0.953	1.052	0.38662
P22102	Trifunctional purine biosynthetic protein adenosine-3 OS=Homo sapiens OX=9606 GN=GART PE=1 SV=1	GART	107.77	25	21	37	21	1.031	1.029	0.991	0.983	0.991	1.031	0.985	0.4794
P22234	Multifunctional protein ADE2 OS=Homo sapiens OX=9606 GN=PAICS PE=1 SV=3	PAICS	47.079	36.5	16	33	16	1.078	0.986	0.954	1.006	0.999	0.989	0.992	0.87308
P22304	Iduronate 2-sulfatase OS=Homo sapiens OX=9606 GN=IDS PE=1 SV=1	IDS	61.872	4	2	3	2
P22307	Non-specific lipid-transfer protein OS=Homo sapiens OX=9606 GN=SCP2 PE=1 SV=2	SCP2	58.993	23.4	13	41	13	0.961	0.797	0.866	1.145	1.104	1.064	1.263	0.0154226
P22314	Ubiquitin-like modifier-activating enzyme 1 OS=Homo sapiens OX=9606 GN=UBA1 PE=1 SV=3	UBA1	117.85	32.4	29	90	29	0.978	0.975	0.918	1.057	1.049	1.033	1.093	0.014476
P22392	Nucleoside diphosphate kinase B OS=Homo sapiens OX=9606 GN=NME2 PE=1 SV=1	NME2	17.298	75	11	49	2	1.023	1.147	1.02	0.899	0.924	1.006	0.887	0.08016
P22413	Ectonucleotide pyrophosphatase/phosphodiesterase family member 1 OS=Homo sapiens OX=9606 GN=ENPP1 PE=1 SV=2	ENPP1	104.92	3.9	4	4	4	1.129	1.224	1.241	0.846	0.835	0.787	0.687	0.00052385
P22570	NADPH:adrenodoxin oxidoreductase, mitochondrial OS=Homo sapiens OX=9606 GN=FDXR PE=1 SV=3	FDXR	53.836	39.3	17	24	17	0.76	0.765	0.933	1.223	1.157	1.21	1.461	0.0052592
P22626	Heterogeneous nuclear ribonucleoproteins A2/B1 OS=Homo sapiens OX=9606 GN=HNRNPA2B1 PE=1 SV=2	HNRNPA2B1	37.429	43.1	14	44	14	0.982	0.982	0.889	1.049	1.036	1.018	1.088	0.068258
P22676	Calretinin OS=Homo sapiens OX=9606 GN=CALB2 PE=2 SV=2	CALB2	31.54	30.6	8	11	8	0.951	0.828	0.735	1.067	1.131	1.229	1.363	0.021005
P22681	E3 ubiquitin-protein ligase CBL OS=Homo sapiens OX=9606 GN=CBL PE=1 SV=2	CBL	99.632	7.2	5	5	5	1.039	1.021	0.97	1.069	0.898	1.025	0.987	0.80454
P22694	cAMP-dependent protein kinase catalytic subunit beta OS=Homo sapiens OX=9606 GN=PRKACB PE=1 SV=2	PRKACB	40.622	25.1	9	15	2	1.048	0.83	0.937	1.112	1.132	0.951	1.135	0.21548
P22695	Cytochrome b-c1 complex subunit 2, mitochondrial OS=Homo sapiens OX=9606 GN=UQCRC2 PE=1 SV=3	UQCRC2	48.442	39.5	15	39	15	1.065	1.009	1.09	0.944	0.981	0.926	0.901	0.021777
P22830	Ferrochelatase, mitochondrial OS=Homo sapiens OX=9606 GN=FECH PE=1 SV=2	FECH	47.862	9.2	3	3	3	0.865	0.833	0.912	1.193	1.076	1.118	1.298	0.0028642
P23193	Transcription elongation factor A protein 1 OS=Homo sapiens OX=9606 GN=TCEA1 PE=1 SV=2	TCEA1	33.969	22.6	7	8	7	0.759	0.708	0.593	1.4	1.306	1.191	1.892	0.0018211
P23219	Prostaglandin G/H synthase 1 OS=Homo sapiens OX=9606 GN=PTGS1 PE=1 SV=2	PTGS1	68.686	3.8	3	4	3	0.947	1.099	1.071	1.059	0.949	0.936	0.944	0.40124
P23246	Splicing factor, proline- and glutamine-rich OS=Homo sapiens OX=9606 GN=SFPQ PE=1 SV=2	SFPQ	76.149	24	16	47	15	0.868	0.775	0.806	1.139	1.151	1.174	1.414	0.00053914
P23258	Tubulin gamma-1 chain OS=Homo sapiens OX=9606 GN=TUBG1 PE=1 SV=2	TUBG1	51.169	13.3	5	6	5	1.051	1.044	0.971	1.021	0.939	0.994	0.963	0.35262
P23284	Peptidyl-prolyl cis-trans isomerase B OS=Homo sapiens OX=9606 GN=PPIB PE=1 SV=2	PPIB	23.742	45.8	10	69	10	1.001	0.981	1.004	1.003	0.996	1.022	1.012	0.33316
P23368	NAD-dependent malic enzyme, mitochondrial OS=Homo sapiens OX=9606 GN=ME2 PE=1 SV=1	ME2	65.443	26.2	13	18	12	0.893	0.863	0.853	1.129	1.117	1.102	1.283	8.2782e-05
P23381	Tryptophan--tRNA ligase, cytoplasmic OS=Homo sapiens OX=9606 GN=WARS PE=1 SV=2	WARS	53.165	44.4	17	51	17	1.019	0.976	0.967	1.009	1.037	0.992	1.026	0.28612
P23396	40S ribosomal protein S3 OS=Homo sapiens OX=9606 GN=RPS3 PE=1 SV=2	RPS3	26.688	71.6	17	56	17	0.963	1.022	1.001	1.02	1.022	1.019	1.025	0.2867
P23434	Glycine cleavage system H protein, mitochondrial OS=Homo sapiens OX=9606 GN=GCSH PE=1 SV=2	GCSH	18.884	17.3	2	4	2	1.093	1.082	1.068	0.9	0.961	0.9	0.851	0.0021232
P23443	Ribosomal protein S6 kinase beta-1 OS=Homo sapiens OX=9606 GN=RPS6KB1 PE=1 SV=2	RPS6KB1	59.139	3.4	2	3	2	0.976	0.904	0.83	1.11	1.054	1.116	1.21	0.0184951
P23458	Tyrosine-protein kinase JAK1 OS=Homo sapiens OX=9606 GN=JAK1 PE=1 SV=2	JAK1	133.28	2.9	3	3	3	1.008	0.983	0.97	1.003	0.999	1.044	1.029	0.192324
P23469	Receptor-type tyrosine-protein phosphatase epsilon OS=Homo sapiens OX=9606 GN=PTPRE PE=1 SV=1	PTPRE	80.641	3.7	2	2	2
P23497	Nuclear autoantigen Sp-100 OS=Homo sapiens OX=9606 GN=SP100 PE=1 SV=3	SP100	100.42	9.3	8	11	7	0.768	0.861	0.6	1.205	1.316	1.196	1.668	0.0092968
P23510	Tumor necrosis factor ligand superfamily member 4 OS=Homo sapiens OX=9606 GN=TNFSF4 PE=1 SV=1	TNFSF4	21.05	4.9	1	1	1
P23526	Adenosylhomocysteinase OS=Homo sapiens OX=9606 GN=AHCY PE=1 SV=4	AHCY	47.716	44.7	18	43	18	1.077	1.091	1.061	0.95	0.891	0.921	0.855	0.00149629
P23528	Cofilin-1 OS=Homo sapiens OX=9606 GN=CFL1 PE=1 SV=3	CFL1	18.502	69.3	15	56	13	0.805	0.682	0.718	1.256	1.201	1.238	1.676	0.00051854
P23588	Eukaryotic translation initiation factor 4B OS=Homo sapiens OX=9606 GN=EIF4B PE=1 SV=2	EIF4B	69.15	18.3	11	15	11	0.807	0.826	0.72	1.119	1.224	1.128	1.475	0.00159997
P23610	40-kDa huntingtin-associated protein OS=Homo sapiens OX=9606 GN=F8A1 PE=1 SV=2	F8A1	39.103	6.7	2	2	2
P23634	Plasma membrane calcium-transporting ATPase 4 OS=Homo sapiens OX=9606 GN=ATP2B4 PE=1 SV=2	ATP2B4	137.92	21.1	22	44	9	1.02	1.055	1.093	0.926	0.985	0.941	0.9	0.0181588
P23743	Diacylglycerol kinase alpha OS=Homo sapiens OX=9606 GN=DGKA PE=1 SV=3	DGKA	82.629	12.9	7	7	7	1.021	1.143	1.017	0.956	0.957	0.911	0.888	0.04724
P23786	Carnitine O-palmitoyltransferase 2, mitochondrial OS=Homo sapiens OX=9606 GN=CPT2 PE=1 SV=2	CPT2	73.776	28.3	17	18	17	0.882	1.001	1.08	1.008	0.98	1.088	1.038	0.58254
P23919	Thymidylate kinase OS=Homo sapiens OX=9606 GN=DTYMK PE=1 SV=4	DTYMK	23.819	43.4	10	11	10	0.751	0.861	0.928	1.159	1.199	1.09	1.357	0.0104768
P23921	Ribonucleoside-diphosphate reductase large subunit OS=Homo sapiens OX=9606 GN=RRM1 PE=1 SV=1	RRM1	90.069	3.8	3	4	3	1.065	1.035	0.917	1.052	0.969	0.98	0.995	0.9443
P23942	Peripherin-2 OS=Homo sapiens OX=9606 GN=PRPH2 PE=1 SV=1	PRPH2	39.186	2	1	1	1	0.927	1.08	1.081	0.944	1.028	0.959	0.949	0.43024
P24043	Laminin subunit alpha-2 OS=Homo sapiens OX=9606 GN=LAMA2 PE=1 SV=4	LAMA2	343.9	1.4	4	4	4	0.942	0.975	0.973	1.024	0.957	1.131	1.077	0.22282
P24310	Cytochrome c oxidase subunit 7A1, mitochondrial OS=Homo sapiens OX=9606 GN=COX7A1 PE=1 SV=2	COX7A1	9.1174	29.1	2	4	2	1.088	1.076	1.145	0.882	0.888	0.901	0.807	0.00044285
P24311	Cytochrome c oxidase subunit 7B, mitochondrial OS=Homo sapiens OX=9606 GN=COX7B PE=1 SV=2	COX7B	9.1604	10	2	3	2	1.037	1.042	1.089	0.992	0.923	0.948	0.904	0.0179192
P24390	ER lumen protein-retaining receptor 1 OS=Homo sapiens OX=9606 GN=KDELR1 PE=1 SV=1	KDELR1	24.542	17.9	3	3	3	0.924	1.043	0.978	1.066	0.853	1.148	1.041	0.74046
P24468	COUP transcription factor 2 OS=Homo sapiens OX=9606 GN=NR2F2 PE=1 SV=1	NR2F2	45.571	6.5	3	3	3	0.943	0.936	0.881	1.133	1.106	1.004	1.175	0.0199235
P24534	Elongation factor 1-beta OS=Homo sapiens OX=9606 GN=EEF1B2 PE=1 SV=3	EEF1B2	24.763	53.3	10	35	7	0.88	0.785	0.914	1.021	1.188	1.048	1.263	0.023443
P24539	ATP synthase F(0) complex subunit B1, mitochondrial OS=Homo sapiens OX=9606 GN=ATP5PB PE=1 SV=2	ATP5PB	28.908	24.2	6	15	6	1.007	0.963	1.076	1.02	0.946	0.984	0.968	0.4639
P24593	Insulin-like growth factor-binding protein 5 OS=Homo sapiens OX=9606 GN=IGFBP5 PE=1 SV=1	IGFBP5	30.57	5.9	2	2	2	1.159	1.172	1.175	0.776	0.854	0.904	0.723	0.0182575
P24666	Low molecular weight phosphotyrosine protein phosphatase OS=Homo sapiens OX=9606 GN=ACP1 PE=1 SV=3	ACP1	18.042	31.6	4	10	4	0.993	0.93	0.91	1.098	1.063	1.031	1.127	0.0199569
P24723	Protein kinase C eta type OS=Homo sapiens OX=9606 GN=PRKCH PE=1 SV=4	PRKCH	77.828	2.6	2	2	2	1.091	1.053	1.017	0.972	0.884	1.006	0.905	0.082864
P24752	Acetyl-CoA acetyltransferase, mitochondrial OS=Homo sapiens OX=9606 GN=ACAT1 PE=1 SV=1	ACAT1	45.199	47.1	16	31	16	0.946	0.969	1.04	0.977	1.023	1.046	1.031	0.42712
P24821	Tenascin OS=Homo sapiens OX=9606 GN=TNC PE=1 SV=3	TNC	240.85	1.4	3	3	3	0.811	0.903	0.966	1.096	0.977	1.237	1.235	0.069839
P24844	Myosin regulatory light polypeptide 9 OS=Homo sapiens OX=9606 GN=MYL9 PE=1 SV=4	MYL9	19.827	55.8	8	45	2	0.981	1.002	1.152	0.853	1.125	0.902	0.919	0.41422
P24928	DNA-directed RNA polymerase II subunit RPB1 OS=Homo sapiens OX=9606 GN=POLR2A PE=1 SV=2	POLR2A	217.17	3.7	8	9	8	0.999	0.967	0.967	0.997	0.979	1.091	1.046	0.28262
P25116	Proteinase-activated receptor 1 OS=Homo sapiens OX=9606 GN=F2R PE=1 SV=2	F2R	47.44	2.4	1	1	1
P25311	Zinc-alpha-2-glycoprotein OS=Homo sapiens OX=9606 GN=AZGP1 PE=1 SV=2	AZGP1	34.258	11.7	3	4	3	0.739	0.752	1.292	0.863	0.814	1.524	1.15	0.64932
P25325	3-mercaptopyruvate sulfurtransferase OS=Homo sapiens OX=9606 GN=MPST PE=1 SV=3	MPST	33.178	37	8	15	8	0.848	0.835	0.836	1.182	1.144	1.094	1.358	0.000182543
P25391	Laminin subunit alpha-1 OS=Homo sapiens OX=9606 GN=LAMA1 PE=1 SV=2	LAMA1	337.08	0.7	2	2	2	1.065	1.249	1.114	0.78	0.837	0.982	0.758	0.028197
P25398	40S ribosomal protein S12 OS=Homo sapiens OX=9606 GN=RPS12 PE=1 SV=3	RPS12	14.515	54.5	8	31	8	1.064	1.029	0.941	0.986	0.998	0.96	0.97	0.49362
P25445	Tumor necrosis factor receptor superfamily member 6 OS=Homo sapiens OX=9606 GN=FAS PE=1 SV=1	FAS	37.732	11.9	5	8	5	1.123	1.232	1.238	0.8	0.839	0.827	0.686	0.00041687
P25685	DnaJ homolog subfamily B member 1 OS=Homo sapiens OX=9606 GN=DNAJB1 PE=1 SV=4	DNAJB1	38.044	33.5	12	17	11	0.984	0.919	0.982	1.063	0.995	1.054	1.079	0.068264
P25686	DnaJ homolog subfamily B member 2 OS=Homo sapiens OX=9606 GN=DNAJB2 PE=1 SV=3	DNAJB2	35.58	15.1	4	4	4	1.107	1.239	1.073	0.845	0.878	0.894	0.765	0.0047354
P25705	ATP synthase subunit alpha, mitochondrial OS=Homo sapiens OX=9606 GN=ATP5F1A PE=1 SV=1	ATP5F1A	59.75	55.7	27	83	27	0.978	0.949	0.989	1.06	1.029	1.012	1.063	0.028418
P25786	Proteasome subunit alpha type-1 OS=Homo sapiens OX=9606 GN=PSMA1 PE=1 SV=1	PSMA1	29.555	39.9	10	26	10	1.02	0.727	0.864	1.149	1.159	1.089	1.301	0.052355
P25787	Proteasome subunit alpha type-2 OS=Homo sapiens OX=9606 GN=PSMA2 PE=1 SV=2	PSMA2	25.898	39.7	7	19	7	1.065	0.917	0.865	1.029	1.048	1.029	1.091	0.28154
P25788	Proteasome subunit alpha type-3 OS=Homo sapiens OX=9606 GN=PSMA3 PE=1 SV=2	PSMA3	28.433	36.1	9	24	9	1.065	0.987	0.983	1.003	0.987	0.966	0.974	0.41248
P25789	Proteasome subunit alpha type-4 OS=Homo sapiens OX=9606 GN=PSMA4 PE=1 SV=1	PSMA4	29.483	46	10	34	10	1.049	1.065	0.941	0.999	0.961	0.985	0.964	0.43366
P26006	Integrin alpha-3 OS=Homo sapiens OX=9606 GN=ITGA3 PE=1 SV=5	ITGA3	116.61	12	11	19	11	1.065	1.061	1.06	0.921	0.889	0.902	0.851	0.004104
P26022	Pentraxin-related protein PTX3 OS=Homo sapiens OX=9606 GN=PTX3 PE=1 SV=3	PTX3	41.975	27.8	8	13	8	1.125	1.13	1.149	0.844	0.852	0.865	0.752	3.8879e-06
P26038	Moesin OS=Homo sapiens OX=9606 GN=MSN PE=1 SV=3	MSN	67.819	45.6	34	102	23	0.848	0.739	0.778	1.175	1.198	1.176	1.501	0.0097988
P26196	Probable ATP-dependent RNA helicase DDX6 OS=Homo sapiens OX=9606 GN=DDX6 PE=1 SV=2	DDX6	54.416	19.9	8	12	8	1.032	0.986	0.944	1.034	1.059	0.963	1.032	0.46378
P26358	DNA (cytosine-5)-methyltransferase 1 OS=Homo sapiens OX=9606 GN=DNMT1 PE=1 SV=2	DNMT1	183.16	1.4	2	2	2
P26368	Splicing factor U2AF 65 kDa subunit OS=Homo sapiens OX=9606 GN=U2AF2 PE=1 SV=4	U2AF2	53.5	17.3	6	19	6	0.997	0.973	0.864	1.031	1.026	1.029	1.089	0.187838
P26373	60S ribosomal protein L13 OS=Homo sapiens OX=9606 GN=RPL13 PE=1 SV=4	RPL13	24.261	25.1	5	13	5	0.928	1.065	0.869	0.969	1.072	1.037	1.075	0.3221
P26440	Isovaleryl-CoA dehydrogenase, mitochondrial OS=Homo sapiens OX=9606 GN=IVD PE=1 SV=2	IVD	46.65	30.3	11	15	11	1.075	1.009	1.091	0.904	0.943	0.98	0.89	0.025543
P26447	Protein S100-A4 OS=Homo sapiens OX=9606 GN=S100A4 PE=1 SV=1	S100A4	11.728	25.7	4	13	4	1.092	1.021	0.923	0.978	0.965	0.974	0.961	0.52296
P26572	Alpha-1,3-mannosyl-glycoprotein 2-beta-N-acetylglucosaminyltransferase OS=Homo sapiens OX=9606 GN=MGAT1 PE=1 SV=2	MGAT1	50.878	11.7	5	7	5	1.069	1.07	1.106	0.941	0.929	0.945	0.867	0.00032107
P26599	Polypyrimidine tract-binding protein 1 OS=Homo sapiens OX=9606 GN=PTBP1 PE=1 SV=1	PTBP1	57.221	21.3	8	31	6	0.995	0.992	0.946	0.977	1.047	1.038	1.044	0.19076
P26639	Threonine--tRNA ligase 1, cytoplasmic OS=Homo sapiens OX=9606 GN=TARS1 PE=1 SV=3	TARS1	83.434	47.6	30	70	29	1.069	1.06	1.061	0.962	0.946	0.915	0.885	0.00121734
P26640	Valine--tRNA ligase OS=Homo sapiens OX=9606 GN=VARS PE=1 SV=4	VARS	140.47	32	34	64	34	0.991	0.998	1.005	1.03	1.007	1.021	1.021	0.052105
P26641	Elongation factor 1-gamma OS=Homo sapiens OX=9606 GN=EEF1G PE=1 SV=3	EEF1G	50.118	43.7	21	58	21	1.006	1.074	1.04	0.96	0.993	0.98	0.94	0.044522
P26885	Peptidyl-prolyl cis-trans isomerase FKBP2 OS=Homo sapiens OX=9606 GN=FKBP2 PE=1 SV=2	FKBP2	15.649	29.6	6	13	6	0.991	1.017	1.077	0.987	0.976	0.965	0.949	0.112038
P27105	Erythrocyte band 7 integral membrane protein OS=Homo sapiens OX=9606 GN=STOM PE=1 SV=3	STOM	31.73	36.1	8	18	8	1.052	1.061	1.106	0.9	0.955	0.943	0.869	0.0041204
P27144	Adenylate kinase 4, mitochondrial OS=Homo sapiens OX=9606 GN=AK4 PE=1 SV=1	AK4	25.268	4.5	1	1	1
P27169	Serum paraoxonase/arylesterase 1 OS=Homo sapiens OX=9606 GN=PON1 PE=1 SV=3	PON1	39.731	3.1	1	1	1	0.834	0.925	0.942	1.127	0.941	1.225	1.219	0.088964
P27338	Amine oxidase [flavin-containing] B OS=Homo sapiens OX=9606 GN=MAOB PE=1 SV=3	MAOB	58.762	3.7	2	2	1	0.726	0.616	0.601	1.355	1.354	1.287	2.057	0.00030062
P27348	14-3-3 protein theta OS=Homo sapiens OX=9606 GN=YWHAQ PE=1 SV=1	YWHAQ	27.764	48.2	13	76	9	1.07	1.123	1.068	0.926	0.937	0.885	0.843	0.0020211
P27361	Mitogen-activated protein kinase 3 OS=Homo sapiens OX=9606 GN=MAPK3 PE=1 SV=4	MAPK3	43.135	15.6	5	10	4	0.914	0.866	0.884	1.089	1.117	1.117	1.247	0.00024188
P27448	MAP/microtubule affinity-regulating kinase 3 OS=Homo sapiens OX=9606 GN=MARK3 PE=1 SV=5	MARK3	84.428	2.5	2	4	1	0.914	1.023	0.926	1.011	1.034	1.087	1.094	0.094524
P27449	V-type proton ATPase 16 kDa proteolipid subunit OS=Homo sapiens OX=9606 GN=ATP6V0C PE=1 SV=1	ATP6V0C	15.736	16.1	2	2	2	0.973	1.027	0.866	1.129	0.907	1.105	1.096	0.35704
P27487	Dipeptidyl peptidase 4 OS=Homo sapiens OX=9606 GN=DPP4 PE=1 SV=2	DPP4	88.278	32.2	26	68	26	1.06	1.108	1.162	0.888	0.911	0.903	0.811	0.00164146
P27635	60S ribosomal protein L10 OS=Homo sapiens OX=9606 GN=RPL10 PE=1 SV=4	RPL10	24.604	34.6	6	13	6	1.084	0.913	0.592	1.065	1.134	1.15	1.294	0.25386
P27658	Collagen alpha-1(VIII) chain OS=Homo sapiens OX=9606 GN=COL8A1 PE=1 SV=2	COL8A1	73.363	5.2	4	11	4	0.929	0.909	0.911	1.018	1.096	1.173	1.196	0.012979
P27694	Replication protein A 70 kDa DNA-binding subunit OS=Homo sapiens OX=9606 GN=RPA1 PE=1 SV=2	RPA1	68.137	13.5	8	10	8	1.013	1.047	0.949	0.985	0.976	1.011	0.988	0.72386
P27695	DNA-(apurinic or apyrimidinic site) lyase OS=Homo sapiens OX=9606 GN=APEX1 PE=1 SV=2	APEX1	35.554	25.8	6	12	6	0.904	1.009	0.985	1.069	1.014	1.077	1.09	0.085236
P27701	CD82 antigen OS=Homo sapiens OX=9606 GN=CD82 PE=1 SV=1	CD82	29.625	4.5	1	2	1	0.704	0.661	0.86	1.291	1.335	1.123	1.685	0.0052998
P27708	CAD protein OS=Homo sapiens OX=9606 GN=CAD PE=1 SV=3	CAD	242.98	23.5	40	56	40	1.011	0.966	0.96	1.022	1.018	0.997	1.034	0.135135
P27797	Calreticulin OS=Homo sapiens OX=9606 GN=CALR PE=1 SV=1	CALR	48.141	50.1	21	112	21	1.013	1.071	1.112	0.936	0.952	0.945	0.886	0.0121186
P27816	Microtubule-associated protein 4 OS=Homo sapiens OX=9606 GN=MAP4 PE=1 SV=3	MAP4	121	39.4	39	112	39	1.156	1.218	1.069	0.864	0.9	0.831	0.754	0.0031423
P27824	Calnexin OS=Homo sapiens OX=9606 GN=CANX PE=1 SV=2	CANX	67.567	34.1	23	69	23	0.982	1.005	0.992	1.031	0.964	0.982	0.999	0.96346
P28062	Proteasome subunit beta type-8 OS=Homo sapiens OX=9606 GN=PSMB8 PE=1 SV=3	PSMB8	30.354	7.2	2	2	2	0.939	1.023	1.084	0.961	1.017	0.994	0.976	0.6331
P28065	Proteasome subunit beta type-9 OS=Homo sapiens OX=9606 GN=PSMB9 PE=1 SV=2	PSMB9	23.264	10	2	3	2	1.103	1.094	1.014	0.893	0.987	0.93	0.875	0.027819
P28066	Proteasome subunit alpha type-5 OS=Homo sapiens OX=9606 GN=PSMA5 PE=1 SV=3	PSMA5	26.411	52.3	8	25	8	1.081	1.013	0.969	0.991	1.036	0.941	0.969	0.49992
P28070	Proteasome subunit beta type-4 OS=Homo sapiens OX=9606 GN=PSMB4 PE=1 SV=4	PSMB4	29.204	28.8	5	15	5	1.113	1.191	1.109	0.896	0.873	0.846	0.766	0.00073792
P28072	Proteasome subunit beta type-6 OS=Homo sapiens OX=9606 GN=PSMB6 PE=1 SV=4	PSMB6	25.357	30.5	7	17	7	1.062	1.095	1.03	0.918	0.979	0.843	0.86	0.030965
P28074	Proteasome subunit beta type-5 OS=Homo sapiens OX=9606 GN=PSMB5 PE=1 SV=3	PSMB5	28.48	36.5	9	18	9	0.954	0.865	0.683	1.211	1.094	1.071	1.349	0.044184
P28161	Glutathione S-transferase Mu 2 OS=Homo sapiens OX=9606 GN=GSTM2 PE=1 SV=2	GSTM2	25.744	57.3	12	27	7	1.013	0.946	1.013	0.984	0.94	1.035	0.996	0.90354
P28288	ATP-binding cassette sub-family D member 3 OS=Homo sapiens OX=9606 GN=ABCD3 PE=1 SV=1	ABCD3	75.475	23.8	17	26	17	1.044	1.081	1.048	0.992	0.955	0.904	0.899	0.020942
P28290	Protein ITPRID2 OS=Homo sapiens OX=9606 GN=ITPRID2 PE=1 SV=3	ITPRID2	138.38	7.5	8	9	8	1.076	0.98	0.87	0.987	1.098	0.989	1.051	0.50484
P28300	Protein-lysine 6-oxidase OS=Homo sapiens OX=9606 GN=LOX PE=1 SV=2	LOX	46.944	20.9	7	9	7	0.996	1.026	1.065	0.932	0.999	0.931	0.927	0.066658
P28331	NADH-ubiquinone oxidoreductase 75 kDa subunit, mitochondrial OS=Homo sapiens OX=9606 GN=NDUFS1 PE=1 SV=3	NDUFS1	79.467	39.9	22	34	22	0.968	0.924	0.989	1.01	1.047	1.058	1.081	0.03304
P28347	Transcriptional enhancer factor TEF-1 OS=Homo sapiens OX=9606 GN=TEAD1 PE=1 SV=2	TEAD1	47.945	6.8	3	3	3
P28370	Probable global transcription activator SNF2L1 OS=Homo sapiens OX=9606 GN=SMARCA1 PE=1 SV=2	SMARCA1	122.6	3.8	5	5	2
P28482	Mitogen-activated protein kinase 1 OS=Homo sapiens OX=9606 GN=MAPK1 PE=1 SV=3	MAPK1	41.389	27.2	9	24	8	1.081	1.105	1.118	0.944	0.897	0.866	0.819	0.00175781
P28799	Progranulin OS=Homo sapiens OX=9606 GN=GRN PE=1 SV=2	GRN	63.544	14.3	8	11	8	1.029	1.185	1.364	0.793	0.787	0.843	0.677	0.0103765
P28838	Cytosol aminopeptidase OS=Homo sapiens OX=9606 GN=LAP3 PE=1 SV=3	LAP3	56.166	54.7	24	54	24	1.041	1.036	0.995	1	0.985	0.976	0.964	0.083604
P28845	Corticosteroid 11-beta-dehydrogenase isozyme 1 OS=Homo sapiens OX=9606 GN=HSD11B1 PE=1 SV=3	HSD11B1	32.401	3.1	1	1	1	0.782	0.958	0.949	0.932	1.063	1.284	1.219	0.164445
P29083	General transcription factor IIE subunit 1 OS=Homo sapiens OX=9606 GN=GTF2E1 PE=1 SV=2	GTF2E1	49.452	4.6	2	2	2	1.027	0.983	1.066	0.907	1.053	0.977	0.955	0.38718
P29144	Tripeptidyl-peptidase 2 OS=Homo sapiens OX=9606 GN=TPP2 PE=1 SV=4	TPP2	138.35	24.7	26	45	26	0.989	0.955	1.048	0.991	0.99	0.969	0.986	0.65676
P29218	Inositol monophosphatase 1 OS=Homo sapiens OX=9606 GN=IMPA1 PE=1 SV=1	IMPA1	30.188	30.7	7	9	7	0.988	0.913	0.883	1.059	1.102	1.009	1.139	0.035984
P29279	CCN family member 2 OS=Homo sapiens OX=9606 GN=CCN2 PE=1 SV=2	CCN2	38.091	16.3	6	6	6	1.155	1.518	1.594	0.644	0.594	0.613	0.434	0.00130482
P29317	Ephrin type-A receptor 2 OS=Homo sapiens OX=9606 GN=EPHA2 PE=1 SV=2	EPHA2	108.27	9.8	9	13	9	1.128	1.072	1.139	0.898	0.906	0.896	0.809	0.00037727
P29353	SHC-transforming protein 1 OS=Homo sapiens OX=9606 GN=SHC1 PE=1 SV=4	SHC1	62.821	14.2	7	9	7	0.947	0.982	0.823	0.984	1.102	1.025	1.13	0.120565
P29372	DNA-3-methyladenine glycosylase OS=Homo sapiens OX=9606 GN=MPG PE=1 SV=3	MPG	32.868	10.1	2	2	2	0.859	0.914	0.956	1.059	1.11	1.096	1.196	0.0061366
P29373	Cellular retinoic acid-binding protein 2 OS=Homo sapiens OX=9606 GN=CRABP2 PE=1 SV=2	CRABP2	15.693	29.7	4	8	4	0.781	0.758	0.683	1.194	1.334	1.224	1.689	0.00057703
P29401	Transketolase OS=Homo sapiens OX=9606 GN=TKT PE=1 SV=3	TKT	67.877	45.7	26	90	26	1.057	0.906	0.913	1.067	1.055	1.007	1.088	0.178977
P29536	Leiomodin-1 OS=Homo sapiens OX=9606 GN=LMOD1 PE=1 SV=3	LMOD1	67.029	6.2	4	5	3
P29558	RNA-binding motif, single-stranded-interacting protein 1 OS=Homo sapiens OX=9606 GN=RBMS1 PE=1 SV=3	RBMS1	44.505	8.9	3	5	3	0.916	0.788	0.857	1.138	1.14	1.101	1.319	0.0034414
P29590	Protein PML OS=Homo sapiens OX=9606 GN=PML PE=1 SV=3	PML	97.55	21.2	17	21	17	0.877	0.868	0.878	1.154	1.126	1.165	1.313	1.72687e-05
P29692	Elongation factor 1-delta OS=Homo sapiens OX=9606 GN=EEF1D PE=1 SV=5	EEF1D	31.121	48.4	14	43	11	1.049	1.064	1.026	0.919	0.966	0.936	0.899	0.0040362
P29966	Myristoylated alanine-rich C-kinase substrate OS=Homo sapiens OX=9606 GN=MARCKS PE=1 SV=4	MARCKS	31.554	24.1	4	12	4	1.059	1.388	1.859	0.542	0.661	0.598	0.418	0.0078988
P29972	Aquaporin-1 OS=Homo sapiens OX=9606 GN=AQP1 PE=1 SV=3	AQP1	28.526	5.6	1	1	1
P29992	Guanine nucleotide-binding protein subunit alpha-11 OS=Homo sapiens OX=9606 GN=GNA11 PE=1 SV=2	GNA11	42.123	27	9	20	4	1.101	1.053	1.053	0.981	0.927	0.916	0.881	0.0078764
P30038	Delta-1-pyrroline-5-carboxylate dehydrogenase, mitochondrial OS=Homo sapiens OX=9606 GN=ALDH4A1 PE=1 SV=3	ALDH4A1	61.719	9.4	6	6	6	0.934	0.889	1.048	1.022	0.992	1.133	1.096	0.2171
P30040	Endoplasmic reticulum resident protein 29 OS=Homo sapiens OX=9606 GN=ERP29 PE=1 SV=4	ERP29	28.993	36.8	10	20	10	0.694	0.561	0.814	1.253	1.332	1.248	1.853	0.0046419
P30041	Peroxiredoxin-6 OS=Homo sapiens OX=9606 GN=PRDX6 PE=1 SV=3	PRDX6	25.035	64.7	14	58	14	1.072	1.172	1.133	0.913	0.874	0.856	0.783	0.00160311
P30043	Flavin reductase (NADPH) OS=Homo sapiens OX=9606 GN=BLVRB PE=1 SV=3	BLVRB	22.119	30.6	5	15	5	1.045	1.063	0.97	0.986	0.988	0.968	0.956	0.198243
P30044	Peroxiredoxin-5, mitochondrial OS=Homo sapiens OX=9606 GN=PRDX5 PE=1 SV=4	PRDX5	22.086	47.2	7	32	7	0.969	0.958	1.077	0.984	1.029	0.98	0.996	0.95348
P30046	D-dopachrome decarboxylase OS=Homo sapiens OX=9606 GN=DDT PE=1 SV=3	DDT	12.712	36.4	4	10	4	1.137	1.12	1.032	0.905	0.942	0.911	0.839	0.0057442
P30048	Thioredoxin-dependent peroxide reductase, mitochondrial OS=Homo sapiens OX=9606 GN=PRDX3 PE=1 SV=3	PRDX3	27.692	43	9	40	9	1.065	1.093	1.087	0.899	0.903	0.926	0.841	0.000139357
P30049	ATP synthase subunit delta, mitochondrial OS=Homo sapiens OX=9606 GN=ATP5F1D PE=1 SV=2	ATP5F1D	17.49	14.3	2	5	2	1.077	0.992	1.085	0.978	0.976	0.925	0.913	0.055961
P30050	60S ribosomal protein L12 OS=Homo sapiens OX=9606 GN=RPL12 PE=1 SV=1	RPL12	17.818	63.6	8	25	8	0.903	0.903	1.013	1.016	1.048	1.058	1.107	0.06188
P30084	Enoyl-CoA hydratase, mitochondrial OS=Homo sapiens OX=9606 GN=ECHS1 PE=1 SV=4	ECHS1	31.387	49.3	13	26	13	0.971	0.834	0.887	1.071	1.123	1.079	1.216	0.0133189
P30085	UMP-CMP kinase OS=Homo sapiens OX=9606 GN=CMPK1 PE=1 SV=3	CMPK1	22.222	32.1	6	14	6	0.969	0.866	0.902	1.077	1.121	1.066	1.193	0.0081597
P30086	Phosphatidylethanolamine-binding protein 1 OS=Homo sapiens OX=9606 GN=PEBP1 PE=1 SV=3	PEBP1	21.057	55.1	8	32	8	1.1	1.057	1.024	0.938	0.973	0.912	0.887	0.012938
P30101	Protein disulfide-isomerase A3 OS=Homo sapiens OX=9606 GN=PDIA3 PE=1 SV=4	PDIA3	56.782	64.2	29	121	29	0.915	0.828	0.935	1.123	1.084	1.093	1.232	0.0056993
P30153	Serine/threonine-protein phosphatase 2A 65 kDa regulatory subunit A alpha isoform OS=Homo sapiens OX=9606 GN=PPP2R1A PE=1 SV=4	PPP2R1A	65.308	32.4	16	41	16	1.047	1.048	1.055	0.949	0.956	0.961	0.91	2.3416e-05
P30405	Peptidyl-prolyl cis-trans isomerase F, mitochondrial OS=Homo sapiens OX=9606 GN=PPIF PE=1 SV=1	PPIF	22.04	27.1	7	12	5	1.122	1.082	1.129	0.883	0.924	0.887	0.808	0.00040393
P30419	Glycylpeptide N-tetradecanoyltransferase 1 OS=Homo sapiens OX=9606 GN=NMT1 PE=1 SV=2	NMT1	56.806	27.2	11	19	7	0.543	0.51	0.562	1.459	1.399	1.342	2.601	1.68713e-05
P30511	HLA class I histocompatibility antigen, alpha chain F OS=Homo sapiens OX=9606 GN=HLA-F PE=1 SV=3	HLA-F	39.061	9.8	3	4	1	1.06	0.992	0.994	1.006	1.044	0.923	0.976	0.58644
P30519	Heme oxygenase 2 OS=Homo sapiens OX=9606 GN=HMOX2 PE=1 SV=2	HMOX2	36.032	40.8	9	12	9	1.053	1.037	0.998	0.959	0.999	1.004	0.959	0.125995
P30520	Adenylosuccinate synthetase isozyme 2 OS=Homo sapiens OX=9606 GN=ADSS2 PE=1 SV=3	ADSS2	50.097	33.6	11	18	11	0.956	0.876	0.924	1.104	1.126	1.139	1.222	0.00172497
P30533	Alpha-2-macroglobulin receptor-associated protein OS=Homo sapiens OX=9606 GN=LRPAP1 PE=1 SV=1	LRPAP1	41.465	27.5	11	15	11	0.971	0.883	0.953	1.028	0.99	1.074	1.102	0.060436
P30536	Translocator protein OS=Homo sapiens OX=9606 GN=TSPO PE=1 SV=3	TSPO	18.828	13.6	3	6	3	1.15	1.233	1.259	0.837	0.789	0.756	0.654	0.0004582
P30566	Adenylosuccinate lyase OS=Homo sapiens OX=9606 GN=ADSL PE=1 SV=2	ADSL	54.889	13.2	6	7	6	1.033	1.063	0.976	0.973	0.954	0.979	0.946	0.104523
P30622	CAP-Gly domain-containing linker protein 1 OS=Homo sapiens OX=9606 GN=CLIP1 PE=1 SV=2	CLIP1	162.24	19.7	27	34	25	1.068	1.065	1.084	0.961	0.928	0.937	0.878	0.00038324
P30626	Sorcin OS=Homo sapiens OX=9606 GN=SRI PE=1 SV=1	SRI	21.676	44.9	9	26	9	1.016	0.945	0.974	1.004	1.012	1.037	1.04	0.161018
P30711	Glutathione S-transferase theta-1 OS=Homo sapiens OX=9606 GN=GSTT1 PE=1 SV=4	GSTT1	27.335	13.3	2	3	2	0.966	1.05	1.022	1.014	0.988	0.958	0.974	0.4338
P30740	Leukocyte elastase inhibitor OS=Homo sapiens OX=9606 GN=SERPINB1 PE=1 SV=1	SERPINB1	42.741	35.1	12	17	11	1.1	1.142	1.138	0.865	0.885	0.899	0.784	0.000119342
P30825	High affinity cationic amino acid transporter 1 OS=Homo sapiens OX=9606 GN=SLC7A1 PE=1 SV=1	SLC7A1	67.638	6.8	4	8	3	1.078	1.321	1.286	0.798	0.758	0.797	0.639	0.00252
P30837	Aldehyde dehydrogenase X, mitochondrial OS=Homo sapiens OX=9606 GN=ALDH1B1 PE=1 SV=3	ALDH1B1	57.206	30.2	16	25	14	0.999	0.912	1.001	1.043	1.011	1.059	1.069	0.115021
P30876	DNA-directed RNA polymerase II subunit RPB2 OS=Homo sapiens OX=9606 GN=POLR2B PE=1 SV=1	POLR2B	133.9	8.6	10	10	10	0.672	0.666	0.713	1.317	1.21	1.274	1.853	4.3094e-05
P31040	Succinate dehydrogenase [ubiquinone] flavoprotein subunit, mitochondrial OS=Homo sapiens OX=9606 GN=SDHA PE=1 SV=2	SDHA	72.691	24.8	14	30	14	1.013	1.03	1.088	0.946	0.932	0.994	0.917	0.041216
P31146	Coronin-1A OS=Homo sapiens OX=9606 GN=CORO1A PE=1 SV=4	CORO1A	51.026	3.9	2	3	1
P31150	Rab GDP dissociation inhibitor alpha OS=Homo sapiens OX=9606 GN=GDI1 PE=1 SV=2	GDI1	50.582	53.2	20	57	12	1.059	1.037	1.014	0.972	0.955	1.007	0.943	0.043397
P31153	S-adenosylmethionine synthase isoform type-2 OS=Homo sapiens OX=9606 GN=MAT2A PE=1 SV=1	MAT2A	43.66	37.2	12	26	12	0.98	0.928	0.933	1.02	1.001	1.075	1.09	0.035539
P31327	Carbamoyl-phosphate synthase [ammonia], mitochondrial OS=Homo sapiens OX=9606 GN=CPS1 PE=1 SV=2	CPS1	164.94	1	1	1	1	1.287	1.195	1.077	0.743	0.894	0.84	0.696	0.0084192
P31483	Nucleolysin TIA-1 isoform p40 OS=Homo sapiens OX=9606 GN=TIA1 PE=1 SV=3	TIA1	42.963	18.7	7	10	4	0.964	0.866	0.701	1.199	1.176	1.077	1.364	0.032818
P31641	Sodium- and chloride-dependent taurine transporter OS=Homo sapiens OX=9606 GN=SLC6A6 PE=1 SV=2	SLC6A6	69.829	5.6	3	3	3	1.028	1.03	0.991	1.02	0.945	1.006	0.974	0.3793
P31689	DnaJ homolog subfamily A member 1 OS=Homo sapiens OX=9606 GN=DNAJA1 PE=1 SV=2	DNAJA1	44.868	21.4	9	17	9	1.044	1.134	1.067	0.931	0.917	0.906	0.849	0.0032555
P31749	RAC-alpha serine/threonine-protein kinase OS=Homo sapiens OX=9606 GN=AKT1 PE=1 SV=2	AKT1	55.686	24.6	10	14	6	1.098	1.402	1.596	0.645	0.637	0.722	0.489	0.0037839
P31751	RAC-beta serine/threonine-protein kinase OS=Homo sapiens OX=9606 GN=AKT2 PE=1 SV=2	AKT2	55.768	11.4	5	8	1
P31785	Cytokine receptor common subunit gamma OS=Homo sapiens OX=9606 GN=IL2RG PE=1 SV=1	IL2RG	42.287	2.2	1	1	1	1.041	1.075	1.328	0.808	1.001	0.798	0.757	0.058696
P31930	Cytochrome b-c1 complex subunit 1, mitochondrial OS=Homo sapiens OX=9606 GN=UQCRC1 PE=1 SV=3	UQCRC1	52.645	37.7	14	29	13	0.987	1.031	1.102	0.985	0.915	0.959	0.916	0.087876
P31937	3-hydroxyisobutyrate dehydrogenase, mitochondrial OS=Homo sapiens OX=9606 GN=HIBADH PE=1 SV=2	HIBADH	35.329	16.7	4	7	4	1.068	1.067	1.118	0.961	0.897	0.944	0.861	0.0043983
P31939	Bifunctional purine biosynthesis protein PURH OS=Homo sapiens OX=9606 GN=ATIC PE=1 SV=3	ATIC	64.615	45.9	19	40	19	0.893	0.781	0.792	1.192	1.173	1.136	1.42	0.00141952
P31942	Heterogeneous nuclear ribonucleoprotein H3 OS=Homo sapiens OX=9606 GN=HNRNPH3 PE=1 SV=2	HNRNPH3	36.926	26.3	7	22	6	0.983	0.898	0.859	1.074	1.076	1.064	1.173	0.056003
P31943	Heterogeneous nuclear ribonucleoprotein H OS=Homo sapiens OX=9606 GN=HNRNPH1 PE=1 SV=4	HNRNPH1	49.229	28.7	10	39	4	0.952	0.864	0.842	1.074	1.087	1.146	1.244	0.0066001
P31944	Caspase-14 OS=Homo sapiens OX=9606 GN=CASP14 PE=1 SV=2	CASP14	27.679	4.5	1	1	1
P31946	14-3-3 protein beta/alpha OS=Homo sapiens OX=9606 GN=YWHAB PE=1 SV=3	YWHAB	28.082	39.8	9	70	4	1.086	1.119	1.068	0.94	0.955	0.915	0.859	0.0011805
P31947	14-3-3 protein sigma OS=Homo sapiens OX=9606 GN=SFN PE=1 SV=1	SFN	27.774	10.5	3	27	1	0.993	0.928	0.955	1.093	0.968	0.965	1.052	0.33724
P31948	Stress-induced-phosphoprotein 1 OS=Homo sapiens OX=9606 GN=STIP1 PE=1 SV=1	STIP1	62.639	46.2	28	55	28	0.946	0.957	1.055	1.041	1.023	1.021	1.043	0.28612
P31949	Protein S100-A11 OS=Homo sapiens OX=9606 GN=S100A11 PE=1 SV=2	S100A11	11.74	49.5	5	28	5	1.406	1.591	1.462	0.552	0.501	0.552	0.36	3.531e-05
P32119	Peroxiredoxin-2 OS=Homo sapiens OX=9606 GN=PRDX2 PE=1 SV=5	PRDX2	21.892	40.4	9	24	8	0.972	0.901	0.952	1.06	1.067	1.112	1.147	0.0072381
P32321	Deoxycytidylate deaminase OS=Homo sapiens OX=9606 GN=DCTD PE=1 SV=2	DCTD	20.016	20.8	3	5	3	0.841	0.866	0.897	1.128	1.165	1.103	1.304	0.00040457
P32322	Pyrroline-5-carboxylate reductase 1, mitochondrial OS=Homo sapiens OX=9606 GN=PYCR1 PE=1 SV=2	PYCR1	33.36	36.1	9	20	8	0.897	0.88	0.977	1.013	1.07	1.101	1.156	0.022678
P32455	Guanylate-binding protein 1 OS=Homo sapiens OX=9606 GN=GBP1 PE=1 SV=2	GBP1	67.93	22.6	13	24	13	1.023	0.943	1.02	1.012	1.033	1.004	1.021	0.48494
P32856	Syntaxin-2 OS=Homo sapiens OX=9606 GN=STX2 PE=1 SV=3	STX2	33.341	20.5	5	5	5	1.004	1.08	1.009	0.905	0.938	1.072	0.942	0.33936
P32929	Cystathionine gamma-lyase OS=Homo sapiens OX=9606 GN=CTH PE=1 SV=3	CTH	44.508	38.8	12	21	12	1.123	1.126	1.084	0.876	0.887	0.846	0.783	0.000198564
P32969	60S ribosomal protein L9 OS=Homo sapiens OX=9606 GN=RPL9 PE=1 SV=1	RPL9	21.863	39.6	8	22	8	0.876	0.83	0.838	1.053	1.123	1.215	1.333	0.0030391
P33121	Long-chain-fatty-acid--CoA ligase 1 OS=Homo sapiens OX=9606 GN=ACSL1 PE=1 SV=1	ACSL1	77.942	31.5	21	32	21	0.992	1.021	1.033	1.02	1.002	0.988	0.988	0.47884
P33176	Kinesin-1 heavy chain OS=Homo sapiens OX=9606 GN=KIF5B PE=1 SV=1	KIF5B	109.68	52.8	45	87	45	1.033	1.012	1.033	1.028	0.982	0.976	0.97	0.160157
P33240	Cleavage stimulation factor subunit 2 OS=Homo sapiens OX=9606 GN=CSTF2 PE=1 SV=1	CSTF2	60.959	7.8	3	3	1
P33316	Deoxyuridine 5'-triphosphate nucleotidohydrolase, mitochondrial OS=Homo sapiens OX=9606 GN=DUT PE=1 SV=4	DUT	26.563	13.9	3	3	3	0.951	0.966	0.999	0.965	1.076	0.998	1.042	0.31552
P33402	Guanylate cyclase soluble subunit alpha-2 OS=Homo sapiens OX=9606 GN=GUCY1A2 PE=1 SV=1	GUCY1A2	81.749	1.5	1	1	1
P33527	Multidrug resistance-associated protein 1 OS=Homo sapiens OX=9606 GN=ABCC1 PE=1 SV=3	ABCC1	171.59	15.5	19	25	18	1.029	1.049	1.089	0.929	0.936	0.996	0.903	0.021122
P33897	ATP-binding cassette sub-family D member 1 OS=Homo sapiens OX=9606 GN=ABCD1 PE=1 SV=2	ABCD1	82.936	3.9	3	4	3	1.027	0.871	0.962	1.037	1.053	1.052	1.099	0.183538
P33908	Mannosyl-oligosaccharide 1,2-alpha-mannosidase IA OS=Homo sapiens OX=9606 GN=MAN1A1 PE=1 SV=3	MAN1A1	72.968	6.7	4	4	4	1.083	1.002	1.042	0.893	1.068	0.928	0.924	0.23748
P34059	N-acetylgalactosamine-6-sulfatase OS=Homo sapiens OX=9606 GN=GALNS PE=1 SV=1	GALNS	58.025	14.2	7	11	6	0.979	0.942	0.973	1.036	0.984	1.106	1.08	0.101121
P34741	Syndecan-2 OS=Homo sapiens OX=9606 GN=SDC2 PE=1 SV=2	SDC2	22.16	4.5	1	1	1	1.122	1.072	0.859	1.098	0.916	0.957	0.973	0.82304
P34897	Serine hydroxymethyltransferase, mitochondrial OS=Homo sapiens OX=9606 GN=SHMT2 PE=1 SV=3	SHMT2	55.992	39.1	18	41	18	0.894	0.884	0.891	1.106	1.129	1.103	1.251	1.5058e-05
P34932	Heat shock 70 kDa protein 4 OS=Homo sapiens OX=9606 GN=HSPA4 PE=1 SV=4	HSPA4	94.33	52.7	39	99	37	0.954	0.857	0.961	1.114	1.064	1.059	1.168	0.0180432
P34949	Mannose-6-phosphate isomerase OS=Homo sapiens OX=9606 GN=MPI PE=1 SV=2	MPI	46.655	24.8	7	7	7	0.872	0.914	0.941	1.111	1.038	1.088	1.187	0.0045964
P35052	Glypican-1 OS=Homo sapiens OX=9606 GN=GPC1 PE=1 SV=2	GPC1	61.68	3.8	2	2	2	1.146	1.108	1.344	0.884	0.802	0.789	0.688	0.0058359
P35080	Profilin-2 OS=Homo sapiens OX=9606 GN=PFN2 PE=1 SV=3	PFN2	15.046	27.9	4	9	4	1.047	1.261	1.078	0.889	0.857	0.905	0.783	0.0157216
P35221	Catenin alpha-1 OS=Homo sapiens OX=9606 GN=CTNNA1 PE=1 SV=1	CTNNA1	100.07	37.2	28	58	28	0.993	0.975	0.988	0.996	1.022	1.01	1.024	0.059795
P35222	Catenin beta-1 OS=Homo sapiens OX=9606 GN=CTNNB1 PE=1 SV=1	CTNNB1	85.496	32	21	50	18	1.052	1.091	1.146	0.911	0.889	0.925	0.829	0.0023636
P35232	Prohibitin OS=Homo sapiens OX=9606 GN=PHB PE=1 SV=1	PHB	29.804	56.6	13	27	13	0.943	0.851	0.936	1.117	1.107	1.121	1.225	0.025503
P35237	Serpin B6 OS=Homo sapiens OX=9606 GN=SERPINB6 PE=1 SV=3	SERPINB6	42.621	50.3	17	53	16	1.043	1.145	1.125	0.907	0.885	0.892	0.81	0.0020758
P35240	Merlin OS=Homo sapiens OX=9606 GN=NF2 PE=1 SV=1	NF2	69.689	2.9	2	2	2
P35241	Radixin OS=Homo sapiens OX=9606 GN=RDX PE=1 SV=1	RDX	68.563	39.6	27	62	13	0.98	0.943	0.894	1.06	1.055	1.033	1.118	0.0158423
P35244	Replication protein A 14 kDa subunit OS=Homo sapiens OX=9606 GN=RPA3 PE=1 SV=1	RPA3	13.569	21.5	2	3	2	1.037	0.934	1.002	0.958	0.998	1.075	1.02	0.69694
P35251	Replication factor C subunit 1 OS=Homo sapiens OX=9606 GN=RFC1 PE=1 SV=4	RFC1	128.25	1	1	1	1
P35268	60S ribosomal protein L22 OS=Homo sapiens OX=9606 GN=RPL22 PE=1 SV=2	RPL22	14.787	18.8	2	7	2	0.781	0.791	0.749	1.298	1.149	1.265	1.599	0.00032107
P35270	Sepiapterin reductase OS=Homo sapiens OX=9606 GN=SPR PE=1 SV=1	SPR	28.048	39.5	8	13	8	1.008	1.011	1.008	1.015	1.02	0.987	0.998	0.88016
P35442	Thrombospondin-2 OS=Homo sapiens OX=9606 GN=THBS2 PE=1 SV=2	THBS2	129.99	12.6	11	15	11	0.922	1.088	1.343	0.83	0.91	0.956	0.804	0.148764
P35475	Alpha-L-iduronidase OS=Homo sapiens OX=9606 GN=IDUA PE=1 SV=2	IDUA	72.669	24.8	15	17	15	0.92	0.912	0.9	1.064	1.111	1.137	1.212	0.00071852
P35555	Fibrillin-1 OS=Homo sapiens OX=9606 GN=FBN1 PE=1 SV=4	FBN1	312.3	24	52	75	48	0.669	0.77	0.856	0.576	0.579	2.437	1.565	0.71526
P35556	Fibrillin-2 OS=Homo sapiens OX=9606 GN=FBN2 PE=1 SV=3	FBN2	314.77	4.8	13	15	9	0.753	1.057	1.097	0.62	0.701	1.874	1.099	0.95306
P35573	Glycogen debranching enzyme OS=Homo sapiens OX=9606 GN=AGL PE=1 SV=3	AGL	174.76	8.7	13	18	13	1.028	0.982	0.973	0.995	0.968	1.041	1.007	0.81324
P35579	Myosin-9 OS=Homo sapiens OX=9606 GN=MYH9 PE=1 SV=4	MYH9	226.53	52.2	103	525	77	0.977	0.878	0.995	1.049	1.062	1.04	1.106	0.1231
P35580	Myosin-10 OS=Homo sapiens OX=9606 GN=MYH10 PE=1 SV=3	MYH10	229	39.7	74	196	52	1.005	0.914	1.034	1.005	1.019	0.995	1.022	0.57014
P35606	Coatomer subunit beta' OS=Homo sapiens OX=9606 GN=COPB2 PE=1 SV=2	COPB2	102.49	46	36	92	36	0.99	1.025	1.041	0.996	0.982	0.982	0.969	0.111504
P35610	Sterol O-acyltransferase 1 OS=Homo sapiens OX=9606 GN=SOAT1 PE=1 SV=3	SOAT1	64.734	7.8	3	3	3	1.074	1.041	1.002	0.989	0.949	0.967	0.932	0.039704
P35611	Alpha-adducin OS=Homo sapiens OX=9606 GN=ADD1 PE=1 SV=2	ADD1	80.954	10.4	6	9	6	0.916	1.028	0.915	1.075	1.035	1.047	1.104	0.066843
P35613	Basigin OS=Homo sapiens OX=9606 GN=BSG PE=1 SV=2	BSG	42.2	15.1	5	9	5	1.152	1.241	1.18	0.871	0.831	0.821	0.706	0.00025746
P35625	Metalloproteinase inhibitor 3 OS=Homo sapiens OX=9606 GN=TIMP3 PE=1 SV=2	TIMP3	24.145	28.4	6	13	6	1.016	1.105	1.1	0.996	0.853	0.941	0.866	0.051758
P35637	RNA-binding protein FUS OS=Homo sapiens OX=9606 GN=FUS PE=1 SV=1	FUS	53.425	10.8	5	15	3	0.947	1.176	0.906	0.996	0.914	0.923	0.935	0.51282
P35658	Nuclear pore complex protein Nup214 OS=Homo sapiens OX=9606 GN=NUP214 PE=1 SV=2	NUP214	213.62	4.9	8	11	8	0.862	0.898	0.82	1.161	1.119	1.125	1.32	0.00063688
P35659	Protein DEK OS=Homo sapiens OX=9606 GN=DEK PE=1 SV=1	DEK	42.674	13.9	5	7	5	1.014	1.134	1.128	0.915	0.869	0.988	0.846	0.032702
P35754	Glutaredoxin-1 OS=Homo sapiens OX=9606 GN=GLRX PE=1 SV=2	GLRX	11.776	37.7	4	9	4	1.134	1.201	1.095	0.873	0.894	0.833	0.758	0.00124024
P35813	Protein phosphatase 1A OS=Homo sapiens OX=9606 GN=PPM1A PE=1 SV=1	PPM1A	42.447	16.8	6	8	6	0.964	0.983	1.057	1.036	0.991	0.958	0.994	0.87444
P35869	Aryl hydrocarbon receptor OS=Homo sapiens OX=9606 GN=AHR PE=1 SV=2	AHR	96.146	1.7	1	1	1
P35914	Hydroxymethylglutaryl-CoA lyase, mitochondrial OS=Homo sapiens OX=9606 GN=HMGCL PE=1 SV=2	HMGCL	34.36	33.8	10	16	10	1.027	0.991	1.002	0.969	1.002	0.947	0.966	0.151296
P35998	26S proteasome regulatory subunit 7 OS=Homo sapiens OX=9606 GN=PSMC2 PE=1 SV=3	PSMC2	48.633	62.4	24	52	24	0.996	1.023	1.041	0.984	1.022	0.948	0.965	0.2313
P36021	Monocarboxylate transporter 8 OS=Homo sapiens OX=9606 GN=SLC16A2 PE=1 SV=2	SLC16A2	59.511	1.9	1	2	1	1.169	1.215	1.061	0.847	0.923	0.825	0.753	0.0058015
P36222	Chitinase-3-like protein 1 OS=Homo sapiens OX=9606 GN=CHI3L1 PE=1 SV=2	CHI3L1	42.625	29.8	9	11	9	0.641	0.545	0.589	1.244	1.266	1.557	2.291	0.00065779
P36269	Glutathione hydrolase 5 proenzyme OS=Homo sapiens OX=9606 GN=GGT5 PE=1 SV=2	GGT5	62.26	5.8	3	3	3
P36405	ADP-ribosylation factor-like protein 3 OS=Homo sapiens OX=9606 GN=ARL3 PE=1 SV=2	ARL3	20.455	44	6	14	6	1.022	0.951	0.929	1.034	1.026	1.035	1.067	0.152181
P36406	E3 ubiquitin-protein ligase TRIM23 OS=Homo sapiens OX=9606 GN=TRIM23 PE=1 SV=1	TRIM23	64.066	1.7	1	4	1	0.677	0.461	0.396	1.563	1.444	1.452	2.907	0.021182
P36507	Dual specificity mitogen-activated protein kinase kinase 2 OS=Homo sapiens OX=9606 GN=MAP2K2 PE=1 SV=1	MAP2K2	44.424	42.2	17	29	13	1.027	1.03	0.964	0.964	1.001	1.003	0.982	0.52726
P36542	ATP synthase subunit gamma, mitochondrial OS=Homo sapiens OX=9606 GN=ATP5F1C PE=1 SV=1	ATP5F1C	32.996	23.5	7	19	7	0.881	0.729	0.715	1.324	1.229	1.097	1.57	0.0062844
P36543	V-type proton ATPase subunit E 1 OS=Homo sapiens OX=9606 GN=ATP6V1E1 PE=1 SV=1	ATP6V1E1	26.145	36.3	8	21	8	0.961	0.91	0.995	1.009	1.105	1.048	1.103	0.056698
P36551	Oxygen-dependent coproporphyrinogen-III oxidase, mitochondrial OS=Homo sapiens OX=9606 GN=CPOX PE=1 SV=3	CPOX	50.151	28.9	12	22	12	0.933	0.908	0.94	1.069	1.031	1.077	1.142	0.00147573
P36578	60S ribosomal protein L4 OS=Homo sapiens OX=9606 GN=RPL4 PE=1 SV=5	RPL4	47.697	30.4	13	33	13	0.801	0.744	0.727	1.228	1.235	1.257	1.637	8.0195e-05
P36776	Lon protease homolog, mitochondrial OS=Homo sapiens OX=9606 GN=LONP1 PE=1 SV=2	LONP1	106.49	26.8	22	46	22	1.02	1.039	1.041	0.947	0.951	0.996	0.934	0.0166632
P36871	Phosphoglucomutase-1 OS=Homo sapiens OX=9606 GN=PGM1 PE=1 SV=3	PGM1	61.448	44.7	24	49	24	1.03	1.021	1.011	0.967	0.998	0.977	0.961	0.020303
P36873	Serine/threonine-protein phosphatase PP1-gamma catalytic subunit OS=Homo sapiens OX=9606 GN=PPP1CC PE=1 SV=1	PPP1CC	36.983	41.8	12	31	2	0.973	0.811	0.913	1.13	1.071	1.098	1.223	0.021342
P36915	Guanine nucleotide-binding protein-like 1 OS=Homo sapiens OX=9606 GN=GNL1 PE=1 SV=2	GNL1	68.66	12.4	6	9	6	0.905	0.925	1.016	1.066	1.032	1.015	1.094	0.076877
P36955	Pigment epithelium-derived factor OS=Homo sapiens OX=9606 GN=SERPINF1 PE=1 SV=4	SERPINF1	46.312	10	4	5	4	0.666	0.666	0.823	1.07	1.112	1.588	1.749	0.0190642
P36957	Dihydrolipoyllysine-residue succinyltransferase component of 2-oxoglutarate dehydrogenase complex, mitochondrial OS=Homo sapiens OX=9606 GN=DLST PE=1 SV=4	DLST	48.755	25.8	9	23	9	1.027	0.978	1.086	0.995	0.97	1.002	0.96	0.27594
P36969	Phospholipid hydroperoxide glutathione peroxidase OS=Homo sapiens OX=9606 GN=GPX4 PE=1 SV=3	GPX4	22.174	25.9	5	13	5	1.085	1.096	0.991	0.968	0.936	0.957	0.902	0.037941
P37059	Estradiol 17-beta-dehydrogenase 2 OS=Homo sapiens OX=9606 GN=HSD17B2 PE=1 SV=1	HSD17B2	42.785	2.3	1	1	1	1.052	1.169	1.362	0.858	0.843	0.786	0.694	0.0106205
P37088	Amiloride-sensitive sodium channel subunit alpha OS=Homo sapiens OX=9606 GN=SCNN1A PE=1 SV=1	SCNN1A	75.703	1.3	1	1	1	0.711	0.732	1.668	0.63	0.623	1.63	0.927	0.82214
P37108	Signal recognition particle 14 kDa protein OS=Homo sapiens OX=9606 GN=SRP14 PE=1 SV=2	SRP14	14.57	25.7	3	9	3	0.939	1.041	1.092	0.942	0.958	1.006	0.946	0.32992
P37198	Nuclear pore glycoprotein p62 OS=Homo sapiens OX=9606 GN=NUP62 PE=1 SV=3	NUP62	53.254	9.8	5	7	5	1.033	1.055	1.045	0.924	0.925	1	0.909	0.023564
P37235	Hippocalcin-like protein 1 OS=Homo sapiens OX=9606 GN=HPCAL1 PE=1 SV=3	HPCAL1	22.313	24.4	4	6	4	0.793	0.711	0.511	1.401	1.261	1.33	1.981	0.0066976
P37268	Squalene synthase OS=Homo sapiens OX=9606 GN=FDFT1 PE=1 SV=1	FDFT1	48.115	24.9	10	14	10	0.942	1.032	0.955	1.02	0.966	1.018	1.026	0.48484
P37802	Transgelin-2 OS=Homo sapiens OX=9606 GN=TAGLN2 PE=1 SV=3	TAGLN2	22.391	79.4	15	79	14	1.084	1.102	1.069	0.941	0.928	0.892	0.848	0.00083853
P37837	Transaldolase OS=Homo sapiens OX=9606 GN=TALDO1 PE=1 SV=2	TALDO1	37.54	42.7	17	61	17	1.038	1.034	1.039	0.977	0.978	0.943	0.932	0.027661
P37840	Alpha-synuclein OS=Homo sapiens OX=9606 GN=SNCA PE=1 SV=1	SNCA	14.46	23.6	2	2	2	1.057	1.202	1.025	0.888	0.92	0.934	0.835	0.025083
P38117	Electron transfer flavoprotein subunit beta OS=Homo sapiens OX=9606 GN=ETFB PE=1 SV=3	ETFB	27.843	54.9	14	31	14	1.028	1.123	1.117	0.934	0.928	0.915	0.85	0.0051954
P38159	RNA-binding motif protein, X chromosome OS=Homo sapiens OX=9606 GN=RBMX PE=1 SV=3	RBMX	42.331	28.6	12	20	5	0.916	0.84	0.759	1.142	1.168	1.158	1.379	0.027335
P38398	Breast cancer type 1 susceptibility protein OS=Homo sapiens OX=9606 GN=BRCA1 PE=1 SV=2	BRCA1	207.72	0.9	2	2	2
P38435	Vitamin K-dependent gamma-carboxylase OS=Homo sapiens OX=9606 GN=GGCX PE=1 SV=2	GGCX	87.56	3.3	3	3	3
P38571	Lysosomal acid lipase/cholesteryl ester hydrolase OS=Homo sapiens OX=9606 GN=LIPA PE=1 SV=2	LIPA	45.418	8.5	4	9	4	1.118	1.103	1.036	0.95	0.928	0.88	0.847	0.0069844
P38606	V-type proton ATPase catalytic subunit A OS=Homo sapiens OX=9606 GN=ATP6V1A PE=1 SV=2	ATP6V1A	68.303	37.3	19	34	19	0.996	1.018	1.01	0.991	0.982	0.973	0.974	0.034545
P38646	Stress-70 protein, mitochondrial OS=Homo sapiens OX=9606 GN=HSPA9 PE=1 SV=2	HSPA9	73.68	47	28	121	27	0.984	0.854	0.945	1.066	1.069	1.066	1.15	0.078256
P38919	Eukaryotic initiation factor 4A-III OS=Homo sapiens OX=9606 GN=EIF4A3 PE=1 SV=4	EIF4A3	46.871	27	16	32	11	0.981	0.933	0.932	1.041	1.047	1.028	1.095	0.0068797
P38936	Cyclin-dependent kinase inhibitor 1 OS=Homo sapiens OX=9606 GN=CDKN1A PE=1 SV=3	CDKN1A	18.119	12.2	2	2	2
P39019	40S ribosomal protein S19 OS=Homo sapiens OX=9606 GN=RPS19 PE=1 SV=2	RPS19	16.06	51.7	9	19	9	0.886	0.935	0.958	1.067	1.069	1.084	1.159	0.0033229
P39023	60S ribosomal protein L3 OS=Homo sapiens OX=9606 GN=RPL3 PE=1 SV=2	RPL3	46.108	41.4	18	47	18	1.013	1.125	1.002	0.931	0.948	0.978	0.91	0.078105
P39059	Collagen alpha-1(XV) chain OS=Homo sapiens OX=9606 GN=COL15A1 PE=1 SV=2	COL15A1	141.72	3.1	4	5	4	0.895	0.869	0.878	1.015	1.069	1.246	1.26	0.067123
P39060	Collagen alpha-1(XVIII) chain OS=Homo sapiens OX=9606 GN=COL18A1 PE=1 SV=5	COL18A1	178.19	3	4	5	4	0.785	0.835	0.79	1.227	1.197	1.165	1.489	8.302e-05
P39210	Protein Mpv17 OS=Homo sapiens OX=9606 GN=MPV17 PE=1 SV=1	MPV17	19.733	8.5	2	2	2	0.996	1.074	1.09	0.974	0.893	1.001	0.908	0.092999
P39656	Dolichyl-diphosphooligosaccharide--protein glycosyltransferase 48 kDa subunit OS=Homo sapiens OX=9606 GN=DDOST PE=1 SV=4	DDOST	50.8	33.6	13	35	13	1.005	1.016	1.024	0.961	0.972	0.974	0.955	0.002484
P39687	Acidic leucine-rich nuclear phosphoprotein 32 family member A OS=Homo sapiens OX=9606 GN=ANP32A PE=1 SV=1	ANP32A	28.585	27.7	8	19	6	1.01	1.114	1.039	0.977	0.956	0.926	0.904	0.038341
P39748	Flap endonuclease 1 OS=Homo sapiens OX=9606 GN=FEN1 PE=1 SV=1	FEN1	42.592	5.3	1	1	1	1.168	1.115	1.07	1.048	0.785	0.871	0.806	0.065821
P40121	Macrophage-capping protein OS=Homo sapiens OX=9606 GN=CAPG PE=1 SV=2	CAPG	38.498	23.9	6	14	6	0.647	0.563	0.641	1.248	1.403	1.38	2.178	0.000178317
P40123	Adenylyl cyclase-associated protein 2 OS=Homo sapiens OX=9606 GN=CAP2 PE=1 SV=1	CAP2	52.823	19.7	9	13	8	1.05	1.049	0.992	0.919	1.024	0.97	0.942	0.1754
P40189	Interleukin-6 receptor subunit beta OS=Homo sapiens OX=9606 GN=IL6ST PE=1 SV=2	IL6ST	103.54	6.2	4	5	4	0.938	1.058	1.134	0.981	0.93	0.988	0.926	0.27556
P40222	Alpha-taxilin OS=Homo sapiens OX=9606 GN=TXLNA PE=1 SV=3	TXLNA	61.89	17.2	9	12	9	0.977	1.017	1.004	0.978	1.046	1.025	1.017	0.51276
P40227	T-complex protein 1 subunit zeta OS=Homo sapiens OX=9606 GN=CCT6A PE=1 SV=3	CCT6A	58.024	33.1	14	40	14	1.009	1.023	1.059	0.969	0.981	0.96	0.941	0.0185413
P40261	Nicotinamide N-methyltransferase OS=Homo sapiens OX=9606 GN=NNMT PE=1 SV=1	NNMT	29.574	59.8	13	47	13	1.051	1.062	0.935	0.984	0.984	0.972	0.965	0.48954
P40306	Proteasome subunit beta type-10 OS=Homo sapiens OX=9606 GN=PSMB10 PE=1 SV=1	PSMB10	28.936	9.9	2	3	2	0.96	1.063	0.962	1.025	1.054	1.007	1.034	0.39724
P40313	Chymotrypsin-like protease CTRL-1 OS=Homo sapiens OX=9606 GN=CTRL PE=2 SV=1	CTRL	28.002	3.8	1	1	1	1.005	1.05	1.144	0.869	0.953	1	0.882	0.0886
P40429	60S ribosomal protein L13a OS=Homo sapiens OX=9606 GN=RPL13A PE=1 SV=2	RPL13A	23.577	32	8	19	8	0.635	0.67	0.587	1.333	1.237	1.268	2.029	8.4535e-05
P40616	ADP-ribosylation factor-like protein 1 OS=Homo sapiens OX=9606 GN=ARL1 PE=1 SV=1	ARL1	20.417	53	6	14	6	1.027	1.024	0.966	0.975	1.034	0.99	0.994	0.83532
P40763	Signal transducer and activator of transcription 3 OS=Homo sapiens OX=9606 GN=STAT3 PE=1 SV=2	STAT3	88.067	20.4	14	20	14	1.026	0.943	0.977	1.037	1.004	1.049	1.049	0.157784
P40818	Ubiquitin carboxyl-terminal hydrolase 8 OS=Homo sapiens OX=9606 GN=USP8 PE=1 SV=1	USP8	127.52	4.7	5	5	5
P40855	Peroxisomal biogenesis factor 19 OS=Homo sapiens OX=9606 GN=PEX19 PE=1 SV=1	PEX19	32.806	26.8	6	10	6	1.05	1.167	1.062	0.897	0.94	0.888	0.831	0.0081953
P40925	Malate dehydrogenase, cytoplasmic OS=Homo sapiens OX=9606 GN=MDH1 PE=1 SV=4	MDH1	36.426	35.3	14	47	14	0.911	0.819	0.906	1.101	1.098	1.117	1.258	0.022278
P40926	Malate dehydrogenase, mitochondrial OS=Homo sapiens OX=9606 GN=MDH2 PE=1 SV=3	MDH2	35.503	62.4	19	92	19	1.097	1.093	1.098	0.903	0.925	0.895	0.828	0.0027642
P40938	Replication factor C subunit 3 OS=Homo sapiens OX=9606 GN=RFC3 PE=1 SV=2	RFC3	40.556	5.9	2	2	2	0.904	0.939	0.874	1.111	1.018	1.146	1.205	0.0105955
P40939	Trifunctional enzyme subunit alpha, mitochondrial OS=Homo sapiens OX=9606 GN=HADHA PE=1 SV=2	HADHA	82.999	47.1	31	83	31	0.986	0.957	1.065	1.037	0.984	1.01	1.008	0.82326
P41091	Eukaryotic translation initiation factor 2 subunit 3 OS=Homo sapiens OX=9606 GN=EIF2S3 PE=1 SV=3	EIF2S3	51.109	41.5	17	30	17	1.062	1.077	1.055	0.984	0.948	0.97	0.909	0.00152115
P41208	Centrin-2 OS=Homo sapiens OX=9606 GN=CETN2 PE=1 SV=1	CETN2	19.738	21.5	3	3	3	0.754	0.913	1.199	1.003	1.065	1.077	1.097	0.46258
P41214	Eukaryotic translation initiation factor 2D OS=Homo sapiens OX=9606 GN=EIF2D PE=1 SV=3	EIF2D	64.706	6	3	3	3
P41217	OX-2 membrane glycoprotein OS=Homo sapiens OX=9606 GN=CD200 PE=1 SV=4	CD200	31.264	5.8	1	1	1	1.048	1.109	1.084	0.991	0.86	0.945	0.863	0.029102
P41223	Protein BUD31 homolog OS=Homo sapiens OX=9606 GN=BUD31 PE=1 SV=2	BUD31	17	13.9	2	2	2	0.97	0.782	0.801	1.091	1.165	1.162	1.339	0.014341
P41226	Ubiquitin-like modifier-activating enzyme 7 OS=Homo sapiens OX=9606 GN=UBA7 PE=1 SV=2	UBA7	111.69	4.6	4	5	4	0.978	1.028	1.043	0.978	0.981	1.008	0.973	0.28218
P41227	N-alpha-acetyltransferase 10 OS=Homo sapiens OX=9606 GN=NAA10 PE=1 SV=1	NAA10	26.458	22.6	5	9	5	0.97	0.904	0.785	1.117	1.19	1.068	1.269	0.025755
P41240	Tyrosine-protein kinase CSK OS=Homo sapiens OX=9606 GN=CSK PE=1 SV=1	CSK	50.704	25.8	11	13	11	0.955	0.89	0.92	1.085	1.077	1.089	1.176	0.0157577
P41250	Glycine--tRNA ligase OS=Homo sapiens OX=9606 GN=GARS1 PE=1 SV=3	GARS1	83.165	45.9	31	87	31	1.056	1.061	1.1	0.957	0.99	0.919	0.891	0.009896
P41252	Isoleucine--tRNA ligase, cytoplasmic OS=Homo sapiens OX=9606 GN=IARS PE=1 SV=2	IARS	144.5	31.5	35	83	35	1.034	1.051	0.989	0.996	0.995	0.959	0.96	0.136216
P41567	Eukaryotic translation initiation factor 1 OS=Homo sapiens OX=9606 GN=EIF1 PE=1 SV=1	EIF1	12.732	76.1	7	10	7	0.914	0.941	1.001	1.035	1.047	1.036	1.092	0.082177
P41743	Protein kinase C iota type OS=Homo sapiens OX=9606 GN=PRKCI PE=1 SV=2	PRKCI	68.262	5.5	3	5	3	1.048	1	1.041	0.979	0.993	0.942	0.943	0.053337
P42025	Beta-centractin OS=Homo sapiens OX=9606 GN=ACTR1B PE=1 SV=1	ACTR1B	42.293	20.2	7	14	2	0.948	0.86	0.847	1.116	1.099	1.097	1.247	0.024837
P42126	Enoyl-CoA delta isomerase 1, mitochondrial OS=Homo sapiens OX=9606 GN=ECI1 PE=1 SV=1	ECI1	32.816	20.2	6	12	6	1.119	1.047	1.028	0.89	0.865	1.012	0.866	0.056778
P42166	Lamina-associated polypeptide 2, isoform alpha OS=Homo sapiens OX=9606 GN=TMPO PE=1 SV=2	TMPO	75.491	11.2	6	7	2
P42167	Lamina-associated polypeptide 2, isoforms beta/gamma OS=Homo sapiens OX=9606 GN=TMPO PE=1 SV=2	TMPO	50.67	25.3	8	11	4	1.076	0.973	0.931	1.045	1.075	0.916	1.019	0.79574
P42224	Signal transducer and activator of transcription 1-alpha/beta OS=Homo sapiens OX=9606 GN=STAT1 PE=1 SV=2	STAT1	87.334	38.1	23	56	23	0.965	0.94	0.987	1.045	1.067	1.029	1.086	0.0092959
P42226	Signal transducer and activator of transcription 6 OS=Homo sapiens OX=9606 GN=STAT6 PE=1 SV=1	STAT6	94.134	7.3	6	7	6	0.999	1.025	0.935	1.019	0.972	1.04	1.024	0.51192
P42229	Signal transducer and activator of transcription 5A OS=Homo sapiens OX=9606 GN=STAT5A PE=1 SV=1	STAT5A	90.646	10.1	7	8	1	1.045	0.96	0.896	1.129	1.084	0.905	1.075	0.43984
P42285	Exosome RNA helicase MTR4 OS=Homo sapiens OX=9606 GN=MTREX PE=1 SV=3	MTREX	117.8	6.2	7	9	7	0.88	1.013	0.922	1.036	1.052	1.128	1.142	0.0519
P42336	Phosphatidylinositol 4,5-bisphosphate 3-kinase catalytic subunit alpha isoform OS=Homo sapiens OX=9606 GN=PIK3CA PE=1 SV=2	PIK3CA	124.28	2.5	2	3	2	0.978	1.202	1.052	0.737	0.967	1.064	0.856	0.26362
P42345	Serine/threonine-protein kinase mTOR OS=Homo sapiens OX=9606 GN=MTOR PE=1 SV=1	MTOR	288.89	6.5	15	15	15	0.959	1.007	0.96	0.996	1.003	1.04	1.039	0.144138
P42356	Phosphatidylinositol 4-kinase alpha OS=Homo sapiens OX=9606 GN=PI4KA PE=1 SV=4	PI4KA	236.83	4.9	10	11	10	1.032	1.113	1.105	0.945	0.88	0.992	0.867	0.027418
P42566	Epidermal growth factor receptor substrate 15 OS=Homo sapiens OX=9606 GN=EPS15 PE=1 SV=2	EPS15	98.655	16.6	13	19	13	1.116	1.164	1.055	0.893	0.938	0.889	0.816	0.0036231
P42574	Caspase-3 OS=Homo sapiens OX=9606 GN=CASP3 PE=1 SV=2	CASP3	31.608	16.6	5	7	5	0.861	0.827	0.688	1.281	1.19	1.141	1.52	0.0053551
P42696	RNA-binding protein 34 OS=Homo sapiens OX=9606 GN=RBM34 PE=1 SV=2	RBM34	48.564	2.3	1	1	1
P42704	Leucine-rich PPR motif-containing protein, mitochondrial OS=Homo sapiens OX=9606 GN=LRPPRC PE=1 SV=3	LRPPRC	157.9	38.5	50	102	49	1.022	1.029	1.01	0.986	0.974	0.977	0.959	0.0032599
P42765	3-ketoacyl-CoA thiolase, mitochondrial OS=Homo sapiens OX=9606 GN=ACAA2 PE=1 SV=2	ACAA2	41.924	50.4	19	41	19	1.022	0.933	0.96	1.003	1.048	1.015	1.052	0.163199
P42766	60S ribosomal protein L35 OS=Homo sapiens OX=9606 GN=RPL35 PE=1 SV=2	RPL35	14.551	26.8	4	8	4	0.393	0.433	0.466	1.625	1.559	1.448	3.585	2.4136e-05
P42771	Cyclin-dependent kinase inhibitor 2A OS=Homo sapiens OX=9606 GN=CDKN2A PE=1 SV=2	CDKN2A	16.532	44.9	5	6	5	0.96	1.111	0.817	1.036	0.998	1.074	1.076	0.42592
P42785	Lysosomal Pro-X carboxypeptidase OS=Homo sapiens OX=9606 GN=PRCP PE=1 SV=1	PRCP	55.799	13.7	7	17	7	0.948	0.918	0.886	1.096	1.079	1.131	1.201	0.00155694
P42858	Huntingtin OS=Homo sapiens OX=9606 GN=HTT PE=1 SV=2	HTT	347.6	2.8	7	7	7	0.999	1.052	1.029	0.926	1.035	0.958	0.948	0.20598
P42892	Endothelin-converting enzyme 1 OS=Homo sapiens OX=9606 GN=ECE1 PE=1 SV=2	ECE1	87.163	7.8	5	6	5	1.047	1.033	0.923	1.055	0.971	0.988	1.004	0.92734
P43003	Excitatory amino acid transporter 1 OS=Homo sapiens OX=9606 GN=SLC1A3 PE=1 SV=1	SLC1A3	59.572	2.2	1	4	1	1.1	1.223	1.244	0.796	0.865	0.801	0.69	0.00139545
P43005	Excitatory amino acid transporter 3 OS=Homo sapiens OX=9606 GN=SLC1A1 PE=1 SV=2	SLC1A1	57.1	3.2	1	2	1	1.088	1.22	1.214	0.939	0.796	0.809	0.722	0.0071587
P43007	Neutral amino acid transporter A OS=Homo sapiens OX=9606 GN=SLC1A4 PE=1 SV=1	SLC1A4	55.722	9.6	5	7	5	1.128	1.221	1.184	0.868	0.833	0.8	0.708	0.00046413
P43034	Platelet-activating factor acetylhydrolase IB subunit alpha OS=Homo sapiens OX=9606 GN=PAFAH1B1 PE=1 SV=2	PAFAH1B1	46.637	44.4	15	32	15	1.075	1.05	1.074	0.942	0.959	0.916	0.881	0.0011757
P43155	Carnitine O-acetyltransferase OS=Homo sapiens OX=9606 GN=CRAT PE=1 SV=5	CRAT	70.857	13.1	8	15	8	1.049	1.052	1.067	0.965	0.926	0.984	0.908	0.0064445
P43234	Cathepsin O OS=Homo sapiens OX=9606 GN=CTSO PE=2 SV=1	CTSO	35.957	4.4	2	2	2	0.976	1.139	1.042	0.864	1.008	0.983	0.904	0.198415
P43235	Cathepsin K OS=Homo sapiens OX=9606 GN=CTSK PE=1 SV=1	CTSK	36.966	7.6	3	4	2	0.953	0.88	0.87	0.964	1.18	1.126	1.21	0.049841
P43243	Matrin-3 OS=Homo sapiens OX=9606 GN=MATR3 PE=1 SV=2	MATR3	94.622	15.1	11	19	11	0.831	0.662	0.688	1.193	1.365	1.277	1.758	0.0021044
P43246	DNA mismatch repair protein Msh2 OS=Homo sapiens OX=9606 GN=MSH2 PE=1 SV=1	MSH2	104.74	3.5	3	3	3	0.99	1.186	1.053	0.985	0.886	0.934	0.869	0.085802
P43251	Biotinidase OS=Homo sapiens OX=9606 GN=BTD PE=1 SV=2	BTD	61.132	1.8	1	1	1
P43304	Glycerol-3-phosphate dehydrogenase, mitochondrial OS=Homo sapiens OX=9606 GN=GPD2 PE=1 SV=3	GPD2	80.852	15.8	11	13	11	1.014	1.004	1.005	1.023	0.976	1.026	1.001	0.98132
P43307	Translocon-associated protein subunit alpha OS=Homo sapiens OX=9606 GN=SSR1 PE=1 SV=3	SSR1	32.235	26.9	5	18	5	1	0.985	0.927	1.052	1.016	0.981	1.047	0.20778
P43378	Tyrosine-protein phosphatase non-receptor type 9 OS=Homo sapiens OX=9606 GN=PTPN9 PE=1 SV=1	PTPN9	68.019	4.9	3	3	3
P43487	Ran-specific GTPase-activating protein OS=Homo sapiens OX=9606 GN=RANBP1 PE=1 SV=1	RANBP1	23.31	24.9	4	9	4	0.727	0.644	0.775	1.183	1.307	1.279	1.756	0.00081573
P43490	Nicotinamide phosphoribosyltransferase OS=Homo sapiens OX=9606 GN=NAMPT PE=1 SV=1	NAMPT	55.52	34.2	15	22	15	0.884	0.855	0.752	1.146	1.061	1.215	1.374	0.007218
P43686	26S proteasome regulatory subunit 6B OS=Homo sapiens OX=9606 GN=PSMC4 PE=1 SV=2	PSMC4	47.366	52.6	19	48	19	1.03	1.057	1.023	0.973	0.981	0.947	0.933	0.0088395
P43897	Elongation factor Ts, mitochondrial OS=Homo sapiens OX=9606 GN=TSFM PE=1 SV=2	TSFM	35.39	16	5	8	5	0.873	0.802	0.885	1.124	1.144	1.154	1.337	0.00078353
P45877	Peptidyl-prolyl cis-trans isomerase C OS=Homo sapiens OX=9606 GN=PPIC PE=1 SV=1	PPIC	22.763	17	4	11	4	1.063	1.11	1.179	0.89	0.92	0.866	0.798	0.0029554
P45880	Voltage-dependent anion-selective channel protein 2 OS=Homo sapiens OX=9606 GN=VDAC2 PE=1 SV=2	VDAC2	31.566	69.7	16	58	16	1.094	1.06	1.159	0.913	0.892	0.89	0.813	0.00167838
P45954	Short/branched chain specific acyl-CoA dehydrogenase, mitochondrial OS=Homo sapiens OX=9606 GN=ACADSB PE=1 SV=1	ACADSB	47.485	17.6	6	7	6	0.904	0.947	0.98	1.035	0.993	1.016	1.075	0.050043
P45973	Chromobox protein homolog 5 OS=Homo sapiens OX=9606 GN=CBX5 PE=1 SV=1	CBX5	22.225	11	2	2	2
P45974	Ubiquitin carboxyl-terminal hydrolase 5 OS=Homo sapiens OX=9606 GN=USP5 PE=1 SV=2	USP5	95.785	24.9	18	31	18	1.006	1.069	0.982	0.99	0.964	1	0.966	0.28728
P45984	Mitogen-activated protein kinase 9 OS=Homo sapiens OX=9606 GN=MAPK9 PE=1 SV=2	MAPK9	48.139	20	7	7	7
P45985	Dual specificity mitogen-activated protein kinase kinase 4 OS=Homo sapiens OX=9606 GN=MAP2K4 PE=1 SV=1	MAP2K4	44.287	9	3	3	3	0.969	1.271	1.154	0.91	0.896	0.846	0.781	0.043102
P46020	Phosphorylase b kinase regulatory subunit alpha, skeletal muscle isoform OS=Homo sapiens OX=9606 GN=PHKA1 PE=1 SV=2	PHKA1	137.31	6.1	7	8	7	1.031	1.082	1.068	0.96	0.954	0.878	0.878	0.0152014
P46060	Ran GTPase-activating protein 1 OS=Homo sapiens OX=9606 GN=RANGAP1 PE=1 SV=1	RANGAP1	63.541	25.9	13	19	13	0.923	0.907	0.86	1.081	1.068	1.138	1.222	0.0022418
P46063	ATP-dependent DNA helicase Q1 OS=Homo sapiens OX=9606 GN=RECQL PE=1 SV=3	RECQL	73.457	28.2	16	33	16	0.967	0.966	0.943	1.044	1.014	1.068	1.087	0.008276
P46087	Probable 28S rRNA (cytosine(4447)-C(5))-methyltransferase OS=Homo sapiens OX=9606 GN=NOP2 PE=1 SV=2	NOP2	89.301	8.7	6	7	6	0.972	0.927	0.948	1.059	1.065	1.061	1.119	0.0147351
P46100	Transcriptional regulator ATRX OS=Homo sapiens OX=9606 GN=ATRX PE=1 SV=5	ATRX	282.58	1.5	3	3	3	0.881	0.795	0.696	1.205	1.162	1.178	1.495	0.027682
P46108	Adapter molecule crk OS=Homo sapiens OX=9606 GN=CRK PE=1 SV=2	CRK	33.83	34.5	8	11	8	0.927	0.885	0.922	1.027	1.031	1.133	1.167	0.0120993
P46109	Crk-like protein OS=Homo sapiens OX=9606 GN=CRKL PE=1 SV=1	CRKL	33.777	30.7	6	8	6	0.984	1.043	0.947	1.019	0.997	0.949	0.997	0.94274
P46199	Translation initiation factor IF-2, mitochondrial OS=Homo sapiens OX=9606 GN=MTIF2 PE=1 SV=2	MTIF2	81.316	6.7	5	5	5	1.036	0.991	1.059	0.932	0.951	0.933	0.913	0.0114208
P46379	Large proline-rich protein BAG6 OS=Homo sapiens OX=9606 GN=BAG6 PE=1 SV=2	BAG6	119.41	9	9	11	9	0.919	0.996	1.055	0.962	0.995	1.059	1.015	0.75762
P46459	Vesicle-fusing ATPase OS=Homo sapiens OX=9606 GN=NSF PE=1 SV=3	NSF	82.593	32.4	23	42	22	1.036	1.014	1.032	0.997	0.989	0.966	0.958	0.020205
P46734	Dual specificity mitogen-activated protein kinase kinase 3 OS=Homo sapiens OX=9606 GN=MAP2K3 PE=1 SV=2	MAP2K3	39.318	17.3	5	5	5	0.792	0.795	0.813	1.146	1.196	1.143	1.452	2.2225e-05
P46776	60S ribosomal protein L27a OS=Homo sapiens OX=9606 GN=RPL27A PE=1 SV=2	RPL27A	16.561	27.7	4	10	4	0.894	0.886	0.812	1.05	1.146	1.171	1.299	0.0044802
P46777	60S ribosomal protein L5 OS=Homo sapiens OX=9606 GN=RPL5 PE=1 SV=3	RPL5	34.362	34.7	11	42	11	0.826	0.739	0.853	1.227	1.217	1.171	1.495	0.00091609
P46778	60S ribosomal protein L21 OS=Homo sapiens OX=9606 GN=RPL21 PE=1 SV=2	RPL21	18.565	27.5	5	7	5	0.814	1.007	0.94	1.155	1.004	1.085	1.175	0.093702
P46779	60S ribosomal protein L28 OS=Homo sapiens OX=9606 GN=RPL28 PE=1 SV=3	RPL28	15.747	44.5	8	13	8	0.93	0.992	0.925	1.07	1.047	1.06	1.116	0.0091623
P46781	40S ribosomal protein S9 OS=Homo sapiens OX=9606 GN=RPS9 PE=1 SV=3	RPS9	22.591	29.9	8	24	8	0.796	0.706	0.767	1.253	1.133	1.29	1.62	0.00080317
P46782	40S ribosomal protein S5 OS=Homo sapiens OX=9606 GN=RPS5 PE=1 SV=4	RPS5	22.876	22.5	5	13	5	0.697	0.686	0.61	1.252	1.317	1.335	1.959	0.000135176
P46783	40S ribosomal protein S10 OS=Homo sapiens OX=9606 GN=RPS10 PE=1 SV=1	RPS10	18.898	38.8	7	17	7	1.092	1.07	0.942	1.001	1.016	0.982	0.966	0.53072
P46821	Microtubule-associated protein 1B OS=Homo sapiens OX=9606 GN=MAP1B PE=1 SV=2	MAP1B	270.63	28.2	57	114	55	1.051	1.045	0.952	1	1.004	0.931	0.963	0.40714
P46926	Glucosamine-6-phosphate isomerase 1 OS=Homo sapiens OX=9606 GN=GNPDA1 PE=1 SV=1	GNPDA1	32.668	41.5	10	17	8	0.96	0.897	0.946	1.072	1.087	1.047	1.144	0.0044822
P46934	E3 ubiquitin-protein ligase NEDD4 OS=Homo sapiens OX=9606 GN=NEDD4 PE=1 SV=4	NEDD4	149.11	4.5	5	6	4	0.996	1.243	1.246	0.77	0.882	0.856	0.72	0.0186021
P46937	Transcriptional coactivator YAP1 OS=Homo sapiens OX=9606 GN=YAP1 PE=1 SV=2	YAP1	54.461	12.7	5	9	5	0.914	0.818	0.741	1.16	1.169	1.167	1.414	0.028762
P46939	Utrophin OS=Homo sapiens OX=9606 GN=UTRN PE=1 SV=2	UTRN	394.46	9.9	29	34	28	1.017	0.941	1.043	0.988	1.016	0.99	0.998	0.96594
P46940	Ras GTPase-activating-like protein IQGAP1 OS=Homo sapiens OX=9606 GN=IQGAP1 PE=1 SV=1	IQGAP1	189.25	49.8	69	193	67	1.031	1.092	1.035	0.962	0.95	0.944	0.904	0.0066238
P46976	Glycogenin-1 OS=Homo sapiens OX=9606 GN=GYG1 PE=1 SV=4	GYG1	39.383	20	6	8	6	1.09	1.185	1.26	0.775	0.898	0.831	0.708	0.004481
P46977	Dolichyl-diphosphooligosaccharide--protein glycosyltransferase subunit STT3A OS=Homo sapiens OX=9606 GN=STT3A PE=1 SV=2	STT3A	80.529	22.4	19	40	18	1.042	1.085	1.123	0.976	0.895	0.917	0.858	0.0103409
P47755	F-actin-capping protein subunit alpha-2 OS=Homo sapiens OX=9606 GN=CAPZA2 PE=1 SV=3	CAPZA2	32.949	54.9	11	35	10	1.01	1.058	1.054	0.954	0.953	0.945	0.914	0.0040205
P47756	F-actin-capping protein subunit beta OS=Homo sapiens OX=9606 GN=CAPZB PE=1 SV=4	CAPZB	31.35	37.2	11	29	11	0.996	0.953	0.926	1.066	1.048	0.997	1.082	0.053865
P47813	Eukaryotic translation initiation factor 1A, X-chromosomal OS=Homo sapiens OX=9606 GN=EIF1AX PE=1 SV=2	EIF1AX	16.46	14.6	2	4	2	0.679	0.539	0.516	1.378	1.459	1.367	2.424	0.00052135
P47897	Glutamine--tRNA ligase OS=Homo sapiens OX=9606 GN=QARS PE=1 SV=1	QARS	87.798	36.4	23	40	22	0.987	0.995	0.992	1.005	0.999	0.985	1.005	0.47868
P47914	60S ribosomal protein L29 OS=Homo sapiens OX=9606 GN=RPL29 PE=1 SV=2	RPL29	17.752	14.5	2	4	2	0.68	0.702	0.706	1.304	1.358	1.281	1.888	3.4492e-06
P47985	Cytochrome b-c1 complex subunit Rieske, mitochondrial OS=Homo sapiens OX=9606 GN=UQCRFS1 PE=1 SV=2	UQCRFS1	29.668	25.2	7	14	7	1.057	1.011	1.024	0.963	0.97	0.968	0.938	0.0090011
P48047	ATP synthase subunit O, mitochondrial OS=Homo sapiens OX=9606 GN=ATP5PO PE=1 SV=1	ATP5PO	23.277	48.8	8	21	8	0.951	0.96	0.947	1.025	1.045	1.01	1.078	0.0021785
P48059	LIM and senescent cell antigen-like-containing domain protein 1 OS=Homo sapiens OX=9606 GN=LIMS1 PE=1 SV=4	LIMS1	37.251	44.9	14	32	9	0.862	0.81	0.771	1.187	1.08	1.167	1.406	0.00142378
P48060	Glioma pathogenesis-related protein 1 OS=Homo sapiens OX=9606 GN=GLIPR1 PE=1 SV=3	GLIPR1	30.366	11.7	3	5	3	1.075	1.188	1.16	0.911	0.792	0.909	0.763	0.0079445
P48067	Sodium- and chloride-dependent glycine transporter 1 OS=Homo sapiens OX=9606 GN=SLC6A9 PE=1 SV=3	SLC6A9	78.259	3.7	3	3	3	0.96	0.815	1.127	1.038	1.006	1.068	1.072	0.4568
P48147	Prolyl endopeptidase OS=Homo sapiens OX=9606 GN=PREP PE=1 SV=2	PREP	80.699	36.3	21	40	21	1.017	1.058	1.011	0.991	0.971	0.935	0.939	0.046497
P48163	NADP-dependent malic enzyme OS=Homo sapiens OX=9606 GN=ME1 PE=1 SV=1	ME1	64.149	18	10	20	10	0.997	1.112	1.13	0.91	0.901	0.888	0.833	0.010617
P48307	Tissue factor pathway inhibitor 2 OS=Homo sapiens OX=9606 GN=TFPI2 PE=1 SV=1	TFPI2	26.934	11.1	2	2	2	0.769	0.881	1.007	1.157	0.968	1.216	1.257	0.091456
P48426	Phosphatidylinositol 5-phosphate 4-kinase type-2 alpha OS=Homo sapiens OX=9606 GN=PIP4K2A PE=1 SV=2	PIP4K2A	46.224	16	6	10	5	1.1	0.793	0.7	1.201	1.078	1.113	1.308	0.107716
P48444	Coatomer subunit delta OS=Homo sapiens OX=9606 GN=ARCN1 PE=1 SV=1	ARCN1	57.21	35.2	20	50	20	0.951	0.96	0.902	1.054	1.078	1.046	1.13	0.0046395
P48449	Lanosterol synthase OS=Homo sapiens OX=9606 GN=LSS PE=1 SV=1	LSS	83.308	13	8	9	8	1.057	1.072	1.09	0.966	0.958	0.977	0.901	0.00059753
P48454	Serine/threonine-protein phosphatase 2B catalytic subunit gamma isoform OS=Homo sapiens OX=9606 GN=PPP3CC PE=1 SV=3	PPP3CC	58.129	9	4	6	1
P48506	Glutamate--cysteine ligase catalytic subunit OS=Homo sapiens OX=9606 GN=GCLC PE=1 SV=2	GCLC	72.765	10.5	7	9	6	0.946	0.731	0.767	1.17	1.136	1.208	1.438	0.0104039
P48507	Glutamate--cysteine ligase regulatory subunit OS=Homo sapiens OX=9606 GN=GCLM PE=1 SV=1	GCLM	30.727	31	7	11	7	0.99	1.029	0.92	0.991	1.055	1.01	1.04	0.35104
P48509	CD151 antigen OS=Homo sapiens OX=9606 GN=CD151 PE=1 SV=3	CD151	28.295	14.2	4	8	4	1.126	1.203	1.213	0.809	0.855	0.808	0.698	0.00027969
P48556	26S proteasome non-ATPase regulatory subunit 8 OS=Homo sapiens OX=9606 GN=PSMD8 PE=1 SV=2	PSMD8	39.611	27.4	11	19	11	0.985	1.002	0.999	1.053	0.96	1.006	1.011	0.7241
P48634	Protein PRRC2A OS=Homo sapiens OX=9606 GN=PRRC2A PE=1 SV=3	PRRC2A	228.86	3	6	6	6	1.102	1.237	1.03	0.886	0.899	0.89	0.794	0.05122
P48637	Glutathione synthetase OS=Homo sapiens OX=9606 GN=GSS PE=1 SV=1	GSS	52.384	34.4	15	21	15	1.098	1.104	1.018	0.947	0.907	0.961	0.874	0.0129644
P48643	T-complex protein 1 subunit epsilon OS=Homo sapiens OX=9606 GN=CCT5 PE=1 SV=1	CCT5	59.67	56.4	28	73	28	1.057	1.076	1.076	0.948	0.961	0.931	0.885	0.00036269
P48651	Phosphatidylserine synthase 1 OS=Homo sapiens OX=9606 GN=PTDSS1 PE=1 SV=1	PTDSS1	55.527	3.8	1	1	1	0.955	1.007	0.939	1.02	1.061	1.021	1.069	0.053025
P48681	Nestin OS=Homo sapiens OX=9606 GN=NES PE=1 SV=2	NES	177.44	9.4	13	15	13	0.921	0.942	0.87	1.066	1.078	1.105	1.189	0.0026008
P48723	Heat shock 70 kDa protein 13 OS=Homo sapiens OX=9606 GN=HSPA13 PE=1 SV=1	HSPA13	51.927	11.3	6	10	6	1.086	1.193	1.172	0.895	0.847	0.877	0.759	0.00112498
P48729	Casein kinase I isoform alpha OS=Homo sapiens OX=9606 GN=CSNK1A1 PE=1 SV=2	CSNK1A1	38.914	15.1	4	5	4	1.065	0.983	0.991	1.153	0.952	0.894	0.987	0.82932
P48730	Casein kinase I isoform delta OS=Homo sapiens OX=9606 GN=CSNK1D PE=1 SV=2	CSNK1D	47.33	2.9	1	2	1	0.993	1.099	1.008	0.891	0.985	1.032	0.938	0.29366
P48735	Isocitrate dehydrogenase [NADP], mitochondrial OS=Homo sapiens OX=9606 GN=IDH2 PE=1 SV=2	IDH2	50.909	39.8	17	39	16	1.048	1.05	1.165	0.883	0.971	0.936	0.855	0.024855
P48739	Phosphatidylinositol transfer protein beta isoform OS=Homo sapiens OX=9606 GN=PITPNB PE=1 SV=2	PITPNB	31.54	49.8	12	18	10	0.96	1.063	0.946	1.084	0.941	1.006	1.021	0.7296
P48960	CD97 antigen OS=Homo sapiens OX=9606 GN=CD97 PE=1 SV=4	CD97	91.868	1.6	1	1	1	0.913	1.101	0.981	1.064	0.954	1.006	1.01	0.86242
P49006	MARCKS-related protein OS=Homo sapiens OX=9606 GN=MARCKSL1 PE=1 SV=2	MARCKSL1	19.529	7.7	1	1	1
P49023	Paxillin OS=Homo sapiens OX=9606 GN=PXN PE=1 SV=3	PXN	64.505	30.1	17	25	17	0.851	0.835	0.72	1.271	1.156	1.201	1.508	0.002281
P49137	MAP kinase-activated protein kinase 2 OS=Homo sapiens OX=9606 GN=MAPKAPK2 PE=1 SV=1	MAPKAPK2	45.567	6.8	3	3	3	0.894	0.78	0.872	1.208	1.081	1.154	1.352	0.0046222
P49184	Deoxyribonuclease-1-like 1 OS=Homo sapiens OX=9606 GN=DNASE1L1 PE=1 SV=1	DNASE1L1	33.892	6	1	1	1
P49189	4-trimethylaminobutyraldehyde dehydrogenase OS=Homo sapiens OX=9606 GN=ALDH9A1 PE=1 SV=3	ALDH9A1	53.801	44.5	20	47	20	1.011	0.967	1.04	0.995	1.036	0.968	0.994	0.83938
P49207	60S ribosomal protein L34 OS=Homo sapiens OX=9606 GN=RPL34 PE=1 SV=3	RPL34	13.293	29.9	4	10	4	0.665	0.539	0.548	1.343	1.361	1.301	2.286	0.00026417
P49247	Ribose-5-phosphate isomerase OS=Homo sapiens OX=9606 GN=RPIA PE=1 SV=3	RPIA	33.269	5.8	2	2	2	1.061	1.102	1.035	0.923	0.953	0.95	0.884	0.0041018
P49257	Protein ERGIC-53 OS=Homo sapiens OX=9606 GN=LMAN1 PE=1 SV=2	LMAN1	57.548	34.9	18	53	18	0.976	0.999	1.073	0.996	0.994	0.966	0.97	0.37734
P49281	Natural resistance-associated macrophage protein 2 OS=Homo sapiens OX=9606 GN=SLC11A2 PE=1 SV=2	SLC11A2	62.265	1.9	1	1	1	1.08	1.119	1.161	0.875	0.825	0.978	0.797	0.0133352
P49321	Nuclear autoantigenic sperm protein OS=Homo sapiens OX=9606 GN=NASP PE=1 SV=2	NASP	85.237	3.3	3	3	3
P49327	Fatty acid synthase OS=Homo sapiens OX=9606 GN=FASN PE=1 SV=3	FASN	273.42	30	62	105	62	0.911	0.923	0.935	1.076	1.06	1.113	1.173	0.0006016
P49354	Protein farnesyltransferase/geranylgeranyltransferase type-1 subunit alpha OS=Homo sapiens OX=9606 GN=FNTA PE=1 SV=1	FNTA	44.408	12.7	5	7	5	1.03	0.979	0.93	1.065	1.008	1.021	1.053	0.199305
P49366	Deoxyhypusine synthase OS=Homo sapiens OX=9606 GN=DHPS PE=1 SV=1	DHPS	40.97	2.7	1	1	1
P49368	T-complex protein 1 subunit gamma OS=Homo sapiens OX=9606 GN=CCT3 PE=1 SV=4	CCT3	60.533	56.1	31	88	31	0.976	0.96	0.987	1.034	1.022	1.008	1.048	0.0124616
P49406	39S ribosomal protein L19, mitochondrial OS=Homo sapiens OX=9606 GN=MRPL19 PE=1 SV=2	MRPL19	33.535	25	9	12	9	1.06	1.055	1.105	0.932	0.958	0.942	0.88	0.00156182
P49407	Beta-arrestin-1 OS=Homo sapiens OX=9606 GN=ARRB1 PE=1 SV=2	ARRB1	47.065	11.7	5	5	5	0.936	0.867	0.907	1.138	1.084	1.067	1.214	0.0027784
P49411	Elongation factor Tu, mitochondrial OS=Homo sapiens OX=9606 GN=TUFM PE=1 SV=2	TUFM	49.541	49.3	19	54	19	0.956	0.922	1.043	1.024	1.042	1.023	1.058	0.197558
P49419	Alpha-aminoadipic semialdehyde dehydrogenase OS=Homo sapiens OX=9606 GN=ALDH7A1 PE=1 SV=5	ALDH7A1	58.486	39.5	16	27	16	0.92	0.911	0.97	1.054	1.036	1.055	1.123	0.0046622
P49441	Inositol polyphosphate 1-phosphatase OS=Homo sapiens OX=9606 GN=INPP1 PE=1 SV=1	INPP1	43.998	10.8	3	4	3	1.209	1.241	1.171	0.84	0.744	0.854	0.673	0.00103999
P49458	Signal recognition particle 9 kDa protein OS=Homo sapiens OX=9606 GN=SRP9 PE=1 SV=2	SRP9	10.112	50	5	11	5	0.958	0.898	0.914	1.048	1.07	1.075	1.153	0.0023956
P49459	Ubiquitin-conjugating enzyme E2 A OS=Homo sapiens OX=9606 GN=UBE2A PE=1 SV=2	UBE2A	17.315	6.6	1	1	1
P49585	Choline-phosphate cytidylyltransferase A OS=Homo sapiens OX=9606 GN=PCYT1A PE=1 SV=2	PCYT1A	41.731	24.8	9	12	9	0.895	0.956	0.9	1.133	1.089	1.068	1.196	0.0028159
P49588	Alanine--tRNA ligase, cytoplasmic OS=Homo sapiens OX=9606 GN=AARS PE=1 SV=2	AARS	106.81	39.4	34	83	34	1.037	1.041	1.047	0.99	0.978	0.928	0.927	0.062276
P49589	Cysteine--tRNA ligase, cytoplasmic OS=Homo sapiens OX=9606 GN=CARS PE=1 SV=3	CARS	85.472	39.7	25	49	25	1.024	1.037	1.032	1.005	0.987	0.961	0.955	0.026304
P49590	Probable histidine--tRNA ligase, mitochondrial OS=Homo sapiens OX=9606 GN=HARS2 PE=1 SV=1	HARS2	56.888	17	9	18	3	0.956	0.88	0.942	1.079	1.101	1.032	1.156	0.0103208
P49591	Serine--tRNA ligase, cytoplasmic OS=Homo sapiens OX=9606 GN=SARS PE=1 SV=3	SARS	58.777	34.8	17	28	17	1.039	0.981	0.94	1.036	1.025	0.992	1.031	0.37666
P49593	Protein phosphatase 1F OS=Homo sapiens OX=9606 GN=PPM1F PE=1 SV=3	PPM1F	49.83	7.9	3	3	3	0.863	0.878	0.937	1.063	1.097	1.149	1.236	0.0032958
P49662	Caspase-4 OS=Homo sapiens OX=9606 GN=CASP4 PE=1 SV=1	CASP4	43.262	11.1	5	6	5	0.869	0.942	0.979	1.088	1.043	1.082	1.152	0.0192838
P49711	Transcriptional repressor CTCF OS=Homo sapiens OX=9606 GN=CTCF PE=1 SV=1	CTCF	82.785	1.7	1	1	1
P49720	Proteasome subunit beta type-3 OS=Homo sapiens OX=9606 GN=PSMB3 PE=1 SV=2	PSMB3	22.949	31.7	5	13	5	1.123	1.182	1.156	0.865	0.864	0.873	0.752	4.3685e-05
P49721	Proteasome subunit beta type-2 OS=Homo sapiens OX=9606 GN=PSMB2 PE=1 SV=1	PSMB2	22.836	22.9	6	20	6	1.081	1.229	1.23	0.867	0.799	0.873	0.717	0.0029987
P49746	Thrombospondin-3 OS=Homo sapiens OX=9606 GN=THBS3 PE=1 SV=1	THBS3	104.2	1.6	1	1	1
P49748	Very long-chain specific acyl-CoA dehydrogenase, mitochondrial OS=Homo sapiens OX=9606 GN=ACADVL PE=1 SV=1	ACADVL	70.389	47	25	66	25	1.037	1.059	1.036	0.959	0.931	0.983	0.917	0.0074385
P49750	YLP motif-containing protein 1 OS=Homo sapiens OX=9606 GN=YLPM1 PE=1 SV=4	YLPM1	241.64	2.3	5	5	5	0.969	1.154	1.026	0.964	0.937	0.972	0.912	0.165344
P49754	Vacuolar protein sorting-associated protein 41 homolog OS=Homo sapiens OX=9606 GN=VPS41 PE=1 SV=3	VPS41	98.565	4.8	3	4	3	1.032	0.993	1.158	1	0.949	0.908	0.898	0.119162
P49755	Transmembrane emp24 domain-containing protein 10 OS=Homo sapiens OX=9606 GN=TMED10 PE=1 SV=2	TMED10	24.976	35.2	7	35	7	1.09	1.14	1.096	0.936	0.915	0.881	0.821	0.00095975
P49756	RNA-binding protein 25 OS=Homo sapiens OX=9606 GN=RBM25 PE=1 SV=3	RBM25	100.18	4	3	3	3	0.986	1.007	1.161	0.921	0.91	1.039	0.91	0.23254
P49757	Protein numb homolog OS=Homo sapiens OX=9606 GN=NUMB PE=1 SV=2	NUMB	70.803	7.2	4	4	2	0.481	0.357	0.417	1.558	1.533	1.544	3.693	0.0042792
P49765	Vascular endothelial growth factor B OS=Homo sapiens OX=9606 GN=VEGFB PE=1 SV=2	VEGFB	21.602	3.4	1	1	1
P49768	Presenilin-1 OS=Homo sapiens OX=9606 GN=PSEN1 PE=1 SV=1	PSEN1	52.667	4.1	1	1	1
P49770	Translation initiation factor eIF-2B subunit beta OS=Homo sapiens OX=9606 GN=EIF2B2 PE=1 SV=3	EIF2B2	38.989	11.1	3	5	3	1.08	1.139	1.148	0.883	0.927	0.834	0.785	0.0025588
P49773	Histidine triad nucleotide-binding protein 1 OS=Homo sapiens OX=9606 GN=HINT1 PE=1 SV=2	HINT1	13.802	20.6	4	6	4	1.061	0.955	0.974	1.008	1.002	1.011	1.01	0.75944
P49790	Nuclear pore complex protein Nup153 OS=Homo sapiens OX=9606 GN=NUP153 PE=1 SV=2	NUP153	153.94	2	2	2	2	1.074	0.914	0.806	0.918	1.114	1.144	1.137	0.29472
P49792	E3 SUMO-protein ligase RanBP2 OS=Homo sapiens OX=9606 GN=RANBP2 PE=1 SV=2	RANBP2	358.2	12.2	31	41	18	0.825	0.946	0.804	1.188	1.016	1.262	1.346	0.022637
P49815	Tuberin OS=Homo sapiens OX=9606 GN=TSC2 PE=1 SV=2	TSC2	200.61	3.1	6	6	6	0.989	1.039	0.955	0.986	1.077	0.963	1.014	0.7595
P49821	NADH dehydrogenase [ubiquinone] flavoprotein 1, mitochondrial OS=Homo sapiens OX=9606 GN=NDUFV1 PE=1 SV=4	NDUFV1	50.817	40.3	15	27	15	0.95	1.068	1.009	0.968	1.018	0.954	0.971	0.50782
P49840	Glycogen synthase kinase-3 alpha OS=Homo sapiens OX=9606 GN=GSK3A PE=1 SV=2	GSK3A	50.98	17.2	7	8	3	1.098	1.089	1.062	0.919	0.953	0.909	0.856	0.00087712
P49841	Glycogen synthase kinase-3 beta OS=Homo sapiens OX=9606 GN=GSK3B PE=1 SV=2	GSK3B	46.744	33.3	10	12	6	0.9	0.83	0.858	1.082	1.184	1.188	1.335	0.00171809
P49902	Cytosolic purine 5'-nucleotidase OS=Homo sapiens OX=9606 GN=NT5C2 PE=1 SV=1	NT5C2	64.969	10.2	5	8	5	1.156	0.942	0.839	1.071	1.013	0.986	1.045	0.6159
P49903	Selenide, water dikinase 1 OS=Homo sapiens OX=9606 GN=SEPHS1 PE=1 SV=2	SEPHS1	42.91	3.3	1	1	1
P49913	Cathelicidin antimicrobial peptide OS=Homo sapiens OX=9606 GN=CAMP PE=1 SV=1	CAMP	19.301	7.6	1	1	1
P49914	5-formyltetrahydrofolate cyclo-ligase OS=Homo sapiens OX=9606 GN=MTHFS PE=1 SV=2	MTHFS	23.255	5.9	1	1	1
P49915	GMP synthase [glutamine-hydrolyzing] OS=Homo sapiens OX=9606 GN=GMPS PE=1 SV=1	GMPS	76.715	30.2	17	29	17	0.993	1.001	0.983	1.034	1.067	1.013	1.046	0.048739
P49916	DNA ligase 3 OS=Homo sapiens OX=9606 GN=LIG3 PE=1 SV=2	LIG3	112.91	6.9	6	6	6	0.99	0.881	0.888	1.09	1.061	1.085	1.173	0.0139998
P49917	DNA ligase 4 OS=Homo sapiens OX=9606 GN=LIG4 PE=1 SV=2	LIG4	103.97	3.6	4	5	4	1.158	1.208	1.121	0.845	0.862	0.852	0.734	0.00015999
P49959	Double-strand break repair protein MRE11 OS=Homo sapiens OX=9606 GN=MRE11 PE=1 SV=3	MRE11	80.592	11.3	8	8	8	0.875	0.841	0.835	1.145	1.157	1.134	1.347	4.2486e-05
P50135	Histamine N-methyltransferase OS=Homo sapiens OX=9606 GN=HNMT PE=1 SV=1	HNMT	33.295	18.2	4	5	4	0.998	0.881	0.925	1.069	1.058	1.068	1.139	0.068582
P50148	Guanine nucleotide-binding protein G(q) subunit alpha OS=Homo sapiens OX=9606 GN=GNAQ PE=1 SV=4	GNAQ	42.142	31.8	10	19	5	1.091	1.06	1.108	0.925	0.909	0.949	0.854	0.000938
P50213	Isocitrate dehydrogenase [NAD] subunit alpha, mitochondrial OS=Homo sapiens OX=9606 GN=IDH3A PE=1 SV=1	IDH3A	39.591	18	7	12	7	1.038	1.143	1.148	0.929	0.911	0.884	0.818	0.0051177
P50281	Matrix metalloproteinase-14 OS=Homo sapiens OX=9606 GN=MMP14 PE=1 SV=3	MMP14	65.893	22.9	12	23	12	0.822	0.841	0.836	1.158	1.136	1.19	1.394	2.2678e-05
P50336	Protoporphyrinogen oxidase OS=Homo sapiens OX=9606 GN=PPOX PE=1 SV=1	PPOX	50.765	2.9	1	2	1	0.72	0.658	0.718	1.172	1.303	1.362	1.831	0.0003557
P50395	Rab GDP dissociation inhibitor beta OS=Homo sapiens OX=9606 GN=GDI2 PE=1 SV=2	GDI2	50.663	61.1	26	77	18	0.881	0.734	0.733	1.24	1.225	1.231	1.574	0.0174194
P50402	Emerin OS=Homo sapiens OX=9606 GN=EMD PE=1 SV=1	EMD	28.994	15.4	4	5	4	1.038	1.138	1.132	0.936	0.878	0.905	0.822	0.0050773
P50416	Carnitine O-palmitoyltransferase 1, liver isoform OS=Homo sapiens OX=9606 GN=CPT1A PE=1 SV=2	CPT1A	88.367	21.7	15	27	15	0.978	0.944	0.953	1.023	1.007	1.032	1.065	0.0078391
P50452	Serpin B8 OS=Homo sapiens OX=9606 GN=SERPINB8 PE=1 SV=2	SERPINB8	42.766	40.6	15	25	12	1.108	1.175	1.115	0.864	0.853	0.881	0.765	0.00021521
P50453	Serpin B9 OS=Homo sapiens OX=9606 GN=SERPINB9 PE=1 SV=1	SERPINB9	42.403	45.5	14	25	12	1.069	1.142	1.165	0.855	0.899	0.886	0.782	0.00120441
P50454	Serpin H1 OS=Homo sapiens OX=9606 GN=SERPINH1 PE=1 SV=2	SERPINH1	46.44	50	21	146	21	0.978	0.993	0.979	1.009	1.017	0.993	1.023	0.054416
P50479	PDZ and LIM domain protein 4 OS=Homo sapiens OX=9606 GN=PDLIM4 PE=1 SV=2	PDLIM4	35.398	40.3	11	16	11	0.813	0.924	0.783	1.126	1.125	1.125	1.34	0.027677
P50502	Hsc70-interacting protein OS=Homo sapiens OX=9606 GN=ST13 PE=1 SV=2	ST13	41.331	26.3	10	25	10	1.076	1.167	1.297	0.847	0.836	0.851	0.716	0.025843
P50542	Peroxisomal targeting signal 1 receptor OS=Homo sapiens OX=9606 GN=PEX5 PE=1 SV=3	PEX5	70.864	5.5	3	3	3	0.976	1.04	0.987	1.042	1.045	0.948	1.011	0.80352
P50552	Vasodilator-stimulated phosphoprotein OS=Homo sapiens OX=9606 GN=VASP PE=1 SV=3	VASP	39.829	25	10	20	10	0.965	0.961	1.026	1.005	1.008	1.011	1.024	0.36702
P50570	Dynamin-2 OS=Homo sapiens OX=9606 GN=DNM2 PE=1 SV=2	DNM2	98.063	26.1	21	30	16	1.046	0.987	0.905	1.03	1.005	1.008	1.036	0.43796
P50579	Methionine aminopeptidase 2 OS=Homo sapiens OX=9606 GN=METAP2 PE=1 SV=1	METAP2	52.891	21.8	7	11	7	1.035	0.998	0.999	1.016	1.019	1	1.001	0.93824
P50583	Bis(5'-nucleosyl)-tetraphosphatase [asymmetrical] OS=Homo sapiens OX=9606 GN=NUDT2 PE=1 SV=3	NUDT2	16.829	24.5	3	4	3	0.85	0.831	0.815	1.155	1.191	1.177	1.411	2.086e-05
P50613	Cyclin-dependent kinase 7 OS=Homo sapiens OX=9606 GN=CDK7 PE=1 SV=1	CDK7	39.038	2.9	1	1	1
P50748	Kinetochore-associated protein 1 OS=Homo sapiens OX=9606 GN=KNTC1 PE=1 SV=1	KNTC1	250.75	0.7	2	2	2
P50851	Lipopolysaccharide-responsive and beige-like anchor protein OS=Homo sapiens OX=9606 GN=LRBA PE=1 SV=4	LRBA	319.1	3.4	9	9	9	1.033	1.071	1.144	0.949	0.87	0.945	0.851	0.017263
P50897	Palmitoyl-protein thioesterase 1 OS=Homo sapiens OX=9606 GN=PPT1 PE=1 SV=1	PPT1	34.193	13.4	4	6	4	0.751	0.531	0.696	1.388	1.316	1.257	2.003	0.0029581
P50914	60S ribosomal protein L14 OS=Homo sapiens OX=9606 GN=RPL14 PE=1 SV=4	RPL14	23.432	15.3	3	11	3	1.131	1.03	0.944	0.933	0.95	1.015	0.933	0.3137
P50990	T-complex protein 1 subunit theta OS=Homo sapiens OX=9606 GN=CCT8 PE=1 SV=4	CCT8	59.62	58.6	31	77	31	1.003	1.008	0.964	1.014	1.028	0.983	1.017	0.4372
P50991	T-complex protein 1 subunit delta OS=Homo sapiens OX=9606 GN=CCT4 PE=1 SV=4	CCT4	57.924	45.6	24	62	24	1.019	1.015	1.046	1.005	0.962	0.957	0.949	0.045476
P50995	Annexin A11 OS=Homo sapiens OX=9606 GN=ANXA11 PE=1 SV=1	ANXA11	54.389	23	10	25	10	1.073	0.972	0.883	1.077	1.048	0.984	1.062	0.37292
P51003	Poly(A) polymerase alpha OS=Homo sapiens OX=9606 GN=PAPOLA PE=1 SV=4	PAPOLA	82.842	6.3	4	5	4	1.137	1.075	1.066	0.937	0.91	0.91	0.841	0.00153849
P51114	Fragile X mental retardation syndrome-related protein 1 OS=Homo sapiens OX=9606 GN=FXR1 PE=1 SV=3	FXR1	69.72	12.4	7	9	6	0.78	0.599	0.594	1.351	1.443	1.276	2.063	0.00161576
P51116	Fragile X mental retardation syndrome-related protein 2 OS=Homo sapiens OX=9606 GN=FXR2 PE=1 SV=2	FXR2	74.222	7	4	6	2	0.659	0.684	0.749	1.354	1.254	1.261	1.849	0.000175083
P51148	Ras-related protein Rab-5C OS=Homo sapiens OX=9606 GN=RAB5C PE=1 SV=2	RAB5C	23.482	60.6	9	29	7	1.116	0.939	0.888	0.969	1.056	0.993	1.025	0.70996
P51149	Ras-related protein Rab-7a OS=Homo sapiens OX=9606 GN=RAB7A PE=1 SV=1	RAB7A	23.489	71.5	13	39	13	0.984	0.922	0.946	1.035	1.09	1.035	1.108	0.0160436
P51151	Ras-related protein Rab-9A OS=Homo sapiens OX=9606 GN=RAB9A PE=1 SV=1	RAB9A	22.837	29.4	5	7	5	0.891	0.766	0.699	1.166	1.236	1.206	1.531	0.0040644
P51153	Ras-related protein Rab-13 OS=Homo sapiens OX=9606 GN=RAB13 PE=1 SV=1	RAB13	22.774	46.8	9	24	7	0.923	1.062	0.926	0.975	1.052	0.997	1.039	0.48288
P51159	Ras-related protein Rab-27A OS=Homo sapiens OX=9606 GN=RAB27A PE=1 SV=3	RAB27A	24.868	19.5	4	5	4	0.908	0.947	0.89	1.029	1.02	1.212	1.188	0.045402
P51178	1-phosphatidylinositol 4,5-bisphosphate phosphodiesterase delta-1 OS=Homo sapiens OX=9606 GN=PLCD1 PE=1 SV=2	PLCD1	85.664	2.8	2	2	2
P51397	Death-associated protein 1 OS=Homo sapiens OX=9606 GN=DAP PE=1 SV=3	DAP	11.164	15.7	2	2	2	1.536	1.104	0.912	0.771	0.884	0.824	0.698	0.098361
P51398	28S ribosomal protein S29, mitochondrial OS=Homo sapiens OX=9606 GN=DAP3 PE=1 SV=1	DAP3	45.566	23.4	8	15	8	0.917	0.912	0.917	1.103	1.088	1.065	1.186	8.0176e-05
P51452	Dual specificity protein phosphatase 3 OS=Homo sapiens OX=9606 GN=DUSP3 PE=1 SV=1	DUSP3	20.478	31.4	4	6	4	0.861	0.966	1.128	0.981	0.947	1.013	0.995	0.99044
P51532	Transcription activator BRG1 OS=Homo sapiens OX=9606 GN=SMARCA4 PE=1 SV=2	SMARCA4	184.64	1.8	3	3	3	0.956	0.944	0.906	1.046	0.982	1.158	1.135	0.069315
P51553	Isocitrate dehydrogenase [NAD] subunit gamma, mitochondrial OS=Homo sapiens OX=9606 GN=IDH3G PE=1 SV=1	IDH3G	42.794	10.9	5	6	5	1.019	0.799	1.028	1.037	1.104	1.019	1.11	0.2679
P51570	Galactokinase OS=Homo sapiens OX=9606 GN=GALK1 PE=1 SV=1	GALK1	42.272	27	9	11	9	0.928	0.763	0.817	1.119	1.14	1.229	1.391	0.0065976
P51571	Translocon-associated protein subunit delta OS=Homo sapiens OX=9606 GN=SSR4 PE=1 SV=1	SSR4	18.998	30.6	4	22	4	0.739	0.53	0.453	1.472	1.383	1.361	2.448	0.0033167
P51572	B-cell receptor-associated protein 31 OS=Homo sapiens OX=9606 GN=BCAP31 PE=1 SV=3	BCAP31	27.991	40.2	13	30	13	1.115	1.141	1.137	0.904	0.875	0.87	0.781	5.9391e-05
P51580	Thiopurine S-methyltransferase OS=Homo sapiens OX=9606 GN=TPMT PE=1 SV=1	TPMT	28.18	36.7	8	12	8	1.089	1.081	1.075	0.919	0.987	0.918	0.87	0.028944
P51608	Methyl-CpG-binding protein 2 OS=Homo sapiens OX=9606 GN=MECP2 PE=1 SV=1	MECP2	52.44	13.4	5	5	5	0.849	0.74	0.678	1.227	1.236	1.226	1.627	0.0173222
P51610	Host cell factor 1 OS=Homo sapiens OX=9606 GN=HCFC1 PE=1 SV=2	HCFC1	208.73	3.4	6	6	6
P51617	Interleukin-1 receptor-associated kinase 1 OS=Homo sapiens OX=9606 GN=IRAK1 PE=1 SV=2	IRAK1	76.536	1.3	1	2	1
P51636	Caveolin-2 OS=Homo sapiens OX=9606 GN=CAV2 PE=1 SV=2	CAV2	18.291	18.5	2	5	2	1.072	1.198	1.139	0.887	0.912	0.838	0.774	0.0032354
P51648	Aldehyde dehydrogenase family 3 member A2 OS=Homo sapiens OX=9606 GN=ALDH3A2 PE=1 SV=1	ALDH3A2	54.847	15.5	6	8	6	0.909	0.985	1.001	1.066	1.035	1.021	1.078	0.07846
P51659	Peroxisomal multifunctional enzyme type 2 OS=Homo sapiens OX=9606 GN=HSD17B4 PE=1 SV=3	HSD17B4	79.685	38.9	23	52	23	1.028	1.087	1.02	0.992	0.931	0.955	0.918	0.034877
P51665	26S proteasome non-ATPase regulatory subunit 7 OS=Homo sapiens OX=9606 GN=PSMD7 PE=1 SV=2	PSMD7	37.025	29	7	13	7	1.066	0.99	0.963	0.932	0.958	1.027	0.966	0.45902
P51687	Sulfite oxidase, mitochondrial OS=Homo sapiens OX=9606 GN=SUOX PE=1 SV=2	SUOX	60.282	6.2	4	4	4	0.961	1.061	1.079	0.981	0.916	1.026	0.943	0.29488
P51688	N-sulphoglucosamine sulphohydrolase OS=Homo sapiens OX=9606 GN=SGSH PE=1 SV=1	SGSH	56.695	21.7	9	19	9	1.076	1.099	1.07	0.893	0.902	0.907	0.833	3.9889e-05
P51692	Signal transducer and activator of transcription 5B OS=Homo sapiens OX=9606 GN=STAT5B PE=1 SV=2	STAT5B	89.865	9.9	7	7	1	1.097	1.247	0.993	0.833	0.925	0.927	0.805	0.045677
P51784	Ubiquitin carboxyl-terminal hydrolase 11 OS=Homo sapiens OX=9606 GN=USP11 PE=1 SV=3	USP11	109.82	2.7	2	2	1	0.892	0.895	0.814	1.124	1.125	1.131	1.3	0.0137378
P51790	H(+)/Cl(-) exchange transporter 3 OS=Homo sapiens OX=9606 GN=CLCN3 PE=1 SV=2	CLCN3	90.965	2.1	2	2	1	1.092	1.111	1.101	0.886	0.875	0.966	0.825	0.0036024
P51795	H(+)/Cl(-) exchange transporter 5 OS=Homo sapiens OX=9606 GN=CLCN5 PE=1 SV=1	CLCN5	83.146	2.1	2	2	1	1.109	1.079	1.205	0.843	0.861	0.942	0.78	0.0063807
P51798	H(+)/Cl(-) exchange transporter 7 OS=Homo sapiens OX=9606 GN=CLCN7 PE=1 SV=2	CLCN7	88.678	3.4	3	5	3	0.985	1.112	1.163	0.932	0.974	0.862	0.849	0.056562
P51808	Dynein light chain Tctex-type 3 OS=Homo sapiens OX=9606 GN=DYNLT3 PE=1 SV=1	DYNLT3	13.062	23.3	2	5	2	1.118	1.163	1.208	0.874	0.848	0.819	0.728	0.00040433
P51809	Vesicle-associated membrane protein 7 OS=Homo sapiens OX=9606 GN=VAMP7 PE=1 SV=3	VAMP7	24.935	17.7	4	5	4	1.021	1.071	0.956	1.046	1.003	0.945	0.982	0.7098
P51812	Ribosomal protein S6 kinase alpha-3 OS=Homo sapiens OX=9606 GN=RPS6KA3 PE=1 SV=1	RPS6KA3	83.735	20.9	12	16	12	1.009	1.072	0.963	0.989	0.946	1.004	0.966	0.3905
P51858	Hepatoma-derived growth factor OS=Homo sapiens OX=9606 GN=HDGF PE=1 SV=1	HDGF	26.788	37.1	9	17	8	0.911	0.876	1.016	1.053	1.078	1.048	1.134	0.047501
P51884	Lumican OS=Homo sapiens OX=9606 GN=LUM PE=1 SV=2	LUM	38.429	29.6	8	11	8	0.722	0.753	0.81	1.226	1.205	1.235	1.604	0.000160318
P51911	Calponin-1 OS=Homo sapiens OX=9606 GN=CNN1 PE=1 SV=2	CNN1	33.17	16.8	4	5	3	1.309	1.113	1.093	0.707	0.918	0.796	0.689	0.0167016
P51946	Cyclin-H OS=Homo sapiens OX=9606 GN=CCNH PE=1 SV=1	CCNH	37.643	5	1	1	1
P51948	CDK-activating kinase assembly factor MAT1 OS=Homo sapiens OX=9606 GN=MNAT1 PE=1 SV=1	MNAT1	35.823	4.2	1	1	1	0.89	0.878	0.843	1.185	1.079	1.117	1.295	0.00126134
P51970	NADH dehydrogenase [ubiquinone] 1 alpha subcomplex subunit 8 OS=Homo sapiens OX=9606 GN=NDUFA8 PE=1 SV=3	NDUFA8	20.105	44.2	7	14	7	1.065	1.026	1.064	0.96	0.925	0.962	0.902	0.0043802
P51991	Heterogeneous nuclear ribonucleoprotein A3 OS=Homo sapiens OX=9606 GN=HNRNPA3 PE=1 SV=2	HNRNPA3	39.594	23.8	8	19	7	0.93	0.954	0.979	1.046	1.01	1.06	1.088	0.0148964
P52209	6-phosphogluconate dehydrogenase, decarboxylating OS=Homo sapiens OX=9606 GN=PGD PE=1 SV=3	PGD	53.139	46	21	53	21	1.039	1.058	1.065	0.973	0.939	0.981	0.915	0.0043759
P52272	Heterogeneous nuclear ribonucleoprotein M OS=Homo sapiens OX=9606 GN=HNRNPM PE=1 SV=3	HNRNPM	77.515	33.7	22	38	22	0.862	0.782	0.7	1.237	1.205	1.206	1.556	0.0180616
P52292	Importin subunit alpha-1 OS=Homo sapiens OX=9606 GN=KPNA2 PE=1 SV=1	KPNA2	57.861	6.2	2	4	2	1.052	0.985	0.962	1.032	1.029	0.956	1.006	0.87618
P52294	Importin subunit alpha-5 OS=Homo sapiens OX=9606 GN=KPNA1 PE=1 SV=3	KPNA1	60.221	22.7	10	17	6	1.039	1.031	0.97	0.994	0.992	1.007	0.985	0.53346
P52298	Nuclear cap-binding protein subunit 2 OS=Homo sapiens OX=9606 GN=NCBP2 PE=1 SV=1	NCBP2	18.001	12.2	2	3	2	0.938	0.887	0.876	1.092	1.095	1.096	1.215	0.0113956
P52306	Rap1 GTPase-GDP dissociation stimulator 1 OS=Homo sapiens OX=9606 GN=RAP1GDS1 PE=1 SV=3	RAP1GDS1	66.316	37.2	18	38	18	1.122	1.12	1.09	0.913	0.923	0.891	0.818	0.000139519
P52434	DNA-directed RNA polymerases I, II, and III subunit RPABC3 OS=Homo sapiens OX=9606 GN=POLR2H PE=1 SV=4	POLR2H	17.143	18	2	3	2	0.775	0.568	0.544	1.459	1.315	1.284	2.151	0.0027649
P52565	Rho GDP-dissociation inhibitor 1 OS=Homo sapiens OX=9606 GN=ARHGDIA PE=1 SV=3	ARHGDIA	23.207	32.8	8	26	8	0.973	0.954	0.99	1.025	1.093	1.006	1.071	0.067337
P52569	Cationic amino acid transporter 2 OS=Homo sapiens OX=9606 GN=SLC7A2 PE=1 SV=2	SLC7A2	71.672	3.8	2	3	1	1.049	1.215	1.183	0.867	0.835	0.898	0.754	0.0049012
P52594	Arf-GAP domain and FG repeat-containing protein 1 OS=Homo sapiens OX=9606 GN=AGFG1 PE=1 SV=2	AGFG1	58.259	8.7	4	5	4	1.195	1.08	1.051	0.935	0.868	0.908	0.815	0.010379
P52597	Heterogeneous nuclear ribonucleoprotein F OS=Homo sapiens OX=9606 GN=HNRNPF PE=1 SV=3	HNRNPF	45.671	25.3	8	25	6	0.928	0.857	0.858	1.135	1.079	1.102	1.255	0.0016587
P52630	Signal transducer and activator of transcription 2 OS=Homo sapiens OX=9606 GN=STAT2 PE=1 SV=1	STAT2	97.915	21.7	16	22	16	0.909	0.896	0.928	1.092	1.121	1.088	1.208	0.000164124
P52655	Transcription initiation factor IIA subunit 1 OS=Homo sapiens OX=9606 GN=GTF2A1 PE=1 SV=1	GTF2A1	41.513	2.9	1	1	1
P52657	Transcription initiation factor IIA subunit 2 OS=Homo sapiens OX=9606 GN=GTF2A2 PE=1 SV=1	GTF2A2	12.457	14.7	2	2	2	1.189	1.161	1.05	0.891	0.884	0.864	0.776	0.0030045
P52701	DNA mismatch repair protein Msh6 OS=Homo sapiens OX=9606 GN=MSH6 PE=1 SV=2	MSH6	152.78	6.2	8	9	8	1.009	0.98	0.948	1.035	1.009	1.014	1.041	0.107164
P52735	Guanine nucleotide exchange factor VAV2 OS=Homo sapiens OX=9606 GN=VAV2 PE=1 SV=2	VAV2	101.29	5.5	4	6	4	0.977	1.032	1.053	0.954	0.991	0.941	0.943	0.096284
P52758	2-iminobutanoate/2-iminopropanoate deaminase OS=Homo sapiens OX=9606 GN=RIDA PE=1 SV=1	RIDA	14.494	40.9	4	6	4	1.037	1.069	1.078	0.962	0.957	0.959	0.904	0.0135753
P52788	Spermine synthase OS=Homo sapiens OX=9606 GN=SMS PE=1 SV=2	SMS	41.268	29.5	9	13	9	1.055	1.09	1.055	0.953	0.947	0.941	0.888	0.00049515
P52789	Hexokinase-2 OS=Homo sapiens OX=9606 GN=HK2 PE=1 SV=2	HK2	102.38	18.4	14	19	12	0.957	1.016	1.022	1.046	1.011	0.972	1.011	0.72464
P52815	39S ribosomal protein L12, mitochondrial OS=Homo sapiens OX=9606 GN=MRPL12 PE=1 SV=2	MRPL12	21.348	22.7	5	9	5	0.936	0.986	1.058	1.058	0.947	1.051	1.026	0.64418
P52824	Diacylglycerol kinase theta OS=Homo sapiens OX=9606 GN=DGKQ PE=1 SV=2	DGKQ	101.15	1.5	1	1	1
P52848	Bifunctional heparan sulfate N-deacetylase/N-sulfotransferase 1 OS=Homo sapiens OX=9606 GN=NDST1 PE=1 SV=1	NDST1	100.87	3.2	3	3	3	1.027	1.076	0.952	1.02	0.926	1.015	0.969	0.55048
P52888	Thimet oligopeptidase OS=Homo sapiens OX=9606 GN=THOP1 PE=1 SV=2	THOP1	78.839	28	19	29	19	1.009	0.952	0.893	1.069	1.055	1.017	1.101	0.064742
P52907	F-actin-capping protein subunit alpha-1 OS=Homo sapiens OX=9606 GN=CAPZA1 PE=1 SV=3	CAPZA1	32.922	41.6	7	33	6	1.027	1.061	1.062	0.962	0.968	0.942	0.912	0.0025619
P52926	High mobility group protein HMGI-C OS=Homo sapiens OX=9606 GN=HMGA2 PE=1 SV=1	HMGA2	11.832	32.1	3	4	3	0.995	1.132	1.636	0.808	0.891	0.636	0.621	0.060977
P52943	Cysteine-rich protein 2 OS=Homo sapiens OX=9606 GN=CRIP2 PE=1 SV=1	CRIP2	22.492	9.1	1	1	1
P52948	Nuclear pore complex protein Nup98-Nup96 OS=Homo sapiens OX=9606 GN=NUP98 PE=1 SV=4	NUP98	197.58	8	12	15	12	0.87	0.797	0.854	1.097	1.138	1.119	1.33	0.00056426
P53004	Biliverdin reductase A OS=Homo sapiens OX=9606 GN=BLVRA PE=1 SV=2	BLVRA	33.428	30.4	10	22	10	1.069	1.15	1.042	0.917	0.895	0.919	0.837	0.004557
P53007	Tricarboxylate transport protein, mitochondrial OS=Homo sapiens OX=9606 GN=SLC25A1 PE=1 SV=2	SLC25A1	34.012	24.1	8	16	8	1.064	1.062	1.117	0.907	0.921	0.898	0.841	0.00066059
P53041	Serine/threonine-protein phosphatase 5 OS=Homo sapiens OX=9606 GN=PPP5C PE=1 SV=1	PPP5C	56.878	21.2	12	21	12	1.016	0.993	1.048	0.966	0.957	0.948	0.939	0.0193839
P53365	Arfaptin-2 OS=Homo sapiens OX=9606 GN=ARFIP2 PE=1 SV=1	ARFIP2	37.855	4.7	1	1	1	1.013	1.129	1.182	0.903	0.913	0.9	0.817	0.048959
P53367	Arfaptin-1 OS=Homo sapiens OX=9606 GN=ARFIP1 PE=1 SV=2	ARFIP1	41.738	22	8	12	8	1.043	0.979	0.89	1.042	1.022	1.03	1.062	0.30948
P53396	ATP-citrate synthase OS=Homo sapiens OX=9606 GN=ACLY PE=1 SV=3	ACLY	120.84	41.9	42	101	42	1.001	0.993	0.935	1.066	1.036	1.018	1.065	0.066679
P53582	Methionine aminopeptidase 1 OS=Homo sapiens OX=9606 GN=METAP1 PE=1 SV=2	METAP1	43.215	23.3	7	9	7	0.922	1.034	1	1.028	1.051	0.984	1.036	0.40598
P53597	Succinate--CoA ligase [ADP/GDP-forming] subunit alpha, mitochondrial OS=Homo sapiens OX=9606 GN=SUCLG1 PE=1 SV=4	SUCLG1	36.249	26.9	8	18	8	0.996	1.024	1.077	0.958	1.013	1.012	0.963	0.2731
P53602	Diphosphomevalonate decarboxylase OS=Homo sapiens OX=9606 GN=MVD PE=1 SV=1	MVD	43.404	11	4	4	4	0.862	0.917	0.919	1.038	1.143	1.116	1.222	0.0050166
P53609	Geranylgeranyl transferase type-1 subunit beta OS=Homo sapiens OX=9606 GN=PGGT1B PE=1 SV=2	PGGT1B	42.368	13	5	5	5	0.928	0.949	0.924	1.036	1.086	1.069	1.139	0.00127983
P53611	Geranylgeranyl transferase type-2 subunit beta OS=Homo sapiens OX=9606 GN=RABGGTB PE=1 SV=2	RABGGTB	36.924	12.1	4	6	4	1.01	0.979	1.004	1.059	0.994	0.986	1.015	0.57794
P53618	Coatomer subunit beta OS=Homo sapiens OX=9606 GN=COPB1 PE=1 SV=3	COPB1	107.14	41.3	32	81	32	0.992	0.997	0.98	0.995	1.042	0.992	1.02	0.30212
P53621	Coatomer subunit alpha OS=Homo sapiens OX=9606 GN=COPA PE=1 SV=2	COPA	138.34	43.5	51	114	51	0.985	1.003	0.982	1.036	0.987	1.009	1.021	0.25598
P53634	Dipeptidyl peptidase 1 OS=Homo sapiens OX=9606 GN=CTSC PE=1 SV=2	CTSC	51.853	20.5	8	10	8	1.027	1.023	1.033	0.999	0.909	1.026	0.952	0.30142
P53667	LIM domain kinase 1 OS=Homo sapiens OX=9606 GN=LIMK1 PE=1 SV=3	LIMK1	72.584	4.2	3	3	3
P53671	LIM domain kinase 2 OS=Homo sapiens OX=9606 GN=LIMK2 PE=1 SV=1	LIMK2	72.231	6.4	3	3	3	0.921	1.094	0.956	0.799	1.258	0.957	1.014	0.99758
P53675	Clathrin heavy chain 2 OS=Homo sapiens OX=9606 GN=CLTCL1 PE=1 SV=2	CLTCL1	187.03	14.3	23	63	5	1.047	1.054	1.044	0.959	0.925	1.005	0.919	0.071538
P53680	AP-2 complex subunit sigma OS=Homo sapiens OX=9606 GN=AP2S1 PE=1 SV=2	AP2S1	17.018	38	5	12	5	1.039	1.09	1.026	0.896	0.919	0.969	0.882	0.013239
P53701	Cytochrome c-type heme lyase OS=Homo sapiens OX=9606 GN=HCCS PE=1 SV=1	HCCS	30.601	28	6	9	6	1.076	1.183	1.076	0.923	0.874	0.957	0.826	0.0097151
P53794	Sodium/myo-inositol cotransporter OS=Homo sapiens OX=9606 GN=SLC5A3 PE=1 SV=2	SLC5A3	79.693	4.5	2	2	2
P53801	Pituitary tumor-transforming gene 1 protein-interacting protein OS=Homo sapiens OX=9606 GN=PTTG1IP PE=1 SV=1	PTTG1IP	20.324	20	3	8	3	1.116	1.223	1.19	0.83	0.823	0.852	0.71	0.0002991
P53814	Smoothelin OS=Homo sapiens OX=9606 GN=SMTN PE=1 SV=7	SMTN	99.058	3.2	3	3	3	0.921	1.041	0.988	1.019	0.921	1.118	1.037	0.63414
P53985	Monocarboxylate transporter 1 OS=Homo sapiens OX=9606 GN=SLC16A1 PE=1 SV=3	SLC16A1	53.944	9.2	4	5	4	1.107	1.209	1.228	0.909	0.785	0.8	0.704	0.0033047
P53990	IST1 homolog OS=Homo sapiens OX=9606 GN=IST1 PE=1 SV=1	IST1	39.75	19.8	7	8	7	0.83	0.767	0.805	1.232	1.201	1.178	1.503	0.000101068
P53992	Protein transport protein Sec24C OS=Homo sapiens OX=9606 GN=SEC24C PE=1 SV=3	SEC24C	118.32	19.8	19	34	19	0.984	0.94	0.926	1.034	1.059	1.037	1.098	0.0089237
P53999	Activated RNA polymerase II transcriptional coactivator p15 OS=Homo sapiens OX=9606 GN=SUB1 PE=1 SV=3	SUB1	14.395	35.4	4	10	4	1.103	1.022	1.096	0.878	0.962	0.955	0.868	0.0204
P54098	DNA polymerase subunit gamma-1 OS=Homo sapiens OX=9606 GN=POLG PE=1 SV=1	POLG	139.56	1.9	2	2	2	0.752	0.769	0.766	1.179	1.238	1.251	1.604	1.86775e-05
P54136	Arginine--tRNA ligase, cytoplasmic OS=Homo sapiens OX=9606 GN=RARS PE=1 SV=2	RARS	75.378	48.6	31	75	31	0.99	1.004	0.992	1.013	1.015	0.977	1.006	0.66154
P54252	Ataxin-3 OS=Homo sapiens OX=9606 GN=ATXN3 PE=1 SV=5	ATXN3	41.25	5	2	3	2	1.13	1.057	1.132	0.865	0.94	0.91	0.818	0.0037157
P54253	Ataxin-1 OS=Homo sapiens OX=9606 GN=ATXN1 PE=1 SV=2	ATXN1	86.922	1	1	1	1	0.968	1.123	1.048	0.953	1.018	0.913	0.919	0.190775
P54289	Voltage-dependent calcium channel subunit alpha-2/delta-1 OS=Homo sapiens OX=9606 GN=CACNA2D1 PE=1 SV=3	CACNA2D1	124.57	19.3	17	24	17	0.94	0.973	1.005	1.011	1.036	1	1.044	0.118476
P54577	Tyrosine--tRNA ligase, cytoplasmic OS=Homo sapiens OX=9606 GN=YARS PE=1 SV=4	YARS	59.143	52.3	29	72	29	1.09	1.05	1.023	0.968	0.947	0.919	0.896	0.0099352
P54578	Ubiquitin carboxyl-terminal hydrolase 14 OS=Homo sapiens OX=9606 GN=USP14 PE=1 SV=3	USP14	56.068	38.5	20	38	20	1.014	0.963	0.888	1.109	1.027	1.042	1.109	0.081819
P54619	5'-AMP-activated protein kinase subunit gamma-1 OS=Homo sapiens OX=9606 GN=PRKAG1 PE=1 SV=1	PRKAG1	37.579	39.6	13	21	11	1.078	1.094	1.07	0.965	0.909	0.921	0.862	0.00152108
P54652	Heat shock-related 70 kDa protein 2 OS=Homo sapiens OX=9606 GN=HSPA2 PE=1 SV=1	HSPA2	70.02	27.5	17	58	7	1.003	0.947	1.087	0.963	1.024	1.067	1.006	0.90554
P54687	Branched-chain-amino-acid aminotransferase, cytosolic OS=Homo sapiens OX=9606 GN=BCAT1 PE=1 SV=3	BCAT1	42.966	31.3	10	35	10	1.11	1.112	1.144	0.916	0.906	0.876	0.802	0.000181752
P54707	Potassium-transporting ATPase alpha chain 2 OS=Homo sapiens OX=9606 GN=ATP12A PE=1 SV=3	ATP12A	115.51	4.2	5	10	1	1.115	1.135	1.142	0.76	1.006	0.87	0.777	0.08618
P54709	Sodium/potassium-transporting ATPase subunit beta-3 OS=Homo sapiens OX=9606 GN=ATP1B3 PE=1 SV=1	ATP1B3	31.512	34.4	9	17	9	1.074	1.126	1.08	0.951	0.875	0.905	0.833	0.00296
P54725	UV excision repair protein RAD23 homolog A OS=Homo sapiens OX=9606 GN=RAD23A PE=1 SV=1	RAD23A	39.609	20.4	6	10	3	1.048	1.017	1.069	0.955	0.994	0.934	0.92	0.022938
P54727	UV excision repair protein RAD23 homolog B OS=Homo sapiens OX=9606 GN=RAD23B PE=1 SV=1	RAD23B	43.171	33.7	13	33	10	1.102	1.041	0.944	0.981	1.031	0.96	0.963	0.50616
P54760	Ephrin type-B receptor 4 OS=Homo sapiens OX=9606 GN=EPHB4 PE=1 SV=2	EPHB4	108.27	2.4	2	3	2	1.068	1.097	0.999	0.955	0.945	0.959	0.904	0.070217
P54802	Alpha-N-acetylglucosaminidase OS=Homo sapiens OX=9606 GN=NAGLU PE=1 SV=2	NAGLU	82.265	19.8	13	20	13	1.019	1.092	1.104	0.929	0.935	0.974	0.883	0.0129762
P54803	Galactocerebrosidase OS=Homo sapiens OX=9606 GN=GALC PE=1 SV=3	GALC	77.063	16.8	10	15	10	0.989	1.003	1.016	1.046	0.942	1.011	0.997	0.90876
P54819	Adenylate kinase 2, mitochondrial OS=Homo sapiens OX=9606 GN=AK2 PE=1 SV=2	AK2	26.477	42.3	8	18	8	1.004	0.946	0.948	1.047	1	1.02	1.058	0.073504
P54852	Epithelial membrane protein 3 OS=Homo sapiens OX=9606 GN=EMP3 PE=1 SV=1	EMP3	18.429	8.6	1	2	1	1.052	0.997	0.817	1.053	1.131	0.95	1.094	0.37128
P54886	Delta-1-pyrroline-5-carboxylate synthase OS=Homo sapiens OX=9606 GN=ALDH18A1 PE=1 SV=2	ALDH18A1	87.301	31.8	22	56	22	0.974	0.977	0.958	1.025	1.001	1.041	1.054	0.0150245
P54920	Alpha-soluble NSF attachment protein OS=Homo sapiens OX=9606 GN=NAPA PE=1 SV=3	NAPA	33.232	44.4	11	14	11	0.916	0.94	0.919	1.096	1.065	1.105	1.177	0.00029853
P55001	Microfibrillar-associated protein 2 OS=Homo sapiens OX=9606 GN=MFAP2 PE=2 SV=1	MFAP2	20.825	5.5	1	3	1	0.593	0.662	0.599	0.687	0.736	2.536	2.135	0.31548
P55010	Eukaryotic translation initiation factor 5 OS=Homo sapiens OX=9606 GN=EIF5 PE=1 SV=2	EIF5	49.222	36.9	15	28	15	0.911	0.869	0.867	1.072	1.098	1.131	1.247	0.00059531
P55011	Solute carrier family 12 member 2 OS=Homo sapiens OX=9606 GN=SLC12A2 PE=1 SV=1	SLC12A2	131.45	4	4	4	4	1.079	1.01	0.947	1.01	1.019	0.951	0.982	0.70526
P55036	26S proteasome non-ATPase regulatory subunit 4 OS=Homo sapiens OX=9606 GN=PSMD4 PE=1 SV=1	PSMD4	40.736	37.1	10	26	7	0.998	0.879	0.953	1.04	1.105	0.978	1.104	0.126177
P55039	Developmentally-regulated GTP-binding protein 2 OS=Homo sapiens OX=9606 GN=DRG2 PE=1 SV=1	DRG2	40.746	33.2	12	17	11	0.966	0.844	0.803	1.143	1.095	1.073	1.267	0.0147246
P55058	Phospholipid transfer protein OS=Homo sapiens OX=9606 GN=PLTP PE=1 SV=1	PLTP	54.739	4.5	2	2	2	0.94	1.055	1.102	0.959	0.864	1.099	0.943	0.51046
P55060	Exportin-2 OS=Homo sapiens OX=9606 GN=CSE1L PE=1 SV=3	CSE1L	110.42	24.6	22	42	22	1.057	1.133	1.027	0.956	0.919	0.93	0.872	0.0122552
P55061	Bax inhibitor 1 OS=Homo sapiens OX=9606 GN=TMBIM6 PE=1 SV=2	TMBIM6	26.537	3.8	2	4	2
P55072	Transitional endoplasmic reticulum ATPase OS=Homo sapiens OX=9606 GN=VCP PE=1 SV=4	VCP	89.321	51	33	108	33	1.01	1.042	1.033	0.97	0.975	0.949	0.938	0.0068369
P55083	Microfibril-associated glycoprotein 4 OS=Homo sapiens OX=9606 GN=MFAP4 PE=1 SV=2	MFAP4	28.648	7.1	1	1	1
P55084	Trifunctional enzyme subunit beta, mitochondrial OS=Homo sapiens OX=9606 GN=HADHB PE=1 SV=3	HADHB	51.294	35.7	18	37	18	0.926	0.93	0.995	1.091	0.977	1.092	1.108	0.079503
P55145	Mesencephalic astrocyte-derived neurotrophic factor OS=Homo sapiens OX=9606 GN=MANF PE=1 SV=3	MANF	20.7	50	13	27	13	1.115	1.205	1.174	0.883	0.832	0.867	0.739	0.00046311
P55196	Afadin OS=Homo sapiens OX=9606 GN=AFDN PE=1 SV=3	AFDN	206.8	0.6	1	1	1	1.065	1.185	1.037	0.919	0.93	0.896	0.835	0.0133571
P55209	Nucleosome assembly protein 1-like 1 OS=Homo sapiens OX=9606 GN=NAP1L1 PE=1 SV=1	NAP1L1	45.374	19.9	7	17	6	0.888	0.844	0.773	1.163	1.148	1.116	1.368	0.00173984
P55210	Caspase-7 OS=Homo sapiens OX=9606 GN=CASP7 PE=1 SV=1	CASP7	34.276	9.2	3	3	3	0.916	1.079	1.098	1.009	1.073	0.856	0.95	0.58524
P55212	Caspase-6 OS=Homo sapiens OX=9606 GN=CASP6 PE=1 SV=2	CASP6	33.31	14	4	5	4	0.989	0.843	0.814	1.08	1.188	1.067	1.26	0.027398
P55263	Adenosine kinase OS=Homo sapiens OX=9606 GN=ADK PE=1 SV=2	ADK	40.545	32.9	9	13	9	0.997	0.996	0.851	1.098	1.039	0.967	1.091	0.23854
P55265	Double-stranded RNA-specific adenosine deaminase OS=Homo sapiens OX=9606 GN=ADAR PE=1 SV=4	ADAR	136.06	12.1	15	21	15	0.87	0.841	0.81	1.114	1.177	1.124	1.355	0.00034209
P55268	Laminin subunit beta-2 OS=Homo sapiens OX=9606 GN=LAMB2 PE=1 SV=2	LAMB2	195.98	12.3	19	26	19	0.984	1.018	1.065	1.031	0.951	0.952	0.957	0.27478
P55287	Cadherin-11 OS=Homo sapiens OX=9606 GN=CDH11 PE=1 SV=2	CDH11	87.964	1.5	1	1	1	1.053	1.083	1.011	0.961	0.95	0.963	0.913	0.0114448
P55290	Cadherin-13 OS=Homo sapiens OX=9606 GN=CDH13 PE=1 SV=1	CDH13	78.286	13.3	8	12	8	0.928	1.033	1.097	0.986	0.884	1.062	0.959	0.58822
P55345	Protein arginine N-methyltransferase 2 OS=Homo sapiens OX=9606 GN=PRMT2 PE=1 SV=1	PRMT2	49.041	2.5	1	1	1	1.048	1.002	0.952	0.994	1.026	0.988	1.002	0.93466
P55735	Protein SEC13 homolog OS=Homo sapiens OX=9606 GN=SEC13 PE=1 SV=3	SEC13	35.54	33.9	9	33	9	1.07	1.088	1.052	0.933	0.943	0.913	0.869	0.00049677
P55769	NHP2-like protein 1 OS=Homo sapiens OX=9606 GN=SNU13 PE=1 SV=3	SNU13	14.173	32.8	4	9	4	0.953	0.982	0.959	0.952	1.014	1.065	1.047	0.25044
P55786	Puromycin-sensitive aminopeptidase OS=Homo sapiens OX=9606 GN=NPEPPS PE=1 SV=2	NPEPPS	103.28	38.1	32	64	32	1.039	1.062	1.021	0.977	0.966	0.947	0.926	0.006124
P55795	Heterogeneous nuclear ribonucleoprotein H2 OS=Homo sapiens OX=9606 GN=HNRNPH2 PE=1 SV=1	HNRNPH2	49.263	26.7	9	27	4	0.888	0.784	0.806	1.158	1.137	1.19	1.406	0.0010228
P55809	Succinyl-CoA:3-ketoacid coenzyme A transferase 1, mitochondrial OS=Homo sapiens OX=9606 GN=OXCT1 PE=1 SV=1	OXCT1	56.157	20.4	11	16	11	1.045	1.023	1.067	0.944	0.942	0.985	0.916	0.0096978
P55854	Small ubiquitin-related modifier 3 OS=Homo sapiens OX=9606 GN=SUMO3 PE=1 SV=2	SUMO3	11.637	8.7	1	1	1
P55884	Eukaryotic translation initiation factor 3 subunit B OS=Homo sapiens OX=9606 GN=EIF3B PE=1 SV=3	EIF3B	92.48	27.1	19	50	19	0.984	0.947	0.871	1.077	1.06	1.059	1.141	0.067675
P55899	IgG receptor FcRn large subunit p51 OS=Homo sapiens OX=9606 GN=FCGRT PE=1 SV=1	FCGRT	39.743	7.4	2	3	2	0.94	1.036	0.978	1.013	0.99	1.051	1.034	0.36598
P55957	BH3-interacting domain death agonist OS=Homo sapiens OX=9606 GN=BID PE=1 SV=1	BID	21.994	21	3	5	3	1.003	0.904	1.288	0.913	0.918	1.007	0.888	0.37986
P56134	ATP synthase subunit f, mitochondrial OS=Homo sapiens OX=9606 GN=ATP5MF PE=1 SV=3	ATP5MF	10.918	25.5	2	11	2	1.043	1.175	1.276	0.928	0.842	0.835	0.746	0.0125619
P56182	Ribosomal RNA processing protein 1 homolog A OS=Homo sapiens OX=9606 GN=RRP1 PE=1 SV=1	RRP1	52.839	8.5	4	4	4	1.025	1.084	0.973	0.952	1.027	0.952	0.951	0.28174
P56192	Methionine--tRNA ligase, cytoplasmic OS=Homo sapiens OX=9606 GN=MARS PE=1 SV=2	MARS	101.11	36	27	52	27	0.92	0.884	0.907	1.136	1.089	1.072	1.216	0.00072244
P56199	Integrin alpha-1 OS=Homo sapiens OX=9606 GN=ITGA1 PE=1 SV=2	ITGA1	130.85	13.7	18	27	18	0.996	1.029	1.054	0.976	0.979	0.957	0.946	0.035996
P56270	Myc-associated zinc finger protein OS=Homo sapiens OX=9606 GN=MAZ PE=1 SV=1	MAZ	48.607	1.9	1	1	1
P56378	ATP synthase subunit ATP5MPL, mitochondrial OS=Homo sapiens OX=9606 GN=ATP5MPL PE=1 SV=1	ATP5MPL	6.662	12.1	1	4	1	1.089	1.193	1.312	0.826	0.794	0.824	0.68	0.0022803
P56385	ATP synthase subunit e, mitochondrial OS=Homo sapiens OX=9606 GN=ATP5ME PE=1 SV=2	ATP5ME	7.9331	17.4	2	8	2	1.066	1.062	1.157	0.894	0.915	0.939	0.837	0.0047577
P56524	Histone deacetylase 4 OS=Homo sapiens OX=9606 GN=HDAC4 PE=1 SV=3	HDAC4	119.04	0.6	1	1	1	1.16	1.121	0.992	0.93	0.915	0.912	0.842	0.071424
P56537	Eukaryotic translation initiation factor 6 OS=Homo sapiens OX=9606 GN=EIF6 PE=1 SV=1	EIF6	26.599	32.7	5	13	5	0.927	1.008	1.085	0.963	1.039	0.965	0.982	0.76944
P56545	C-terminal-binding protein 2 OS=Homo sapiens OX=9606 GN=CTBP2 PE=1 SV=1	CTBP2	48.944	15.3	6	9	3	0.962	1.08	1.057	1.007	1.037	0.922	0.957	0.4308
P56556	NADH dehydrogenase [ubiquinone] 1 alpha subcomplex subunit 6 OS=Homo sapiens OX=9606 GN=NDUFA6 PE=1 SV=4	NDUFA6	15.136	18.8	3	6	3	1.021	1.094	1.154	0.925	0.933	0.926	0.852	0.046337
P56589	Peroxisomal biogenesis factor 3 OS=Homo sapiens OX=9606 GN=PEX3 PE=1 SV=1	PEX3	42.139	11.8	4	4	4	0.758	0.648	0.751	1.245	1.342	1.209	1.76	0.00067994
P56945	Breast cancer anti-estrogen resistance protein 1 OS=Homo sapiens OX=9606 GN=BCAR1 PE=1 SV=2	BCAR1	93.371	6	5	5	5	1.055	1.104	0.99	1.005	0.968	0.933	0.923	0.105064
P57081	tRNA (guanine-N(7)-)-methyltransferase non-catalytic subunit WDR4 OS=Homo sapiens OX=9606 GN=WDR4 PE=1 SV=2	WDR4	45.489	5.3	2	3	2
P57088	Transmembrane protein 33 OS=Homo sapiens OX=9606 GN=TMEM33 PE=1 SV=2	TMEM33	27.978	17.8	5	8	5	1.101	1.179	1.153	0.859	0.846	0.875	0.752	0.00021916
P57105	Synaptojanin-2-binding protein OS=Homo sapiens OX=9606 GN=SYNJ2BP PE=1 SV=2	SYNJ2BP	15.928	32.4	4	10	4	1.074	1.07	1.062	0.943	0.988	0.935	0.894	0.0029955
P57678	Gem-associated protein 4 OS=Homo sapiens OX=9606 GN=GEMIN4 PE=1 SV=2	GEMIN4	120.04	2.8	3	3	3	0.952	0.849	0.863	1.063	1.144	1.111	1.245	0.00612
P57721	Poly(rC)-binding protein 3 OS=Homo sapiens OX=9606 GN=PCBP3 PE=2 SV=2	PCBP3	39.465	19.7	6	24	1	1.108	1.131	1.091	0.969	0.876	0.89	0.821	0.0039049
P57737	Coronin-7 OS=Homo sapiens OX=9606 GN=CORO7 PE=1 SV=2	CORO7	100.6	2.2	2	2	2
P57740	Nuclear pore complex protein Nup107 OS=Homo sapiens OX=9606 GN=NUP107 PE=1 SV=1	NUP107	106.37	11.5	9	10	9	0.941	0.813	0.789	1.132	1.098	1.191	1.345	0.0072983
P57764	Gasdermin-D OS=Homo sapiens OX=9606 GN=GSDMD PE=1 SV=1	GSDMD	52.8	1.7	1	1	1	0.989	1.105	0.924	0.971	0.993	1.024	0.99	0.89704
P57772	Selenocysteine-specific elongation factor OS=Homo sapiens OX=9606 GN=EEFSEC PE=1 SV=4	EEFSEC	65.304	13.9	6	10	6	1.039	1.08	1.051	0.946	0.962	0.916	0.891	0.0032648
P58004	Sestrin-2 OS=Homo sapiens OX=9606 GN=SESN2 PE=1 SV=1	SESN2	54.493	4.4	2	2	2	1.046	1.048	1.045	0.988	0.916	0.983	0.92	0.074759
P58335	Anthrax toxin receptor 2 OS=Homo sapiens OX=9606 GN=ANTXR2 PE=1 SV=5	ANTXR2	53.666	20.7	11	16	11	1.061	1.075	0.991	0.953	0.923	0.958	0.906	0.024357
P58397	A disintegrin and metalloproteinase with thrombospondin motifs 12 OS=Homo sapiens OX=9606 GN=ADAMTS12 PE=1 SV=2	ADAMTS12	177.67	1.5	2	3	2	1.031	1.152	1.211	0.881	0.889	0.883	0.782	0.036037
P58546	Myotrophin OS=Homo sapiens OX=9606 GN=MTPN PE=1 SV=2	MTPN	12.895	28	3	12	3	0.875	0.839	0.981	1.1	1.099	1.046	1.204	0.0193754
P59768	Guanine nucleotide-binding protein G(I)/G(S)/G(O) subunit gamma-2 OS=Homo sapiens OX=9606 GN=GNG2 PE=1 SV=2	GNG2	7.8501	62	4	7	4	0.933	1.05	0.907	1.071	0.969	1.075	1.078	0.24888
P59780	AP-3 complex subunit sigma-2 OS=Homo sapiens OX=9606 GN=AP3S2 PE=2 SV=1	AP3S2	22.017	5.7	1	1	1
P59923	Zinc finger protein 445 OS=Homo sapiens OX=9606 GN=ZNF445 PE=1 SV=1	ZNF445	118.96	0.9	1	1	1	1.59	2.098	2.212	0.126	0.108	0.103	0.057	1.89641e-05
P59998	Actin-related protein 2/3 complex subunit 4 OS=Homo sapiens OX=9606 GN=ARPC4 PE=1 SV=3	ARPC4	19.667	28	5	20	5	1.118	1.033	1.015	0.948	0.96	0.901	0.887	0.028397
P60033	CD81 antigen OS=Homo sapiens OX=9606 GN=CD81 PE=1 SV=1	CD81	25.809	18.6	3	7	3	1.119	1.2	1.224	0.862	0.814	0.809	0.701	0.0004762
P60059	Protein transport protein Sec61 subunit gamma OS=Homo sapiens OX=9606 GN=SEC61G PE=1 SV=1	SEC61G	7.7412	19.1	1	4	1	1.033	0.91	0.871	1.049	1.137	1.007	1.135	0.109915
P60174	Triosephosphate isomerase OS=Homo sapiens OX=9606 GN=TPI1 PE=1 SV=3	TPI1	30.791	66.1	17	98	17	1.083	1.141	1.097	0.91	0.913	0.887	0.816	0.00036164
P60228	Eukaryotic translation initiation factor 3 subunit E OS=Homo sapiens OX=9606 GN=EIF3E PE=1 SV=1	EIF3E	52.22	30.3	13	27	13	0.982	1.014	1.088	0.997	0.974	0.988	0.959	0.2618
P60468	Protein transport protein Sec61 subunit beta OS=Homo sapiens OX=9606 GN=SEC61B PE=1 SV=2	SEC61B	9.9743	44.8	4	10	4	0.864	0.703	0.782	1.198	1.239	1.172	1.536	0.0021781
P60510	Serine/threonine-protein phosphatase 4 catalytic subunit OS=Homo sapiens OX=9606 GN=PPP4C PE=1 SV=1	PPP4C	35.08	17.3	4	7	3	1.098	1.133	1.01	0.94	0.907	0.94	0.86	0.0145044
P60520	Gamma-aminobutyric acid receptor-associated protein-like 2 OS=Homo sapiens OX=9606 GN=GABARAPL2 PE=1 SV=1	GABARAPL2	13.667	25.6	3	4	2	0.984	1.005	1.032	0.957	1.081	0.954	0.99	0.80954
P60602	Reactive oxygen species modulator 1 OS=Homo sapiens OX=9606 GN=ROMO1 PE=1 SV=1	ROMO1	8.1828	21.5	1	1	1
P60660	Myosin light polypeptide 6 OS=Homo sapiens OX=9606 GN=MYL6 PE=1 SV=2	MYL6	16.93	52.3	8	52	6	1.144	1.111	1.089	0.9	0.914	0.878	0.805	0.00030108
P60842	Eukaryotic initiation factor 4A-I OS=Homo sapiens OX=9606 GN=EIF4A1 PE=1 SV=1	EIF4A1	46.153	46.8	22	86	11	1.017	0.959	0.95	1.055	1.02	1.024	1.059	0.072401
P60866	40S ribosomal protein S20 OS=Homo sapiens OX=9606 GN=RPS20 PE=1 SV=1	RPS20	13.373	32.8	4	12	4	1.013	0.963	0.795	1.087	1.091	1.043	1.162	0.107318
P60891	Ribose-phosphate pyrophosphokinase 1 OS=Homo sapiens OX=9606 GN=PRPS1 PE=1 SV=2	PRPS1	34.834	29.9	8	12	5	1.069	1.077	1.073	0.928	0.984	0.891	0.871	0.040483
P60900	Proteasome subunit alpha type-6 OS=Homo sapiens OX=9606 GN=PSMA6 PE=1 SV=1	PSMA6	27.399	65.4	15	36	15	0.996	0.965	0.921	1.057	1.004	1.101	1.097	0.057622
P60903	Protein S100-A10 OS=Homo sapiens OX=9606 GN=S100A10 PE=1 SV=2	S100A10	11.203	17.5	3	18	3	1.194	1.313	1.296	0.75	0.798	0.714	0.595	0.00028463
P60953	Cell division control protein 42 homolog OS=Homo sapiens OX=9606 GN=CDC42 PE=1 SV=2	CDC42	21.258	37.2	6	24	5	1.138	1.107	1.118	0.88	0.855	0.883	0.778	4.1577e-05
P60981	Destrin OS=Homo sapiens OX=9606 GN=DSTN PE=1 SV=3	DSTN	18.506	52.7	12	36	11	1.039	1.093	1.064	0.891	0.95	0.908	0.86	0.0032779
P60983	Glia maturation factor beta OS=Homo sapiens OX=9606 GN=GMFB PE=1 SV=2	GMFB	16.713	32.4	4	8	4	0.995	0.879	0.937	1.034	1.124	1	1.123	0.079876
P61006	Ras-related protein Rab-8A OS=Homo sapiens OX=9606 GN=RAB8A PE=1 SV=1	RAB8A	23.668	36.7	9	23	6	1.008	1.095	0.903	1.069	0.969	0.988	1.007	0.89604
P61009	Signal peptidase complex subunit 3 OS=Homo sapiens OX=9606 GN=SPCS3 PE=1 SV=1	SPCS3	20.313	21.7	4	15	4	1.086	1.137	1.116	0.881	0.901	0.87	0.794	0.000162152
P61011	Signal recognition particle 54 kDa protein OS=Homo sapiens OX=9606 GN=SRP54 PE=1 SV=1	SRP54	55.704	39.5	16	28	16	1.039	0.972	0.873	1.071	1.049	1.01	1.085	0.191242
P61019	Ras-related protein Rab-2A OS=Homo sapiens OX=9606 GN=RAB2A PE=1 SV=1	RAB2A	23.545	46.7	9	32	3	1.115	1.178	1.146	0.88	0.878	0.85	0.758	0.000140728
P61020	Ras-related protein Rab-5B OS=Homo sapiens OX=9606 GN=RAB5B PE=1 SV=1	RAB5B	23.707	37.2	6	16	4	0.975	0.955	0.844	1.08	1.092	1.032	1.155	0.039078
P61026	Ras-related protein Rab-10 OS=Homo sapiens OX=9606 GN=RAB10 PE=1 SV=1	RAB10	22.541	37	9	28	7	1.117	1.153	1.11	0.896	0.887	0.867	0.784	9.5323e-05
P61081	NEDD8-conjugating enzyme Ubc12 OS=Homo sapiens OX=9606 GN=UBE2M PE=1 SV=1	UBE2M	20.9	31.1	5	14	5	0.907	0.992	0.976	1.039	1.024	1.023	1.073	0.062981
P61086	Ubiquitin-conjugating enzyme E2 K OS=Homo sapiens OX=9606 GN=UBE2K PE=1 SV=3	UBE2K	22.406	26	6	11	6	1.086	1.072	1.038	0.904	0.949	0.903	0.862	0.002199
P61088	Ubiquitin-conjugating enzyme E2 N OS=Homo sapiens OX=9606 GN=UBE2N PE=1 SV=1	UBE2N	17.138	32.9	6	14	6	0.939	0.733	0.81	1.247	1.113	1.122	1.403	0.0132444
P61106	Ras-related protein Rab-14 OS=Homo sapiens OX=9606 GN=RAB14 PE=1 SV=4	RAB14	23.897	40.5	7	17	7	1.059	1.107	1.047	0.875	0.94	0.937	0.857	0.0058172
P61158	Actin-related protein 3 OS=Homo sapiens OX=9606 GN=ACTR3 PE=1 SV=3	ACTR3	47.371	55.7	22	63	22	0.971	0.964	0.931	1.057	1.042	1.018	1.088	0.0077967
P61160	Actin-related protein 2 OS=Homo sapiens OX=9606 GN=ACTR2 PE=1 SV=1	ACTR2	44.76	34.8	14	55	14	1.055	1.034	1.01	0.976	0.954	0.937	0.925	0.0107609
P61163	Alpha-centractin OS=Homo sapiens OX=9606 GN=ACTR1A PE=1 SV=1	ACTR1A	42.613	20.7	8	13	3	1.005	1.041	1.004	1.018	1.003	0.985	0.986	0.396
P61165	Transmembrane protein 258 OS=Homo sapiens OX=9606 GN=TMEM258 PE=1 SV=1	TMEM258	9.0788	10.1	1	1	1
P61201	COP9 signalosome complex subunit 2 OS=Homo sapiens OX=9606 GN=COPS2 PE=1 SV=1	COPS2	51.596	28	12	21	12	0.985	1.013	0.931	1.01	1.013	0.988	1.028	0.34036
P61221	ATP-binding cassette sub-family E member 1 OS=Homo sapiens OX=9606 GN=ABCE1 PE=1 SV=1	ABCE1	67.314	25.7	13	26	13	1.045	1.067	1.038	0.958	0.945	0.942	0.903	0.00047986
P61224	Ras-related protein Rap-1b OS=Homo sapiens OX=9606 GN=RAP1B PE=1 SV=1	RAP1B	20.825	49.5	9	31	4	1.105	1.101	0.998	0.953	0.907	0.946	0.876	0.023043
P61225	Ras-related protein Rap-2b OS=Homo sapiens OX=9606 GN=RAP2B PE=1 SV=1	RAP2B	20.504	26.8	4	7	2	0.996	1.075	1.046	1.002	0.932	0.976	0.934	0.089417
P61247	40S ribosomal protein S3a OS=Homo sapiens OX=9606 GN=RPS3A PE=1 SV=2	RPS3A	29.945	46.2	12	29	12	0.962	0.93	0.886	1.085	1.045	1.087	1.158	0.0055974
P61254	60S ribosomal protein L26 OS=Homo sapiens OX=9606 GN=RPL26 PE=1 SV=1	RPL26	17.258	28.3	5	9	5	0.709	0.466	0.37	1.33	1.635	1.378	2.811	0.006039
P61289	Proteasome activator complex subunit 3 OS=Homo sapiens OX=9606 GN=PSME3 PE=1 SV=1	PSME3	29.506	31.9	8	15	8	1.01	1.002	0.966	0.982	1.041	0.957	1.001	0.99376
P61313	60S ribosomal protein L15 OS=Homo sapiens OX=9606 GN=RPL15 PE=1 SV=2	RPL15	24.146	42.6	11	28	11	0.782	0.64	0.631	1.329	1.296	1.246	1.886	0.00088047
P61326	Protein mago nashi homolog OS=Homo sapiens OX=9606 GN=MAGOH PE=1 SV=1	MAGOH	17.163	48.6	7	11	7	1.028	1.15	1.108	0.933	0.848	0.931	0.825	0.0136034
P61353	60S ribosomal protein L27 OS=Homo sapiens OX=9606 GN=RPL27 PE=1 SV=2	RPL27	15.798	27.9	3	7	3	0.909	0.882	0.948	1.048	1.19	1.092	1.216	0.0105561
P61421	V-type proton ATPase subunit d 1 OS=Homo sapiens OX=9606 GN=ATP6V0D1 PE=1 SV=1	ATP6V0D1	40.329	34.8	10	21	10	1.031	1.085	1.064	0.955	0.931	0.956	0.894	0.0028581
P61457	Pterin-4-alpha-carbinolamine dehydratase OS=Homo sapiens OX=9606 GN=PCBD1 PE=1 SV=2	PCBD1	11.999	16.3	2	2	2
P61586	Transforming protein RhoA OS=Homo sapiens OX=9606 GN=RHOA PE=1 SV=1	RHOA	21.768	38.9	8	23	3	1.117	1.148	1.084	0.934	0.866	0.931	0.815	0.0023429
P61587	Rho-related GTP-binding protein RhoE OS=Homo sapiens OX=9606 GN=RND3 PE=1 SV=1	RND3	27.368	5.3	1	1	1
P61599	N-alpha-acetyltransferase 20 OS=Homo sapiens OX=9606 GN=NAA20 PE=1 SV=1	NAA20	20.368	14.6	2	2	2	1.135	0.945	0.898	0.958	1.074	0.991	1.015	0.82138
P61604	10 kDa heat shock protein, mitochondrial OS=Homo sapiens OX=9606 GN=HSPE1 PE=1 SV=2	HSPE1	10.932	82.4	10	32	10	1.076	1.106	1.085	0.918	0.89	0.95	0.844	0.00116446
P61619	Protein transport protein Sec61 subunit alpha isoform 1 OS=Homo sapiens OX=9606 GN=SEC61A1 PE=1 SV=2	SEC61A1	52.264	20.8	10	31	10	1.047	1.162	1.144	0.905	0.855	0.899	0.793	0.0033756
P61626	Lysozyme C OS=Homo sapiens OX=9606 GN=LYZ PE=1 SV=1	LYZ	16.537	6.1	1	1	1	0.745	0.685	0.6	0.699	0.634	2.468	1.872	0.43848
P61758	Prefoldin subunit 3 OS=Homo sapiens OX=9606 GN=VBP1 PE=1 SV=4	VBP1	22.626	49.7	9	25	9	1.08	1.175	1.142	0.918	0.889	0.877	0.79	0.0011369
P61764	Syntaxin-binding protein 1 OS=Homo sapiens OX=9606 GN=STXBP1 PE=1 SV=1	STXBP1	67.568	14.1	7	9	6	0.951	0.768	0.807	1.121	1.151	1.052	1.316	0.0164188
P61769	Beta-2-microglobulin OS=Homo sapiens OX=9606 GN=B2M PE=1 SV=1	B2M	13.714	8.4	1	2	1	1.043	1.153	1.262	0.856	0.894	0.846	0.751	0.0078432
P61803	Dolichyl-diphosphooligosaccharide--protein glycosyltransferase subunit DAD1 OS=Homo sapiens OX=9606 GN=DAD1 PE=1 SV=3	DAD1	12.497	26.5	3	11	3	1.078	1.114	1.146	0.915	0.885	0.894	0.807	0.00045596
P61916	NPC intracellular cholesterol transporter 2 OS=Homo sapiens OX=9606 GN=NPC2 PE=1 SV=1	NPC2	16.57	56.3	8	27	8	1.098	1.159	1.236	0.857	0.893	0.849	0.744	0.00142355
P61923	Coatomer subunit zeta-1 OS=Homo sapiens OX=9606 GN=COPZ1 PE=1 SV=1	COPZ1	20.198	31.6	4	10	4	1.126	1.159	1.091	0.94	0.895	0.864	0.799	0.00172268
P61927	60S ribosomal protein L37 OS=Homo sapiens OX=9606 GN=RPL37 PE=1 SV=2	RPL37	11.078	14.4	2	2	2	0.483	0.43	0.358	1.51	1.434	1.662	3.624	0.000182634
P61960	Ubiquitin-fold modifier 1 OS=Homo sapiens OX=9606 GN=UFM1 PE=1 SV=1	UFM1	9.1175	35.3	3	6	3	0.313	0.243	0.261	1.677	1.756	1.591	6.149	2.1336e-05
P61962	DDB1- and CUL4-associated factor 7 OS=Homo sapiens OX=9606 GN=DCAF7 PE=1 SV=1	DCAF7	38.926	7.3	3	3	3	0.991	1.02	1.019	0.961	0.977	1.042	0.983	0.55156
P61964	WD repeat-containing protein 5 OS=Homo sapiens OX=9606 GN=WDR5 PE=1 SV=1	WDR5	36.588	9.9	3	3	3	1.024	1.152	0.889	1.005	1.043	0.902	0.962	0.7106
P61966	AP-1 complex subunit sigma-1A OS=Homo sapiens OX=9606 GN=AP1S1 PE=1 SV=1	AP1S1	18.733	16.5	3	3	3	1.185	1.039	1.139	0.727	0.981	0.949	0.79	0.076939
P61970	Nuclear transport factor 2 OS=Homo sapiens OX=9606 GN=NUTF2 PE=1 SV=1	NUTF2	14.478	69.3	5	13	5	0.865	0.993	0.866	1.02	1.117	1.105	1.19	0.031482
P61978	Heterogeneous nuclear ribonucleoprotein K OS=Homo sapiens OX=9606 GN=HNRNPK PE=1 SV=1	HNRNPK	50.976	23.1	10	29	10	1.015	1.035	0.991	1.009	0.944	0.962	0.959	0.143901
P61981	14-3-3 protein gamma OS=Homo sapiens OX=9606 GN=YWHAG PE=1 SV=2	YWHAG	28.302	34.4	8	54	5	1.116	1.115	1.098	0.926	0.895	0.863	0.806	0.00050387
P62068	Ubiquitin carboxyl-terminal hydrolase 46 OS=Homo sapiens OX=9606 GN=USP46 PE=1 SV=1	USP46	42.442	2.2	1	1	1	1.105	1.073	1.066	0.944	0.923	0.922	0.86	0.00035947
P62070	Ras-related protein R-Ras2 OS=Homo sapiens OX=9606 GN=RRAS2 PE=1 SV=1	RRAS2	23.399	40.7	7	15	5	1.03	1.021	1.084	0.983	0.952	0.885	0.9	0.04248
P62072	Mitochondrial import inner membrane translocase subunit Tim10 OS=Homo sapiens OX=9606 GN=TIMM10 PE=1 SV=1	TIMM10	10.333	24.4	3	3	3	0.997	0.747	0.872	1.135	1.158	1.081	1.29	0.038443
P62081	40S ribosomal protein S7 OS=Homo sapiens OX=9606 GN=RPS7 PE=1 SV=1	RPS7	22.127	17.5	4	8	4	0.836	0.825	0.632	1.239	1.211	1.209	1.596	0.035096
P62136	Serine/threonine-protein phosphatase PP1-alpha catalytic subunit OS=Homo sapiens OX=9606 GN=PPP1CA PE=1 SV=1	PPP1CA	37.512	47.9	15	35	5	1.023	0.953	0.956	1.04	1.01	1.066	1.063	0.09338
P62140	Serine/threonine-protein phosphatase PP1-beta catalytic subunit OS=Homo sapiens OX=9606 GN=PPP1CB PE=1 SV=3	PPP1CB	37.186	38.5	11	33	2	1.021	1.051	0.96	1	0.998	0.995	0.987	0.69212
P62166	Neuronal calcium sensor 1 OS=Homo sapiens OX=9606 GN=NCS1 PE=1 SV=2	NCS1	21.878	13.7	2	3	2	1.023	1.024	0.878	1.036	0.938	1.102	1.052	0.5054
P62191	26S proteasome regulatory subunit 4 OS=Homo sapiens OX=9606 GN=PSMC1 PE=1 SV=1	PSMC1	49.184	52	21	49	21	1.021	1.087	1.06	0.96	0.956	0.904	0.89	0.011882
P62195	26S proteasome regulatory subunit 8 OS=Homo sapiens OX=9606 GN=PSMC5 PE=1 SV=1	PSMC5	45.626	45.8	17	50	16	1.035	1.01	1.082	0.978	0.966	0.979	0.935	0.031236
P62241	40S ribosomal protein S8 OS=Homo sapiens OX=9606 GN=RPS8 PE=1 SV=2	RPS8	24.205	39.9	8	25	8	0.849	0.913	0.826	1.129	1.196	1.084	1.317	0.0026208
P62244	40S ribosomal protein S15a OS=Homo sapiens OX=9606 GN=RPS15A PE=1 SV=2	RPS15A	14.839	62.3	8	23	8	1.005	1.015	0.988	1.014	0.994	0.962	0.987	0.49652
P62249	40S ribosomal protein S16 OS=Homo sapiens OX=9606 GN=RPS16 PE=1 SV=2	RPS16	16.445	67.8	13	23	13	0.876	0.776	0.659	1.19	1.134	1.244	1.544	0.0070819
P62253	Ubiquitin-conjugating enzyme E2 G1 OS=Homo sapiens OX=9606 GN=UBE2G1 PE=1 SV=3	UBE2G1	19.509	7.1	1	1	1	1.105	1.099	1.164	0.897	0.943	0.838	0.795	0.0040574
P62256	Ubiquitin-conjugating enzyme E2 H OS=Homo sapiens OX=9606 GN=UBE2H PE=1 SV=1	UBE2H	20.655	18.6	3	6	3	1.077	1.082	1.051	0.946	0.936	0.905	0.868	0.00093501
P62258	14-3-3 protein epsilon OS=Homo sapiens OX=9606 GN=YWHAE PE=1 SV=1	YWHAE	29.174	62.4	15	86	13	1.084	1.096	1.05	0.931	0.937	0.918	0.863	0.00048151
P62263	40S ribosomal protein S14 OS=Homo sapiens OX=9606 GN=RPS14 PE=1 SV=3	RPS14	16.273	36.4	5	14	5	0.676	0.64	0.578	1.361	1.384	1.273	2.121	0.000138545
P62266	40S ribosomal protein S23 OS=Homo sapiens OX=9606 GN=RPS23 PE=1 SV=3	RPS23	15.807	21.7	4	8	4	0.677	0.629	0.59	1.441	1.265	1.367	2.148	0.000156813
P62269	40S ribosomal protein S18 OS=Homo sapiens OX=9606 GN=RPS18 PE=1 SV=3	RPS18	17.718	36.2	6	18	6	0.855	0.748	0.71	1.255	1.21	1.191	1.581	0.00131697
P62277	40S ribosomal protein S13 OS=Homo sapiens OX=9606 GN=RPS13 PE=1 SV=2	RPS13	17.222	49.7	8	16	8	0.73	0.756	0.835	1.232	1.205	1.197	1.566	0.00039938
P62280	40S ribosomal protein S11 OS=Homo sapiens OX=9606 GN=RPS11 PE=1 SV=3	RPS11	18.431	38	8	20	8	0.735	0.688	0.618	1.166	1.319	1.292	1.851	0.00062086
P62304	Small nuclear ribonucleoprotein E OS=Homo sapiens OX=9606 GN=SNRPE PE=1 SV=1	SNRPE	10.803	13	1	2	1	0.956	0.884	0.913	1.08	1.05	1.111	1.177	0.0042762
P62306	Small nuclear ribonucleoprotein F OS=Homo sapiens OX=9606 GN=SNRPF PE=1 SV=1	SNRPF	9.7251	19.8	2	3	2	0.99	1.096	0.801	1.08	0.987	1.047	1.079	0.43448
P62308	Small nuclear ribonucleoprotein G OS=Homo sapiens OX=9606 GN=SNRPG PE=1 SV=1	SNRPG	8.496	34.2	3	5	3	0.959	0.941	0.918	1.101	1.07	1.017	1.131	0.0096394
P62312	U6 snRNA-associated Sm-like protein LSm6 OS=Homo sapiens OX=9606 GN=LSM6 PE=1 SV=1	LSM6	9.1275	43.8	5	5	5	1.038	0.982	0.972	0.953	1.034	1.025	1.007	0.85502
P62314	Small nuclear ribonucleoprotein Sm D1 OS=Homo sapiens OX=9606 GN=SNRPD1 PE=1 SV=1	SNRPD1	13.281	10.9	1	1	1	0.813	0.672	0.935	1.032	1.249	1.257	1.462	0.0291
P62316	Small nuclear ribonucleoprotein Sm D2 OS=Homo sapiens OX=9606 GN=SNRPD2 PE=1 SV=1	SNRPD2	13.527	61.9	8	20	8	1.105	1.27	1.245	0.799	0.815	0.848	0.68	0.0012038
P62318	Small nuclear ribonucleoprotein Sm D3 OS=Homo sapiens OX=9606 GN=SNRPD3 PE=1 SV=1	SNRPD3	13.916	47.6	4	14	4	0.963	0.909	0.819	1.112	1.084	1.104	1.226	0.050158
P62330	ADP-ribosylation factor 6 OS=Homo sapiens OX=9606 GN=ARF6 PE=1 SV=2	ARF6	20.082	21.1	3	10	3	1.018	1.006	0.942	0.982	1.015	0.97	1	0.98018
P62333	26S proteasome regulatory subunit 10B OS=Homo sapiens OX=9606 GN=PSMC6 PE=1 SV=1	PSMC6	44.172	54.5	19	40	19	0.912	0.903	0.925	1.072	1.102	1.069	1.184	0.000143514
P62341	Thioredoxin reductase-like selenoprotein T OS=Homo sapiens OX=9606 GN=SELENOT PE=1 SV=2	SELENOT	22.324	5.1	1	2	1	1.008	1.198	1.327	0.823	0.847	0.854	0.714	0.055296
P62424	60S ribosomal protein L7a OS=Homo sapiens OX=9606 GN=RPL7A PE=1 SV=2	RPL7A	29.995	30.8	9	25	9	0.973	0.89	0.988	1.01	1.083	0.992	1.082	0.133459
P62491	Ras-related protein Rab-11A OS=Homo sapiens OX=9606 GN=RAB11A PE=1 SV=3	RAB11A	24.393	54.6	10	25	1	1.08	1.002	1.224	0.806	0.92	0.996	0.823	0.083698
P62495	Eukaryotic peptide chain release factor subunit 1 OS=Homo sapiens OX=9606 GN=ETF1 PE=1 SV=3	ETF1	49.03	30.2	13	28	13	1.026	1.05	1.078	0.954	0.963	0.953	0.91	0.0030209
P62633	Cellular nucleic acid-binding protein OS=Homo sapiens OX=9606 GN=CNBP PE=1 SV=1	CNBP	19.463	20.3	4	4	4	0.179	0.193	0.14	1.618	1.094	2.565	10.307	0.00099765
P62699	Protein yippee-like 5 OS=Homo sapiens OX=9606 GN=YPEL5 PE=1 SV=1	YPEL5	13.841	8.3	1	1	1
P62701	40S ribosomal protein S4, X isoform OS=Homo sapiens OX=9606 GN=RPS4X PE=1 SV=2	RPS4X	29.597	51.3	13	42	9	0.984	1.024	0.959	1.028	1.044	1.002	1.036	0.188639
P62714	Serine/threonine-protein phosphatase 2A catalytic subunit beta isoform OS=Homo sapiens OX=9606 GN=PPP2CB PE=1 SV=1	PPP2CB	35.575	49.5	11	25	2	0.951	0.903	1.024	1.075	1.034	1.008	1.083	0.120241
P62736	Actin, aortic smooth muscle OS=Homo sapiens OX=9606 GN=ACTA2 PE=1 SV=1	ACTA2	42.009	53.1	19	367	1	0.92	0.849	0.795	1.091	1.156	1.161	1.329	0.0036181
P62750	60S ribosomal protein L23a OS=Homo sapiens OX=9606 GN=RPL23A PE=1 SV=1	RPL23A	17.695	37.8	7	22	7	0.881	0.754	0.608	1.242	1.291	1.169	1.65	0.0100626
P62753	40S ribosomal protein S6 OS=Homo sapiens OX=9606 GN=RPS6 PE=1 SV=1	RPS6	28.68	22.1	6	16	6	0.588	0.571	0.498	1.396	1.382	1.336	2.483	6.321e-05
P62805	Histone H4 OS=Homo sapiens OX=9606 GN=H4C1 PE=1 SV=2	H4C1	11.367	50.5	6	43	6	0.829	0.907	1.085	1.086	1.071	1.032	1.13	0.185281
P62820	Ras-related protein Rab-1A OS=Homo sapiens OX=9606 GN=RAB1A PE=1 SV=3	RAB1A	22.677	75.6	14	47	7	1.108	1.158	0.968	0.985	0.958	0.922	0.886	0.106762
P62826	GTP-binding nuclear protein Ran OS=Homo sapiens OX=9606 GN=RAN PE=1 SV=3	RAN	24.423	30.6	7	16	7	0.908	0.833	0.821	1.17	1.212	1.087	1.354	0.0025164
P62829	60S ribosomal protein L23 OS=Homo sapiens OX=9606 GN=RPL23 PE=1 SV=1	RPL23	14.865	50	6	16	6	0.847	0.903	0.77	1.162	1.17	1.131	1.374	0.0025197
P62834	Ras-related protein Rap-1A OS=Homo sapiens OX=9606 GN=RAP1A PE=1 SV=1	RAP1A	20.987	45.7	8	22	3	1.091	1.045	0.974	0.964	0.969	0.944	0.925	0.086738
P62837	Ubiquitin-conjugating enzyme E2 D2 OS=Homo sapiens OX=9606 GN=UBE2D2 PE=1 SV=1	UBE2D2	16.735	7.5	1	4	1	1.068	1.009	0.974	1.017	0.969	0.981	0.972	0.41978
P62841	40S ribosomal protein S15 OS=Homo sapiens OX=9606 GN=RPS15 PE=1 SV=2	RPS15	17.04	21.4	2	12	2	0.973	0.894	0.937	1.02	1.093	1.103	1.147	0.0169432
P62847	40S ribosomal protein S24 OS=Homo sapiens OX=9606 GN=RPS24 PE=1 SV=1	RPS24	15.423	24.8	3	14	3	0.684	0.735	0.73	1.303	1.316	1.14	1.749	0.00041887
P62851	40S ribosomal protein S25 OS=Homo sapiens OX=9606 GN=RPS25 PE=1 SV=1	RPS25	13.742	24	4	17	4	0.893	0.863	0.89	1.053	1.171	1.024	1.228	0.0085803
P62854	40S ribosomal protein S26 OS=Homo sapiens OX=9606 GN=RPS26 PE=1 SV=3	RPS26	13.015	27	3	7	3	0.579	0.624	0.556	1.419	1.25	1.407	2.317	9.6606e-05
P62857	40S ribosomal protein S28 OS=Homo sapiens OX=9606 GN=RPS28 PE=1 SV=1	RPS28	7.8409	46.4	3	7	3	0.828	0.681	0.624	1.299	1.033	1.42	1.759	0.0112007
P62873	Guanine nucleotide-binding protein G(I)/G(S)/G(T) subunit beta-1 OS=Homo sapiens OX=9606 GN=GNB1 PE=1 SV=3	GNB1	37.377	34.4	9	21	4	1.003	0.953	0.914	1.096	0.997	1.052	1.096	0.075724
P62875	DNA-directed RNA polymerases I, II, and III subunit RPABC5 OS=Homo sapiens OX=9606 GN=POLR2L PE=1 SV=1	POLR2L	7.645	16.4	1	1	1
P62879	Guanine nucleotide-binding protein G(I)/G(S)/G(T) subunit beta-2 OS=Homo sapiens OX=9606 GN=GNB2 PE=1 SV=3	GNB2	37.331	37.4	9	23	3	1.007	0.956	0.934	1.076	1.015	1.06	1.088	0.040895
P62888	60S ribosomal protein L30 OS=Homo sapiens OX=9606 GN=RPL30 PE=1 SV=2	RPL30	12.784	49.6	6	12	6	0.73	0.649	0.666	1.26	1.275	1.328	1.889	8.1408e-05
P62899	60S ribosomal protein L31 OS=Homo sapiens OX=9606 GN=RPL31 PE=1 SV=1	RPL31	14.463	25.6	4	10	4	0.457	0.443	0.457	1.34	1.399	1.638	3.225	4.329e-05
P62906	60S ribosomal protein L10a OS=Homo sapiens OX=9606 GN=RPL10A PE=1 SV=2	RPL10A	24.831	40.1	9	26	9	0.851	0.976	1.156	1.044	1.038	0.954	1.018	0.80462
P62910	60S ribosomal protein L32 OS=Homo sapiens OX=9606 GN=RPL32 PE=1 SV=2	RPL32	15.86	32.6	5	7	5	0.663	0.532	0.603	1.372	1.458	1.268	2.279	0.00039783
P62913	60S ribosomal protein L11 OS=Homo sapiens OX=9606 GN=RPL11 PE=1 SV=2	RPL11	20.252	20.2	4	8	4	0.822	0.725	0.571	1.312	1.226	1.291	1.808	0.0051827
P62917	60S ribosomal protein L8 OS=Homo sapiens OX=9606 GN=RPL8 PE=1 SV=2	RPL8	28.024	33.5	7	16	7	0.711	0.922	0.937	1.107	1.15	1.151	1.326	0.084997
P62937	Peptidyl-prolyl cis-trans isomerase A OS=Homo sapiens OX=9606 GN=PPIA PE=1 SV=2	PPIA	18.012	72.1	11	65	11	1.086	1.133	1.064	0.914	0.935	0.912	0.841	0.00101611
P62942	Peptidyl-prolyl cis-trans isomerase FKBP1A OS=Homo sapiens OX=9606 GN=FKBP1A PE=1 SV=2	FKBP1A	11.951	25	2	11	2	0.914	0.874	0.895	1.057	1.137	1.107	1.23	0.00114389
P62979	Ubiquitin-40S ribosomal protein S27a OS=Homo sapiens OX=9606 GN=RPS27A PE=1 SV=2	RPS27A	17.965	50	8	38	1
P62987	Ubiquitin-60S ribosomal protein L40 OS=Homo sapiens OX=9606 GN=UBA52 PE=1 SV=2	UBA52	14.728	53.9	8	39	1	0.884	1.184	1.032	0.897	0.865	1.144	0.937	0.6195
P62993	Growth factor receptor-bound protein 2 OS=Homo sapiens OX=9606 GN=GRB2 PE=1 SV=1	GRB2	25.206	45.2	9	12	9	1.053	1.043	1.006	0.948	1.008	0.965	0.942	0.058297
P62995	Transformer-2 protein homolog beta OS=Homo sapiens OX=9606 GN=TRA2B PE=1 SV=1	TRA2B	33.665	13.2	4	6	4	0.999	0.973	0.846	1.079	1.055	0.986	1.107	0.149715
P63000	Ras-related C3 botulinum toxin substrate 1 OS=Homo sapiens OX=9606 GN=RAC1 PE=1 SV=1	RAC1	21.45	47.4	8	22	7	1.099	1.127	1.014	0.949	0.923	0.905	0.857	0.0115212
P63010	AP-2 complex subunit beta OS=Homo sapiens OX=9606 GN=AP2B1 PE=1 SV=1	AP2B1	104.55	38.4	34	90	18	1.002	0.953	0.958	1.037	1.053	0.996	1.059	0.066182
P63027	Vesicle-associated membrane protein 2 OS=Homo sapiens OX=9606 GN=VAMP2 PE=1 SV=3	VAMP2	12.663	28.4	2	5	1
P63092	Guanine nucleotide-binding protein G(s) subunit alpha isoforms short OS=Homo sapiens OX=9606 GN=GNAS PE=1 SV=1	GNAS	45.664	21.8	9	21	8	1.104	1.176	1.175	0.927	0.875	0.872	0.774	0.00088301
P63096	Guanine nucleotide-binding protein G(i) subunit alpha-1 OS=Homo sapiens OX=9606 GN=GNAI1 PE=1 SV=2	GNAI1	40.361	13	5	18	1
P63098	Calcineurin subunit B type 1 OS=Homo sapiens OX=9606 GN=PPP3R1 PE=1 SV=2	PPP3R1	19.3	32.4	5	9	5	1.075	1.199	1.123	0.826	0.878	0.922	0.773	0.0045955
P63104	14-3-3 protein zeta/delta OS=Homo sapiens OX=9606 GN=YWHAZ PE=1 SV=1	YWHAZ	27.745	51.4	14	103	10	1.094	1.146	1.069	0.919	0.918	0.878	0.82	0.00146339
P63151	Serine/threonine-protein phosphatase 2A 55 kDa regulatory subunit B alpha isoform OS=Homo sapiens OX=9606 GN=PPP2R2A PE=1 SV=1	PPP2R2A	51.691	11.9	5	8	5	1.056	0.992	0.99	1.037	1.041	0.927	0.989	0.79816
P63162	Small nuclear ribonucleoprotein-associated protein N OS=Homo sapiens OX=9606 GN=SNRPN PE=1 SV=1	SNRPN	24.614	20.8	5	17	5	0.889	0.84	0.785	1.179	1.105	1.198	1.385	0.00170346
P63165	Small ubiquitin-related modifier 1 OS=Homo sapiens OX=9606 GN=SUMO1 PE=1 SV=1	SUMO1	11.557	14.9	2	2	2	0.762	0.705	0.739	1.219	1.194	1.332	1.698	0.000198974
P63167	Dynein light chain 1, cytoplasmic OS=Homo sapiens OX=9606 GN=DYNLL1 PE=1 SV=1	DYNLL1	10.366	44.9	3	13	2	1.087	1.063	1.042	0.944	0.971	0.905	0.883	0.0064595
P63173	60S ribosomal protein L38 OS=Homo sapiens OX=9606 GN=RPL38 PE=1 SV=2	RPL38	8.2178	14.3	1	2	1
P63208	S-phase kinase-associated protein 1 OS=Homo sapiens OX=9606 GN=SKP1 PE=1 SV=2	SKP1	18.658	38.7	8	14	8	0.979	1.034	0.974	1.019	1.002	0.987	1.007	0.74868
P63220	40S ribosomal protein S21 OS=Homo sapiens OX=9606 GN=RPS21 PE=1 SV=1	RPS21	9.1113	16.9	1	2	1
P63241	Eukaryotic translation initiation factor 5A-1 OS=Homo sapiens OX=9606 GN=EIF5A PE=1 SV=2	EIF5A	16.832	53.2	10	25	4	1.101	1.238	1.177	0.856	0.841	0.856	0.726	0.00075931
P63244	Receptor of activated protein C kinase 1 OS=Homo sapiens OX=9606 GN=RACK1 PE=1 SV=3	RACK1	35.076	66.2	16	48	16	0.906	0.913	0.811	1.121	1.102	1.097	1.262	0.0037997
P63261	Actin, cytoplasmic 2 OS=Homo sapiens OX=9606 GN=ACTG1 PE=1 SV=1	ACTG1	41.792	61.3	20	449	9	1.047	1.014	1.01	0.997	0.974	0.947	0.95	0.052301
P63279	SUMO-conjugating enzyme UBC9 OS=Homo sapiens OX=9606 GN=UBE2I PE=1 SV=1	UBE2I	18.007	25.3	3	5	3	1.049	1.073	1.125	0.903	0.914	0.985	0.863	0.0123415
P63302	Selenoprotein W OS=Homo sapiens OX=9606 GN=SELENOW PE=1 SV=3	SELENOW	9.4479	10.3	1	1	1	1.127	1.224	1.121	0.857	0.839	0.877	0.741	0.00066107
P67775	Serine/threonine-protein phosphatase 2A catalytic subunit alpha isoform OS=Homo sapiens OX=9606 GN=PPP2CA PE=1 SV=1	PPP2CA	35.594	49.5	11	26	2	0.93	0.959	0.994	1.049	1.061	1.015	1.084	0.025903
P67809	Y-box-binding protein 1 OS=Homo sapiens OX=9606 GN=YBX1 PE=1 SV=3	YBX1	35.924	21.9	4	10	4	0.675	0.567	0.781	1.277	1.345	1.249	1.913	0.0023029
P67812	Signal peptidase complex catalytic subunit SEC11A OS=Homo sapiens OX=9606 GN=SEC11A PE=1 SV=1	SEC11A	20.625	24	5	12	5	0.933	0.986	0.977	1.057	0.991	1.075	1.078	0.067097
P67870	Casein kinase II subunit beta OS=Homo sapiens OX=9606 GN=CSNK2B PE=1 SV=1	CSNK2B	24.942	26	4	10	4	1.017	1.089	1.124	0.88	0.872	0.994	0.85	0.033861
P67936	Tropomyosin alpha-4 chain OS=Homo sapiens OX=9606 GN=TPM4 PE=1 SV=3	TPM4	28.521	41.1	14	30	6	0.933	0.875	1.138	0.964	1.088	0.97	1.026	0.74908
P68032	Actin, alpha cardiac muscle 1 OS=Homo sapiens OX=9606 GN=ACTC1 PE=1 SV=1	ACTC1	42.019	53.1	19	374	0
P68036	Ubiquitin-conjugating enzyme E2 L3 OS=Homo sapiens OX=9606 GN=UBE2L3 PE=1 SV=1	UBE2L3	17.861	42.2	6	15	6	1.138	1.193	1.13	0.844	0.951	0.851	0.765	0.0030426
P68363	Tubulin alpha-1B chain OS=Homo sapiens OX=9606 GN=TUBA1B PE=1 SV=1	TUBA1B	50.151	52.1	18	171	0
P68366	Tubulin alpha-4A chain OS=Homo sapiens OX=9606 GN=TUBA4A PE=1 SV=1	TUBA4A	49.924	45.8	16	137	2	0.898	0.936	0.977	0.989	1.127	1.065	1.132	0.052397
P68371	Tubulin beta-4B chain OS=Homo sapiens OX=9606 GN=TUBB4B PE=1 SV=1	TUBB4B	49.83	49.9	17	139	1	0.465	0.266	0.283	1.685	1.681	1.499	4.798	0.00090199
P68400	Casein kinase II subunit alpha OS=Homo sapiens OX=9606 GN=CSNK2A1 PE=1 SV=1	CSNK2A1	45.143	32	9	16	9	0.974	1.063	1.087	0.979	0.93	0.963	0.919	0.086276
P68402	Platelet-activating factor acetylhydrolase IB subunit beta OS=Homo sapiens OX=9606 GN=PAFAH1B2 PE=1 SV=1	PAFAH1B2	25.569	7.9	2	6	2	1.045	1.138	1.133	0.94	0.847	0.904	0.812	0.0070754
P68871	Hemoglobin subunit beta OS=Homo sapiens OX=9606 GN=HBB PE=1 SV=2	HBB	15.998	42.2	5	5	5	0.958	0.951	1.146	0.833	0.885	1.217	0.961	0.72218
P69905	Hemoglobin subunit alpha OS=Homo sapiens OX=9606 GN=HBA1 PE=1 SV=2	HBA1	15.257	25.4	3	4	3	0.972	1.151	1.379	0.594	0.85	1.077	0.72	0.157665
P78314	SH3 domain-binding protein 2 OS=Homo sapiens OX=9606 GN=SH3BP2 PE=1 SV=2	SH3BP2	62.243	2.9	1	1	1
P78318	Immunoglobulin-binding protein 1 OS=Homo sapiens OX=9606 GN=IGBP1 PE=1 SV=1	IGBP1	39.221	15.9	5	8	5	1.048	1.011	0.914	0.95	1.008	0.98	0.988	0.825
P78330	Phosphoserine phosphatase OS=Homo sapiens OX=9606 GN=PSPH PE=1 SV=2	PSPH	25.007	19.6	3	7	3	0.943	0.946	0.888	1.121	1.057	1.004	1.146	0.023277
P78332	RNA-binding protein 6 OS=Homo sapiens OX=9606 GN=RBM6 PE=1 SV=5	RBM6	128.64	0.8	1	1	1
P78344	Eukaryotic translation initiation factor 4 gamma 2 OS=Homo sapiens OX=9606 GN=EIF4G2 PE=1 SV=1	EIF4G2	102.36	26.1	22	38	22	1.036	1.044	1.038	0.916	0.998	0.999	0.934	0.139723
P78345	Ribonuclease P protein subunit p38 OS=Homo sapiens OX=9606 GN=RPP38 PE=1 SV=2	RPP38	31.834	9.2	2	3	2	1.035	1.073	0.937	0.924	1.055	0.981	0.972	0.64026
P78346	Ribonuclease P protein subunit p30 OS=Homo sapiens OX=9606 GN=RPP30 PE=1 SV=1	RPP30	29.321	28.4	7	9	7	0.977	1.019	1.004	1.006	0.976	1.007	0.996	0.83218
P78347	General transcription factor II-I OS=Homo sapiens OX=9606 GN=GTF2I PE=1 SV=2	GTF2I	112.42	8	7	9	7	0.962	0.856	0.798	1.137	1.136	1.081	1.282	0.0116351
P78356	Phosphatidylinositol 5-phosphate 4-kinase type-2 beta OS=Homo sapiens OX=9606 GN=PIP4K2B PE=1 SV=1	PIP4K2B	47.377	10.6	4	5	3	0.932	0.673	0.647	1.287	1.216	1.207	1.647	0.012004
P78357	Contactin-associated protein 1 OS=Homo sapiens OX=9606 GN=CNTNAP1 PE=1 SV=1	CNTNAP1	156.26	0.7	1	1	1	0.999	0.929	0.944	1.04	1.018	1.072	1.09	0.031757
P78362	SRSF protein kinase 2 OS=Homo sapiens OX=9606 GN=SRPK2 PE=1 SV=3	SRPK2	77.526	4.4	3	4	3	1.032	1.147	1.169	0.902	0.903	0.882	0.803	0.0052247
P78368	Casein kinase I isoform gamma-2 OS=Homo sapiens OX=9606 GN=CSNK1G2 PE=1 SV=1	CSNK1G2	47.457	5.8	4	4	2	1.09	1.088	0.973	0.967	0.955	0.948	0.911	0.136356
P78371	T-complex protein 1 subunit beta OS=Homo sapiens OX=9606 GN=CCT2 PE=1 SV=4	CCT2	57.488	50.7	22	61	22	0.939	0.887	0.952	1.061	1.065	1.058	1.146	0.024299
P78406	mRNA export factor OS=Homo sapiens OX=9606 GN=RAE1 PE=1 SV=1	RAE1	40.968	17.4	5	8	5	0.901	0.767	0.831	1.212	1.175	1.144	1.413	0.0021441
[truncated: 3,131 more rows]

## Sheet: Protein Ratio
-4.1	1
-3.1	1
-2.4	1
-2.3	2
-2.2	1
-2.1	2
-2	2
-1.8	1
-1.7	1
-1.6	2
-1.5	5
-1.4	3
-1.3	5
-1.2	5
-1.1	3
-1	8
-0.9	5
-0.8	15
-0.7	17
-0.6	36
-0.5	66
-0.4	123
-0.3	265
-0.2	410
-0.1	623
0	1224
0.1	461
0.2	349
0.3	218
0.4	167
0.5	93
0.6	85
0.7	65
0.8	53
0.9	32
1	27
1.1	16
1.2	18
1.3	12
1.4	7
1.5	6
1.6	8
1.7	5
1.8	5
1.9	3
2	3
2.1	3
2.2	2
2.3	1
2.4	2
2.5	1
2.6	1
3.3	1
