# Supplementary material for: ECM stiffness affects cargo sorting into MSC-EVs to regulate their secretion and uptake behaviors
Source: J Nanobiotechnology. 2024 Mar 21;22:124. doi: 10.1186/s12951-024-02411-w (PMC10956366; doi:10.1186/s12951-024-02411-w)
Supplement: Supplementary file 6 — Additional file 6. Identification and quantitative information of lipidomics in MSCs cultured on stiff and soft substrates. [file 12951_2024_2411_MOESM6_ESM.xlsx]

## Sheet: Sheet1
Index	Formula	Compounds	Compounds (abbreviation)	Class I	Class I (abbreviation)	Class II	Class II (abbreviation)	CAS	Soft-cell-1	Soft-cell-2	Soft-cell-3	Stiff-cell-1	Stiff-cell-2	Stiff-cell-3	VIP	p	Fold_Change	Log2FC	Type
LIPID-P-0473	C39H78NO8P	phosphatidylcholine _PC(15:0_16:0)	PC(15:0_16:0)	glycerophospholipids	GP	phosphatidylcholine	PC	-	199560000	224360000	223390000	121570000	127630000	134640000	1.76138	0.0028659	0.592977	-0.753952	insig
LIPID-P-1391	C45H78NO7P	phosphatidyl ethanolamine _PE(P-16:0_24:6)	PE(P-16:0_24:6)	glycerophospholipids	GP	lysophosphatidyl ethanolamine (vinyl ether bond)	PE-V	-	4571400	4489400	3596300	5192700	3690800	2805900	0.458327	0.703247	0.923545	-0.114746	insig
LIPID-P-0569	C48H84NO7P	phosphatidylcholine _PC(O-18:1_22:6)	PC(O-18:1_22:6)	glycerophospholipids	GP	phosphatidylcholine (ether bond)	PC-O	-	50125000	43415000	51607000	47324000	50130000	39783000	0.558591	0.545929	0.945504	-0.0808453	insig
LIPID-P-0394	C24H52NO6P	lysophosphatidylcholine _LPC(O-16:0)	LPC(O-16:0)	glycerophospholipids	GP	lysophosphatidylcholine (ether bond)	LPC-O	-	10110000	9418700	12769000	10718000	10741000	6742900	0.70391	0.463834	0.873186	-0.195639	insig
LIPID-P-0531	C38H78NO7P	phosphatidylcholine _PC(O-16:0_14:0)	PC(O-16:0_14:0)	glycerophospholipids	GP	phosphatidylcholine (ether bond)	PC-O	-	9117800	9313900	9052500	5231500	5713300	5708500	1.77184	0.000315279	0.605923	-0.722794	insig
LIPID-P-0894	C49H90O6	triglyceride _TG(14:0_14:1_18:1)	TG(14:0_14:1_18:1)	glycerolipid	GL	triglyceride	TG	-	1585100	1038900	1805200	1552800	1896000	969980	0.046764	0.992643	0.997647	-0.00339804	insig
LIPID-P-0729	C37H77N2O6P	sphingomyelin_SM(d18:0/14:0)	SM(d18:0/14:0)	sphingolipid	SP	sphingomyelin	SM	-	91428000	90732000	81686000	66329000	70766000	54094000	1.57478	0.020774	0.724623	-0.464697	insig
LIPID-P-0516	C45H80NO8P	phosphatidylcholine _PC(17:1_20:4)	PC(17:1_20:4)	glycerophospholipids	GP	phosphatidylcholine	PC	-	80896000	64196000	74218000	63995000	69413000	48011000	1.067	0.197025	0.827226	-0.273646	insig
LIPID-P-0664	C45H76NO7P	phosphatidyl ethanolamine _PE(P-18:1_22:6)	PE(P-18:1_22:6)	glycerophospholipids	GP	phosphatidyl ethanolamine (vinyl ether bond)	PE-V	-	118490000	120080000	107870000	127850000	100170000	77722000	0.783115	0.450903	0.882525	-0.180291	insig
LIPID-P-0638	C43H84NO7P	phosphatidyl ethanolamine _PE(P-16:0_22:1)	PE(P-16:0_22:1)	glycerophospholipids	GP	phosphatidyl ethanolamine (vinyl ether bond)	PE-V	-	3850200	3785800	3291100	3415200	2400700	1724500	1.25698	0.136788	0.690064	-0.535198	insig
LIPID-P-0117	C42H83NO3	ceramide_Cer(d18:1/24:0)	Cer(d18:1/24:0)	sphingolipid	SP	ceramide	Cer	-	259850000	236590000	326740000	224690000	224030000	92864000	1.11796	0.156694	0.657917	-0.604023	insig
LIPID-P-1929	C24H46NO7P	lysophosphatidylcholinelysophosphatidylcholine _LPC(16:2)	LPC(16:2)	glycerophospholipids	GP	lysophosphatidylcholine	LPC	-	1476400	1113200	1770200	1195800	1031900	564850	1.18848	0.123071	0.640523	-0.642679	insig
LIPID-P-0919	C55H102O6	triglyceride _TG(16:0_18:0_18:2)	TG(16:0_18:0_18:2)	glycerolipid	GL	triglyceride	TG	-	6230000	3553900	4491200	4537900	6326300	4079400	0.258814	0.841206	1.04683	0.0660269	insig
LIPID-P-1937	C32H68NO6P	lysophosphatidylcholine _LPC(O-24:0)	LPC(O-24:0)	glycerophospholipids	GP	lysophosphatidylcholine (ether bond)	LPC-O	-	396510	377860	330960	265460	245810	162300	1.50986	0.025231	0.609384	-0.714577	insig
LIPID-P-0730	C39H81N2O6P	sphingomyelin_SM(d18:0/16:0)	SM(d18:0/16:0)	sphingolipid	SP	sphingomyelin	SM	-	10472000	11980000	11417000	6667900	6591900	7422500	1.74659	0.00235652	0.610656	-0.711569	insig
LIPID-P-1936	C32H66NO6P	lysophosphatidylcholine _LPC(O-24:1)	LPC(O-24:1)	glycerophospholipids	GP	lysophosphatidylcholine (ether bond)	LPC-O	-	1261200	1101800	993320	873240	794240	394950	1.286	0.0811214	0.614491	-0.702535	insig
LIPID-P-0065	C44H76O2	cholersteryl ester_CE(17:1)	CE(17:1)	sterollipids	ST	cholersteryl ester	CE	-	6007100	5564200	5552500	5754900	6541100	4801700	0.0991623	0.988073	0.998476	-0.00220063	insig
LIPID-P-0758	C47H93N2O6P	sphingomyelin_SM(d18:1/24:1)	SM(d18:1/24:1)	sphingolipid	SP	sphingomyelin	SM	-	9733400	28645000	25816000	17052000	5539700	9481000	1.07757	0.207572	0.499618	-1.0011	down
LIPID-P-0373	C28H56NO7P	lysophosphatidylcholine _LPC(0:0/20:1)	LPC(0:0/20:1)	glycerophospholipids	GP	lysophosphatidylcholine	LPC	-	477460	424770	499550	435390	388190	208800	1.08045	0.209887	0.736478	-0.441286	insig
LIPID-P-0497	C40H74NO8P	phosphatidylcholine _PC(14:0_18:3)	PC(14:0_18:3)	glycerophospholipids	GP	phosphatidylcholine	PC	-	359600000	292950000	326920000	285080000	276640000	176550000	1.1955	0.133341	0.753744	-0.407853	insig
LIPID-P-0133	C32H61NO3	ceramide_Cer(d18:2/14:0)	Cer(d18:2/14:0)	sphingolipid	SP	ceramide	Cer	-	2334300	1848500	2784400	2515600	3083000	2232300	0.658037	0.478215	1.12397	0.168599	insig
LIPID-P-1355	C43H78NO7P	phosphatidyl ethanolamine _PE(P-16:0_22:4)	PE(P-16:0_22:4)	glycerophospholipids	GP	lysophosphatidyl ethanolamine (vinyl ether bond)	PE-V	-	118050000	119040000	105440000	142710000	97227000	80041000	0.465303	0.72987	0.934161	-0.0982576	insig
LIPID-P-1218	C61H100O6	triglyceride _TG(18:2_20:3_20:4)	TG(18:2_20:3_20:4)	glycerolipid	GL	triglyceride	TG	-	833030	458680	1040300	704740	884560	509150	0.216809	0.722566	0.899846	-0.15225	insig
LIPID-P-0845	C54H102O6	triglyceride _TG(16:0_17:0_18:1)	TG(16:0_17:0_18:1)	glycerolipid	GL	triglyceride	TG	-	8915600	6987400	9012100	8181300	10112000	5877900	0.24558	0.869554	0.970143	-0.0437313	insig
LIPID-P-0554	C44H82NO7P	phosphatidylcholine _PC(O-16:0_20:4)	PC(O-16:0_20:4)	glycerophospholipids	GP	phosphatidylcholine (ether bond)	PC-O	-	155640000	137280000	155530000	153230000	162530000	125040000	0.216772	0.85471	0.982941	-0.0248229	insig
LIPID-P-0073	C45H76O2	cholersteryl ester_CE(18:2)	CE(18:2)	sterollipids	ST	cholersteryl ester	CE	604-33-1	14393000	11404000	12572000	13474000	16513000	9702400	0.075471	0.852213	1.03441	0.0488126	insig
LIPID-P-0493	C45H86NO8P	phosphatidylcholine _PC(19:0_18:2)	PC(19:0_18:2)	glycerophospholipids	GP	phosphatidylcholine	PC	-	257310000	225670000	234320000	214370000	204570000	144340000	1.24188	0.129598	0.785278	-0.348724	insig
LIPID-P-0515	C44H78NO8P	phosphatidylcholine _PC(16:0_20:5)	PC(16:0_20:5)	glycerophospholipids	GP	phosphatidylcholine	PC	-	45675000	34622000	43182000	36904000	38214000	25630000	1.00468	0.221727	0.815912	-0.293515	insig
LIPID-P-0435	C27H46NO7P	lysophosphatidyl ethanolamine _LPE(0:0/22:5)	LPE(0:0/22:5)	glycerophospholipids	GP	lysophosphatidyl ethanolamine	LPE	-	602860	502500	623540	894660	739130	322310	0.10387	0.703957	1.13141	0.178126	insig
LIPID-P-0745	C46H93N2O6P	sphingomyelin_SM(d18:1/23:0)	SM(d18:1/23:0)	sphingolipid	SP	sphingomyelin	SM	-	52761000	64341000	54320000	29458000	24260000	20713000	1.72209	0.00284472	0.434197	-1.20358	down
LIPID-P-0110	C35H69NO3	ceramide_Cer(d18:1/17:0)	Cer(d18:1/17:0)	sphingolipid	SP	ceramide	Cer	-	16273000	17248000	22833000	11981000	13972000	14568000	1.44633	0.10908	0.719044	-0.475848	insig
LIPID-P-0760	C49H97N2O6P	sphingomyelin_SM(d18:1/26:1)	SM(d18:1/26:1)	sphingolipid	SP	sphingomyelin	SM	-	43002000	48135000	40326000	24582000	20766000	16725000	1.70035	0.00199993	0.472171	-1.08262	down
LIPID-P-1104	C57H100O6	triglyceride _TG(18:1_18:2_18:2)	TG(18:1_18:2_18:2)	glycerolipid	GL	triglyceride	TG	-	739510	571520	741980	644780	858410	450570	0.337435	0.817054	0.951656	-0.0714874	insig
LIPID-P-0368	C24H48NO7P	lysophosphatidylcholine _LPC(16:1/0:0)	LPC(16:1/0:0)	glycerophospholipids	GP	lysophosphatidylcholine	LPC	76790-27-7	21892000	19376000	28366000	21132000	21125000	12125000	0.948744	0.275684	0.780969	-0.356663	insig
LIPID-P-0649	C43H80NO7P	phosphatidyl ethanolamine _PE(P-18:0_20:3)	PE(P-18:0_20:3)	glycerophospholipids	GP	phosphatidyl ethanolamine (vinyl ether bond)	PE-V	-	5816900	5556500	4924100	6193000	4315300	3596100	0.785631	0.450236	0.865433	-0.208505	insig
LIPID-P-0392	C30H50NO7P	lysophosphatidylcholine _LPC(22:6/0:0)	LPC(22:6/0:0)	glycerophospholipids	GP	lysophosphatidylcholine	LPC	-	887560	676340	1074800	682700	715400	423760	1.18285	0.142022	0.690438	-0.534415	insig
LIPID-P-1373	C41H72NO7P	phosphatidyl ethanolamine _PE(P-16:1_20:4)	PE(P-16:1_20:4)	glycerophospholipids	GP	lysophosphatidyl ethanolamine (vinyl ether bond)	PE-V	-	2412200	2455500	2028700	2666200	1908200	1468400	0.703248	0.511276	0.876225	-0.190626	insig
LIPID-P-0734	C45H93N2O6P	sphingomyelin_SM(d18:0/22:0)	SM(d18:0/22:0)	sphingolipid	SP	sphingomyelin	SM	-	31503000	35048000	29886000	20931000	19979000	14342000	1.63659	0.00731782	0.572934	-0.80356	insig
LIPID-P-0800	C55H106O6	triglyceride _TG(16:0_18:0_18:0)	TG(16:0_18:0_18:0)	glycerolipid	GL	triglyceride	TG	-	8733400	7878800	9020300	7911900	9260900	5876500	0.733312	0.480455	0.899222	-0.153251	insig
LIPID-P-1388	C43H74NO7P	phosphatidyl ethanolamine _PE(P-18:2_20:4)	PE(P-18:2_20:4)	glycerophospholipids	GP	lysophosphatidyl ethanolamine (vinyl ether bond)	PE-V	-	3230300	1462700	2612900	3466200	2509100	1919100	0.351895	0.789551	1.08055	0.111768	insig
LIPID-P-0496	C50H96NO8P	phosphatidylcholine _PC(18:1_24:1)	PC(18:1_24:1)	glycerophospholipids	GP	phosphatidylcholine	PC	-	65608000	51026000	48792000	46424000	43779000	24658000	1.17555	0.127829	0.694335	-0.526297	insig
LIPID-P-0538	C42H84NO7P	phosphatidylcholine _PC(O-18:1_16:0)	PC(O-18:1_16:0)	glycerophospholipids	GP	phosphatidylcholine (ether bond)	PC-O	-	736900000	689730000	706890000	646260000	646570000	514400000	1.31618	0.121653	0.847065	-0.239456	insig
LIPID-P-0737	C38H77N2O6P	sphingomyelin_SM(d18:1/15:0)	SM(d18:1/15:0)	sphingolipid	SP	sphingomyelin	SM	-	151290000	149330000	133430000	87249000	84005000	70589000	1.72423	0.00114387	0.557178	-0.84379	insig
LIPID-P-0636	C39H76NO7P	phosphatidyl ethanolamine _PE(P-16:0_18:1)	PE(P-16:0_18:1)	glycerophospholipids	GP	phosphatidyl ethanolamine (vinyl ether bond)	PE-V	-	86243000	86182000	73824000	83172000	60276000	47893000	1.123	0.211441	0.777022	-0.363972	insig
LIPID-P-0546	C46H90NO7P	phosphatidylcholine _PC(O-18:1_20:1)	PC(O-18:1_20:1)	glycerophospholipids	GP	phosphatidylcholine (ether bond)	PC-O	-	72989000	64525000	59554000	42365000	37751000	22405000	1.52951	0.016574	0.520232	-0.942774	insig
LIPID-P-0356	C25H52NO7P	lysophosphatidylcholine _LPC(17:0/0:0)	LPC(17:0/0:0)	glycerophospholipids	GP	lysophosphatidylcholine	LPC	50930-23-9	4317700	4110900	5157000	3987000	4197100	2395700	1.0601	0.217953	0.778751	-0.360766	insig
LIPID-P-0408	C21H44NO7P	lysophosphatidyl ethanolamine _LPE(16:0/0:0)	LPE(16:0/0:0)	glycerophospholipids	GP	lysophosphatidyl ethanolamine	LPE	53862-35-4	2527600	2634900	3137400	1922800	1578000	999400	1.51455	0.0224458	0.542199	-0.883105	insig
LIPID-P-0560	C46H84NO7P	phosphatidylcholine _PC(O-18:1_20:4)	PC(O-18:1_20:4)	glycerophospholipids	GP	phosphatidylcholine (ether bond)	PC-O	-	188510000	162480000	180770000	175040000	188170000	149820000	0.406507	0.673913	0.964777	-0.0517321	insig
LIPID-P-0839	C51H96O6	triglyceride _TG(14:0_16:0_18:1)	TG(14:0_16:0_18:1)	glycerolipid	GL	triglyceride	TG	-	29810000	22037000	30646000	29533000	34977000	20728000	0.0964957	0.864313	1.03328	0.047225	insig
LIPID-P-0657	C41H72NO7P	phosphatidyl ethanolamine _PE(P-16:0_20:5)	PE(P-16:0_20:5)	glycerophospholipids	GP	phosphatidyl ethanolamine (vinyl ether bond)	PE-V	-	5686500	5809500	5094500	5674200	3868500	3159800	1.13875	0.220056	0.765649	-0.385245	insig
LIPID-P-0654	C43H78NO7P	phosphatidyl ethanolamine _PE(P-18:0_20:4)	PE(P-18:0_20:4)	glycerophospholipids	GP	phosphatidyl ethanolamine (vinyl ether bond)	PE-V	-	138910000	135460000	113990000	142900000	111400000	83063000	0.763155	0.440659	0.868686	-0.203093	insig
LIPID-P-0879	C45H82O6	triglyceride _TG(8:0_16:1_18:1)	TG(8:0_16:1_18:1)	glycerolipid	GL	triglyceride	TG	-	87691	63148	63207	78267	79816	85836	1.01095	0.34731	1.13956	0.188481	insig
LIPID-P-0127	C34H67NO3	ceramide_Cer(d16:1/18:0)	Cer(d16:1/18:0)	sphingolipid	SP	ceramide	Cer	-	2357300	2491300	3122600	1901800	2342500	1955000	1.37717	0.113275	0.777712	-0.362692	insig
LIPID-P-0276	C21H42O4	monoglyceride_MG(18:0)	MG(18:0)	glycerolipid	GL	monoglyceride	MG	22610-61-3	629520	548350	624240	648010	615390	560570	0.208142	0.851846	1.01213	0.0173949	insig
LIPID-P-0980	C55H100O6	triglyceride _TG(16:0_18:1_18:2)	TG(16:0_18:1_18:2)	glycerolipid	GL	triglyceride	TG	-	6669300	5320800	7106400	5477600	7875100	4140200	0.497728	0.691151	0.916026	-0.126539	insig
LIPID-P-0755	C44H87N2O6P	sphingomyelin_SM(d18:1/21:1)	SM(d18:1/21:1)	sphingolipid	SP	sphingomyelin	SM	-	23398000	20736000	22517000	22391000	22984000	17910000	0.550831	0.575137	0.949498	-0.0747629	insig
LIPID-P-0765	C47H91N2O6P	sphingomyelin_SM(d18:2/24:1)	SM(d18:2/24:1)	sphingolipid	SP	sphingomyelin	SM	2256062-31-2	4196500	3486200	3667300	3117900	2704700	1920300	1.4013	0.0544644	0.682194	-0.551746	insig
LIPID-P-0245	C43H76O5	diglyceride_DG(18:0_22:4)	DG(18:0_22:4)	glycerolipid	GL	diglyceride	DG	-	4194600	3233600	5359800	4548300	5562700	4084100	0.570503	0.57102	1.11003	0.150602	insig
LIPID-P-0804	C57H110O6	triglyceride _TG(18:0_18:0_18:0)	TG(18:0_18:0_18:0)	glycerolipid	GL	triglyceride	TG	-	2028900	1896000	1834400	1877600	1576500	1523400	1.26338	0.12676	0.864254	-0.210472	insig
LIPID-P-0294	C42H81NO8	hexosylceramide_HexCer(d18:1/18:0)	HexCer(d18:1/18:0)	sphingolipid	SP	hexosylceramide	HexCer	-	2144500	3009800	2341800	953290	979130	884280	1.75494	0.0258937	0.375755	-1.41213	down
LIPID-P-0311	C46H87NO8	hexosylceramide_HexCer(d18:2/22:0)	HexCer(d18:2/22:0)	sphingolipid	SP	hexosylceramide	HexCer	-	1460400	1280000	1102700	1221800	1040700	518170	1.01292	0.231527	0.723549	-0.466838	insig
LIPID-P-0658	C43H76NO7P	phosphatidyl ethanolamine _PE(P-18:1_20:4)	PE(P-18:1_20:4)	glycerophospholipids	GP	phosphatidyl ethanolamine (vinyl ether bond)	PE-V	-	107070000	101910000	81718000	116800000	81146000	68586000	0.487022	0.656029	0.916869	-0.125212	insig
LIPID-P-0639	C45H88NO7P	phosphatidyl ethanolamine _PE(P-18:0_22:1)	PE(P-18:0_22:1)	glycerophospholipids	GP	phosphatidyl ethanolamine (vinyl ether bond)	PE-V	-	1457700	1237400	1209800	980220	787850	653930	1.55557	0.0169707	0.620246	-0.689087	insig
LIPID-P-0728	C36H75N2O6P	sphingomyelin_SM(d18:0/13:0)	SM(d18:0/13:0)	sphingolipid	SP	sphingomyelin	SM	-	5211500	4179100	4493600	3699400	3758400	2319700	1.30459	0.0815624	0.704218	-0.505907	insig
LIPID-P-0549	C42H80NO7P	phosphatidylcholine _PC(O-16:1_18:2)	PC(O-16:1_18:2)	glycerophospholipids	GP	phosphatidylcholine (ether bond)	PC-O	-	36232000	31552000	34883000	35346000	36410000	27545000	0.348902	0.74358	0.967214	-0.0480924	insig
LIPID-P-0524	C48H84NO8P	phosphatidylcholine _PC(18:0_22:6)	PC(18:0_22:6)	glycerophospholipids	GP	phosphatidylcholine	PC	-	15376000	12432000	15869000	14044000	13463000	10539000	0.897519	0.285992	0.871076	-0.199129	insig
LIPID-P-0131	C40H79NO3	ceramide_Cer(d16:1/24:0)	Cer(d16:1/24:0)	sphingolipid	SP	ceramide	Cer	-	19436000	20220000	23885000	16962000	16599000	13730000	1.5311	0.0378656	0.74426	-0.426122	insig
LIPID-P-0488	C50H98NO8P	phosphatidylcholine _PC(24:0_18:1)	PC(24:0_18:1)	glycerophospholipids	GP	phosphatidylcholine	PC	-	19370000	18029000	17341000	12990000	10392000	7932600	1.58551	0.0210957	0.572061	-0.80576	insig
LIPID-P-0536	C38H76NO7P	phosphatidylcholine _PC(O-16:0_14:1)	PC(O-16:0_14:1)	glycerophospholipids	GP	phosphatidylcholine (ether bond)	PC-O	-	60542000	56908000	52956000	42741000	18718000	33517000	1.37845	0.0585155	0.557351	-0.843341	insig
LIPID-P-0544	C42H82NO7P	phosphatidylcholine _PC(O-16:0_18:2)	PC(O-16:0_18:2)	glycerophospholipids	GP	phosphatidylcholine (ether bond)	PC-O	88542-95-4	74277000	62825000	65180000	107470000	67830000	46639000	0.148231	0.750675	1.09718	0.133795	insig
LIPID-P-0642	C41H78NO7P	phosphatidyl ethanolamine _PE(P-18:1_18:1)	PE(P-18:1_18:1)	glycerophospholipids	GP	phosphatidyl ethanolamine (vinyl ether bond)	PE-V	-	57515000	55736000	49939000	68891000	47637000	36076000	0.44304	0.751991	0.935131	-0.0967599	insig
LIPID-P-0350	C22H46NO7P	lysophosphatidylcholine _LPC(14:0/0:0)	LPC(14:0/0:0)	glycerophospholipids	GP	lysophosphatidylcholine	LPC	20559-16-4	6555900	5893500	8774700	6520600	6036300	3523300	0.990992	0.249711	0.757639	-0.400418	insig
LIPID-P-0641	C40H76NO7P	phosphatidyl ethanolamine _PE(P-18:1_17:1)	PE(P-18:1_17:1)	glycerophospholipids	GP	phosphatidyl ethanolamine (vinyl ether bond)	PE-V	-	1228000	1245600	1163100	1339800	903000	753040	0.96628	0.348399	0.82378	-0.279669	insig
LIPID-P-1352	C39H70NO7P	phosphatidyl ethanolamine _PE(P-14:0_20:4)	PE(P-14:0_20:4)	glycerophospholipids	GP	lysophosphatidyl ethanolamine (vinyl ether bond)	PE-V	-	2189200	2085100	1782900	2545600	1705800	1272800	0.511764	0.688561	0.912006	-0.132885	insig
LIPID-P-0374	C28H56NO7P	lysophosphatidylcholine _LPC(20:1/0:0)	LPC(20:1/0:0)	glycerophospholipids	GP	lysophosphatidylcholine	LPC	-	5230400	4573700	6365300	5368300	5244700	3282800	0.737543	0.428137	0.859389	-0.218617	insig
LIPID-P-0542	C50H100NO7P	phosphatidylcholine _PC(O-18:0_24:1)	PC(O-18:0_24:1)	glycerophospholipids	GP	phosphatidylcholine (ether bond)	PC-O	-	2331300	2320300	2169400	1572200	1378100	847010	1.52563	0.0370435	0.556709	-0.845005	insig
LIPID-P-0526	C46H78NO8P	phosphatidylcholine _PC(16:1_22:6)	PC(16:1_22:6)	glycerophospholipids	GP	phosphatidylcholine	PC	-	180760000	133690000	160910000	127740000	129420000	92621000	1.30682	0.0836446	0.735823	-0.442569	insig
LIPID-P-0123	C40H77NO3	ceramide_Cer(d18:1/22:1)	Cer(d18:1/22:1)	sphingolipid	SP	ceramide	Cer	-	40630000	34051000	47778000	37634000	42736000	26560000	0.706047	0.452591	0.87319	-0.195632	insig
LIPID-P-0793	C53H102O6	triglyceride _TG(16:0_16:0_18:0)	TG(16:0_16:0_18:0)	glycerolipid	GL	triglyceride	TG	-	29798000	22478000	30591000	26342000	26932000	18024000	0.76465	0.375496	0.860391	-0.216936	insig
LIPID-P-0835	C50H94O6	triglyceride _TG(15:0_16:0_16:1)	TG(15:0_16:0_16:1)	glycerolipid	GL	triglyceride	TG	-	4266800	3377900	4636000	4175100	5310100	3276800	0.135693	0.831117	1.03919	0.0554616	insig
LIPID-P-0833	C49H92O6	triglyceride _TG(12:0_16:0_18:1)	TG(12:0_16:0_18:1)	glycerolipid	GL	triglyceride	TG	-	4235300	2970300	4999600	4315400	5352300	2978900	0.11123	0.879118	1.03616	0.0512536	insig
LIPID-P-1322	C43H84NO7P	phosphatidyl ethanolamine _PE(P-20:0_18:1)	PE(P-20:0_18:1)	glycerophospholipids	GP	lysophosphatidyl ethanolamine (vinyl ether bond)	PE-V	-	2037300	1932400	1746600	1732500	1187400	996960	1.35358	0.0982836	0.685209	-0.545384	insig
LIPID-P-0096	C18H37NO2	sphingol _SPH(d18:1)	SPH(d18:1)	sphingolipid	SP	sphingol	SPH	-	10873000	8865300	8391400	3036600	2327900	2472200	1.74309	0.00835804	0.278592	-1.84378	down
LIPID-P-1329	C39H74NO7P	phosphatidyl ethanolamine _PE(P-18:1_16:1)	PE(P-18:1_16:1)	glycerophospholipids	GP	lysophosphatidyl ethanolamine (vinyl ether bond)	PE-V	-	6199300	6387500	5370400	8250800	5470300	4540600	0.0512583	0.937142	1.01696	0.0242587	insig
LIPID-P-0441	C25H52NO6P	lysophosphatidyl ethanolamine _LPE(P-20:0)	LPE(P-20:0)	glycerophospholipids	GP	lysophosphatidyl ethanolamine (vinyl ether bond)	LPE-V	-	3167200	3051900	2883600	1432700	1277200	865960	1.69693	0.00260861	0.392835	-1.348	down
LIPID-P-0170	C35H68O5	diglyceride_DG(14:0_18:0)	DG(14:0_18:0)	glycerolipid	GL	diglyceride	DG	-	509630	425890	656740	524580	573900	407180	0.284162	0.748904	0.945612	-0.0806799	insig
LIPID-P-0508	C45H80NO8P	phosphatidylcholine _PC(20:4_17:0)	PC(20:4_17:0)	glycerophospholipids	GP	phosphatidylcholine	PC	-	49276000	46960000	51988000	51934000	51586000	43233000	0.180906	0.887796	0.990076	-0.0143891	insig
LIPID-P-0375	C30H60NO7P	lysophosphatidylcholine _LPC(0:0/22:1)	LPC(0:0/22:1)	glycerophospholipids	GP	lysophosphatidylcholine	LPC	-	2148000	1770100	2046300	1674800	1631900	789720	1.15506	0.151649	0.686812	-0.542013	insig
LIPID-P-0298	C47H91NO8	hexosylceramide_HexCer(d18:1/23:0)	HexCer(d18:1/23:0)	sphingolipid	SP	hexosylceramide	HexCer	-	4741800	6350100	4049300	1575600	1419200	1344600	1.74322	0.0329125	0.286596	-1.80291	down
LIPID-P-1314	C37H72NO7P	phosphatidyl ethanolamine _PE(P-18:1_14:0)	PE(P-18:1_14:0)	glycerophospholipids	GP	lysophosphatidyl ethanolamine (vinyl ether bond)	PE-V	-	1683800	1729800	1525700	2049400	1461700	1312100	0.248005	0.881736	0.976495	-0.034316	insig
LIPID-P-0193	C36H68O5	diglyceride_DG(16:0_17:1)	DG(16:0_17:1)	glycerolipid	GL	diglyceride	DG	-	681920	844260	1950100	1690300	1952800	1480100	1.02806	0.300894	1.47376	0.559501	insig
LIPID-P-0746	C47H95N2O6P	sphingomyelin_SM(d18:1/24:0)	SM(d18:1/24:0)	sphingolipid	SP	sphingomyelin	SM	-	5919400	7386300	6530500	3573400	2779600	2694200	1.72351	0.00359905	0.456095	-1.13259	down
LIPID-P-1317	C40H78NO7P	phosphatidyl ethanolamine _PE(P-17:0_18:1)	PE(P-17:0_18:1)	glycerophospholipids	GP	lysophosphatidyl ethanolamine (vinyl ether bond)	PE-V	-	2895700	2769500	2367700	2867400	2130300	1703400	0.923089	0.326552	0.834207	-0.261523	insig
LIPID-P-0102	C34H69NO3	ceramide_Cer(d18:0/16:0)	Cer(d18:0/16:0)	sphingolipid	SP	ceramide	Cer	-	20550000	20203000	26262000	16532000	18458000	19131000	1.32531	0.148206	0.807595	-0.308296	insig
LIPID-P-0739	C40H81N2O6P	sphingomyelin_SM(d18:1/17:0)	SM(d18:1/17:0)	sphingolipid	SP	sphingomyelin	SM	-	78060000	85082000	77989000	56282000	55842000	49666000	1.74011	0.00118488	0.670963	-0.575695	insig
LIPID-P-0910	C53H98O6	triglyceride _TG(16:0_16:1_18:1)	TG(16:0_16:1_18:1)	glycerolipid	GL	triglyceride	TG	-	15525000	11166000	16638000	14852000	18812000	10401000	0.00578093	0.938157	1.01699	0.0243003	insig
LIPID-P-0107	C42H83NO3	ceramide_Cer(d18:0/24:1)	Cer(d18:0/24:1)	sphingolipid	SP	ceramide	Cer	-	24169000	21651000	25383000	19940000	21700000	16308000	1.32018	0.0922355	0.813842	-0.297179	insig
LIPID-P-0635	C38H74NO7P	phosphatidyl ethanolamine _PE(P-16:0_17:1)	PE(P-16:0_17:1)	glycerophospholipids	GP	phosphatidyl ethanolamine (vinyl ether bond)	PE-V	-	977900	1028900	860760	941960	703330	590080	1.1938	0.168341	0.779537	-0.35931	insig
LIPID-P-0731	C40H83N2O6P	sphingomyelin_SM(d18:0/17:0)	SM(d18:0/17:0)	sphingolipid	SP	sphingomyelin	SM	-	9957700	9024000	9060700	8277600	2540700	6465600	1.09809	0.164652	0.616349	-0.698181	insig
LIPID-P-0309	C42H79NO8	hexosylceramide_HexCer(d18:2/18:0)	HexCer(d18:2/18:0)	sphingolipid	SP	hexosylceramide	HexCer	-	190390	232280	196590	228740	163420	132330	0.874767	0.391287	0.846963	-0.23963	insig
LIPID-P-0484	C44H86NO8P	phosphatidylcholine _PC(18:0_18:1)	PC(18:0_18:1)	glycerophospholipids	GP	phosphatidylcholine	PC	-	43636000	37439000	39953000	34516000	35853000	25442000	1.2803	0.106624	0.791643	-0.337078	insig
LIPID-P-0749	C37H73N2O6P	sphingomyelin_SM(d18:2/14:0)	SM(d18:2/14:0)	sphingolipid	SP	sphingomyelin	SM	2292199-25-6	17057000	13515000	13964000	13960000	12592000	6549700	1.01054	0.232514	0.743257	-0.428067	insig
LIPID-P-0640	C39H74NO7P	phosphatidyl ethanolamine _PE(P-16:0_18:2)	PE(P-16:0_18:2)	glycerophospholipids	GP	phosphatidyl ethanolamine (vinyl ether bond)	PE-V	-	3560800	3882800	3006300	4055400	2727600	2102000	0.759583	0.473307	0.850247	-0.234045	insig
LIPID-P-0139	C40H77NO3	ceramide_Cer(d18:2/22:0)	Cer(d18:2/22:0)	sphingolipid	SP	ceramide	Cer	-	95779000	74857000	108850000	93461000	105420000	61208000	0.385954	0.716669	0.930598	-0.103771	insig
LIPID-P-1425	C40H76O5	diglyceride_DG(19:0_18:1)	DG(19:0_18:1)	glycerolipid	GL	diglyceride	DG	-	291790	294980	413020	444400	458960	293780	0.733041	0.380333	1.19739	0.259895	insig
LIPID-P-0128	C36H71NO3	ceramide_Cer(d16:1/20:0)	Cer(d16:1/20:0)	sphingolipid	SP	ceramide	Cer	-	2743100	2614900	3594000	2371300	2964400	1318000	1.00197	0.262414	0.743264	-0.428053	insig
LIPID-P-0252	C41H70O5	diglyceride_DG(18:1_20:4)	DG(18:1_20:4)	glycerolipid	GL	diglyceride	DG	-	9705200	7919100	11012000	8001700	14628000	14114000	0.806018	0.335142	1.28312	0.359652	insig
LIPID-P-0892	C49H90O6	triglyceride _TG(14:1_16:0_16:1)	TG(14:1_16:0_16:1)	glycerolipid	GL	triglyceride	TG	-	1750100	1214500	2031300	1721700	2111800	1192200	0.00273953	0.979227	1.00596	0.00857996	insig
LIPID-P-1116	C59H104O6	triglyceride _TG(18:0_18:1_20:4)	TG(18:0_18:1_20:4)	glycerolipid	GL	triglyceride	TG	-	5236800	2533100	4978900	2704500	5085900	3155900	0.386446	0.623607	0.858614	-0.219918	insig
LIPID-P-0823	C45H84O6	triglyceride _TG(12:0_14:0_16:1)	TG(12:0_14:0_16:1)	glycerolipid	GL	triglyceride	TG	-	310030	330970	343260	408520	325400	263290	0.0300507	0.928693	1.01316	0.0188579	insig
LIPID-P-0003	C10H19NO4	carnitine C3:0	carnitine C3:0	fatty acyl	FA	acyl carnitine	CAR	17298-37-2	478320	165340	160310	82686	97739	83621	1.39172	0.228979	0.328428	-1.60635	down
LIPID-P-0541	C48H96NO7P	phosphatidylcholine _PC(O-18:1_22:0)	PC(O-18:1_22:0)	glycerophospholipids	GP	phosphatidylcholine (ether bond)	PC-O	-	19055000	17788000	16733000	12207000	10984000	7571400	1.58005	0.0174379	0.574182	-0.800419	insig
LIPID-P-0332	C40H77NO11S	hexosylceramide_SHexCer(d18:1:/16:0)	SHexCer(d18:1:/16:0)	sphingolipid	SP	hexosylceramide	HexCer	-	4284300	5307900	3760500	1279300	1276000	1048900	1.75841	0.0168327	0.269923	-1.88938	down
LIPID-P-0239	C39H68O5	diglyceride_DG(16:0_20:4)	DG(16:0_20:4)	glycerolipid	GL	diglyceride	DG	-	6875200	5503100	9883600	7931800	9887900	9266200	0.920924	0.345023	1.21669	0.282965	insig
LIPID-P-0439	C22H46NO6P	lysophosphatidyl ethanolamine _LPE(P-17:0)	LPE(P-17:0)	glycerophospholipids	GP	lysophosphatidyl ethanolamine (vinyl ether bond)	LPE-V	-	239470	196960	239650	194360	100510	79008	1.35504	0.0892563	0.553009	-0.854626	insig
LIPID-P-1572	C48H75O10P	bismonacylglycerol phosphate_BMP(20:4_22:6)	BMP(20:4_22:6)	glycerophospholipids	GP	bismonacylglycerol phosphate	BMP	-	1586900	1439700	1115800	1063900	917890	427900	1.26285	0.0779903	0.581713	-0.781619	insig
LIPID-P-0547	C48H94NO7P	phosphatidylcholine _PC(O-18:1_22:1)	PC(O-18:1_22:1)	glycerophospholipids	GP	phosphatidylcholine (ether bond)	PC-O	-	23772000	22698000	20483000	22791000	19798000	8697100	0.89129	0.347007	0.766002	-0.384581	insig
LIPID-P-1114	C59H104O6	triglyceride _TG(16:0_18:1_22:4)	TG(16:0_18:1_22:4)	glycerolipid	GL	triglyceride	TG	-	5291300	3559300	5424200	4433600	6293400	3163700	0.183348	0.912927	0.973092	-0.0393512	insig
LIPID-P-1250	C51H86O2	cholersteryl ester_CE(24:3)	CE(24:3)	sterollipids	ST	cholersteryl ester	CE	-	218050	180350	222460	246620	245350	179830	0.506475	0.553369	1.08205	0.113764	insig
LIPID-P-0786	C49H94O6	triglyceride _TG(14:0_16:0_16:0)	TG(14:0_16:0_16:0)	glycerolipid	GL	triglyceride	TG	-	21934000	17074000	23316000	19693000	24326000	15407000	0.308609	0.778802	0.953501	-0.0686936	insig
LIPID-P-0052	C27H46O	Cholesterol	Cholesterol	sterollipids	ST	Cholesterol	Cho	-	9676200	8505600	12082000	10274000	13511000	9579100	0.534605	0.55536	1.10244	0.140703	insig
LIPID-P-0834	C49H92O6	triglyceride _TG(14:0_16:0_16:1)	TG(14:0_16:0_16:1)	glycerolipid	GL	triglyceride	TG	-	14786000	10461000	16390000	14662000	17705000	10640000	0.126122	0.874325	1.0329	0.0467054	insig
LIPID-P-0069	C49H86O2	cholersteryl ester_CE(22:1)	CE(22:1)	sterollipids	ST	cholersteryl ester	CE	-	574010	478520	476150	510080	625530	298550	0.412389	0.779747	0.938169	-0.0920805	insig
LIPID-P-0105	C40H81NO3	ceramide_Cer(d18:0/22:0)	Cer(d18:0/22:0)	sphingolipid	SP	ceramide	Cer	-	10502000	12137000	14567000	5127200	5829400	4544100	1.73492	0.018197	0.416618	-1.2632	down
LIPID-P-0440	C23H48NO6P	lysophosphatidyl ethanolamine _LPE(P-18:0)	LPE(P-18:0)	glycerophospholipids	GP	lysophosphatidyl ethanolamine (vinyl ether bond)	LPE-V	174062-73-8	4326600	4282000	4514200	2998000	2329200	1462000	1.53168	0.0386699	0.517359	-0.950762	insig
LIPID-P-1098	C55H96O6	triglyceride _TG(16:0_16:1_20:4)	TG(16:0_16:1_20:4)	glycerolipid	GL	triglyceride	TG	-	6434300	3923700	6794500	5719300	6587000	3712100	0.234033	0.775895	0.933881	-0.0986888	insig
LIPID-P-0126	C32H63NO3	ceramide_Cer(d16:1/16:0)	Cer(d16:1/16:0)	sphingolipid	SP	ceramide	Cer	-	7334800	6917500	8848600	7160300	7089200	6043700	1.02165	0.259079	0.878459	-0.186953	insig
LIPID-P-0788	C51H98O6	triglyceride _TG(16:0_16:0_16:0)	TG(16:0_16:0_16:0)	glycerolipid	GL	triglyceride	TG	555-44-2	68567000	59086000	75817000	56141000	70918000	41959000	0.939429	0.315133	0.830678	-0.267639	insig
LIPID-P-0764	C46H89N2O6P	sphingomyelin_SM(d18:2/23:1)	SM(d18:2/23:1)	sphingolipid	SP	sphingomyelin	SM	-	31037000	26702000	28251000	26247000	26598000	17272000	1.06625	0.218664	0.815409	-0.294405	insig
LIPID-P-0411	C23H48NO7P	lysophosphatidyl ethanolamine _LPE(18:0/0:0)	LPE(18:0/0:0)	glycerophospholipids	GP	lysophosphatidyl ethanolamine	LPE	69747-55-3	17327000	19747000	19425000	9552800	8645100	6184500	1.70669	0.00144415	0.431555	-1.21239	down
LIPID-P-0409	C22H46NO7P	lysophosphatidyl ethanolamine _LPE(17:0/0:0)	LPE(17:0/0:0)	glycerophospholipids	GP	lysophosphatidyl ethanolamine	LPE	-	276580	308990	311730	156770	150310	93209	1.66114	0.00482128	0.446104	-1.16455	down
LIPID-P-0056	C43H76O2	cholersteryl ester_CE(16:0)	CE(16:0)	sterollipids	ST	cholersteryl ester	CE	601-34-3	4991600	4978100	4238900	4270800	3564500	3089700	1.38132	0.0670229	0.768901	-0.379131	insig
LIPID-P-0756	C45H89N2O6P	sphingomyelin_SM(d18:1/22:1)	SM(d18:1/22:1)	sphingolipid	SP	sphingomyelin	SM	222403-68-1	86457000	82829000	81188000	64797000	55761000	43223000	1.56324	0.0371947	0.653884	-0.612893	insig
LIPID-P-0134	C34H65NO3	ceramide_Cer(d18:2/16:0)	Cer(d18:2/16:0)	sphingolipid	SP	ceramide	Cer	-	25232000	24745000	31527000	26081000	35154000	24613000	0.253832	0.735422	1.0533	0.0749137	insig
LIPID-P-0566	C48H86NO7P	phosphatidylcholine _PC(O-18:0_22:6)	PC(O-18:0_22:6)	glycerophospholipids	GP	phosphatidylcholine (ether bond)	PC-O	-	19972000	15964000	18908000	18054000	18432000	14140000	0.616541	0.484063	0.923091	-0.115455	insig
LIPID-P-0523	C47H82NO8P	phosphatidylcholine _PC(22:6_17:0)	PC(22:6_17:0)	glycerophospholipids	GP	phosphatidylcholine	PC	-	12408000	10198000	11865000	11444000	13237000	9522500	0.104518	0.94769	0.99224	-0.0112392	insig
LIPID-P-0517	C46H82NO8P	phosphatidylcholine _PC(16:0_22:5)	PC(16:0_22:5)	glycerophospholipids	GP	phosphatidylcholine	PC	-	12945000	11043000	8666500	12358000	14594000	10779000	0.826808	0.3664	1.15546	0.208469	insig
LIPID-P-0842	C53H100O6	triglyceride _TG(16:0_16:0_18:1)	TG(16:0_16:0_18:1)	glycerolipid	GL	triglyceride	TG	-	39122000	29955000	40971000	34996000	45376000	27531000	0.166707	0.914492	0.980509	-0.0283979	insig
LIPID-P-0042	C25H47NO4	carnitine C18:1	carnitine C18:1	fatty acyl	FA	acyl carnitine	CAR	38677-66-6	13196000	14580000	8700000	19005000	15206000	5697700	0.0253694	0.8103	1.09411	0.129756	insig
LIPID-P-0917	C55H102O6	triglyceride _TG(16:0_16:1_20:1)	TG(16:0_16:1_20:1)	glycerolipid	GL	triglyceride	TG	-	17875000	13615000	17536000	16366000	20664000	11967000	0.0926067	0.997508	0.999408	-0.00085364	insig
LIPID-P-0914	C54H100O6	triglyceride _TG(16:0_17:1_18:1)	TG(16:0_17:1_18:1)	glycerolipid	GL	triglyceride	TG	-	11805000	8506100	11452000	10295000	13631000	8137600	0.0116702	0.961064	1.00946	0.0135847	insig
LIPID-P-1146	C57H98O6	triglyceride _TG(16:0_16:0_22:6)	TG(16:0_16:0_22:6)	glycerolipid	GL	triglyceride	TG	-	4326900	2414100	4346300	3129700	4327900	2175100	0.437672	0.616254	0.868805	-0.202896	insig
LIPID-P-0482	C42H82NO8P	phosphatidylcholine _PC(16:0_18:1)	PC(16:0_18:1)	glycerophospholipids	GP	phosphatidylcholine	PC	-	91691000	84532000	85135000	81375000	80668000	61773000	1.16482	0.181728	0.856358	-0.223714	insig
LIPID-P-0360	C27H56NO7P	lysophosphatidylcholine _LPC(19:0/0:0)	LPC(19:0/0:0)	glycerophospholipids	GP	lysophosphatidylcholine	LPC	-	2012200	1927800	2062700	1273300	1382300	697670	1.47831	0.0490505	0.558627	-0.840043	insig
LIPID-P-0565	C46H82NO7P	phosphatidylcholine _PC(O-18:2_20:4)	PC(O-18:2_20:4)	glycerophospholipids	GP	phosphatidylcholine (ether bond)	PC-O	-	120620000	98324000	115800000	111420000	118960000	100500000	0.0887267	0.889027	0.988457	-0.0167501	insig
LIPID-P-0395	C26H56NO6P	lysophosphatidylcholine _LPC(O-18:0)	LPC(O-18:0)	glycerophospholipids	GP	lysophosphatidylcholine (ether bond)	LPC-O	-	4875500	4492700	5394100	3640100	3823700	1991900	1.34203	0.0759466	0.64053	-0.642661	insig
LIPID-P-0384	C28H52NO7P	lysophosphatidylcholine _LPC(20:3/0:0)	LPC(20:3/0:0)	glycerophospholipids	GP	lysophosphatidylcholine	LPC	1199257-41-4	1249900	985110	1550300	1084900	1031500	531220	1.06147	0.190103	0.699446	-0.515715	insig
LIPID-P-1206	C61H102O6	triglyceride _TG(18:0_18:2_22:6)	TG(18:0_18:2_22:6)	glycerolipid	GL	triglyceride	TG	-	3725300	2323800	3485600	2864900	3589800	1899000	0.511609	0.579893	0.876137	-0.190772	insig
LIPID-P-0162	C27H52O5	diglyceride_DG(8:0_16:0)	DG(8:0_16:0)	glycerolipid	GL	diglyceride	DG	-	108630	54935	93949	134190	129020	102880	1.20106	0.14059	1.42163	0.507547	insig
LIPID-P-0904	C51H94O6	triglyceride _TG(14:0_16:1_18:1)	TG(14:0_16:1_18:1)	glycerolipid	GL	triglyceride	TG	-	15552000	11100000	17259000	14834000	18751000	10256000	0.0638212	0.994319	0.998406	-0.00230168	insig
LIPID-P-0438	C21H44NO6P	lysophosphatidyl ethanolamine _LPE(P-16:0)	LPE(P-16:0)	glycerophospholipids	GP	lysophosphatidyl ethanolamine (vinyl ether bond)	LPE-V	174062-72-7	4503400	4502700	5528500	4634200	3310100	2056900	1.17174	0.168412	0.688096	-0.539318	insig
LIPID-P-1366	C45H82NO7P	phosphatidyl ethanolamine _PE(P-16:0_24:4)	PE(P-16:0_24:4)	glycerophospholipids	GP	lysophosphatidyl ethanolamine (vinyl ether bond)	PE-V	-	3028300	2909400	2735300	3851400	2685100	1865300	0.304623	0.890384	0.968731	-0.0458327	insig
LIPID-P-1348	C45H84NO7P	phosphatidyl ethanolamine _PE(P-16:0_24:3)	PE(P-16:0_24:3)	glycerophospholipids	GP	lysophosphatidyl ethanolamine (vinyl ether bond)	PE-V	-	4348200	3907900	3720200	5482900	3593100	2364400	0.350729	0.863587	0.955253	-0.0660448	insig
LIPID-P-0521	C45H78NO8P	phosphatidylcholine _PC(15:1_22:5)	PC(15:1_22:5)	glycerophospholipids	GP	phosphatidylcholine	PC	-	13346000	10542000	12821000	10821000	9537400	7950300	1.31734	0.0793245	0.771165	-0.374888	insig
LIPID-P-1144	C57H98O6	triglyceride _TG(16:0_18:2_20:4)	TG(16:0_18:2_20:4)	glycerolipid	GL	triglyceride	TG	-	6440700	4167300	6861400	5154100	6782000	3698300	0.431364	0.643093	0.894959	-0.160106	insig
LIPID-P-1393	C47H82NO7P	phosphatidyl ethanolamine _PE(P-18:1_24:5)	PE(P-18:1_24:5)	glycerophospholipids	GP	lysophosphatidyl ethanolamine (vinyl ether bond)	PE-V	-	7383800	7093500	6511300	8566500	6491000	4872400	0.392962	0.775855	0.949558	-0.0746715	insig
LIPID-P-0942	C61H114O6	triglyceride _TG(16:0_18:1_24:1)	TG(16:0_18:1_24:1)	glycerolipid	GL	triglyceride	TG	-	742560	548680	690700	622350	726450	365230	0.651562	0.515968	0.864824	-0.209521	insig
LIPID-P-0415	C21H42NO7P	lysophosphatidyl ethanolamine _LPE(16:1/0:0)	LPE(16:1/0:0)	glycerophospholipids	GP	lysophosphatidyl ethanolamine	LPE	-	400860	401150	498130	564250	401460	204300	0.522751	0.72351	0.899911	-0.152146	insig
LIPID-P-0507	C44H80NO8P	phosphatidylcholine _PC(16:0_20:4)	PC(16:0_20:4)	glycerophospholipids	GP	phosphatidylcholine	PC	-	10930000	9061200	10379000	10143000	9487600	7368800	0.844936	0.334533	0.88901	-0.169729	insig
LIPID-P-0412	C25H52NO7P	lysophosphatidyl ethanolamine _LPE(20:0/0:0)	LPE(20:0/0:0)	glycerophospholipids	GP	lysophosphatidyl ethanolamine	LPE	-	422600	432620	402360	165450	143150	103450	1.73208	0.000931269	0.327653	-1.60976	down
LIPID-P-0530	C50H84NO8P	phosphatidylcholine _PC(20:2_22:6)	PC(20:2_22:6)	glycerophospholipids	GP	phosphatidylcholine	PC	-	23445000	18864000	22340000	19395000	19935000	16248000	1.11162	0.169934	0.859688	-0.218114	insig
LIPID-P-0789	C51H98O6	triglyceride _TG(14:0_16:0_18:0)	TG(14:0_16:0_18:0)	glycerolipid	GL	triglyceride	TG	-	4117200	3546200	4711900	3576700	4718400	2833700	0.625214	0.560166	0.899275	-0.153165	insig
LIPID-P-0397	C30H64NO6P	lysophosphatidylcholine _LPC(O-22:0)	LPC(O-22:0)	glycerophospholipids	GP	lysophosphatidylcholine (ether bond)	LPC-O	-	9327000	7975500	7650700	4959400	4557400	2720900	1.57208	0.00959852	0.490426	-1.02789	down
LIPID-P-1349	C47H88NO7P	phosphatidyl ethanolamine _PE(P-18:0_24:3)	PE(P-18:0_24:3)	glycerophospholipids	GP	lysophosphatidyl ethanolamine (vinyl ether bond)	PE-V	-	2175200	2006900	1774100	2897900	1915600	1362400	0.0196984	0.887503	1.03689	0.0522572	insig
LIPID-P-1392	C47H82NO7P	phosphatidyl ethanolamine _PE(P-18:0_24:6)	PE(P-18:0_24:6)	glycerophospholipids	GP	lysophosphatidyl ethanolamine (vinyl ether bond)	PE-V	-	4050900	3787300	2937700	4422500	2983100	2149900	0.553218	0.623001	0.886747	-0.173405	insig
LIPID-P-1387	C43H74NO7P	phosphatidyl ethanolamine _PE(P-18:1_20:5)	PE(P-18:1_20:5)	glycerophospholipids	GP	lysophosphatidyl ethanolamine (vinyl ether bond)	PE-V	-	3921800	3677200	3093900	4016700	3050400	2521900	0.646222	0.514241	0.896763	-0.157201	insig
LIPID-P-0418	C23H46NO7P	lysophosphatidyl ethanolamine _LPE(18:1/0:0)	LPE(18:1/0:0)	glycerophospholipids	GP	lysophosphatidyl ethanolamine	LPE	89576-29-4	4088700	4091200	5365300	6284600	4343300	2651600	0.250737	0.943204	0.980384	-0.0285809	insig
LIPID-P-1405	C45H74NO7P	phosphatidyl ethanolamine _PE(P-18:2_22:6)	PE(P-18:2_22:6)	glycerophospholipids	GP	lysophosphatidyl ethanolamine (vinyl ether bond)	PE-V	-	2230900	2412100	1994600	2583900	1928500	1392100	0.652712	0.560251	0.889553	-0.168847	insig
LIPID-P-0124	C42H81NO3	ceramide_Cer(d18:1/24:1)	Cer(d18:1/24:1)	sphingolipid	SP	ceramide	Cer	-	478660000	460070000	511360000	430810000	459850000	401830000	1.36733	0.0804316	0.891317	-0.165989	insig
LIPID-P-0219	C41H76O5	diglyceride_DG(18:1_20:1)	DG(18:1_20:1)	glycerolipid	GL	diglyceride	DG	-	5895900	5462800	7436600	7532700	8352400	5709400	0.721271	0.400179	1.14893	0.200292	insig
LIPID-P-0169	C35H68O5	diglyceride_DG(16:0_16:0)	DG(16:0_16:0)	glycerolipid	GL	diglyceride	DG	-	28620000	25062000	35699000	27106000	29975000	21061000	0.755704	0.41226	0.874257	-0.19387	insig
LIPID-P-0115	C40H79NO3	ceramide_Cer(d18:1/22:0)	Cer(d18:1/22:0)	sphingolipid	SP	ceramide	Cer	-	209960000	234430000	273460000	178130000	170900000	156850000	1.61814	0.050192	0.704715	-0.504887	insig
LIPID-P-1037	C53H94O6	triglyceride _TG(16:1_16:1_18:2)	TG(16:1_16:1_18:2)	glycerolipid	GL	triglyceride	TG	-	8169200	4899500	8429000	6673200	8805500	4058800	0.349768	0.732989	0.908818	-0.137936	insig
LIPID-P-1367	C45H82NO7P	phosphatidyl ethanolamine _PE(P-18:1_22:3)	PE(P-18:1_22:3)	glycerophospholipids	GP	lysophosphatidyl ethanolamine (vinyl ether bond)	PE-V	-	63917000	61969000	55336000	88386000	63472000	41510000	0.0813803	0.795008	1.06702	0.093591	insig
LIPID-P-0282	C21H40O4	monoglyceride_MG(18:1)	MG(18:1)	glycerolipid	GL	monoglyceride	MG	-	58537	60782	62262	68260	77338	42868	0.000848996	0.845028	1.03792	0.053691	insig
LIPID-P-0196	C37H70O5	diglyceride_DG(16:0_18:1)	DG(16:0_18:1)	glycerolipid	GL	diglyceride	DG	-	81806000	61023000	99167000	85155000	103920000	62652000	0.156795	0.851529	1.04021	0.0568768	insig
LIPID-P-0631	C41H82NO7P	phosphatidyl ethanolamine _PE(P-18:0_18:0)	PE(P-18:0_18:0)	glycerophospholipids	GP	phosphatidyl ethanolamine (vinyl ether bond)	PE-V	-	1290700	1182400	1052600	1038800	772840	509390	1.29178	0.103091	0.658317	-0.603145	insig
LIPID-P-0019	C19H35NO6	carnitine C12:1-2OH	carnitine C12:1-2OH	fatty acyl	FA	acyl carnitine	CAR	-	90499	55882	76075	77977	71629	59895	0.203196	0.728695	0.941764	-0.0865629	insig
LIPID-P-1045	C55H98O6	triglyceride _TG(16:1_18:1_18:2)	TG(16:1_18:1_18:2)	glycerolipid	GL	triglyceride	TG	-	2975900	1923000	3050500	2515700	3326300	1650000	0.272162	0.81454	0.942461	-0.0854951	insig
LIPID-P-0661	C43H74NO7P	phosphatidyl ethanolamine _PE(P-16:0_22:6)	PE(P-16:0_22:6)	glycerophospholipids	GP	phosphatidyl ethanolamine (vinyl ether bond)	PE-V	-	176900000	184020000	148130000	189690000	138890000	123900000	0.72466	0.465616	0.888871	-0.169953	insig
LIPID-P-0198	C38H72O5	diglyceride_DG(18:0_17:1)	DG(18:0_17:1)	glycerolipid	GL	diglyceride	DG	-	689690	562470	909880	664660	812400	574320	0.235412	0.780941	0.948817	-0.0757985	insig
LIPID-P-0420	C25H50NO7P	lysophosphatidyl ethanolamine _LPE(20:1/0:0)	LPE(20:1/0:0)	glycerophospholipids	GP	lysophosphatidyl ethanolamine	LPE	-	416330	430900	473080	542920	371320	229740	0.673483	0.584996	0.866448	-0.206815	insig
LIPID-P-0363	C30H62NO7P	lysophosphatidylcholine _LPC(22:0/0:0)	LPC(22:0/0:0)	glycerophospholipids	GP	lysophosphatidylcholine	LPC	-	1325900	1357100	1159300	622260	597840	308020	1.6129	0.00539884	0.39771	-1.33021	down
LIPID-P-0205	C41H78O5	diglyceride_DG(18:1_20:0)	DG(18:1_20:0)	glycerolipid	GL	diglyceride	DG	-	590410	427570	622730	592060	765070	485930	0.540034	0.544857	1.12333	0.167783	insig
LIPID-P-0981	C55H100O6	triglyceride _TG(16:1_18:1_18:1)	TG(16:1_18:1_18:1)	glycerolipid	GL	triglyceride	TG	-	60859000	39255000	67662000	58350000	68327000	34918000	0.166516	0.882717	0.963159	-0.0541538	insig
LIPID-P-0505	C42H76NO8P	phosphatidylcholine _PC(14:0_20:4)	PC(14:0_20:4)	glycerophospholipids	GP	phosphatidylcholine	PC	-	238750000	208190000	235890000	213620000	215950000	164690000	1.05052	0.218335	0.87029	-0.200432	insig
LIPID-P-0634	C37H72NO7P	phosphatidyl ethanolamine _PE(P-16:0_16:1)	PE(P-16:0_16:1)	glycerophospholipids	GP	phosphatidyl ethanolamine (vinyl ether bond)	PE-V	-	5015600	4734600	4616500	5797700	4258000	3323600	0.497855	0.69461	0.931272	-0.102726	insig
LIPID-P-0514	C43H76NO8P	phosphatidylcholine _PC(15:0_20:5)	PC(15:0_20:5)	glycerophospholipids	GP	phosphatidylcholine	PC	-	9330700	7154000	8450500	6749600	6802400	4367800	1.27766	0.087659	0.718655	-0.476629	insig
LIPID-P-0553	C42H78NO7P	phosphatidylcholine _PC(O-14:0_20:4)	PC(O-14:0_20:4)	glycerophospholipids	GP	phosphatidylcholine (ether bond)	PC-O	-	9132400	8092500	8823200	9654000	8424200	7227200	0.31194	0.769402	0.971487	-0.0417329	insig
LIPID-P-0736	C37H75N2O6P	sphingomyelin_SM(d18:1/14:0)	SM(d18:1/14:0)	sphingolipid	SP	sphingomyelin	SM	-	12216000	10572000	10479000	8032400	7807100	5214100	1.5085	0.0259208	0.632867	-0.660025	insig
LIPID-P-0218	C39H72O5	diglyceride_DG(18:1_18:1)	DG(18:1_18:1)	glycerolipid	GL	diglyceride	DG	-	46839000	107200000	166780000	151510000	72770000	113380000	0.240957	0.899716	1.05249	0.0738117	insig
LIPID-P-0021	C23H45NO4	carnitine C16:0	carnitine C16:0	fatty acyl	FA	acyl carnitine	CAR	2364-67-2	9405500	9954600	7150700	7960100	6686800	4231500	1.1575	0.145337	0.712102	-0.489844	insig
LIPID-P-0136	C36H69NO3	ceramide_Cer(d18:2/18:0)	Cer(d18:2/18:0)	sphingolipid	SP	ceramide	Cer	-	18222000	18272000	20368000	17591000	23083000	13675000	0.414649	0.791379	0.955805	-0.0652114	insig
LIPID-P-0246	C43H76O5	diglyceride_DG(18:1_22:3)	DG(18:1_22:3)	glycerolipid	GL	diglyceride	DG	-	3409200	2271300	5574600	5991800	6891900	4821000	1.19969	0.146292	1.57304	0.653554	insig
LIPID-P-0644	C45H86NO7P	phosphatidyl ethanolamine _PE(P-18:0_22:2)	PE(P-18:0_22:2)	glycerophospholipids	GP	phosphatidyl ethanolamine (vinyl ether bond)	PE-V	-	3548500	3088500	2897900	4286300	2858300	1893300	0.362908	0.837161	0.947876	-0.0772302	insig
LIPID-P-0377	C32H64NO7P	lysophosphatidylcholine _LPC(24:1/0:0)	LPC(24:1/0:0)	glycerophospholipids	GP	lysophosphatidylcholine	LPC	-	4842000	4228900	4005000	3355000	2930700	1433500	1.31467	0.0752506	0.590338	-0.760387	insig
LIPID-P-1374	C43H76NO7P	phosphatidyl ethanolamine _PE(P-16:0_22:5)	PE(P-16:0_22:5)	glycerophospholipids	GP	lysophosphatidyl ethanolamine (vinyl ether bond)	PE-V	-	5570100	6682900	5139900	6129500	4647200	4160200	0.898122	0.339678	0.858793	-0.219618	insig
LIPID-P-0312	C48H91NO8	hexosylceramide_HexCer(d18:2/24:0)	HexCer(d18:2/24:0)	sphingolipid	SP	hexosylceramide	HexCer	-	3417800	3944000	2351900	2878000	2056400	1076300	1.13455	0.153593	0.618786	-0.692488	insig
LIPID-P-0747	C48H97N2O6P	sphingomyelin_SM(d18:1/25:0)	SM(d18:1/25:0)	sphingolipid	SP	sphingomyelin	SM	-	8673700	9573300	8599400	4794300	3767100	3481100	1.72896	0.000813119	0.44857	-1.15659	down
LIPID-P-1401	C47H80NO7P	phosphatidyl ethanolamine _PE(P-20:1_22:6)	PE(P-20:1_22:6)	glycerophospholipids	GP	lysophosphatidyl ethanolamine (vinyl ether bond)	PE-V	-	1572400	1711200	1344200	1627300	1239900	928290	0.943761	0.310978	0.82015	-0.28604	insig
LIPID-P-0476	C44H88NO8P	phosphatidylcholine _PC(18:0_18:0)	PC(18:0_18:0)	glycerophospholipids	GP	phosphatidylcholine	PC	-	60839000	72136000	72045000	38114000	35464000	33046000	1.75407	0.00645961	0.520066	-0.943232	insig
LIPID-P-0652	C41H74NO7P	phosphatidyl ethanolamine _PE(P-16:0_20:4)	PE(P-16:0_20:4)	glycerophospholipids	GP	phosphatidyl ethanolamine (vinyl ether bond)	PE-V	-	178770000	174740000	145710000	189670000	144170000	116640000	0.626023	0.543773	0.902368	-0.148213	insig
LIPID-P-0506	C43H78NO8P	phosphatidylcholine _PC(15:0_20:4)	PC(15:0_20:4)	glycerophospholipids	GP	phosphatidylcholine	PC	-	60869000	49504000	56594000	50449000	51409000	34338000	1.06322	0.202705	0.815706	-0.293879	insig
LIPID-P-0651	C40H72NO7P	phosphatidyl ethanolamine _PE(P-15:0_20:4)	PE(P-15:0_20:4)	glycerophospholipids	GP	phosphatidyl ethanolamine (vinyl ether bond)	PE-V	-	2148500	2131700	1771400	2106200	1584900	1215700	0.992584	0.27846	0.810827	-0.302534	insig
LIPID-P-0274	C19H38O4	monoglyceride_MG(16:0)	MG(16:0)	glycerolipid	GL	monoglyceride	MG	32899-41-5	485820	369340	495820	515820	463350	436000	0.469121	0.677235	1.04751	0.0669691	insig
LIPID-P-0787	C50H96O6	triglyceride _TG(15:0_16:0_16:0)	TG(15:0_16:0_16:0)	glycerolipid	GL	triglyceride	TG	-	9121300	7295600	9962800	8098000	9398700	6683400	0.555096	0.545381	0.916618	-0.125608	insig
LIPID-P-0351	C23H48NO7P	lysophosphatidylcholine _LPC(0:0/15:0)	LPC(0:0/15:0)	glycerophospholipids	GP	lysophosphatidylcholine	LPC	-	380030	367160	374170	311820	341250	155490	1.1067	0.211787	0.721053	-0.471823	insig
LIPID-P-1362	C44H80NO7P	phosphatidyl ethanolamine _PE(P-19:0_20:4)	PE(P-19:0_20:4)	glycerophospholipids	GP	lysophosphatidyl ethanolamine (vinyl ether bond)	PE-V	-	729000	980940	836940	1069900	746260	319930	0.667381	0.600782	0.838709	-0.253759	insig
LIPID-P-0376	C30H60NO7P	lysophosphatidylcholine _LPC(22:1/0:0)	LPC(22:1/0:0)	glycerophospholipids	GP	lysophosphatidylcholine	LPC	-	2312100	1907400	2390500	1797100	1731700	851170	1.20533	0.119228	0.662628	-0.593729	insig
LIPID-P-0011	C13H23NO6	carnitine C6-2OH	carnitine C6-2OH	fatty acyl	FA	acyl carnitine	CAR	102673-95-0	100000	67318	102370	121010	103530	94719	0.942859	0.302191	1.18381	0.243436	insig
LIPID-P-0500	C44H82NO8P	phosphatidylcholine _PC(16:0_20:3)	PC(16:0_20:3)	glycerophospholipids	GP	phosphatidylcholine	PC	-	21467000	17273000	18510000	18428000	18888000	14211000	0.766065	0.382701	0.900035	-0.151947	insig
LIPID-P-0926	C57H106O6	triglyceride _TG(18:0_18:1_18:1)	TG(18:0_18:1_18:1)	glycerolipid	GL	triglyceride	TG	-	33968000	28241000	34329000	32209000	40316000	21926000	0.243486	0.911472	0.978382	-0.0315309	insig
LIPID-P-0994	C58H106O6	triglyceride _TG(18:1_18:1_19:1)	TG(18:1_18:1_19:1)	glycerolipid	GL	triglyceride	TG	-	3701300	2615000	4739400	4146900	5458600	2209500	0.0661688	0.834807	1.06868	0.0958293	insig
LIPID-P-0086	C52H84O2	cholersteryl ester_CE(24:4)	CE(24:4)	sterollipids	ST	cholersteryl ester	CE	-	677030	559200	332500	521920	845880	494750	0.571386	0.553509	1.1873	0.247682	insig
LIPID-P-0513	C42H74NO8P	phosphatidylcholine _PC(14:0_20:5)	PC(14:0_20:5)	glycerophospholipids	GP	phosphatidylcholine	PC	-	39276000	29780000	33521000	24256000	25065000	14519000	1.39994	0.0439408	0.622362	-0.684175	insig
LIPID-P-0116	C41H81NO3	ceramide_Cer(d18:1/23:0)	Cer(d18:1/23:0)	sphingolipid	SP	ceramide	Cer	67605-84-9	61926000	78148000	82092000	49048000	51531000	39849000	1.61673	0.0281154	0.632086	-0.661807	insig
LIPID-P-1340	C41H76NO7P	phosphatidyl ethanolamine _PE(P-16:0_20:3)	PE(P-16:0_20:3)	glycerophospholipids	GP	lysophosphatidyl ethanolamine (vinyl ether bond)	PE-V	-	4496200	4006400	3439500	4625400	3939300	3152400	0.143396	0.893729	0.981159	-0.027441	insig
LIPID-P-1389	C44H76NO7P	phosphatidyl ethanolamine _PE(P-17:0_22:6)	PE(P-17:0_22:6)	glycerophospholipids	GP	lysophosphatidyl ethanolamine (vinyl ether bond)	PE-V	-	4306100	4546800	3828000	5051400	3659300	2739000	0.598852	0.610511	0.902909	-0.147347	insig
LIPID-P-0555	C46H86NO7P	phosphatidylcholine _PC(O-18:0_20:4)	PC(O-18:0_20:4)	glycerophospholipids	GP	phosphatidylcholine (ether bond)	PC-O	-	91889000	76713000	77589000	78960000	76930000	54479000	0.938403	0.278717	0.854495	-0.226856	insig
LIPID-P-0188	C33H62O5	diglyceride_DG(14:0_16:1)	DG(14:0_16:1)	glycerolipid	GL	diglyceride	DG	-	924900	912580	1253300	1179200	1353200	1426300	1.29508	0.106873	1.28081	0.357056	insig
LIPID-P-0092	C49H76O2	cholersteryl ester_CE(22:6)	CE(22:6)	sterollipids	ST	cholersteryl ester	CE	70110-50-8	46006000	50575000	61472000	46653000	61749000	45666000	0.249648	0.857624	0.974787	-0.0368412	insig
LIPID-P-1426	C41H78O5	diglyceride_DG(18:0_20:1)	DG(18:0_20:1)	glycerolipid	GL	diglyceride	DG	-	572120	491660	615710	702450	961740	472210	0.735928	0.395305	1.27205	0.347159	insig
LIPID-P-0483	C43H84NO8P	phosphatidylcholine _PC(17:0_18:1)	PC(17:0_18:1)	glycerophospholipids	GP	phosphatidylcholine	PC	-	580350000	528250000	531830000	475390000	474260000	346430000	1.33138	0.100891	0.790086	-0.339919	insig
LIPID-P-0559	C44H80NO7P	phosphatidylcholine _PC(O-16:1_20:4)	PC(O-16:1_20:4)	glycerophospholipids	GP	phosphatidylcholine (ether bond)	PC-O	-	113710000	104380000	116500000	110050000	116980000	91929000	0.563469	0.576777	0.953283	-0.0690233	insig
LIPID-P-1390	C45H78NO7P	phosphatidyl ethanolamine _PE(P-18:1_22:5)	PE(P-18:1_22:5)	glycerophospholipids	GP	lysophosphatidyl ethanolamine (vinyl ether bond)	PE-V	-	23979000	22438000	20528000	28349000	20563000	15985000	0.277448	0.870144	0.969408	-0.0448245	insig
LIPID-P-0727	C35H73N2O6P	sphingomyelin_SM(d18:0/12:0)	SM(d18:0/12:0)	sphingolipid	SP	sphingomyelin	SM	-	3429900	2789000	2927600	2376700	2308500	1207400	1.28876	0.0845884	0.644246	-0.634315	insig
LIPID-P-0568	C46H80NO7P	phosphatidylcholine _PC(O-16:1_22:6)	PC(O-16:1_22:6)	glycerophospholipids	GP	phosphatidylcholine (ether bond)	PC-O	-	32182000	26369000	30158000	29718000	30047000	26102000	0.332138	0.68011	0.967963	-0.0469767	insig
LIPID-P-0068	C47H82O2	cholersteryl ester_CE(20:1)	CE(20:1)	sterollipids	ST	cholersteryl ester	CE	70832-37-0	3187400	2691800	2887700	2915600	3083600	2731800	0.00632599	0.949494	0.995905	-0.00591989	insig
LIPID-P-0751	C40H79N2O6P	sphingomyelin_SM(d18:1/17:1)	SM(d18:1/17:1)	sphingolipid	SP	sphingomyelin	SM	-	12927000	12092000	11563000	10423000	10827000	7621200	1.30728	0.111372	0.789219	-0.341503	insig
LIPID-P-0735	C35H71N2O6P	sphingomyelin_SM(d18:1/12:0)	SM(d18:1/12:0)	sphingolipid	SP	sphingomyelin	SM	-	9636900	7896800	8201400	7775000	6788500	3619700	1.12103	0.171822	0.706553	-0.501131	insig
LIPID-P-0399	C24H50NO6P	lysophosphatidylcholine _LPC(O-16:1)	LPC(O-16:1)	glycerophospholipids	GP	lysophosphatidylcholine (ether bond)	LPC-O	-	4013700	3260000	4482500	3482100	3269700	1929200	1.10134	0.170608	0.738419	-0.437489	insig
LIPID-P-0129	C38H75NO3	ceramide_Cer(d16:1/22:0)	Cer(d16:1/22:0)	sphingolipid	SP	ceramide	Cer	-	28584000	23575000	31735000	21760000	26119000	17803000	1.1895	0.146755	0.782917	-0.35307	insig
LIPID-P-0204	C41H78O5	diglyceride_DG(16:0_22:1)	DG(16:0_22:1)	glycerolipid	GL	diglyceride	DG	-	568780	431970	630120	539430	607560	434750	0.160228	0.84255	0.969875	-0.0441293	insig
LIPID-P-0650	C45H84NO7P	phosphatidyl ethanolamine _PE(P-18:0_22:3)	PE(P-18:0_22:3)	glycerophospholipids	GP	phosphatidyl ethanolamine (vinyl ether bond)	PE-V	-	41719000	36792000	32559000	48937000	31663000	20079000	0.495079	0.725996	0.906446	-0.141706	insig
LIPID-P-0662	C45H78NO7P	phosphatidyl ethanolamine _PE(P-18:0_22:6)	PE(P-18:0_22:6)	glycerophospholipids	GP	phosphatidyl ethanolamine (vinyl ether bond)	PE-V	-	101660000	97998000	91973000	106980000	74089000	58183000	0.949922	0.347883	0.820393	-0.285613	insig
LIPID-P-0973	C53H96O6	triglyceride _TG(16:1_16:1_18:1)	TG(16:1_16:1_18:1)	glycerolipid	GL	triglyceride	TG	-	24428000	15993000	26758000	21346000	29203000	14654000	0.159721	0.90789	0.970586	-0.043072	insig
LIPID-P-0112	C37H73NO3	ceramide_Cer(d18:1/19:0)	Cer(d18:1/19:0)	sphingolipid	SP	ceramide	Cer	-	5367000	4780100	6880700	3629000	4094800	2820200	1.5114	0.053333	0.619223	-0.69147	insig
LIPID-P-0352	C23H48NO7P	lysophosphatidylcholine _LPC(15:0/0:0)	LPC(15:0/0:0)	glycerophospholipids	GP	lysophosphatidylcholine	LPC	-	1339700	1324500	1643800	1393100	1408700	797210	0.844068	0.373624	0.835425	-0.259418	insig
LIPID-P-0436	C27H46NO7P	lysophosphatidyl ethanolamine _LPE(22:5/0:0)	LPE(22:5/0:0)	glycerophospholipids	GP	lysophosphatidyl ethanolamine	LPE	-	282710	270690	316930	452000	317080	173440	0.016686	0.794509	1.08295	0.114961	insig
LIPID-P-1171	C57H96O6	triglyceride _TG(16:0_16:1_22:6)	TG(16:0_16:1_22:6)	glycerolipid	GL	triglyceride	TG	-	4240700	2929300	4579300	3326300	4244100	1965500	0.737587	0.428342	0.811614	-0.301134	insig
LIPID-P-0066	C45H78O2	cholersteryl ester_CE(18:1)	CE(18:1)	sterollipids	ST	cholersteryl ester	CE	303-43-5	17285000	14765000	15998000	17177000	20351000	12098000	0.0529456	0.850791	1.03284	0.0466198	insig
LIPID-P-0924	C57H106O6	triglyceride _TG(16:0_18:1_20:1)	TG(16:0_18:1_20:1)	glycerolipid	GL	triglyceride	TG	-	8502300	6730300	8168000	8926100	10404000	5849000	0.230059	0.713078	1.076	0.105681	insig
LIPID-P-1927	C34H68NO7P	lysophosphatidylcholine _LPC(26:1)	LPC(26:1)	glycerophospholipids	GP	lysophosphatidylcholine	LPC	-	3798100	3791400	3449300	2698400	2809100	1725600	1.46052	0.0543951	0.655243	-0.609897	insig
LIPID-P-1323	C43H84NO7P	phosphatidyl ethanolamine _PE(P-18:0_20:1)	PE(P-18:0_20:1)	glycerophospholipids	GP	lysophosphatidyl ethanolamine (vinyl ether bond)	PE-V	-	3006200	3044800	2500100	2387300	1663400	1398500	1.43926	0.051618	0.637251	-0.650066	insig
LIPID-P-0387	C30H54NO7P	lysophosphatidylcholine _LPC(0:0/22:4)	LPC(0:0/22:4)	glycerophospholipids	GP	lysophosphatidylcholine	LPC	-	1454300	983300	1150900	1195200	1134900	847130	0.600452	0.479019	0.885392	-0.175611	insig
LIPID-P-0445	C23H46NO6P	lysophosphatidyl ethanolamine _LPE(P-18:1)	LPE(P-18:1)	glycerophospholipids	GP	lysophosphatidyl ethanolamine (vinyl ether bond)	LPE-V	-	2037900	1987500	2679700	2534900	1705900	938710	0.855553	0.396352	0.772473	-0.372443	insig
LIPID-P-0161	C59H90O4	Coenzyme Q10(oxidize）	Coenzyme Q10	prenol lipids	PR	CoenzymeQ	CoQ	303-98-0	8778800	6369300	9624800	5999000	7806800	3284800	1.06246	0.198546	0.689891	-0.53556	insig
LIPID-P-0201	C39H74O5	diglyceride_DG(18:0_18:1)	DG(18:0_18:1)	glycerolipid	GL	diglyceride	DG	-	29594000	25804000	33957000	31836000	39316000	26359000	0.469848	0.578693	1.09128	0.126017	insig
LIPID-P-1377	C45H80NO7P	phosphatidyl ethanolamine _PE(P-18:1_22:4)	PE(P-18:1_22:4)	glycerophospholipids	GP	lysophosphatidyl ethanolamine (vinyl ether bond)	PE-V	-	38649000	39855000	30055000	54331000	37479000	50110000	1.23228	0.148805	1.30731	0.386599	insig
LIPID-P-0361	C28H58NO7P	lysophosphatidylcholine _LPC(0:0/20:0)	LPC(0:0/20:0)	glycerophospholipids	GP	lysophosphatidylcholine	LPC	-	589690	454290	635300	306490	529520	140870	1.1664	0.161539	0.581726	-0.78159	insig
LIPID-P-0738	C39H79N2O6P	sphingomyelin_SM(d18:1/16:0)	SM(d18:1/16:0)	sphingolipid	SP	sphingomyelin	SM	-	42768000	41698000	38502000	24658000	23217000	22431000	1.75721	0.00124052	0.571742	-0.806563	insig
LIPID-P-0998	C59H108O6	triglyceride _TG(18:1_18:2_20:0)	TG(18:1_18:2_20:0)	glycerolipid	GL	triglyceride	TG	-	10932000	8534500	11094000	11304000	15070000	7262100	0.214569	0.703121	1.10064	0.138342	insig
LIPID-P-0200	C39H74O5	diglyceride_DG(16:0_20:1)	DG(16:0_20:1)	glycerolipid	GL	diglyceride	DG	-	4244100	3706300	5037100	4825700	5611800	3807300	0.501804	0.556894	1.09681	0.133312	insig
LIPID-P-0386	C28H50NO7P	lysophosphatidylcholine _LPC(20:4/0:0)	LPC(20:4/0:0)	glycerophospholipids	GP	lysophosphatidylcholine	LPC	60701-99-7	121290	89741	166840	102530	98868	60107	1.05494	0.226998	0.692048	-0.531055	insig
LIPID-P-1542	C42H85NO4	ceramide_Cer(t18:0/24:0)	Cer(t18:0/24:0)	sphingolipid	SP	phytoceramide	Cert	-	503070	582770	535970	336380	333340	293160	1.74822	0.00276685	0.593707	-0.752177	insig
LIPID-P-0396	C28H60NO6P	lysophosphatidylcholine _LPC(O-20:0)	LPC(O-20:0)	glycerophospholipids	GP	lysophosphatidylcholine (ether bond)	LPC-O	-	6282600	5791700	5831200	3801500	3712400	1863000	1.48384	0.0392678	0.523688	-0.93322	insig
LIPID-P-0999	C59H108O6	triglyceride _TG(18:1_18:1_20:1)	TG(18:1_18:1_20:1)	glycerolipid	GL	triglyceride	TG	-	6377000	4626600	6310800	6163700	8224900	4182800	0.165547	0.76896	1.0726	0.10111	insig
LIPID-P-0111	C36H71NO3	ceramide_Cer(d18:1/18:0)	Cer(d18:1/18:0)	sphingolipid	SP	ceramide	Cer	-	81127000	90220000	112010000	67902000	81024000	73424000	1.35132	0.144	0.784699	-0.349788	insig
LIPID-P-1150	C59H102O6	triglyceride _TG(18:0_18:2_20:4)	TG(18:0_18:2_20:4)	glycerolipid	GL	triglyceride	TG	-	7395900	5332600	8024200	6391500	7902700	2603400	0.679952	0.5212	0.814236	-0.296481	insig
LIPID-P-0234	C41H74O5	diglyceride_DG(18:0_20:3)	DG(18:0_20:3)	glycerolipid	GL	diglyceride	DG	-	2704900	2176200	3504900	3072600	3606700	2507900	0.480346	0.62243	1.09554	0.131642	insig
LIPID-P-1177	C59H100O6	triglyceride _TG(16:0_18:1_22:6)	TG(16:0_18:1_22:6)	glycerolipid	GL	triglyceride	TG	-	8248800	5837800	8965300	6812600	8861600	4622700	0.54268	0.586581	0.880487	-0.183626	insig
LIPID-P-0732	C41H85N2O6P	sphingomyelin_SM(d18:0/18:0)	SM(d18:0/18:0)	sphingolipid	SP	sphingomyelin	SM	-	34389000	39015000	37193000	29031000	26287000	24644000	1.68532	0.00536824	0.723003	-0.467926	insig
LIPID-P-0023	C25H49NO4	carnitine C18:0	carnitine C18:0	fatty acyl	FA	acyl carnitine	CAR	25597-09-5	2234100	2227200	2042200	1375000	1395000	913580	1.6119	0.0163018	0.5664	-0.820108	insig
LIPID-P-0740	C41H83N2O6P	sphingomyelin_SM(d18:1/18:0)	SM(d18:1/18:0)	sphingolipid	SP	sphingomyelin	SM	-	1777100	2006000	1698900	972250	908090	1021300	1.75146	0.00609592	0.529303	-0.917834	insig
LIPID-P-1108	C58H102O6	triglyceride _TG(17:0_18:1_20:4)	TG(17:0_18:1_20:4)	glycerolipid	GL	triglyceride	TG	-	839560	619170	941050	685100	916530	535660	0.540416	0.581857	0.890619	-0.167119	insig
LIPID-P-0645	C39H72NO7P	phosphatidyl ethanolamine _PE(P-16:0_18:3)	PE(P-16:0_18:3)	glycerophospholipids	GP	phosphatidyl ethanolamine (vinyl ether bond)	PE-V	-	1644800	1527500	1255800	1459800	1306900	928860	0.920104	0.285319	0.83457	-0.260895	insig
LIPID-P-0106	C42H85NO3	ceramide_Cer(d18:0/24:0)	Cer(d18:0/24:0)	sphingolipid	SP	ceramide	Cer	-	7754600	9477200	10484000	6243100	6680900	5012200	1.57965	0.0338611	0.647147	-0.627834	insig
LIPID-P-0083	C47H76O2	cholersteryl ester_CE(20:4)	CE(20:4)	sterollipids	ST	cholersteryl ester	CE	604-34-2	21324000	20499000	23268000	24366000	27597000	19441000	0.608021	0.474971	1.09699	0.133547	insig
LIPID-P-1174	C58H98O6	triglyceride _TG(15:0_18:1_22:6)	TG(15:0_18:1_22:6)	glycerolipid	GL	triglyceride	TG	-	770930	518760	813630	597560	820370	398810	0.572872	0.567668	0.863749	-0.211316	insig
LIPID-P-0989	C57H104O6	triglyceride _TG(18:0_18:1_18:2)	TG(18:0_18:1_18:2)	glycerolipid	GL	triglyceride	TG	-	9529000	6594400	7389400	6553600	7493400	3946800	0.964759	0.254532	0.765277	-0.385946	insig
LIPID-P-0847	C55H104O6	triglyceride _TG(16:0_18:0_18:1)	TG(16:0_18:0_18:1)	glycerolipid	GL	triglyceride	TG	-	27623000	21796000	27477000	25806000	31185000	17514000	0.260781	0.868677	0.968906	-0.0455713	insig
LIPID-P-0659	C44H78NO7P	phosphatidyl ethanolamine _PE(P-17:0_22:5)	PE(P-17:0_22:5)	glycerophospholipids	GP	phosphatidyl ethanolamine (vinyl ether bond)	PE-V	-	1842500	1773800	1462800	1891900	1287700	938320	0.876217	0.37484	0.810758	-0.302657	insig
LIPID-P-0964	C51H92O6	triglyceride _TG(14:1_16:1_18:1)	TG(14:1_16:1_18:1)	glycerolipid	GL	triglyceride	TG	-	11517000	7996900	13596000	11170000	13354000	6471000	0.290533	0.800765	0.936125	-0.0952271	insig
LIPID-P-0113	C38H75NO3	ceramide_Cer(d18:1/20:0)	Cer(d18:1/20:0)	sphingolipid	SP	ceramide	Cer	-	37133000	38417000	53149000	33125000	33853000	25845000	1.35186	0.130608	0.721241	-0.471447	insig
LIPID-P-0369	C25H50NO7P	lysophosphatidylcholine _LPC(17:1/0:0)	LPC(17:1/0:0)	glycerophospholipids	GP	lysophosphatidylcholine	LPC	-	1494700	958030	3741100	1458200	2572100	846450	0.318862	0.68556	0.787356	-0.344912	insig
LIPID-P-0852	C57H108O6	triglyceride _TG(18:0_18:0_18:1)	TG(18:0_18:0_18:1)	glycerolipid	GL	triglyceride	TG	-	7366200	6160000	7399500	6984300	8291700	4694300	0.357657	0.79866	0.954343	-0.0674199	insig
LIPID-P-0417	C23H46NO7P	lysophosphatidyl ethanolamine _LPE(0:0/18:1)	LPE(0:0/18:1)	glycerophospholipids	GP	lysophosphatidyl ethanolamine	LPE	-	2282600	2151600	2622300	3041400	1928800	1085500	0.647008	0.619612	0.858173	-0.220659	insig
LIPID-P-0261	C41H68O5	diglyceride_DG(16:0_22:6)	DG(16:0_22:6)	glycerolipid	GL	diglyceride	DG	-	3065500	2734000	4185800	3182400	4270800	4037700	0.754657	0.416711	1.15078	0.202614	insig
LIPID-P-0355	C25H52NO7P	lysophosphatidylcholine _LPC(0:0/17:0)	LPC(0:0/17:0)	glycerophospholipids	GP	lysophosphatidylcholine	LPC	-	1495200	1199200	1662700	1639100	1499300	852730	0.451677	0.688767	0.916006	-0.126571	insig
LIPID-P-0477	C46H92NO8P	phosphatidylcholine _PC(16:0_22:0)	PC(16:0_22:0)	glycerophospholipids	GP	phosphatidylcholine	PC	-	16688000	21154000	18264000	11590000	9402900	9616100	1.70836	0.0100549	0.545557	-0.874199	insig
LIPID-P-0520	C44H76NO8P	phosphatidylcholine _PC(14:0_22:6)	PC(14:0_22:6)	glycerophospholipids	GP	phosphatidylcholine	PC	-	104900000	83659000	100400000	77962000	79982000	47947000	1.25928	0.0988083	0.712527	-0.488984	insig
LIPID-P-0120	C34H65NO3	ceramide_Cer(d18:1/16:1)	Cer(d18:1/16:1)	sphingolipid	SP	ceramide	Cer	141980-53-2	5825500	6255900	6873100	3909900	4591000	5159600	1.56385	0.0212278	0.7207	-0.47253	insig
LIPID-P-0741	C42H85N2O6P	sphingomyelin_SM(d18:1/19:0)	SM(d18:1/19:0)	sphingolipid	SP	sphingomyelin	SM	-	59116000	53381000	58036000	53079000	52016000	39689000	1.16745	0.173612	0.849009	-0.236149	insig
LIPID-P-0080	C49H82O2	cholersteryl ester_CE(22:3)	CE(22:3)	sterollipids	ST	cholersteryl ester	CE	-	702360	664440	703820	737120	970600	599130	0.503649	0.543863	1.11409	0.155861	insig
LIPID-P-0503	C48H90NO8P	phosphatidylcholine _PC(18:2_22:1)	PC(18:2_22:1)	glycerophospholipids	GP	phosphatidylcholine	PC	-	141750000	110660000	122820000	122710000	110360000	58374000	0.926433	0.293752	0.776708	-0.364556	insig
LIPID-P-0400	C26H54NO6P	lysophosphatidylcholine _LPC(O-18:1)	LPC(O-18:1)	glycerophospholipids	GP	lysophosphatidylcholine (ether bond)	LPC-O	-	7668800	6776000	10624000	7957000	7828000	4742500	0.78914	0.389296	0.818847	-0.288335	insig
LIPID-P-0977	C54H98O6	triglyceride _TG(16:1_17:1_18:1)	TG(16:1_17:1_18:1)	glycerolipid	GL	triglyceride	TG	-	5373700	3329400	5189300	4330000	6187900	3038900	0.149241	0.925931	0.975843	-0.0352792	insig
LIPID-P-0837	C51H96O6	triglyceride _TG(16:0_16:0_16:1)	TG(16:0_16:0_16:1)	glycerolipid	GL	triglyceride	TG	-	76717000	52426000	75096000	70310000	84469000	48859000	0.0529775	0.988481	0.997057	-0.00425158	insig
LIPID-P-0850	C56H106O6	triglyceride _TG(17:0_17:0_19:1)	TG(17:0_17:0_19:1)	glycerolipid	GL	triglyceride	TG	-	462090	348190	436840	456320	504950	250240	0.251352	0.898951	0.971446	-0.041794	insig
LIPID-P-0403	C26H52NO6P	lysophosphatidylcholine _LPC(O-18:2)	LPC(O-18:2)	glycerophospholipids	GP	lysophosphatidylcholine (ether bond)	LPC-O	-	126620	100700	178420	121680	123500	72101	0.818256	0.362249	0.781981	-0.354794	insig
LIPID-P-0988	C57H104O6	triglyceride _TG(18:1_18:1_18:1)	TG(18:1_18:1_18:1)	glycerolipid	GL	triglyceride	TG	-	20166000	14805000	19770000	19229000	27770000	14398000	0.348484	0.64246	1.12159	0.165546	insig
LIPID-P-1200	C59H98O6	triglyceride _TG(16:0_18:2_22:6)	TG(16:0_18:2_22:6)	glycerolipid	GL	triglyceride	TG	-	4541300	2775300	4789900	3296800	4334800	2182400	0.681313	0.437993	0.810639	-0.302869	insig
LIPID-P-1512	C41H83NO5	ceramide_Cer(t18:0/23:0(2OH))	Cer(t18:0/23:0(2OH))	sphingolipid	SP	phytoceramide	Cert	-	392720	773140	520540	523360	526740	413570	0.513106	0.582548	0.867926	-0.204356	insig
LIPID-P-0030	C12H19NO6	carnitine C5:1-2OH	carnitine C5:1-2OH	fatty acyl	FA	acyl carnitine	CAR	-	4604900	3121200	3621900	4195500	3429700	3277200	0.147551	0.791593	0.960733	-0.0577923	insig
LIPID-P-0359	C27H56NO7P	lysophosphatidylcholine _LPC(0:0/19:0)	LPC(0:0/19:0)	glycerophospholipids	GP	lysophosphatidylcholine	LPC	-	811840	753970	832380	677970	769080	349390	1.03673	0.254044	0.749082	-0.416805	insig
LIPID-P-0308	C40H75NO8	hexosylceramide_HexCer(d18:2/16:0)	HexCer(d18:2/16:0)	sphingolipid	SP	hexosylceramide	HexCer	127842-89-1	694090	676470	449220	690780	579930	443510	0.252058	0.757718	0.941993	-0.0862118	insig
LIPID-P-0777	C45H86O6	triglyceride _TG(12:0_14:0_16:0)	TG(12:0_14:0_16:0)	glycerolipid	GL	triglyceride	TG	-	559480	569330	652740	704730	742790	481640	0.35147	0.616777	1.08285	0.11484	insig
LIPID-P-0779	C46H88O6	triglyceride _TG(12:0_15:0_16:0)	TG(12:0_15:0_16:0)	glycerolipid	GL	triglyceride	TG	-	596450	556900	615010	579250	601880	578740	0.101381	0.890409	0.995199	-0.00694314	insig
LIPID-P-1446	C45H84O5	diglyceride_DG(18:1_24:1)	DG(18:1_24:1)	glycerolipid	GL	diglyceride	DG	-	1172500	837080	1170700	1071600	1398700	778400	0.0196022	0.920093	1.02151	0.0307087	insig
LIPID-P-1422	C31H58O5	diglyceride_DG(12:0_16:1)	DG(12:0_16:1)	glycerolipid	GL	diglyceride	DG	-	39643	30151	73023	46779	59871	64471	0.708824	0.555527	1.19818	0.260849	insig
LIPID-P-0329	C60H113NO18	hexosylceramide_Hex3Cer(d18:1/24:0)	Hex3Cer(d18:1/24:0)	sphingolipid	SP	hexosylceramide	HexCer	-	111810	288980	143440	74366	105670	136900	1.09091	0.297736	0.582357	-0.780025	insig
LIPID-P-0960	C49H88O6	triglyceride _TG(14:1_16:1_16:1)	TG(14:1_16:1_16:1)	glycerolipid	GL	triglyceride	TG	-	795550	567970	930800	742430	901440	551960	0.189764	0.833499	0.957072	-0.0633003	insig
LIPID-P-0223	C35H62O5	diglyceride_DG(16:1_16:2)	DG(16:1_16:2)	glycerolipid	GL	diglyceride	DG	-	936330	768650	1342400	1062500	1192300	1127500	0.647944	0.582523	1.1099	0.150435	insig
LIPID-P-0827	C47H88O6	triglyceride _TG(12:0_16:0_16:1)	TG(12:0_16:0_16:1)	glycerolipid	GL	triglyceride	TG	-	2045500	1575000	2075900	2161300	2479600	1525000	0.341142	0.660288	1.08242	0.114261	insig
LIPID-P-0167	C33H64O5	diglyceride_DG(14:0_16:0)	DG(14:0_16:0)	glycerolipid	GL	diglyceride	DG	-	3009800	2713100	3900700	3406600	4139700	3607100	0.94161	0.302607	1.15896	0.212835	insig
LIPID-P-1043	C54H96O6	triglyceride _TG(16:1_17:1_18:2)	TG(16:1_17:1_18:2)	glycerolipid	GL	triglyceride	TG	-	1102900	727920	1108100	905950	1058300	571020	0.582231	0.521055	0.862654	-0.213147	insig
LIPID-P-1361	C44H80NO7P	phosphatidyl ethanolamine _PE(P-17:0_22:4)	PE(P-17:0_22:4)	glycerophospholipids	GP	lysophosphatidyl ethanolamine (vinyl ether bond)	PE-V	-	3827500	3476500	3125700	3989300	3047700	2555300	0.554988	0.593685	0.91971	-0.120749	insig
LIPID-P-1343	C43H80NO7P	phosphatidyl ethanolamine _PE(P-16:1_22:2)	PE(P-16:1_22:2)	glycerophospholipids	GP	lysophosphatidyl ethanolamine (vinyl ether bond)	PE-V	-	6328000	5909200	4893900	6424200	4578100	3635000	0.770028	0.434099	0.854428	-0.226968	insig
LIPID-P-1336	C45H86NO7P	phosphatidyl ethanolamine _PE(P-18:1_22:1)	PE(P-18:1_22:1)	glycerophospholipids	GP	lysophosphatidyl ethanolamine (vinyl ether bond)	PE-V	-	2857600	2736700	2357100	3872400	2377100	1722300	0.173263	0.992562	1.00257	0.00369662	insig
LIPID-P-0915	C55H102O6	triglyceride _TG(16:0_18:1_18:1)	TG(16:0_18:1_18:1)	glycerolipid	GL	triglyceride	TG	-	42689000	32148000	41450000	40344000	48653000	27841000	0.0666274	0.980389	1.00474	0.00681974	insig
LIPID-P-0884	C47H86O6	triglyceride _TG(14:0_14:1_16:1)	TG(14:0_14:1_16:1)	glycerolipid	GL	triglyceride	TG	-	873640	767210	1125800	952690	1132600	493260	0.391084	0.791632	0.932012	-0.10158	insig
LIPID-P-0380	C28H54NO7P	lysophosphatidylcholine _LPC(0:0/20:2)	LPC(0:0/20:2)	glycerophospholipids	GP	lysophosphatidylcholine	LPC	-	685910	1399400	2416700	1771100	1793100	1207900	0.317576	0.879263	1.05999	0.084055	insig
LIPID-P-1539	C34H69NO4	ceramide_Cer(t18:0/16:0)	Cer(t18:0/16:0)	sphingolipid	SP	phytoceramide	Cert	-	231030	305630	281060	157080	160570	186300	1.66683	0.0274282	0.616287	-0.698326	insig
LIPID-P-0288	C46H89NO8	hexosylceramide_HexCer(d16:1/24:0)	HexCer(d16:1/24:0)	sphingolipid	SP	hexosylceramide	HexCer	-	1105100	1025900	886810	486010	372230	155380	1.53942	0.00697936	0.335879	-1.57399	down
LIPID-P-0886	C47H86O6	triglyceride _TG(12:0_14:0_18:2)	TG(12:0_14:0_18:2)	glycerolipid	GL	triglyceride	TG	-	436180	374290	460110	467220	571680	316710	0.170736	0.74603	1.06692	0.093455	insig
LIPID-P-0191	C35H66O5	diglyceride_DG(14:0_18:1)	DG(14:0_18:1)	glycerolipid	GL	diglyceride	DG	-	5309100	4859900	7376800	6893200	8480800	7294400	1.21214	0.148185	1.29196	0.369557	insig
LIPID-P-0393	C22H48NO6P	lysophosphatidylcholine _LPC(O-14:0)	LPC(O-14:0)	glycerophospholipids	GP	lysophosphatidylcholine (ether bond)	LPC-O	-	267530	204370	336510	277310	266220	153340	0.574856	0.536129	0.862025	-0.214198	insig
LIPID-P-0130	C39H77NO3	ceramide_Cer(d16:1/23:0)	Cer(d16:1/23:0)	sphingolipid	SP	ceramide	Cer	-	8509200	8121900	8293600	6079700	6319700	4710700	1.61041	0.0300769	0.686472	-0.542728	insig
LIPID-P-0357	C26H54NO7P	lysophosphatidylcholine _LPC(0:0/18:0)	LPC(0:0/18:0)	glycerophospholipids	GP	lysophosphatidylcholine	LPC	4421-58-3	118790	87583	111050	111480	115260	44197	0.61186	0.583495	0.853552	-0.228449	insig
LIPID-P-0410	C23H48NO7P	lysophosphatidyl ethanolamine _LPE(0:0/18:0)	LPE(0:0/18:0)	glycerophospholipids	GP	lysophosphatidyl ethanolamine	LPE	-	224520	237560	238500	150380	123610	101860	1.68126	0.0105478	0.536484	-0.898393	insig
LIPID-P-0432	C25H44NO7P	lysophosphatidyl ethanolamine _LPE(20:4/0:0)	LPE(20:4/0:0)	glycerophospholipids	GP	lysophosphatidyl ethanolamine	LPE	-	1077100	914350	1166700	1593700	1187900	523120	0.136051	0.891626	1.04641	0.0654483	insig
LIPID-P-1226	C61H98O6	triglyceride _TG(18:2_18:2_22:6)	TG(18:2_18:2_22:6)	glycerolipid	GL	triglyceride	TG	-	465760	297860	459300	396220	480130	229840	0.408131	0.695105	0.904548	-0.144731	insig
LIPID-P-0213	C37H68O5	diglyceride_DG(16:1_18:1)	DG(16:1_18:1)	glycerolipid	GL	diglyceride	DG	-	23626000	20736000	31795000	28736000	37293000	31161000	1.146	0.173269	1.27618	0.351831	insig
LIPID-P-0532	C40H82NO7P	phosphatidylcholine _PC(O-16:0_16:0)	PC(O-16:0_16:0)	glycerophospholipids	GP	phosphatidylcholine (ether bond)	PC-O	-	30214000	32779000	30886000	17200000	17432000	17750000	1.77935	0.00219292	0.557974	-0.841731	insig
LIPID-P-0118	C43H85NO3	ceramide_Cer(d18:1/25:0)	Cer(d18:1/25:0)	sphingolipid	SP	ceramide	Cer	-	8720100	4207300	12470000	6371200	6195400	3988100	0.782817	0.343066	0.651827	-0.61744	insig
LIPID-P-0785	C48H92O6	triglyceride _TG(14:0_15:0_16:0)	TG(14:0_15:0_16:0)	glycerolipid	GL	triglyceride	TG	-	2724100	2383500	2876500	2676800	2717400	2424500	0.24043	0.767618	0.979284	-0.030201	insig
LIPID-P-0748	C49H99N2O6P	sphingomyelin_SM(d20:0/24:1)	SM(d20:0/24:1)	sphingolipid	SP	sphingomyelin	SM	-	5014000	6563500	5439500	3367300	2605300	2238800	1.672	0.00869278	0.482541	-1.05128	down
LIPID-P-0784	C47H90O6	triglyceride _TG(12:0_16:0_16:0)	TG(12:0_16:0_16:0)	glycerolipid	GL	triglyceride	TG	-	868830	716050	890830	901200	952890	772400	0.555745	0.548653	1.0609	0.0852938	insig
LIPID-P-0114	C39H77NO3	ceramide_Cer(d18:1/21:0)	Cer(d18:1/21:0)	sphingolipid	SP	ceramide	Cer	-	4375200	8783500	11268000	3743100	4074900	4844500	1.30446	0.188374	0.518388	-0.947897	insig
LIPID-P-0253	C41H70O5	diglyceride_DG(16:0_22:5)	DG(16:0_22:5)	glycerolipid	GL	diglyceride	DG	-	1072200	876650	1577300	1282300	1687200	1424400	0.952776	0.310468	1.24609	0.317408	insig
LIPID-P-0125	C44H85NO3	ceramide_Cer(d18:1/26:1)	Cer(d18:1/26:1)	sphingolipid	SP	ceramide	Cer	-	34882000	32352000	35000000	24637000	24326000	17565000	1.58819	0.0243337	0.650742	-0.619842	insig
LIPID-P-0501	C45H84NO8P	phosphatidylcholine _PC(17:0_20:3)	PC(17:0_20:3)	glycerophospholipids	GP	phosphatidylcholine	PC	-	101560000	81821000	85674000	88832000	84117000	81921000	0.537165	0.522918	0.947278	-0.0781395	insig
LIPID-P-1176	C59H100O6	triglyceride _TG(18:1_18:2_20:4)	TG(18:1_18:2_20:4)	glycerolipid	GL	triglyceride	TG	-	1807500	1139500	2031800	1501000	2028100	1053500	0.300766	0.751212	0.920423	-0.119632	insig
LIPID-P-0181	C40H78O5	diglyceride_DG(19:0_18:0)	DG(19:0_18:0)	glycerolipid	GL	diglyceride	DG	-	13000	84710	111790	127050	121250	124450	0.942946	0.205777	1.77924	0.831258	insig
LIPID-P-0901	C51H94O6	triglyceride _TG(16:0_16:1_16:1)	TG(16:0_16:1_16:1)	glycerolipid	GL	triglyceride	TG	-	17113000	11763000	17407000	16155000	19944000	10787000	0.0105626	0.953694	1.01303	0.0186748	insig
LIPID-P-0142	C42H79NO3	ceramide_Cer(d18:2/24:1)	Cer(d18:2/24:1)	sphingolipid	SP	ceramide	Cer	-	133150000	97489000	135320000	122380000	155610000	77729000	0.227165	0.902455	0.972019	-0.040944	insig
LIPID-P-0095	C16H33NO2	sphingol _SPH(d16:1)	SPH(d16:1)	sphingolipid	SP	sphingol	SPH	-	1928200	1511500	1946200	2092500	1850800	1679700	0.41898	0.692962	1.04402	0.0621526	insig
LIPID-P-0362	C28H58NO7P	lysophosphatidylcholine _LPC(20:0/0:0)	LPC(20:0/0:0)	glycerophospholipids	GP	lysophosphatidylcholine	LPC	108341-80-6	4917000	4596900	4788300	2690100	2962000	1497400	1.55031	0.0295109	0.499888	-1.00032	down
LIPID-P-1376	C45H80NO7P	phosphatidyl ethanolamine _PE(P-16:0_24:5)	PE(P-16:0_24:5)	glycerophospholipids	GP	lysophosphatidyl ethanolamine (vinyl ether bond)	PE-V	-	11316000	10825000	8902100	12482000	9127600	7099300	0.464869	0.685604	0.924808	-0.112775	insig
LIPID-P-1386	C41H70NO7P	phosphatidyl ethanolamine _PE(P-14:0_22:6)	PE(P-14:0_22:6)	glycerophospholipids	GP	lysophosphatidyl ethanolamine (vinyl ether bond)	PE-V	-	2305700	2244700	1997200	2355000	1538500	1227300	1.0286	0.290702	0.782088	-0.354597	insig
LIPID-P-0093	C51H80O2	cholersteryl ester_CE(24:6)	CE(24:6)	sterollipids	ST	cholersteryl ester	CE	-	378710	280760	412170	365560	439450	349680	0.530135	0.599559	1.0775	0.107685	insig
LIPID-P-0207	C45H86O5	diglyceride_DG(18:1_24:0)	DG(18:1_24:0)	glycerolipid	GL	diglyceride	DG	-	221610	256320	341060	265160	369060	200600	0.0380759	0.935135	1.01933	0.0276193	insig
LIPID-P-0109	C34H67NO3	ceramide_Cer(d18:1/16:0)	Cer(d18:1/16:0)	sphingolipid	SP	ceramide	Cer	-	219490000	227540000	266100000	174530000	193770000	187480000	1.58693	0.0526756	0.779353	-0.359651	insig
LIPID-P-0402	C30H62NO6P	lysophosphatidylcholine _LPC(O-22:1)	LPC(O-22:1)	glycerophospholipids	GP	lysophosphatidylcholine (ether bond)	LPC-O	-	104590	87643	108880	89062	88229	45452	1.06519	0.20383	0.739732	-0.434925	insig
LIPID-P-0235	C43H78O5	diglyceride_DG(18:1_22:2)	DG(18:1_22:2)	glycerolipid	GL	diglyceride	DG	-	703100	600360	883080	981630	1120400	711110	1.01047	0.234014	1.28657	0.363532	insig
LIPID-P-1105	C57H100O6	triglyceride _TG(16:0_18:1_20:4)	TG(16:0_18:1_20:4)	glycerolipid	GL	triglyceride	TG	-	12191000	9418100	14872000	12359000	15774000	8715900	0.0211241	0.964449	1.01008	0.0144723	insig
LIPID-P-0752	C41H81N2O6P	sphingomyelin_SM(d18:1/18:1)	SM(d18:1/18:1)	sphingolipid	SP	sphingomyelin	SM	108392-10-5	821300	822460	768750	786080	668110	487240	1.14321	0.208931	0.804734	-0.313415	insig
LIPID-P-0297	C46H89NO8	hexosylceramide_HexCer(d18:1/22:0)	HexCer(d18:1/22:0)	sphingolipid	SP	hexosylceramide	HexCer	-	25848000	33146000	25120000	11042000	8684700	7028500	1.72566	0.00816542	0.318083	-1.65253	down
LIPID-P-0221	C43H80O5	diglyceride_DG(18:1_22:1)	DG(18:1_22:1)	glycerolipid	GL	diglyceride	DG	-	986430	779680	1218500	1218600	1231600	830400	0.444968	0.617924	1.09917	0.136417	insig
LIPID-P-1599	C46H77O10P	bismonacylglycerol phosphate_BMP(18:1_22:6)	BMP(18:1_22:6)	glycerophospholipids	GP	bismonacylglycerol phosphate	BMP	-	7020300	4286000	4406400	4996500	5251000	1978700	0.708122	0.447814	0.778109	-0.361955	insig
LIPID-P-0237	C43H78O5	diglyceride_DG(18:0_22:3)	DG(18:0_22:3)	glycerolipid	GL	diglyceride	DG	-	1957900	1528500	2520100	2789300	3143400	2568800	1.35528	0.0817922	1.41538	0.501193	insig
LIPID-P-1351	C47H88NO7P	phosphatidyl ethanolamine _PE(P-18:1_24:2)	PE(P-18:1_24:2)	glycerophospholipids	GP	lysophosphatidyl ethanolamine (vinyl ether bond)	PE-V	-	577320	460340	433170	784900	443160	290200	0.109492	0.925709	1.03225	0.0457884	insig
LIPID-P-1145	C57H98O6	triglyceride _TG(16:0_16:1_22:5)	TG(16:0_16:1_22:5)	glycerolipid	GL	triglyceride	TG	-	3108900	2037200	3503200	2785200	3643300	1756300	0.243316	0.836155	0.946296	-0.0796362	insig
LIPID-P-0772	C43H82O6	triglyceride _TG(8:0_16:0_16:0)	TG(8:0_16:0_16:0)	glycerolipid	GL	triglyceride	TG	-	303510	336100	290460	319120	321240	296490	0.107887	0.894173	1.00729	0.0104788	insig
LIPID-P-0171	C35H68O5	diglyceride_DG(12:0_20:0)	DG(12:0_20:0)	glycerolipid	GL	diglyceride	DG	-	356260	314090	441260	340180	377680	271630	0.701344	0.45094	0.890141	-0.167894	insig
LIPID-P-0301	C50H97NO8	hexosylceramide_HexCer(d18:1/26:0)	HexCer(d18:1/26:0)	sphingolipid	SP	hexosylceramide	HexCer	-	1933800	1892400	1355500	680600	616890	391610	1.67556	0.0126129	0.325974	-1.61717	down
LIPID-P-1169	C57H96O6	triglyceride _TG(18:2_18:2_18:3)	TG(18:2_18:2_18:3)	glycerolipid	GL	triglyceride	TG	-	87006	88833	278010	261880	91795	181910	0.424989	0.752102	1.1801	0.238903	insig
LIPID-P-1095	C55H96O6	triglyceride _TG(16:1_18:2_18:2)	TG(16:1_18:2_18:2)	glycerolipid	GL	triglyceride	TG	-	3205800	1847400	3394400	2546300	3059300	1449200	0.542689	0.532517	0.835125	-0.259936	insig
LIPID-P-0522	C46H80NO8P	phosphatidylcholine _PC(16:0_22:6)	PC(16:0_22:6)	glycerophospholipids	GP	phosphatidylcholine	PC	-	7384300	5985600	6723400	6246900	6412800	4521900	0.958313	0.262353	0.855091	-0.22585	insig
LIPID-P-0075	C47H80O2	cholersteryl ester_CE(20:2)	CE(20:2)	sterollipids	ST	cholersteryl ester	CE	77715-45-8	1442900	1234200	1203700	1381000	1790900	1094000	0.426852	0.600568	1.09923	0.136496	insig
LIPID-P-0771	C41H78O6	triglyceride _TG(10:0_16:0_12:0)	TG(10:0_16:0_12:0)	glycerolipid	GL	triglyceride	TG	-	741970	695070	744870	781320	744630	749400	1.13778	0.198684	1.04282	0.0604969	insig
LIPID-P-0269	C43H70O5	diglyceride_DG(18:1_22:6)	DG(18:1_22:6)	glycerolipid	GL	diglyceride	DG	-	3556200	2776000	4671600	3437600	4564300	4498700	0.667708	0.497771	1.13603	0.183996	insig
LIPID-P-1097	C55H96O6	triglyceride _TG(16:1_18:1_18:3)	TG(16:1_18:1_18:3)	glycerolipid	GL	triglyceride	TG	-	2171800	1464100	2285200	1962400	2483600	1250500	0.213174	0.873981	0.962068	-0.0557894	insig
LIPID-P-0064	C43H74O2	cholersteryl ester_CE(16:1)	CE(16:1)	sterollipids	ST	cholersteryl ester	CE	16711-66-3	6019800	5238200	5726700	5992100	6291100	4336300	0.241379	0.865164	0.978498	-0.0313588	insig
LIPID-P-0220	C41H76O5	diglyceride_DG(18:0_20:2)	DG(18:0_20:2)	glycerolipid	GL	diglyceride	DG	-	1907400	1297400	2053500	2250100	2527200	1882900	1.08132	0.194369	1.26661	0.340969	insig
LIPID-P-1359	C43H78NO7P	phosphatidyl ethanolamine _PE(P-18:2_20:2)	PE(P-18:2_20:2)	glycerophospholipids	GP	lysophosphatidyl ethanolamine (vinyl ether bond)	PE-V	-	1085400	1069400	707560	1287400	917490	728930	0.0801236	0.913607	1.02497	0.0355752	insig
LIPID-P-1428	C43H82O5	diglyceride_DG(22:0_18:1)	DG(22:0_18:1)	glycerolipid	GL	diglyceride	DG	-	260530	263160	291830	296150	322390	205270	0.0779003	0.946241	1.01017	0.0145914	insig
LIPID-P-0780	C46H88O6	triglyceride _TG(13:0_14:0_16:0)	TG(13:0_14:0_16:0)	glycerolipid	GL	triglyceride	TG	-	1087700	983650	1272100	1294900	1260000	1074400	0.720208	0.431804	1.0855	0.118354	insig
LIPID-P-0358	C26H54NO7P	lysophosphatidylcholine _LPC(18:0/0:0)	LPC(18:0/0:0)	glycerophospholipids	GP	lysophosphatidylcholine	LPC	-	1076100	974810	987970	780990	828900	445730	1.3092	0.104415	0.67644	-0.563966	insig
LIPID-P-0370	C26H52NO7P	lysophosphatidylcholine _LPC(0:0/18:1)	LPC(0:0/18:1)	glycerophospholipids	GP	lysophosphatidylcholine	LPC	-	998440	806370	1107500	788560	769110	410550	1.2064	0.112989	0.675828	-0.565272	insig
LIPID-P-0660	C45H80NO7P	phosphatidyl ethanolamine _PE(P-18:0_22:5)	PE(P-18:0_22:5)	glycerophospholipids	GP	phosphatidyl ethanolamine (vinyl ether bond)	PE-V	-	3746600	3661300	3026400	3905600	2624200	2141700	0.860518	0.387719	0.831057	-0.26698	insig
LIPID-P-0248	C39H66O5	diglyceride_DG(16:1_20:4)	DG(16:1_20:4)	glycerolipid	GL	diglyceride	DG	-	783280	597290	1116100	911440	1023500	1184400	0.968283	0.311727	1.2494	0.321236	insig
LIPID-P-0750	C39H77N2O6P	sphingomyelin_SM(d18:1/16:1)	SM(d18:1/16:1)	sphingolipid	SP	sphingomyelin	SM	222403-66-9	5475000	4594900	4304100	4831200	4082700	2728400	0.941541	0.28451	0.809955	-0.304085	insig
LIPID-P-0141	C42H81NO3	ceramide_Cer(d18:2/24:0)	Cer(d18:2/24:0)	sphingolipid	SP	ceramide	Cer	-	123670000	101820000	121570000	110710000	123520000	75550000	0.676576	0.494395	0.892583	-0.163941	insig
LIPID-P-0437	C27H44NO7P	lysophosphatidyl ethanolamine _LPE(22:6/0:0)	LPE(22:6/0:0)	glycerophospholipids	GP	lysophosphatidyl ethanolamine	LPE	-	1283600	1194400	1400200	1663800	1380300	659130	0.368648	0.864815	0.954884	-0.0666031	insig
LIPID-P-0183	C41H80O5	diglyceride_DG(20:0_18:0)	DG(20:0_18:0)	glycerolipid	GL	diglyceride	DG	-	108580	135760	184610	120870	151440	118030	0.446386	0.639505	0.90999	-0.136078	insig
LIPID-P-0364	C32H66NO7P	lysophosphatidylcholine _LPC(24:0/0:0)	LPC(24:0/0:0)	glycerophospholipids	GP	lysophosphatidylcholine	LPC	-	594460	523820	479220	338970	316560	241990	1.64055	0.00667183	0.561828	-0.8318	insig
LIPID-P-0206	C43H82O5	diglyceride_DG(16:0_24:1)	DG(16:0_24:1)	glycerolipid	GL	diglyceride	DG	-	345140	296020	479940	339770	355190	172420	0.841796	0.351859	0.773687	-0.370179	insig
LIPID-P-0077	C45H74O2	cholersteryl ester_CE(18:3)	CE(18:3)	sterollipids	ST	cholersteryl ester	CE	-	1837900	1768900	1838700	2010400	2015800	1742100	0.856508	0.355931	1.05928	0.0830817	insig
LIPID-P-1717	C43H80O10	monogalactosyldiacylglycerol_MGDG(16:0_18:1)	MGDG(16:0_18:1)	glycerolipid	GL	monogalactosyldiacylglycerol	MGDG	-	298010	259650	265500	313750	298190	200030	0.183615	0.928429	0.986406	-0.0197465	insig
LIPID-P-0561	C48H88NO7P	phosphatidylcholine _PC(O-20:1_20:4)	PC(O-20:1_20:4)	glycerophospholipids	GP	phosphatidylcholine (ether bond)	PC-O	-	18695000	15769000	18889000	18330000	18820000	13687000	0.404234	0.689312	0.952842	-0.0696905	insig
LIPID-P-0293	C41H79NO8	hexosylceramide_HexCer(d18:1/17:0)	HexCer(d18:1/17:0)	sphingolipid	SP	hexosylceramide	HexCer	-	835810	786610	605210	235050	360620	282490	1.69011	0.0106345	0.394213	-1.34295	down
LIPID-P-0040	C23H43NO5	carnitine C16:1-OH	carnitine C16:1-OH	fatty acyl	FA	acyl carnitine	CAR	-	182010	191610	138170	177690	173800	99496	0.600877	0.545864	0.881193	-0.182469	insig
LIPID-P-1324	C43H84NO7P	phosphatidyl ethanolamine _PE(P-18:1_20:0)	PE(P-18:1_20:0)	glycerophospholipids	GP	lysophosphatidyl ethanolamine (vinyl ether bond)	PE-V	-	530620	512560	517860	470400	346040	287710	1.3972	0.10425	0.707317	-0.499571	insig
LIPID-P-0433	C27H48NO7P	lysophosphatidyl ethanolamine _LPE(22:4/0:0)	LPE(22:4/0:0)	glycerophospholipids	GP	lysophosphatidyl ethanolamine	LPE	-	911700	830610	1008400	1508900	1150400	537430	0.177455	0.654558	1.16215	0.216793	insig
LIPID-P-0078	C46H76O2	cholersteryl ester_CE(19:3)	CE(19:3)	sterollipids	ST	cholersteryl ester	CE	-	824890	690090	728440	786620	961840	696330	0.617896	0.49972	1.08976	0.124011	insig
LIPID-P-0108	C32H63NO3	ceramide_Cer(d18:1/14:0)	Cer(d18:1/14:0)	sphingolipid	SP	ceramide	Cer	-	22656000	20800000	28883000	24021000	22982000	20289000	0.509529	0.578446	0.930231	-0.104339	insig
LIPID-P-0933	C59H110O6	triglyceride _TG(18:0_18:1_20:1)	TG(18:0_18:1_20:1)	glycerolipid	GL	triglyceride	TG	-	2049800	1563500	1860400	2004400	2255700	1142800	0.192371	0.953018	0.987065	-0.0187824	insig
LIPID-P-0087	C47H74O2	cholersteryl ester_CE(20:5)	CE(20:5)	sterollipids	ST	cholersteryl ester	CE	74892-97-0	12399000	9749600	12129000	12614000	14716000	10963000	0.7745	0.388334	1.11714	0.159815	insig
LIPID-P-1430	C45H86O5	diglyceride_DG(24:0_18:1)	DG(24:0_18:1)	glycerolipid	GL	diglyceride	DG	-	354590	259160	351830	363120	371810	207750	0.190892	0.909031	0.976284	-0.0346277	insig
LIPID-P-0371	C26H52NO7P	lysophosphatidylcholine _LPC(18:1/0:0)	LPC(18:1/0:0)	glycerophospholipids	GP	lysophosphatidylcholine	LPC	-	297350	236940	377740	312530	333970	231630	0.167544	0.837224	0.96283	-0.0546467	insig
LIPID-P-1547	C42H83NO4	ceramide_Cer(t18:0/24:1)	Cer(t18:0/24:1)	sphingolipid	SP	phytoceramide	Cert	-	671200	1134200	1246400	1118000	969440	1150800	0.343967	0.763699	1.06109	0.0855495	insig
LIPID-P-1143	C57H98O6	triglyceride _TG(18:1_18:2_18:3)	TG(18:1_18:2_18:3)	glycerolipid	GL	triglyceride	TG	-	200350	461180	629910	154590	762210	409000	0.160334	0.960515	1.02661	0.0378825	insig
LIPID-P-0020	C21H41NO5	carnitine C14-OH	carnitine C14-OH	fatty acyl	FA	acyl carnitine	CAR	-	53120	33574	37729	42128	51390	76864	1.03924	0.285774	1.36938	0.45352	insig
LIPID-P-0653	C42H76NO7P	phosphatidyl ethanolamine _PE(P-17:0_20:4)	PE(P-17:0_20:4)	glycerophospholipids	GP	phosphatidyl ethanolamine (vinyl ether bond)	PE-V	-	3894300	4016100	2976800	4125100	2740500	2021000	0.818232	0.409587	0.816243	-0.29293	insig
LIPID-P-0070	C51H90O2	cholersteryl ester_CE(24:1)	CE(24:1)	sterollipids	ST	cholersteryl ester	CE	-	555680	451240	417100	457300	555610	260580	0.540804	0.639535	0.894292	-0.161182	insig
LIPID-P-0180	C39H76O5	diglyceride_DG(14:0_22:0)	DG(14:0_22:0)	glycerolipid	GL	diglyceride	DG	-	66694	78000	72968	76223	67451	76619	0.153838	0.852881	1.01209	0.0173341	insig
LIPID-P-0325	C52H97NO18	hexosylceramide_Hex3Cer(d18:1/16:0)	Hex3Cer(d18:1/16:0)	sphingolipid	SP	hexosylceramide	HexCer	-	465810	862070	544750	264520	255650	325820	1.60093	0.101256	0.451766	-1.14635	down
LIPID-P-0291	C38H73NO8	hexosylceramide_HexCer(d18:1/14:0)	HexCer(d18:1/14:0)	sphingolipid	SP	hexosylceramide	HexCer	-	2409100	1290000	1641200	1171300	1449700	1062600	1.11889	0.231104	0.689774	-0.535804	insig
LIPID-P-0782	C47H90O6	triglyceride _TG(14:0_14:0_16:0)	TG(14:0_14:0_16:0)	glycerolipid	GL	triglyceride	TG	-	3981500	2886000	3888700	3896000	4345600	2879800	0.170858	0.838325	1.03395	0.0481699	insig
LIPID-P-0079	C47H78O2	cholersteryl ester_CE(20:3)	CE(20:3)	sterollipids	ST	cholersteryl ester	CE	7274-08-0	7962900	7046900	8192600	8135000	10413000	6478200	0.333112	0.653862	1.0786	0.109165	insig
LIPID-P-0759	C48H95N2O6P	sphingomyelin_SM(d18:1/25:1)	SM(d18:1/25:1)	sphingolipid	SP	sphingomyelin	SM	-	9182800	7690600	7824800	7828400	6607400	3733800	1.07459	0.207406	0.735665	-0.442879	insig
LIPID-P-1315	C37H72NO7P	phosphatidyl ethanolamine _PE(P-14:0_18:1)	PE(P-14:0_18:1)	glycerophospholipids	GP	lysophosphatidyl ethanolamine (vinyl ether bond)	PE-V	-	650710	621330	592380	804820	542230	447290	0.327487	0.848303	0.962412	-0.0552736	insig
LIPID-P-0143	C44H85NO3	ceramide_Cer(d18:2/26:0)	Cer(d18:2/26:0)	sphingolipid	SP	ceramide	Cer	-	3083700	2483200	2748300	2649600	2887900	1550400	0.758804	0.434592	0.852403	-0.230393	insig
LIPID-P-0292	C40H77NO8	hexosylceramide_HexCer(d18:1/16:0)	HexCer(d18:1/16:0)	sphingolipid	SP	hexosylceramide	HexCer	-	18364000	19606000	16393000	9538200	8465400	7276800	1.73232	0.00170241	0.46503	-1.10461	down
LIPID-P-0829	C47H88O6	triglyceride _TG(12:0_14:0_18:1)	TG(12:0_14:0_18:1)	glycerolipid	GL	triglyceride	TG	-	2918100	2126500	3168500	3171600	3428800	1885400	0.0539551	0.882459	1.0332	0.0471238	insig
LIPID-P-1639	C38H76O4	diglyceride_DG(O-19:0_16:0)	DG(O-19:0_16:0)	glycerolipid	GL	diglyceride(ether bond)	DG-O	-	12505000	12096000	12025000	12241000	12368000	11559000	0.447033	0.634958	0.987495	-0.0181543	insig
LIPID-P-0401	C28H58NO6P	lysophosphatidylcholine _LPC(O-20:1)	LPC(O-20:1)	glycerophospholipids	GP	lysophosphatidylcholine (ether bond)	LPC-O	-	214250	235930	237990	174270	176660	90836	1.33872	0.0917305	0.641943	-0.639483	insig
LIPID-P-1046	C55H98O6	triglyceride _TG(16:0_16:0_20:4)	TG(16:0_16:0_20:4)	glycerolipid	GL	triglyceride	TG	-	6629400	4557200	6757400	5841000	7251200	4343300	0.152658	0.885339	0.971662	-0.0414738	insig
LIPID-P-0353	C24H50NO7P	lysophosphatidylcholine _LPC(0:0/16:0)	LPC(0:0/16:0)	glycerophospholipids	GP	lysophosphatidylcholine	LPC	-	767500	636100	782320	664030	674760	310680	0.966636	0.271002	0.754588	-0.406238	insig
LIPID-P-1568	C49H99N2O6P	sphingomyelin_SM(d18:1/26:0)	SM(d18:1/26:0)	sphingolipid	SP	sphingomyelin	SM	-	4369800	6320000	5378000	2491700	2453900	2161800	1.7324	0.0302412	0.442338	-1.17678	down
LIPID-P-0178	C39H76O5	diglyceride_DG(18:0_18:0)	DG(18:0_18:0)	glycerolipid	GL	diglyceride	DG	-	9261800	9206600	7719300	9265400	8229700	11077000	0.694365	0.469045	1.09105	0.125718	insig
LIPID-P-0372	C27H54NO7P	lysophosphatidylcholine _LPC(19:1/0:0)	LPC(19:1/0:0)	glycerophospholipids	GP	lysophosphatidylcholine	LPC	-	961210	869120	1128700	1028100	989310	670100	0.595253	0.548509	0.90824	-0.138854	insig
LIPID-P-0354	C24H50NO7P	lysophosphatidylcholine _LPC(16:0/0:0)	LPC(16:0/0:0)	glycerophospholipids	GP	lysophosphatidylcholine	LPC	-	740630	754570	963570	825800	869350	484550	0.627905	0.554296	0.8865	-0.173807	insig
LIPID-P-1170	C57H96O6	triglyceride _TG(16:0_18:2_20:5)	TG(16:0_18:2_20:5)	glycerolipid	GL	triglyceride	TG	-	691620	452870	756860	662850	751170	385700	0.237365	0.825575	0.946549	-0.0792517	insig
LIPID-P-0381	C28H54NO7P	lysophosphatidylcholine _LPC(20:2/0:0)	LPC(20:2/0:0)	glycerophospholipids	GP	lysophosphatidylcholine	LPC	-	1375700	1089500	1490900	1640000	1493500	948630	0.0620903	0.872603	1.03186	0.0452432	insig
LIPID-P-1180	C60H102O6	triglyceride _TG(17:0_18:1_22:6)	TG(17:0_18:1_22:6)	glycerolipid	GL	triglyceride	TG	-	406090	295260	457430	349400	447730	254720	0.445956	0.653404	0.907722	-0.139678	insig
LIPID-P-1255	C53H84O2	cholersteryl ester_CE(26:6)	CE(26:6)	sterollipids	ST	cholersteryl ester	CE	-	185920	150430	144280	152470	201730	112520	0.248685	0.882804	0.971059	-0.0423694	insig
LIPID-P-1375	C43H76NO7P	phosphatidyl ethanolamine _PE(P-18:0_20:5)	PE(P-18:0_20:5)	glycerophospholipids	GP	lysophosphatidyl ethanolamine (vinyl ether bond)	PE-V	-	3487100	3300500	2921100	3279500	2608000	1964500	1.04884	0.240472	0.808759	-0.306218	insig
LIPID-P-0970	C52H94O6	triglyceride _TG(16:1_16:1_17:1)	TG(16:1_16:1_17:1)	glycerolipid	GL	triglyceride	TG	-	2668500	1879000	3011700	2396300	3166500	1545500	0.302366	0.808236	0.940351	-0.088729	insig
LIPID-P-1181	C61H104O6	triglyceride _TG(18:0_18:1_22:6)	TG(18:0_18:1_22:6)	glycerolipid	GL	triglyceride	TG	-	1948900	1370100	2152700	1483700	2093200	1083800	0.641665	0.513315	0.851783	-0.231442	insig
LIPID-P-0005	C12H23NO4	carnitine C5:0	carnitine C5:0	fatty acyl	FA	acyl carnitine	CAR	31023-24-2	341090	278820	252890	419070	336310	306290	1.11654	0.218507	1.2164	0.282612	insig
LIPID-P-0057	C45H80O2	cholersteryl ester_CE(18:0)	CE(18:0)	sterollipids	ST	cholersteryl ester	CE	-	7568700	6525900	6637200	7292900	5777200	5746200	0.815341	0.362117	0.907606	-0.139862	insig
LIPID-P-1203	C60H100O6	triglyceride _TG(17:0_18:2_22:6)	TG(17:0_18:2_22:6)	glycerolipid	GL	triglyceride	TG	-	462750	263370	415570	280620	386330	170550	0.878146	0.306723	0.733562	-0.44701	insig
LIPID-P-0429	C25H46NO7P	lysophosphatidyl ethanolamine _LPE(0:0/20:3)	LPE(0:0/20:3)	glycerophospholipids	GP	lysophosphatidyl ethanolamine	LPE	-	80542	76733	98010	122910	83836	40542	0.336204	0.922663	0.968674	-0.0459165	insig
LIPID-P-0391	C30H52NO7P	lysophosphatidylcholine _LPC(22:5/0:0)	LPC(22:5/0:0)	glycerophospholipids	GP	lysophosphatidylcholine	LPC	-	498350	365550	450950	362690	375430	177160	1.09776	0.165259	0.69611	-0.522613	insig
LIPID-P-0802	C56H108O6	triglyceride _TG(17:0_18:0_18:0)	TG(17:0_18:0_18:0)	glycerolipid	GL	triglyceride	TG	-	318330	287060	346000	285600	333220	200860	0.850972	0.3818	0.86156	-0.214976	insig
LIPID-P-0442	C27H56NO6P	lysophosphatidyl ethanolamine _LPE(P-22:0)	LPE(P-22:0)	glycerophospholipids	GP	lysophosphatidyl ethanolamine (vinyl ether bond)	LPE-V	-	387420	412550	419290	225630	159650	148610	1.70082	0.00502474	0.43788	-1.19139	down
LIPID-P-0140	C41H79NO3	ceramide_Cer(d18:2/23:0)	Cer(d18:2/23:0)	sphingolipid	SP	ceramide	Cer	-	24121000	21191000	21221000	22050000	26081000	15344000	0.382573	0.781033	0.954038	-0.0678816	insig
LIPID-P-0413	C27H56NO7P	lysophosphatidyl ethanolamine _LPE(22:0/0:0)	LPE(22:0/0:0)	glycerophospholipids	GP	lysophosphatidyl ethanolamine	LPE	-	417910	479900	388410	167120	148980	122530	1.75056	0.00298301	0.341023	-1.55206	down
LIPID-P-0762	C43H83N2O6P	sphingomyelin_SM(d18:2/20:1)	SM(d18:2/20:1)	sphingolipid	SP	sphingomyelin	SM	-	2116800	844820	1963800	1930000	2022000	744190	0.110159	0.900618	0.95346	-0.068756	insig
LIPID-P-1335	C45H86NO7P	phosphatidyl ethanolamine _PE(P-16:0_24:2)	PE(P-16:0_24:2)	glycerophospholipids	GP	lysophosphatidyl ethanolamine (vinyl ether bond)	PE-V	-	565370	548900	474830	609190	409620	289300	0.836358	0.424135	0.823177	-0.280726	insig
LIPID-P-1316	C38H74NO7P	phosphatidyl ethanolamine _PE(P-15:0_18:1)	PE(P-15:0_18:1)	glycerophospholipids	GP	lysophosphatidyl ethanolamine (vinyl ether bond)	PE-V	-	894980	802890	713590	819290	572090	532670	1.09353	0.209517	0.797878	-0.325761	insig
LIPID-P-0299	C48H93NO8	hexosylceramide_HexCer(d18:1/24:0)	HexCer(d18:1/24:0)	sphingolipid	SP	hexosylceramide	HexCer	-	51378000	53887000	37808000	21633000	18058000	13747000	1.68201	0.0145551	0.373502	-1.42081	down
LIPID-P-1578	C50H75O10P	bismonacylglycerol phosphate_BMP(22:6_22:6)	BMP(22:6_22:6)	glycerophospholipids	GP	bismonacylglycerol phosphate	BMP	-	1786300	1659400	1676200	1161900	1093500	526350	1.42415	0.0557638	0.543109	-0.880686	insig
LIPID-P-0300	C49H95NO8	hexosylceramide_HexCer(d18:1/25:0)	HexCer(d18:1/25:0)	sphingolipid	SP	hexosylceramide	HexCer	-	1461600	1604500	1368700	468450	452020	408130	1.77491	0.00269432	0.299585	-1.73896	down
LIPID-P-0089	C49H78O2	cholersteryl ester_CE(22:5)	CE(22:5)	sterollipids	ST	cholersteryl ester	CE	-	2580900	5611900	1524500	1318800	2407000	1538300	0.951057	0.349361	0.541725	-0.884369	insig
LIPID-P-0773	C43H82O6	triglyceride _TG(10:0_14:0_16:0)	TG(10:0_14:0_16:0)	glycerolipid	GL	triglyceride	TG	-	443930	387140	485360	437620	398570	390920	0.706527	0.420581	0.93215	-0.101366	insig
LIPID-P-1036	C53H94O6	triglyceride _TG(14:0_18:2_18:2)	TG(14:0_18:2_18:2)	glycerolipid	GL	triglyceride	TG	-	1330600	795840	1382000	1222800	1530100	840520	0.0949666	0.922566	1.02422	0.0345279	insig
LIPID-P-0004	C11H21NO4	carnitine C4:0	carnitine C4:0	fatty acyl	FA	acyl carnitine	CAR	25576-40-3	360130	190970	154840	70627	99104	70948	1.54557	0.1309	0.340934	-1.55244	down
LIPID-P-0414	C29H60NO7P	lysophosphatidyl ethanolamine _LPE(24:0/0:0)	LPE(24:0/0:0)	glycerophospholipids	GP	lysophosphatidyl ethanolamine	LPE	-	199810	357200	283410	94510	117230	81352	1.69219	0.0505232	0.348745	-1.51976	down
LIPID-P-1513	C42H85NO5	ceramide_Cer(t18:0/24:0(2OH))	Cer(t18:0/24:0(2OH))	sphingolipid	SP	phytoceramide	Cert	-	128470	106310	144170	56284	107110	66923	1.40556	0.0659326	0.607777	-0.718387	insig
LIPID-P-0174	C37H72O5	diglyceride_DG(16:0_18:0)	DG(16:0_18:0)	glycerolipid	GL	diglyceride	DG	-	10304000	9218300	10373000	10511000	10846000	10403000	1.11034	0.232904	1.06237	0.0872922	insig
LIPID-P-0423	C23H44NO7P	lysophosphatidyl ethanolamine _LPE(0:0/18:2)	LPE(0:0/18:2)	glycerophospholipids	GP	lysophosphatidyl ethanolamine	LPE	-	104060	105180	74185	89645	102130	42869	0.697321	0.486879	0.827887	-0.272493	insig
LIPID-P-0390	C30H52NO7P	lysophosphatidylcholine _LPC(0:0/22:5)	LPC(0:0/22:5)	glycerophospholipids	GP	lysophosphatidylcholine	LPC	-	118400	98407	126690	89743	85158	50253	1.33371	0.0670292	0.655476	-0.609385	insig
LIPID-P-1236	C63H100O6	triglyceride _TG(18:1_20:4_22:6)	TG(18:1_20:4_22:6)	glycerolipid	GL	triglyceride	TG	-	215330	83425	184870	109980	171360	103060	0.43	0.517591	0.794831	-0.33128	insig
LIPID-P-0317	C46H87NO13	hexosylceramide_Hex2Cer(d18:1/16:0)	Hex2Cer(d18:1/16:0)	sphingolipid	SP	hexosylceramide	HexCer	-	1808900	3027300	1936100	1181000	776850	882180	1.62089	0.0659839	0.41936	-1.25374	down
LIPID-P-0318	C48H91NO13	hexosylceramide_Hex2Cer(d18:1/18:0)	Hex2Cer(d18:1/18:0)	sphingolipid	SP	hexosylceramide	HexCer	-	93143	141230	58410	52684	13586	36052	1.3448	0.10123	0.349481	-1.51672	down
LIPID-P-0775	C43H82O6	triglyceride _TG(8:0_14:0_18:0)	TG(8:0_14:0_18:0)	glycerolipid	GL	triglyceride	TG	-	70384	60206	25421	62388	57741	54582	0.56226	0.693678	1.11986	0.163323	insig
LIPID-P-0321	C54H103NO13	hexosylceramide_Hex2Cer(d18:1/24:0)	Hex2Cer(d18:1/24:0)	sphingolipid	SP	hexosylceramide	HexCer	-	907580	1692900	957570	543740	487920	510240	1.61055	0.117374	0.433355	-1.20638	down
LIPID-P-1209	C63H106O6	triglyceride _TG(18:1_20:1_22:6)	TG(18:1_20:1_22:6)	glycerolipid	GL	triglyceride	TG	-	362250	190690	337770	276960	331270	228440	0.106423	0.787176	0.939329	-0.0902971	insig
LIPID-P-0898	C50H92O6	triglyceride _TG(14:0_15:0_18:2)	TG(14:0_15:0_18:2)	glycerolipid	GL	triglyceride	TG	-	292610	241710	319800	284160	101780	182390	1.06625	0.205254	0.665398	-0.58771	insig
LIPID-P-0754	C43H85N2O6P	sphingomyelin_SM(d18:1/20:1)	SM(d18:1/20:1)	sphingolipid	SP	sphingomyelin	SM	222403-67-0	11086000	10928000	9517500	10038000	7206500	5996700	1.26911	0.13395	0.737079	-0.440109	insig
LIPID-P-0135	C35H67NO3	ceramide_Cer(d18:2/17:0)	Cer(d18:2/17:0)	sphingolipid	SP	ceramide	Cer	-	1788400	1994800	2194900	1935100	2386900	2095900	0.623447	0.454189	1.07357	0.102414	insig
LIPID-P-1337	C47H90NO7P	phosphatidyl ethanolamine _PE(P-18:0_24:2)	PE(P-18:0_24:2)	glycerophospholipids	GP	lysophosphatidyl ethanolamine (vinyl ether bond)	PE-V	-	221580	249530	185630	190980	163820	109130	1.25667	0.106224	0.706413	-0.501415	insig
LIPID-P-0038	C21H39NO5	carnitine C14:1-OH	carnitine C14:1-OH	fatty acyl	FA	acyl carnitine	CAR	-	30010	27156	25522	26059	23326	16731	1.14467	0.173811	0.799584	-0.322679	insig
LIPID-P-0769	C39H74O6	triglyceride _TG(10:0_12:0_14:0)	TG(10:0_12:0_14:0)	glycerolipid	GL	triglyceride	TG	-	202250	194970	196660	214420	217630	229680	1.65093	0.0241141	1.11425	0.156071	insig
LIPID-P-0302	C40H75NO8	hexosylceramide_HexCer(d18:1/16:1)	HexCer(d18:1/16:1)	sphingolipid	SP	hexosylceramide	HexCer	-	761220	947080	557200	305410	305650	270600	1.68928	0.053326	0.389168	-1.36154	down
LIPID-P-0825	C46H86O6	triglyceride _TG(12:0_15:0_16:1)	TG(12:0_15:0_16:1)	glycerolipid	GL	triglyceride	TG	-	345610	315450	310180	329990	323590	264970	0.62636	0.507372	0.94575	-0.0804696	insig
LIPID-P-0119	C44H87NO3	ceramide_Cer(d18:1/26:0)	Cer(d18:1/26:0)	sphingolipid	SP	ceramide	Cer	-	6387100	6820400	8402600	4507600	3925000	3042800	1.64	0.0137609	0.53102	-0.913161	insig
LIPID-P-0084	C49H80O2	cholersteryl ester_CE(22:4)	CE(22:4)	sterollipids	ST	cholersteryl ester	CE	14940-92-2	2060500	1966800	2373400	423190	2754700	1759000	0.7609	0.546939	0.771305	-0.374627	insig
LIPID-P-1318	C41H80NO7P	phosphatidyl ethanolamine _PE(P-16:0_20:1)	PE(P-16:0_20:1)	glycerophospholipids	GP	lysophosphatidyl ethanolamine (vinyl ether bond)	PE-V	-	7449600	6697100	6055400	5496100	4291000	3615100	1.48516	0.0333545	0.663406	-0.592035	insig
LIPID-P-0182	C40H78O5	diglyceride_DG(21:0_16:0)	DG(21:0_16:0)	glycerolipid	GL	diglyceride	DG	-	128260	119290	91723	115800	116350	125040	0.533282	0.646434	1.05281	0.0742451	insig
LIPID-P-1565	C34H65NO4	ceramide_Cer(d18:2/16:0(2OH))	Cer(d18:2/16:0(2OH))	sphingolipid	SP	ceramide	Cer	-	3233300	2911800	3170000	3009700	3663000	2192900	0.420229	0.76129	0.951745	-0.071353	insig
LIPID-P-0008	C12H23NO5	carnitine C5-OH	carnitine C5-OH	fatty acyl	FA	acyl carnitine	CAR	-	40712	39923	32110	11390	8762.4	16998	1.66019	0.00247546	0.329508	-1.60161	down
LIPID-P-1643	C40H80O4	diglyceride_DG(O-21:0_16:0)	DG(O-21:0_16:0)	glycerolipid	GL	diglyceride(ether bond)	DG-O	-	366870	304210	516070	401990	320690	275300	0.69143	0.446625	0.840652	-0.250419	insig
LIPID-P-0160	C54H82O4	CoenzymeQ9(oxidize）	Coenzyme Q9	prenol lipids	PR	CoenzymeQ	CoQ	303-97-9	312300	229080	398330	182140	301230	126350	1.12049	0.196675	0.648838	-0.624069	insig
LIPID-P-0407	C21H44NO7P	lysophosphatidyl ethanolamine _LPE(0:0/16:0)	LPE(0:0/16:0)	glycerophospholipids	GP	lysophosphatidyl ethanolamine	LPE	-	203760	207890	268030	270990	196910	109810	0.670937	0.556477	0.849974	-0.23451	insig
LIPID-P-1577	C50H77O10P	bismonacylglycerol phosphate_BMP(22:5_22:6)	BMP(22:5_22:6)	glycerophospholipids	GP	bismonacylglycerol phosphate	BMP	-	304270	1070600	149630	102140	118220	36325	1.36833	0.275557	0.168373	-2.57027	down
LIPID-P-0563	C52H96NO7P	phosphatidylcholine _PC(O-24:1_20:4)	PC(O-24:1_20:4)	glycerophospholipids	GP	phosphatidylcholine (ether bond)	PC-O	-	5012900	5138500	5419600	5639400	5007200	2511400	0.745667	0.488905	0.845032	-0.242921	insig
LIPID-P-0770	C41H78O6	triglyceride _TG(8:0_14:0_16:0)	TG(8:0_14:0_16:0)	glycerolipid	GL	triglyceride	TG	-	89268	113070	125130	106870	119030	102770	0.0198312	0.97477	1.00367	0.00528584	insig
LIPID-P-0014	C19H37NO4	carnitine C12:0	carnitine C12:0	fatty acyl	FA	acyl carnitine	CAR	25518-54-1	61350	63950	51519	50005	49595	25815	1.15931	0.152863	0.709285	-0.495563	insig
LIPID-P-0157	C38H70NO6P	ceramides phosphate_CerP(d18:1/20:3)	CerP(d18:1/20:3)	sphingolipid	SP	ceramides phosphate	CerP	-	90737	73345	42176	59546	11521	26683	1.12833	0.145828	0.473921	-1.07728	down
LIPID-P-0743	C44H89N2O6P	sphingomyelin_SM(d18:1/21:0)	SM(d18:1/21:0)	sphingolipid	SP	sphingomyelin	SM	121999-71-1	8807300	28024000	24575000	12329000	2840800	10355000	1.11839	0.169911	0.415671	-1.26649	down
LIPID-P-0179	C39H76O5	diglyceride_DG(16:0_20:0)	DG(16:0_20:0)	glycerolipid	GL	diglyceride	DG	-	288730	264080	311790	276800	321910	218240	0.491887	0.665498	0.944888	-0.0817851	insig
LIPID-P-0027	C11H19NO6	carnitine C4:1-OH	carnitine C4:1-2OH	fatty acyl	FA	acyl carnitine	CAR	-	42517	39906	27826	17078	17748	14217	1.66482	0.0395499	0.444839	-1.16865	down
LIPID-P-0002	C9H17NO4	O-acetylcarnitine	carnitine C2:0	fatty acyl	FA	acyl carnitine	CAR	3040-38-8	1925900	1191600	923160	429820	416530	445400	1.63295	0.0922765	0.319688	-1.64526	down
LIPID-P-0272	C17H34O4	monoglyceride_MG(14:0)	MG(14:0)	glycerolipid	GL	monoglyceride	MG	-	4626.4	3399.6	4180.5	6057.6	3182.9	5685.1	0.693869	0.428564	1.22276	0.290139	insig
LIPID-P-0323	C46H85NO13	hexosylceramide_Hex2Cer(d18:2/16:0)	Hex2Cer(d18:2/16:0)	sphingolipid	SP	hexosylceramide	HexCer	-	225100	210590	167540	172570	119000	52960	1.20847	0.113805	0.571142	-0.808079	insig
LIPID-P-0163	C29H56O5	diglyceride_DG(12:0_14:0)	DG(12:0_14:0)	glycerolipid	GL	diglyceride	DG	-	26025	21818	18678	22183	19859	22170	0.171259	0.760238	0.965289	-0.0509669	insig
LIPID-P-0326	C54H101NO18	hexosylceramide_Hex3Cer(d18:1/18:0)	Hex3Cer(d18:1/18:0)	sphingolipid	SP	hexosylceramide	HexCer	-	11148	37102	32815	15737	7926.9	16081	1.06611	0.222646	0.490284	-1.02831	down
LIPID-P-0175	C37H72O5	diglyceride_DG(14:0_20:0)	DG(14:0_20:0)	glycerolipid	GL	diglyceride	DG	-	103560	111470	79678	146590	115980	108220	1.15544	0.171582	1.25816	0.331316	insig
LIPID-P-0285	C40H77NO8	hexosylceramide_HexCer(d16:1/18:0)	HexCer(d16:1/18:0)	sphingolipid	SP	hexosylceramide	HexCer	-	106570	97383	102050	70449	55991	35511	1.52705	0.0347346	0.529246	-0.917988	insig
LIPID-P-0548	C50H98NO7P	phosphatidylcholine _PC(O-18:1_24:1)	PC(O-18:1_24:1)	glycerophospholipids	GP	phosphatidylcholine (ether bond)	PC-O	-	6443800	3695800	3617100	3698400	4017200	2394800	0.880297	0.330875	0.734944	-0.444294	insig
LIPID-P-0046	C17H29NO4	carnitine C10:2	carnitine C10:2	fatty acyl	FA	acyl carnitine	CAR	-	4903.2	16061	8811.3	6355.7	2290.1	3712.8	1.24332	0.210695	0.415059	-1.26861	down
LIPID-P-0340	C57H104N2O21	hexosylceramide_GM3(d18:1/16:0)	GM3(d18:1/16:0)	sphingolipid	SP	hexosylceramide	HexCer	-	32411	129540	72750	32610	47723	43141	0.987269	0.317996	0.526091	-0.926617	insig
LIPID-P-0388	C30H54NO7P	lysophosphatidylcholine _LPC(22:4/0:0)	LPC(22:4/0:0)	glycerophospholipids	GP	lysophosphatidylcholine	LPC	-	543650	511620	739150	457690	517370	303430	1.20477	0.146934	0.712481	-0.489077	insig
LIPID-P-1399	C45H76NO7P	phosphatidyl ethanolamine _PE(P-20:3_20:4)	PE(P-20:3_20:4)	glycerophospholipids	GP	lysophosphatidyl ethanolamine (vinyl ether bond)	PE-V	-	219420	95822	202870	148240	166310	148810	0.118448	0.685394	0.894324	-0.16113	insig
LIPID-P-1048	C55H98O6	triglyceride _TG(16:0_18:2_18:2)	TG(16:0_18:2_18:2)	glycerolipid	GL	triglyceride	TG	-	1788000	2373900	3938200	3009900	1736800	2228900	0.389715	0.645812	0.861175	-0.215622	insig
LIPID-P-0419	C25H50NO7P	lysophosphatidyl ethanolamine _LPE(0:0/20:1)	LPE(0:0/20:1)	glycerophospholipids	GP	lysophosphatidyl ethanolamine	LPE	-	77898	112550	75880	138820	99471	52832	0.0590746	0.784612	1.0931	0.128425	insig
LIPID-P-0891	C48H88O6	triglyceride _TG(12:0_15:0_18:2)	TG(12:0_15:0_18:2)	glycerolipid	GL	triglyceride	TG	-	56088	10753	80743	57915	83575	74261	0.864671	0.387067	1.46189	0.547831	insig
LIPID-P-1519	C44H89NO5	ceramide_Cer(t20:0/24:0(2OH))	Cer(t20:0/24:0(2OH))	sphingolipid	SP	phytoceramide	Cert	-	23891	23397	28160	26226	27822	15511	0.512269	0.673086	0.921946	-0.117245	insig
LIPID-P-0379	C26H50NO7P	lysophosphatidylcholine _LPC(18:2/0:0)	LPC(18:2/0:0)	glycerophospholipids	GP	lysophosphatidylcholine	LPC	22252-07-9	73015	28569	37027	67269	35163	11646	0.477453	0.718696	0.823008	-0.281021	insig
LIPID-P-0822	C45H84O6	triglyceride _TG(8:0_16:0_18:1)	TG(8:0_16:0_18:1)	glycerolipid	GL	triglyceride	TG	-	82370	78086	91377	66085	71175	10331	0.997901	0.213124	0.586067	-0.770863	insig
LIPID-P-1102	C56H98O6	triglyceride _TG(15:0_18:1_20:4)	TG(15:0_18:1_20:4)	glycerolipid	GL	triglyceride	TG	-	1145300	724630	1229100	867110	1174800	713250	0.436466	0.609473	0.889039	-0.169681	insig
LIPID-P-0911	C53H98O6	triglyceride _TG(14:0_18:0_18:2)	TG(14:0_18:0_18:2)	glycerolipid	GL	triglyceride	TG	-	4422000	2986100	5278000	4374700	6226200	3388100	0.329738	0.70581	1.1027	0.141044	insig
LIPID-P-1233	C61H96O6	triglyceride _TG(18:2_18:3_22:6)	TG(18:2_18:3_22:6)	glycerolipid	GL	triglyceride	TG	-	127960	96657	155560	114850	156890	91546	0.230473	0.836794	0.955571	-0.0655655	insig
LIPID-P-1380	C47H84NO7P	phosphatidyl ethanolamine _PE(P-20:0_22:5)	PE(P-20:0_22:5)	glycerophospholipids	GP	lysophosphatidyl ethanolamine (vinyl ether bond)	PE-V	-	244430	200640	191880	236060	155660	83144	0.909914	0.347759	0.745528	-0.423666	insig
LIPID-P-1490	C45H68O5	diglyceride_DG(20:4_22:6)	DG(20:4_22:6)	glycerolipid	GL	diglyceride	DG	-	48434	46982	57045	54179	67827	71916	1.32229	0.10633	1.27194	0.347036	insig
LIPID-P-0389	C28H48NO7P	lysophosphatidylcholine _LPC(20:5/0:0)	LPC(20:5/0:0)	glycerophospholipids	GP	lysophosphatidylcholine	LPC	-	234870	186800	299830	175990	155190	101130	1.37065	0.0803272	0.599182	-0.738933	insig
LIPID-P-1215	C59H96O6	triglyceride _TG(16:1_18:2_22:6)	TG(16:1_18:2_22:6)	glycerolipid	GL	triglyceride	TG	-	686390	459750	734110	496680	594030	314190	0.95698	0.250042	0.747188	-0.420457	insig
LIPID-P-0424	C23H44NO7P	lysophosphatidyl ethanolamine _LPE(18:2/0:0)	LPE(18:2/0:0)	glycerophospholipids	GP	lysophosphatidyl ethanolamine	LPE	85046-18-0	54542	62931	91577	96373	58722	27064	0.531729	0.721181	0.871366	-0.19865	insig
LIPID-P-0398	C22H46NO6P	lysophosphatidylcholine _LPC(O-14:1)	LPC(O-14:1)	glycerophospholipids	GP	lysophosphatidylcholine (ether bond)	LPC-O	-	107810	100050	124200	98308	97747	43041	1.03503	0.227097	0.720039	-0.473854	insig
LIPID-P-1602	C46H75O10P	bismonacylglycerol phosphate_BMP(20:4_20:4)	BMP(20:4_20:4)	glycerophospholipids	GP	bismonacylglycerol phosphate	BMP	-	1190900	944910	1077500	1168700	1115600	487200	0.62201	0.577574	0.862506	-0.213393	insig
LIPID-P-0236	C43H78O5	diglyceride_DG(18:2_22:1)	DG(18:2_22:1)	glycerolipid	GL	diglyceride	DG	-	47121	31077	59715	70919	74125	56445	1.25455	0.110178	1.46099	0.546943	insig
LIPID-P-1443	C41H76O5	diglyceride_DG(20:0_18:2)	DG(20:0_18:2)	glycerolipid	GL	diglyceride	DG	-	48503	48319	66864	50751	77193	53005	0.427834	0.614214	1.10546	0.144652	insig
LIPID-P-0824	C45H84O6	triglyceride _TG(10:0_16:0_16:1)	TG(10:0_16:0_16:1)	glycerolipid	GL	triglyceride	TG	-	88056	58700	85355	80577	86276	45144	0.398566	0.697136	0.913343	-0.130771	insig
LIPID-P-1244	C65H100O6	triglyceride _TG(18:2_22:5_22:6)	TG(18:2_22:5_22:6)	glycerolipid	GL	triglyceride	TG	-	122630	57552	127990	71342	77008	46031	0.995458	0.230472	0.630755	-0.664849	insig
LIPID-P-1096	C55H96O6	triglyceride _TG(16:0_18:2_18:3)	TG(16:0_18:2_18:3)	glycerolipid	GL	triglyceride	TG	-	1802700	1488500	2316400	1806800	1638200	1002300	0.868988	0.323596	0.793084	-0.334454	insig
LIPID-P-0007	C13H25NO4	carnitine C6:0	carnitine C6:0	fatty acyl	FA	acyl carnitine	CAR	6418-78-6	27708	41595	26025	19892	18541	10805	1.47011	0.0690098	0.516511	-0.953128	insig
LIPID-P-0543	C40H78NO7P	phosphatidylcholine _PC(O-16:1_16:1)	PC(O-16:1_16:1)	glycerophospholipids	GP	phosphatidylcholine (ether bond)	PC-O	-	19509000	16738000	12014000	15204000	12344000	11228000	0.899766	0.291299	0.803464	-0.315694	insig
LIPID-P-0365	C34H70NO7P	lysophosphatidylcholine _LPC(26:0/0:0)	LPC(26:0/0:0)	glycerophospholipids	GP	lysophosphatidylcholine	LPC	-	131520	133380	116090	78433	86886	50435	1.55222	0.0217947	0.566298	-0.820366	insig
LIPID-P-1573	C48H75O10P	bismonacylglycerol phosphate_BMP(20:5_22:5)	BMP(20:5_22:5)	glycerophospholipids	GP	bismonacylglycerol phosphate	BMP	-	27205	46692	24024	19724	22397	11541	1.31638	0.161095	0.548013	-0.867717	insig
LIPID-P-1589	C44H77O10P	bismonacylglycerol phosphate_BMP(18:1_20:4)	BMP(18:1_20:4)	glycerophospholipids	GP	bismonacylglycerol phosphate	BMP	-	4034300	3169000	2460600	3669800	4156400	1852500	0.10944	0.995617	1.00153	0.00220776	insig
LIPID-P-1052	C57H102O6	triglyceride _TG(18:1_18:1_18:2)	TG(18:1_18:1_18:2)	glycerolipid	GL	triglyceride	TG	-	2686000	2197200	3111400	2672900	3841900	1939500	0.0851357	0.819654	1.0575	0.0806595	insig
LIPID-P-0242	C41H72O5	diglyceride_DG(18:1_20:3)	DG(18:1_20:3)	glycerolipid	GL	diglyceride	DG	-	665630	1594300	2690000	2538700	2897900	828830	0.327075	0.639381	1.26576	0.340005	insig
LIPID-P-0430	C27H50NO7P	lysophosphatidyl ethanolamine _LPE(20:3/0:0)	LPE(20:3/0:0)	glycerophospholipids	GP	lysophosphatidyl ethanolamine	LPE	-	137460	128590	158680	244950	160210	71491	0.00944697	0.764364	1.12224	0.166387	insig
LIPID-P-0104	C38H77NO3	ceramide_Cer(d18:0/20:0)	Cer(d18:0/20:0)	sphingolipid	SP	ceramide	Cer	-	2292900	2788100	3704800	2055000	2078100	1646800	1.43483	0.12502	0.657868	-0.604129	insig
LIPID-P-0840	C52H98O6	triglyceride _TG(15:0_16:0_18:1)	TG(15:0_16:0_18:1)	glycerolipid	GL	triglyceride	TG	-	8198400	6256700	8637500	7601100	9919600	5605900	0.0823789	0.994202	1.00147	0.00212257	insig
LIPID-P-0072	C44H74O2	cholersteryl ester_CE(17:2)	CE(17:2)	sterollipids	ST	cholersteryl ester	CE	-	446020	387220	353420	428010	506070	399660	0.922745	0.307105	1.12394	0.168571	insig
LIPID-P-0528	C50H86NO8P	phosphatidylcholine _PC(20:1_22:6)	PC(20:1_22:6)	glycerophospholipids	GP	phosphatidylcholine	PC	-	80524000	67814000	76617000	74665000	75886000	59180000	0.632262	0.487111	0.932324	-0.101096	insig
LIPID-P-1407	C47H78NO7P	phosphatidyl ethanolamine _PE(P-20:2_22:6)	PE(P-20:2_22:6)	glycerophospholipids	GP	lysophosphatidyl ethanolamine (vinyl ether bond)	PE-V	-	379560	418460	313400	437580	315480	220780	0.638267	0.559729	0.876212	-0.190647	insig
LIPID-P-0512	C50H92NO8P	phosphatidylcholine _PC(20:3_22:1)	PC(20:3_22:1)	glycerophospholipids	GP	phosphatidylcholine	PC	-	154450000	120670000	130720000	129450000	122780000	68998000	0.935586	0.282195	0.791514	-0.337313	insig
LIPID-P-0986	C56H102O6	triglyceride _TG(17:1_18:1_18:1)	TG(17:1_18:1_18:1)	glycerolipid	GL	triglyceride	TG	-	6391100	4596700	6333100	5897300	8210200	4125700	0.0849927	0.833043	1.05267	0.0740539	insig
LIPID-P-0761	C41H79N2O6P	sphingomyelin_SM(d18:2/18:1)	SM(d18:2/18:1)	sphingolipid	SP	sphingomyelin	SM	-	1160900	875600	2296400	9	9	9	1.77926	0.0796361	6.23139e-06	-17.292	down
LIPID-P-0197	C38H72O5	diglyceride_DG(17:0_18:1)	DG(17:0_18:1)	glycerolipid	GL	diglyceride	DG	-	712620	569080	1002700	786810	918640	656920	0.22818	0.871183	1.03413	0.0484197	insig
LIPID-P-0848	C55H104O6	triglyceride _TG(16:0_16:1_20:0)	TG(16:0_16:1_20:0)	glycerolipid	GL	triglyceride	TG	-	625560	518010	607550	653560	671810	392410	0.218698	0.916542	0.980961	-0.0277327	insig
LIPID-P-0535	C46H94NO7P	phosphatidylcholine _PC(O-16:0_22:0)	PC(O-16:0_22:0)	glycerophospholipids	GP	phosphatidylcholine (ether bond)	PC-O	-	9	9	9	5157400	4705200	3712400	1.78097	0.00877758	502778	18.9396	up
LIPID-P-0849	C56H106O6	triglyceride _TG(17:0_18:0_18:1)	TG(17:0_18:0_18:1)	glycerolipid	GL	triglyceride	TG	-	1483500	1158700	1401000	1312100	1673400	953410	0.237862	0.889749	0.974206	-0.0377011	insig
LIPID-P-0024	C27H53NO4	carnitine C20:0	carnitine C20:0	fatty acyl	FA	acyl carnitine	CAR	-	150360	195490	177180	115660	108690	67946	1.54417	0.0183982	0.558851	-0.839464	insig
LIPID-P-0431	C27H50NO7P	lysophosphatidyl ethanolamine _LPE(22:3/0:0)	LPE(22:3/0:0)	glycerophospholipids	GP	lysophosphatidyl ethanolamine	LPE	-	48120	50613	45347	67175	57497	25703	0.125079	0.882831	1.04369	0.0616947	insig
LIPID-P-0215	C38H70O5	diglyceride_DG(17:1_18:1)	DG(17:1_18:1)	glycerolipid	GL	diglyceride	DG	-	2823700	2229400	3439100	3082600	3930100	2522600	0.531539	0.554059	1.12283	0.16714	insig
LIPID-P-0055	C42H74O2	cholersteryl ester_CE(15:0)	CE(15:0)	sterollipids	ST	cholersteryl ester	CE	-	1366800	1217000	1164000	703910	1149500	934290	1.29476	0.114682	0.743823	-0.426969	insig
LIPID-P-0137	C38H73NO3	ceramide_Cer(d18:2/20:0)	Cer(d18:2/20:0)	sphingolipid	SP	ceramide	Cer	-	10698000	9509900	12454000	11456000	13230000	8777300	0.0789527	0.872846	1.02454	0.034971	insig
LIPID-P-0906	C52H96O6	triglyceride _TG(16:0_16:1_17:1)	TG(16:0_16:1_17:1)	glycerolipid	GL	triglyceride	TG	-	5555900	4294600	6063000	4907500	7135700	3371300	0.267423	0.89993	0.968643	-0.0459631	insig
LIPID-P-0567	C50H90NO7P	phosphatidylcholine _PC(O-22:2_20:4)	PC(O-22:2_20:4)	glycerophospholipids	GP	phosphatidylcholine (ether bond)	PC-O	-	6259100	5312500	5521900	5612000	5261400	3977400	0.945488	0.278439	0.868798	-0.202907	insig
LIPID-P-0805	C57H110O6	triglyceride _TG(16:0_18:0_20:0)	TG(16:0_18:0_20:0)	glycerolipid	GL	triglyceride	TG	-	207340	180330	256810	145340	183780	93793	1.28259	0.0996424	0.656208	-0.607775	insig
LIPID-P-1217	C61H100O6	triglyceride _TG(18:1_18:2_22:6)	TG(18:1_18:2_22:6)	glycerolipid	GL	triglyceride	TG	-	660740	659310	1039400	869540	1012900	508920	0.0478355	0.959422	1.01352	0.0193807	insig
LIPID-P-0798	C55H106O6	triglyceride _TG(14:0_18:0_20:0)	TG(14:0_18:0_20:0)	glycerolipid	GL	triglyceride	TG	-	679930	641800	799260	595300	711940	354680	0.986604	0.283153	0.783559	-0.351887	insig
LIPID-P-1182	C61H104O6	triglyceride _TG(18:1_18:1_22:5)	TG(18:1_18:1_22:5)	glycerolipid	GL	triglyceride	TG	-	2472300	1623400	2363300	1962800	2706400	1410400	0.2981	0.798611	0.94126	-0.0873344	insig
LIPID-P-0979	C54H98O6	triglyceride _TG(16:0_17:1_18:2)	TG(16:0_17:1_18:2)	glycerolipid	GL	triglyceride	TG	-	1877300	1202500	1907400	1520500	1976800	1087400	0.344612	0.717242	0.919293	-0.121403	insig
LIPID-P-0851	C57H108O6	triglyceride _TG(16:0_18:0_20:1)	TG(16:0_18:0_20:1)	glycerolipid	GL	triglyceride	TG	-	1521700	1228400	1438200	1417100	1634500	891760	0.402187	0.756408	0.941518	-0.0869394	insig
LIPID-P-1549	C44H87NO4	ceramide_Cer(t18:1/26:0)	Cer(t18:1/26:0)	sphingolipid	SP	phytoceramide	Cert	-	81657	54746	68474	92306	102090	79932	1.34777	0.0854759	1.33899	0.421144	insig
LIPID-P-0925	C57H106O6	triglyceride _TG(16:1_18:0_20:1)	TG(16:1_18:0_20:1)	glycerolipid	GL	triglyceride	TG	-	11188000	9157700	10798000	10916000	13511000	7227200	0.0706083	0.936292	1.01639	0.0234566	insig
LIPID-P-0271	C43H68O5	diglyceride_DG(18:2_22:6)	DG(18:2_22:6)	glycerolipid	GL	diglyceride	DG	-	165410	125360	240580	187570	212650	241500	0.859154	0.399829	1.20772	0.272281	insig
LIPID-P-1641	C39H78O4	diglyceride_DG(O-20:0_16:0)	DG(O-20:0_16:0)	glycerolipid	GL	diglyceride(ether bond)	DG-O	-	192440	228880	256640	176770	207270	165650	1.29082	0.138817	0.8108	-0.302582	insig
LIPID-P-1253	C53H90O2	cholersteryl ester_CE(26:3)	CE(26:3)	sterollipids	ST	cholersteryl ester	CE	-	183730	155500	158240	162000	219710	95732	0.35051	0.87153	0.95974	-0.059284	insig
LIPID-P-0966	C51H92O6	triglyceride _TG(14:0_16:1_18:2)	TG(14:0_16:1_18:2)	glycerolipid	GL	triglyceride	TG	-	3294700	2102900	3758300	2927100	3654400	1889200	0.283316	0.764117	0.925163	-0.112221	insig
LIPID-P-0421	C27H54NO7P	lysophosphatidyl ethanolamine _LPE(22:1/0:0)	LPE(22:1/0:0)	glycerophospholipids	GP	lysophosphatidyl ethanolamine	LPE	-	545670	458750	496780	563940	404780	229880	0.841523	0.407104	0.798428	-0.324766	insig
LIPID-P-0545	C44H86NO7P	phosphatidylcholine _PC(O-18:0_18:2)	PC(O-18:0_18:2)	glycerophospholipids	GP	phosphatidylcholine (ether bond)	PC-O	-	11609000	9768100	10632000	10618000	10179000	6512300	0.852933	0.355968	0.853173	-0.22909	insig
LIPID-P-0976	C53H96O6	triglyceride _TG(16:0_16:1_18:2)	TG(16:0_16:1_18:2)	glycerolipid	GL	triglyceride	TG	-	17514000	13264000	18517000	15798000	15996000	12045000	0.670418	0.429495	0.889319	-0.169226	insig
LIPID-P-1930	C32H62NO7P	lysophosphatidylcholine _LPC(24:2)	LPC(24:2)	glycerophospholipids	GP	lysophosphatidylcholine	LPC	-	1039800	844590	951530	846180	794590	372500	1.0664	0.20134	0.709918	-0.494276	insig
LIPID-P-0434	C25H42NO7P	lysophosphatidyl ethanolamine _LPE(20:5/0:0)	LPE(20:5/0:0)	glycerophospholipids	GP	lysophosphatidyl ethanolamine	LPE	-	33961	29633	36508	40711	37120	13063	0.495721	0.760465	0.908014	-0.139214	insig
LIPID-P-0913	C54H100O6	triglyceride _TG(15:0_17:0_19:2)	TG(15:0_17:0_19:2)	glycerolipid	GL	triglyceride	TG	-	3333400	2426100	3785600	3250100	4500300	1815700	0.157434	0.994104	1.0022	0.00317056	insig
LIPID-P-0934	C59H110O6	triglyceride _TG(18:0_18:2_20:0)	TG(18:0_18:2_20:0)	glycerolipid	GL	triglyceride	TG	-	640170	452760	698970	818990	854550	427300	0.42903	0.554472	1.17241	0.229476	insig
LIPID-P-0097	C18H35NO2	sphingol _SPH(d18:2)	SPH(d18:2)	sphingolipid	SP	sphingol	SPH	-	2745800	2064800	2228000	1907700	944100	789010	1.38742	0.0627707	0.517263	-0.951029	insig
LIPID-P-0902	C51H94O6	triglyceride _TG(14:0_16:0_18:2)	TG(14:0_16:0_18:2)	glycerolipid	GL	triglyceride	TG	-	5775400	3409700	5755600	5098900	6365400	3273000	0.0643198	0.957436	0.986386	-0.0197755	insig
LIPID-P-0071	C43H72O2	cholersteryl ester_CE(16:2)	CE(16:2)	sterollipids	ST	cholersteryl ester	CE	-	975640	980060	1078900	1043200	1251900	222470	0.665975	0.63909	0.829622	-0.269474	insig
LIPID-P-0074	C46H78O2	cholersteryl ester_CE(19:2)	CE(19:2)	sterollipids	ST	cholersteryl ester	CE	-	846740	660700	771400	781290	930220	677810	0.341302	0.708194	1.04848	0.0683005	insig
LIPID-P-1383	C47H84NO7P	phosphatidyl ethanolamine _PE(P-18:1_24:4)	PE(P-18:1_24:4)	glycerophospholipids	GP	lysophosphatidyl ethanolamine (vinyl ether bond)	PE-V	-	1716700	1610700	1371100	2224900	1418200	968480	0.244614	0.945544	0.9815	-0.0269391	insig
LIPID-P-0969	C51H92O6	triglyceride _TG(16:0_14:1_18:2)	TG(16:0_14:1_18:2)	glycerolipid	GL	triglyceride	TG	-	1928400	1253500	2258400	1629200	2143500	970360	0.474231	0.633431	0.871838	-0.197868	insig
LIPID-P-0939	C61H114O6	triglyceride _TG(22:0_18:1_18:1)	TG(22:0_18:1_18:1)	glycerolipid	GL	triglyceride	TG	-	99926	124610	143670	124570	160480	85812	0.119375	0.973828	1.00721	0.0103693	insig
LIPID-P-1009	C61H112O6	triglyceride _TG(18:1_18:1_22:1)	TG(18:1_18:1_22:1)	glycerolipid	GL	triglyceride	TG	-	608530	450190	575860	559100	762890	390040	0.0651788	0.84206	1.04738	0.066788	insig
LIPID-P-0948	C63H118O6	triglyceride _TG(18:0_20:1_22:1)	TG(18:0_20:1_22:1)	glycerolipid	GL	triglyceride	TG	-	160890	107640	122700	101690	126990	62566	0.986894	0.247851	0.744437	-0.425779	insig
LIPID-P-0076	C43H70O2	cholersteryl ester_CE(16:3)	CE(16:3)	sterollipids	ST	cholersteryl ester	CE	-	1063500	848430	1066900	1264000	1064400	905420	0.57094	0.542352	1.0856	0.118494	insig
LIPID-P-1058	C58H104O6	triglyceride _TG(17:0_19:2_19:2)	TG(17:0_19:2_19:2)	glycerolipid	GL	triglyceride	TG	-	667720	477030	633950	622600	938500	447070	0.305601	0.660262	1.12901	0.175058	insig
LIPID-P-1016	C63H116O6	triglyceride _TG(18:1_20:1_22:1)	TG(18:1_20:1_22:1)	glycerolipid	GL	triglyceride	TG	-	1101700	881270	1046300	928300	1197100	610420	0.562016	0.633596	0.903128	-0.146997	insig
LIPID-P-0256	C43H74O5	diglyceride_DG(18:0_22:5)	DG(18:0_22:5)	glycerolipid	GL	diglyceride	DG	-	1417200	1166100	2024200	1681500	2068200	1472400	0.61032	0.547716	1.13339	0.180646	insig
LIPID-P-0018	C22H43NO4	carnitine C15:0	carnitine C15:0	fatty acyl	FA	acyl carnitine	CAR	-	305820	327020	247390	261790	230770	147820	1.18756	0.134785	0.727514	-0.458952	insig
LIPID-P-1687	C41H76O4	diglyceride_DG(O-18:2_20:1)	DG(O-18:2_20:1)	glycerolipid	GL	diglyceride(ether bond)	DG-O	-	468900	458220	499460	414110	470290	293140	1.07848	0.249949	0.825429	-0.276785	insig
LIPID-P-0971	C52H94O6	triglyceride _TG(15:0_16:1_18:2)	TG(15:0_16:1_18:2)	glycerolipid	GL	triglyceride	TG	-	796850	605390	978370	744020	167690	506010	1.00088	0.193863	0.595528	-0.747759	insig
LIPID-P-0927	C57H106O6	triglyceride _TG(16:0_16:1_22:1)	TG(16:0_16:1_22:1)	glycerolipid	GL	triglyceride	TG	-	454590	335900	439660	445910	469550	258250	0.294717	0.821091	0.954119	-0.0677583	insig
LIPID-P-0039	C23H43NO4	carnitine C16:1	carnitine C16:1	fatty acyl	FA	acyl carnitine	CAR	-	6645300	7873700	5086100	9386500	7616700	3002700	0.189525	0.952947	1.02044	0.0291965	insig
LIPID-P-0054	C41H72O2	cholersteryl ester_CE(14:0)	CE(14:0)	sterollipids	ST	cholersteryl ester	CE	1989-52-2	956980	755620	868790	937600	1062400	695730	0.206	0.775394	1.04429	0.0625279	insig
LIPID-P-0922	C56H104O6	triglyceride _TG(16:0_18:1_19:1)	TG(16:0_18:1_19:1)	glycerolipid	GL	triglyceride	TG	-	3064900	2483500	3272900	2836100	3426000	2134500	0.343443	0.767422	0.951855	-0.071186	insig
LIPID-P-0199	C38H72O5	diglyceride_DG(16:0_19:1)	DG(16:0_19:1)	glycerolipid	GL	diglyceride	DG	-	894120	767510	1177200	1046600	1233400	855380	0.521298	0.577336	1.10446	0.143344	insig
LIPID-P-0853	C57H108O6	triglyceride _TG(16:0_20:0_18:1)	TG(16:0_20:0_18:1)	glycerolipid	GL	triglyceride	TG	-	1511700	1194600	1548900	1344500	1703900	937230	0.409526	0.741735	0.936649	-0.0944192	insig
LIPID-P-1607	C48H77O10P	bismonacylglycerol phosphate_BMP(20:3_22:6)	BMP(20:3_22:6)	glycerophospholipids	GP	bismonacylglycerol phosphate	BMP	-	1508300	1018100	1281100	1277400	954120	455880	0.955063	0.264996	0.705817	-0.502633	insig
LIPID-P-1149	C59H102O6	triglyceride _TG(16:0_18:1_22:5)	TG(16:0_18:1_22:5)	glycerolipid	GL	triglyceride	TG	-	5669800	3988000	6011400	4447300	5910600	3439500	0.569692	0.548494	0.880543	-0.183535	insig
LIPID-P-0935	C59H110O6	triglyceride _TG(16:0_18:1_22:1)	TG(16:0_18:1_22:1)	glycerolipid	GL	triglyceride	TG	-	943590	807520	953520	939650	1144600	600460	0.194365	0.971153	0.992635	-0.010665	insig
LIPID-P-0899	C50H92O6	triglyceride _TG(15:0_16:1_16:1)	TG(15:0_16:1_16:1)	glycerolipid	GL	triglyceride	TG	-	853950	684420	1011100	851380	1080500	602520	0.110146	0.977647	0.994089	-0.00855312	insig
LIPID-P-0262	C41H68O5	diglyceride_DG(16:1_22:5)	DG(16:1_22:5)	glycerolipid	GL	diglyceride	DG	-	302180	52714	445950	343930	407590	424710	0.878092	0.390314	1.46874	0.554577	insig
LIPID-P-0017	C21H41NO4	carnitine C14:0	carnitine C14:0	fatty acyl	FA	acyl carnitine	CAR	25597-07-3	1985600	2143400	1718200	2378100	2132200	994960	0.401928	0.818165	0.941521	-0.0869352	insig
LIPID-P-1029	C51H90O6	triglyceride _TG(16:1_16:1_16:2)	TG(16:1_16:1_16:2)	glycerolipid	GL	triglyceride	TG	-	1394100	1359200	2350900	1512700	2164800	805080	0.481018	0.705817	0.878214	-0.187356	insig
LIPID-P-0090	C50H80O2	cholersteryl ester_CE(24:5)	CE(24:5)	sterollipids	ST	cholersteryl ester	CE	-	921220	907020	931600	988530	1144100	646980	0.137611	0.968297	1.00716	0.0102978	insig
LIPID-P-1197	C57H94O6	triglyceride _TG(16:1_16:1_22:6)	TG(16:1_16:1_22:6)	glycerolipid	GL	triglyceride	TG	-	1119800	707640	1159000	932270	959360	497140	0.727192	0.392498	0.799872	-0.322159	insig
LIPID-P-0753	C42H81N2O6P	sphingomyelin_SM(d18:1/19:1)	SM(d18:1/19:1)	sphingolipid	SP	sphingomyelin	SM	-	976840	824870	783530	944050	740360	630070	0.69261	0.462323	0.895267	-0.15961	insig
LIPID-P-0767	C49H95N2O6P	sphingomyelin_SM(d18:2/26:1)	SM(d18:2/26:1)	sphingolipid	SP	sphingomyelin	SM	-	35076000	31065000	30834000	25264000	22283000	5083800	1.12047	0.137451	0.542725	-0.881706	insig
LIPID-P-1338	C47H90NO7P	phosphatidyl ethanolamine _PE(P-24:1_18:1)	PE(P-24:1_18:1)	glycerophospholipids	GP	lysophosphatidyl ethanolamine (vinyl ether bond)	PE-V	-	103170	76065	72405	117300	76500	47493	0.274608	0.888064	0.958882	-0.0605752	insig
LIPID-P-0164	C31H60O5	diglyceride_DG(14:0_14:0)	DG(14:0_14:0)	glycerolipid	GL	diglyceride	DG	-	277010	246430	413890	309350	445000	402660	0.886859	0.328002	1.23437	0.303772	insig
LIPID-P-1155	C61H106O6	triglyceride _TG(18:1_18:1_22:4)	TG(18:1_18:1_22:4)	glycerolipid	GL	triglyceride	TG	-	2870200	1946700	2818100	2490100	3617900	1992300	0.17826	0.800293	1.06094	0.0853472	insig
LIPID-P-0044	C29H55NO4	carnitine C22:1	carnitine C22:1	fatty acyl	FA	acyl carnitine	CAR	-	202180	245290	245360	128740	116530	77835	1.65503	0.00428746	0.466355	-1.1005	down
LIPID-P-1346	C45H84NO7P	phosphatidyl ethanolamine _PE(P-20:0_20:3)	PE(P-20:0_20:3)	glycerophospholipids	GP	lysophosphatidyl ethanolamine (vinyl ether bond)	PE-V	-	184920	183510	173090	204210	140430	83869	0.891906	0.391776	0.791308	-0.337689	insig
LIPID-P-0382	C30H58NO7P	lysophosphatidylcholine _LPC(22:2/0:0)	LPC(22:2/0:0)	glycerophospholipids	GP	lysophosphatidylcholine	LPC	-	521430	420640	568660	459540	483660	267190	0.912079	0.2962	0.801195	-0.319774	insig
LIPID-P-1040	C53H94O6	triglyceride _TG(14:0_16:0_20:4)	TG(14:0_16:0_20:4)	glycerolipid	GL	triglyceride	TG	-	1849100	1269500	2238000	1704200	2060400	1137700	0.333628	0.716967	0.915189	-0.127859	insig
LIPID-P-1168	C56H94O6	triglyceride _TG(15:0_16:1_22:6)	TG(15:0_16:1_22:6)	glycerolipid	GL	triglyceride	TG	-	253320	146320	266490	224240	223120	119300	0.490943	0.555467	0.850675	-0.23332	insig
LIPID-P-0832	C48H90O6	triglyceride _TG(14:0_15:0_16:1)	TG(14:0_15:0_16:1)	glycerolipid	GL	triglyceride	TG	-	925240	837370	1097700	995800	1039700	794010	0.103372	0.928548	0.989232	-0.0156193	insig
LIPID-P-0067	C46H80O2	cholersteryl ester_CE(19:1)	CE(19:1)	sterollipids	ST	cholersteryl ester	CE	-	123980	95229	105460	131220	136040	92999	0.579787	0.50734	1.10962	0.150065	insig
LIPID-P-0856	C59H112O6	triglyceride _TG(18:0_18:1_20:0)	TG(18:0_18:1_20:0)	glycerolipid	GL	triglyceride	TG	-	287730	214120	260110	232550	288270	151500	0.614698	0.554216	0.882356	-0.180567	insig
LIPID-P-0900	C50H92O6	triglyceride _TG(14:0_16:1_17:1)	TG(14:0_16:1_17:1)	glycerolipid	GL	triglyceride	TG	-	948980	633990	1063900	990470	1103400	572760	0.0248391	0.976132	1.00747	0.0107303	insig
LIPID-P-0303	C42H79NO8	hexosylceramide_HexCer(d18:1/18:1)	HexCer(d18:1/18:1)	sphingolipid	SP	hexosylceramide	HexCer	-	144150	165620	124220	126460	103450	87558	1.36379	0.0777083	0.73151	-0.451051	insig
LIPID-P-1601	C46H75O10P	bismonacylglycerol phosphate_BMP(18:2_22:6)	BMP(18:2_22:6)	glycerophospholipids	GP	bismonacylglycerol phosphate	BMP	-	1303100	1101400	984140	1064000	877640	375120	1.02663	0.218576	0.683684	-0.548598	insig
LIPID-P-0173	C36H70O5	diglyceride_DG(15:0_18:0)	DG(15:0_18:0)	glycerolipid	GL	diglyceride	DG	-	79700	77455	127540	95856	105670	78999	0.00379544	0.943819	0.985353	-0.0212878	insig
LIPID-P-1070	C61H110O6	triglyceride _TG(18:0_18:1_22:3)	TG(18:0_18:1_22:3)	glycerolipid	GL	triglyceride	TG	-	1000400	834950	1062000	1071700	1418900	816150	0.523189	0.526648	1.1413	0.19068	insig
LIPID-P-1157	C61H106O6	triglyceride _TG(18:0_18:1_22:5)	TG(18:0_18:1_22:5)	glycerolipid	GL	triglyceride	TG	-	561890	454770	707350	540740	851240	407710	0.0183992	0.877059	1.0439	0.0619803	insig
LIPID-P-0287	C44H85NO8	hexosylceramide_HexCer(d16:1/22:0)	HexCer(d16:1/22:0)	sphingolipid	SP	hexosylceramide	HexCer	-	291440	229500	515130	287090	244050	158370	0.958564	0.316967	0.665505	-0.587478	insig
LIPID-P-1000	C59H108O6	triglyceride _TG(16:1_18:1_22:1)	TG(16:1_18:1_22:1)	glycerolipid	GL	triglyceride	TG	-	427940	361930	452500	400550	546600	288610	0.179002	0.979921	0.99468	-0.00769632	insig
LIPID-P-1254	C53H88O2	cholersteryl ester_CE(26:4)	CE(26:4)	sterollipids	ST	cholersteryl ester	CE	-	348510	258490	273640	348200	440020	255670	0.700314	0.43131	1.18538	0.245345	insig
LIPID-P-1179	C59H100O6	triglyceride _TG(16:1_16:1_24:5)	TG(16:1_16:1_24:5)	glycerolipid	GL	triglyceride	TG	-	1374200	766780	1394500	999300	1237700	616180	0.628298	0.454194	0.807013	-0.309335	insig
LIPID-P-0444	C22H44NO6P	lysophosphatidyl ethanolamine _LPE(P-17:1)	LPE(P-17:1)	glycerophospholipids	GP	lysophosphatidyl ethanolamine (vinyl ether bond)	LPE-V	-	20145	19893	30676	26808	15051	8278.7	0.914181	0.35787	0.709021	-0.4961	insig
LIPID-P-1394	C47H82NO7P	phosphatidyl ethanolamine _PE(P-20:2_22:4)	PE(P-20:2_22:4)	glycerophospholipids	GP	lysophosphatidyl ethanolamine (vinyl ether bond)	PE-V	-	375870	318910	282660	400210	272430	221980	0.473326	0.674835	0.915268	-0.127733	insig
LIPID-P-0893	C49H90O6	triglyceride _TG(12:0_16:0_18:2)	TG(12:0_16:0_18:2)	glycerolipid	GL	triglyceride	TG	-	708390	552630	820440	736510	915740	504430	0.0682637	0.86987	1.03614	0.0512163	insig
LIPID-P-0791	C52H100O6	triglyceride _TG(16:0_16:0_17:0)	TG(16:0_16:0_17:0)	glycerolipid	GL	triglyceride	TG	-	7419300	6083100	7708900	6404500	8097200	4895200	0.560353	0.604571	0.914461	-0.129007	insig
LIPID-P-0025	C25H49NO5	carnitine C18-OH	carnitine C18-OH	fatty acyl	FA	acyl carnitine	CAR	-	61968	70830	57211	41655	38034	25779	1.58776	0.0115662	0.555068	-0.849262	insig
LIPID-P-1205	C61H102O6	triglyceride _TG(18:1_18:1_22:6)	TG(18:1_18:1_22:6)	glycerolipid	GL	triglyceride	TG	-	1114400	901600	1261300	887310	1154500	553170	0.895998	0.337661	0.791804	-0.336784	insig
LIPID-P-0796	C54H104O6	triglyceride _TG(16:0_17:0_18:0)	TG(16:0_17:0_18:0)	glycerolipid	GL	triglyceride	TG	-	1026000	702150	1148000	385370	1005500	275350	1.15015	0.216889	0.579323	-0.78756	insig
LIPID-P-0315	C44H83NO13	hexosylceramide_Hex2Cer(d16:1/16:0)	Hex2Cer(d16:1/16:0)	sphingolipid	SP	hexosylceramide	HexCer	-	79900	74854	66233	26382	21903	21083	1.75559	0.00230233	0.313901	-1.67162	down
LIPID-P-1247	C49H84O2	cholersteryl ester_CE(22:2)	CE(22:2)	sterollipids	ST	cholersteryl ester	CE	-	145530	111550	130320	130990	146420	115760	0.165221	0.89148	1.01489	0.0213293	insig
LIPID-P-1151	C59H102O6	triglyceride _TG(16:0_18:0_22:6)	TG(16:0_18:0_22:6)	glycerolipid	GL	triglyceride	TG	-	756640	504360	810220	690220	858710	441180	0.202046	0.869343	0.96084	-0.0576326	insig
LIPID-P-0962	C49H88O6	triglyceride _TG(10:0_18:1_18:2)	TG(10:0_18:1_18:2)	glycerolipid	GL	triglyceride	TG	-	183830	116900	219010	157380	198010	16268	0.751817	0.487032	0.715084	-0.483814	insig
LIPID-P-0254	C41H70O5	diglyceride_DG(18:0_20:5)	DG(18:0_20:5)	glycerolipid	GL	diglyceride	DG	-	278800	183270	354120	320830	341140	337130	0.954514	0.342408	1.2241	0.291724	insig
LIPID-P-0558	C52H98NO7P	phosphatidylcholine _PC(O-24:0_20:4)	PC(O-24:0_20:4)	glycerophospholipids	GP	phosphatidylcholine (ether bond)	PC-O	-	3280900	2756200	2760500	2936500	2260400	1433600	1.05141	0.233009	0.753671	-0.407992	insig
LIPID-P-0328	C58H109NO18	hexosylceramide_Hex3Cer(d18:1/22:0)	Hex3Cer(d18:1/22:0)	sphingolipid	SP	hexosylceramide	HexCer	-	92752	35103	98961	63689	56492	53611	0.388656	0.47711	0.766225	-0.384161	insig
LIPID-P-0959	C48H86O6	triglyceride _TG(14:1_15:1_16:1)	TG(14:1_15:1_16:1)	glycerolipid	GL	triglyceride	TG	-	24307	66838	79281	78769	79214	55099	0.626079	0.499363	1.25029	0.322263	insig
LIPID-P-1328	C38H72NO7P	phosphatidyl ethanolamine _PE(P-15:0_18:2)	PE(P-15:0_18:2)	glycerophospholipids	GP	lysophosphatidyl ethanolamine (vinyl ether bond)	PE-V	-	103390	27709	72546	9	9	9	1.76868	0.090752	0.000132584	-12.8808	down
LIPID-P-0277	C23H46O4	monoglyceride_MG(20:0)	MG(20:0)	glycerolipid	GL	monoglyceride	MG	-	9	9	9	12312	10150	5933.7	1.77695	0.0370577	1051.69	10.0385	up
LIPID-P-1312	C43H86NO7P	phosphatidyl ethanolamine _PE(P-16:0_22:0)	PE(P-16:0_22:0)	glycerophospholipids	GP	lysophosphatidyl ethanolamine (vinyl ether bond)	PE-V	-	158940	162600	121460	157940	100480	90827	0.974907	0.286844	0.788368	-0.343059	insig
LIPID-P-1696	C43H76O4	diglyceride_DG(O-18:0_22:5)	DG(O-18:0_22:5)	glycerolipid	GL	diglyceride(ether bond)	DG-O	-	122540	82966	109170	91893	153390	103480	0.413982	0.640249	1.10832	0.14838	insig
LIPID-P-1592	C44H75O10P	bismonacylglycerol phosphate_BMP(16:0_22:6)	BMP(16:0_22:6)	glycerophospholipids	GP	bismonacylglycerol phosphate	BMP	-	500580	301930	330910	384210	307730	129630	0.83041	0.348969	0.724859	-0.464227	insig
LIPID-P-0961	C49H88O6	triglyceride _TG(12:0_16:1_18:2)	TG(12:0_16:1_18:2)	glycerolipid	GL	triglyceride	TG	-	261150	109810	327370	222790	320270	188860	0.306344	0.890648	1.0481	0.067777	insig
LIPID-P-0550	C44H84NO7P	phosphatidylcholine _PC(O-18:1_18:2)	PC(O-18:1_18:2)	glycerophospholipids	GP	phosphatidylcholine (ether bond)	PC-O	155575-01-2	11636000	14381000	19447000	11178000	16173000	12266000	0.637968	0.522397	0.871393	-0.198605	insig
LIPID-P-0820	C43H80O6	triglyceride _TG(8:0_14:0_18:1)	TG(8:0_14:0_18:1)	glycerolipid	GL	triglyceride	TG	-	31763	31028	26029	44019	21099	30888	0.191237	0.757131	1.08091	0.11224	insig
LIPID-P-1156	C61H106O6	triglyceride _TG(18:0_18:0_22:6)	TG(18:0_18:0_22:6)	glycerolipid	GL	triglyceride	TG	-	248570	109210	200460	185240	178890	83404	0.509827	0.522429	0.801687	-0.318888	insig
LIPID-P-1229	C61H98O6	triglyceride _TG(16:0_20:4_22:6)	TG(16:0_20:4_22:6)	glycerolipid	GL	triglyceride	TG	-	70645	35116	19487	66953	61007	35472	0.745186	0.52396	1.30487	0.383903	insig
LIPID-P-0260	C41H68O5	diglyceride_DG(18:1_20:5)	DG(18:1_20:5)	glycerolipid	GL	diglyceride	DG	-	152240	101970	185940	145190	147810	180590	0.481374	0.708211	1.07597	0.105643	insig
LIPID-P-1396	C43H72NO7P	phosphatidyl ethanolamine _PE(P-18:2_20:5)	PE(P-18:2_20:5)	glycerophospholipids	GP	lysophosphatidyl ethanolamine (vinyl ether bond)	PE-V	-	220480	208610	64610	237590	172640	107560	0.267085	0.904582	1.04879	0.0687325	insig
LIPID-P-0783	C47H90O6	triglyceride _TG(12:0_14:0_18:0)	TG(12:0_14:0_18:0)	glycerolipid	GL	triglyceride	TG	-	94270	80253	134830	83858	71550	77438	1.11902	0.256787	0.752687	-0.409878	insig
LIPID-P-0831	C48H90O6	triglyceride _TG(12:0_15:0_18:1)	TG(12:0_15:0_18:1)	glycerolipid	GL	triglyceride	TG	-	292950	166930	297910	226980	311740	174990	0.178167	0.814193	0.941831	-0.0864601	insig
LIPID-P-0001	C7H15NO3	DL-carnitine	DL-carnitine	fatty acyl	FA	acyl carnitine	CAR	541-15-1	265470	396080	245660	125380	64847	47100	1.62345	0.0250341	0.261601	-1.93456	down
LIPID-P-0016	C19H37NO5	carnitine C12-OH	carnitine C12-OH	fatty acyl	FA	acyl carnitine	CAR	-	18262	34459	19746	9	9	4191	1.44287	0.0401311	0.0580816	-4.10577	down
LIPID-P-0006	C11H21NO5	carnitine C4-OH	carnitine C4-OH	fatty acyl	FA	acyl carnitine	CAR	-	47048	55932	31088	10649	7383.4	5746.5	1.71152	0.0327957	0.177364	-2.49521	down
LIPID-P-1332	C42H80NO7P	phosphatidyl ethanolamine _PE(P-18:1_19:1)	PE(P-18:1_19:1)	glycerophospholipids	GP	lysophosphatidyl ethanolamine (vinyl ether bond)	PE-V	-	491330	469930	429910	619450	433210	297930	0.290599	0.898937	0.97083	-0.0427089	insig
LIPID-P-0013	C17H33NO4	carnitine C10:0	carnitine C10:0	fatty acyl	FA	acyl carnitine	CAR	1492-27-9	52864	15656	19922	74136	57364	135560	1.46505	0.112741	3.01961	1.59436	up
LIPID-P-0940	C61H114O6	triglyceride _TG(18:0_22:0_18:2)	TG(18:0_22:0_18:2)	glycerolipid	GL	triglyceride	TG	-	272260	193910	283630	254020	258210	123590	0.630109	0.515351	0.847986	-0.237887	insig
LIPID-P-1042	C54H96O6	triglyceride _TG(15:0_18:2_18:2)	TG(15:0_18:2_18:2)	glycerolipid	GL	triglyceride	TG	-	921140	390050	1151200	858340	1114800	472560	0.0748859	0.985773	0.993222	-0.00981183	insig
LIPID-P-1090	C53H92O6	triglyceride _TG(14:0_16:1_20:4)	TG(14:0_16:1_20:4)	glycerolipid	GL	triglyceride	TG	-	917130	592450	1002700	848620	1084800	546870	0.0911679	0.960073	0.987267	-0.0184885	insig
LIPID-P-0378	C26H50NO7P	lysophosphatidylcholine _LPC(0:0/18:2)	LPC(0:0/18:2)	glycerophospholipids	GP	lysophosphatidylcholine	LPC	-	83912	36245	47756	26150	19010	44068	1.13942	0.203302	0.531394	-0.912146	insig
LIPID-P-1775	C47H78O10	monogalactosyldiacylglycerol_MGDG(18:1_20:5)	MGDG(18:1_20:5)	glycerolipid	GL	monogalactosyldiacylglycerol	MGDG	-	240210	334210	206370	299870	261880	159010	0.375221	0.742803	0.923116	-0.115416	insig
LIPID-P-1005	C60H110O6	triglyceride _TG(21:0_18:1_18:2)	TG(21:0_18:1_18:2)	glycerolipid	GL	triglyceride	TG	-	433280	342210	367700	372640	474710	286640	0.135451	0.962975	0.991952	-0.0116573	insig
LIPID-P-1240	C63H98O6	triglyceride _TG(16:0_22:6_22:6)	TG(16:0_22:6_22:6)	glycerolipid	GL	triglyceride	TG	-	46370	41321	101130	70780	115860	43857	0.413693	0.650817	1.22072	0.287729	insig
LIPID-P-1773	C45H74O10	monogalactosyldiacylglycerol_MGDG(18:2_18:4)	MGDG(18:2_18:4)	glycerolipid	GL	monogalactosyldiacylglycerol	MGDG	-	80099	95611	86373	101640	88906	28077	0.671137	0.591106	0.834175	-0.261579	insig
LIPID-P-0035	C19H35NO4	carnitine C12:1	carnitine C12:1	fatty acyl	FA	acyl carnitine	CAR	-	27101	38251	32143	22895	22475	14896	1.49164	0.0423789	0.618145	-0.693984	insig
LIPID-P-0026	C10H17NO6	carnitine C3:1-OH	carnitine C3:1-2OH	fatty acyl	FA	acyl carnitine	CAR	910825-21-7	33273	40906	26901	9819.2	9638.8	8198.4	1.7489	0.0247578	0.273609	-1.86981	down
LIPID-P-1553	C33H65NO4	ceramide_Cer(d17:1/16:0(2OH))	Cer(d17:1/16:0(2OH))	sphingolipid	SP	ceramide	Cer	-	32839	32606	34662	25572	33644	49110	0.206578	0.730413	1.0821	0.113837	insig
LIPID-P-0029	C13H23NO4	carnitine C6:1	carnitine C6:1	fatty acyl	FA	acyl carnitine	CAR	-	9	17441	6306	12816	9	5841	0.0573392	0.802185	0.785738	-0.347879	insig
LIPID-P-1192	C65H112O6	triglyceride _TG(18:1_22:1_22:5)	TG(18:1_22:1_22:5)	glycerolipid	GL	triglyceride	TG	-	376880	258400	340640	315040	485230	224430	0.0330955	0.859831	1.04998	0.0703668	insig
LIPID-P-0742	C43H87N2O6P	sphingomyelin_SM(d18:1/20:0)	SM(d18:1/20:0)	sphingolipid	SP	sphingomyelin	SM	-	9	9	9	9	9	712530	0.817859	0.42265	26390.7	14.6877	insig
LIPID-P-0792	C52H100O6	triglyceride _TG(15:0_16:0_18:0)	TG(15:0_16:0_18:0)	glycerolipid	GL	triglyceride	TG	-	1343500	1131800	1532800	1017000	1425300	916070	0.921152	0.33162	0.837896	-0.255157	insig
LIPID-P-0194	C36H68O5	diglyceride_DG(15:0_18:1)	DG(15:0_18:1)	glycerolipid	GL	diglyceride	DG	-	69385	73339	62571	65486	97209	87328	1.03001	0.248211	1.21787	0.284362	insig
LIPID-P-1160	C63H110O6	triglyceride _TG(18:1_18:1_24:4)	TG(18:1_18:1_24:4)	glycerolipid	GL	triglyceride	TG	-	862290	580060	829590	802990	1198800	670440	0.581175	0.514334	1.17619	0.234119	insig
LIPID-P-1039	C53H94O6	triglyceride _TG(16:0_16:1_18:3)	TG(16:0_16:1_18:3)	glycerolipid	GL	triglyceride	TG	-	1403800	962890	1556800	1208300	1502700	806060	0.448874	0.64161	0.896411	-0.157768	insig
LIPID-P-0858	C59H112O6	triglyceride _TG(16:0_18:1_22:0)	TG(16:0_18:1_22:0)	glycerolipid	GL	triglyceride	TG	-	519930	371980	479130	439120	499210	292510	0.541362	0.573094	0.897742	-0.155627	insig
LIPID-P-1416	C43H84O5	diglyceride_DG(16:0_24:0)	DG(16:0_24:0)	glycerolipid	GL	diglyceride	DG	-	210390	174340	268710	177560	232900	163620	0.650665	0.490836	0.87855	-0.186803	insig
LIPID-P-0987	C56H102O6	triglyceride _TG(17:0_18:1_18:2)	TG(17:0_18:1_18:2)	glycerolipid	GL	triglyceride	TG	-	1236400	987120	1232100	1099700	1423400	808390	0.293813	0.846963	0.964079	-0.052777	insig
LIPID-P-0060	C49H88O2	cholersteryl ester_CE(22:0)	CE(22:0)	sterollipids	ST	cholersteryl ester	CE	61510-09-6	248990	197590	175040	244810	239590	124740	0.191969	0.931751	0.979923	-0.0292591	insig
LIPID-P-0885	C47H86O6	triglyceride _TG(10:0_16:0_18:2)	TG(10:0_16:0_18:2)	glycerolipid	GL	triglyceride	TG	-	102380	98905	186360	81107	104690	68406	1.15493	0.256206	0.655762	-0.608755	insig
LIPID-P-1049	C56H100O6	triglyceride _TG(17:1_18:1_18:2)	TG(17:1_18:1_18:2)	glycerolipid	GL	triglyceride	TG	-	1921300	1328200	2193300	1669200	2228100	1190000	0.297877	0.778926	0.934684	-0.0974489	insig
LIPID-P-1121	C61H108O6	triglyceride _TG(18:0_18:1_22:4)	TG(18:0_18:1_22:4)	glycerolipid	GL	triglyceride	TG	-	817400	484590	768700	401880	778100	434840	0.801784	0.394071	0.779846	-0.358738	insig
LIPID-P-1062	C59H106O6	triglyceride _TG(18:0_18:1_20:3)	TG(18:0_18:1_20:3)	glycerolipid	GL	triglyceride	TG	-	2544200	1746600	2386600	2146600	2594700	1419100	0.395903	0.705046	0.922575	-0.116262	insig
LIPID-P-1001	C59H108O6	triglyceride _TG(20:1_18:2_18:0)	TG(20:1_18:2_18:0)	glycerolipid	GL	triglyceride	TG	-	2176000	1593900	2067100	1962700	2592600	1415200	0.00213343	0.915059	1.02287	0.0326247	insig
LIPID-P-0991	C57H104O6	triglyceride _TG(16:0_18:1_20:2)	TG(16:0_18:1_20:2)	glycerolipid	GL	triglyceride	TG	-	9075500	6910400	8872200	8289800	11113000	6279700	0.0536065	0.871901	1.03316	0.0470696	insig
LIPID-P-1064	C59H106O6	triglyceride _TG(16:0_18:1_22:3)	TG(16:0_18:1_22:3)	glycerolipid	GL	triglyceride	TG	-	4113100	2995000	4149200	4623900	5430700	3119100	0.606015	0.468336	1.17024	0.2268	insig
LIPID-P-0366	C22H44NO7P	lysophosphatidylcholine _LPC(14:1/0:0)	LPC(14:1/0:0)	glycerophospholipids	GP	lysophosphatidylcholine	LPC	-	193840	167110	319120	166010	139810	76142	1.24368	0.157508	0.561651	-0.832254	insig
LIPID-P-0836	C50H94O6	triglyceride _TG(14:0_15:0_18:1)	TG(14:0_15:0_18:1)	glycerolipid	GL	triglyceride	TG	-	1605500	1293700	1762700	1494500	1878100	1119800	0.269402	0.839674	0.963641	-0.0534317	insig
LIPID-P-0556	C48H90NO7P	phosphatidylcholine _PC(O-20:0_20:4)	PC(O-20:0_20:4)	glycerophospholipids	GP	phosphatidylcholine (ether bond)	PC-O	-	24258000	20220000	22291000	26081000	27078000	18126000	0.33407	0.660775	1.06764	0.0944201	insig
LIPID-P-1057	C58H104O6	triglyceride _TG(17:1_18:1_20:2)	TG(17:1_18:1_20:2)	glycerolipid	GL	triglyceride	TG	-	2452800	1754700	2423600	2251400	2902800	1669500	0.0678689	0.887907	1.02904	0.041306	insig
LIPID-P-0928	C58H108O6	triglyceride _TG(15:0_18:1_22:1)	TG(15:0_18:1_22:1)	glycerolipid	GL	triglyceride	TG	-	1319300	981960	1183600	1137400	1439200	736540	0.332088	0.816955	0.950724	-0.0729015	insig
LIPID-P-1023	C65H120O6	triglyceride _TG(18:1_18:1_26:1)	TG(18:1_18:1_26:1)	glycerolipid	GL	triglyceride	TG	-	493940	356980	390580	320460	406900	194940	1.02219	0.233945	0.742892	-0.428776	insig
LIPID-P-0059	C47H84O2	cholersteryl ester_CE(20:0)	CE(20:0)	sterollipids	ST	cholersteryl ester	CE	2573/3/7	995940	933790	814100	907210	935360	524030	0.740933	0.45211	0.862517	-0.213375	insig
LIPID-P-1106	C57H100O6	triglyceride _TG(16:1_18:1_20:3)	TG(16:1_18:1_20:3)	glycerolipid	GL	triglyceride	TG	-	4893100	3506000	5657800	4557200	6180800	3276000	0.074251	0.989837	0.996948	-0.00440967	insig
LIPID-P-0383	C26H48NO7P	lysophosphatidylcholine _LPC(18:3/0:0)	LPC(18:3/0:0)	glycerophospholipids	GP	lysophosphatidylcholine	LPC	-	495590	374380	647050	372990	357450	217200	1.26773	0.124378	0.624672	-0.678829	insig
LIPID-P-1136	C55H94O6	triglyceride _TG(16:0_16:1_20:5)	TG(16:0_16:1_20:5)	glycerolipid	GL	triglyceride	TG	-	680820	478240	747300	599970	699110	365330	0.5506	0.56363	0.873083	-0.19581	insig
LIPID-P-0814	C61H118O6	triglyceride _TG(16:0_18:0_24:0)	TG(16:0_18:0_24:0)	glycerolipid	GL	triglyceride	TG	-	229400	206580	227730	158780	102300	152170	1.5097	0.0289175	0.622636	-0.683538	insig
LIPID-P-1638	C37H74O4	diglyceride_DG(O-18:0_16:0)	DG(O-18:0_16:0)	glycerolipid	GL	diglyceride(ether bond)	DG-O	-	401930	224390	488110	398960	503990	270630	0.218957	0.857502	1.05308	0.0746102	insig
LIPID-P-1423	C33H62O5	diglyceride_DG(12:0_18:1)	DG(12:0_18:1)	glycerolipid	GL	diglyceride	DG	-	79206	36135	108690	76843	125560	98294	0.838444	0.378037	1.34221	0.424612	insig
LIPID-P-0648	C42H78NO7P	phosphatidyl ethanolamine _PE(P-17:0_20:3)	PE(P-17:0_20:3)	glycerophospholipids	GP	phosphatidyl ethanolamine (vinyl ether bond)	PE-V	-	1155600	1079400	900840	1236500	920350	713310	0.511419	0.638895	0.915276	-0.127721	insig
LIPID-P-0808	C59H114O6	triglyceride _TG(16:0_18:0_22:0)	TG(16:0_18:0_22:0)	glycerolipid	GL	triglyceride	TG	-	535350	482620	571410	351890	494490	292210	1.33804	0.114157	0.716374	-0.481216	insig
LIPID-P-1017	C63H116O6	triglyceride _TG(18:1_18:1_24:1)	TG(18:1_18:1_24:1)	glycerolipid	GL	triglyceride	TG	-	328940	258560	350330	306840	367640	186980	0.458825	0.69924	0.918567	-0.122543	insig
LIPID-P-0367	C23H46NO7P	lysophosphatidylcholine _LPC(15:1/0:0)	LPC(15:1/0:0)	glycerophospholipids	GP	lysophosphatidylcholine	LPC	-	135010	108250	157640	115520	101200	66715	1.19872	0.126495	0.706997	-0.500224	insig
LIPID-P-1065	C59H106O6	triglyceride _TG(18:1_18:2_20:1)	TG(18:1_18:2_20:1)	glycerolipid	GL	triglyceride	TG	-	1829900	1405400	1852700	1831400	2173100	1167100	0.0443077	0.938017	1.01643	0.023512	insig
LIPID-P-0947	C63H118O6	triglyceride _TG(16:0_18:1_26:1)	TG(16:0_18:1_26:1)	glycerolipid	GL	triglyceride	TG	-	295030	203040	248340	194320	257330	129240	0.928279	0.298491	0.778245	-0.361703	insig
LIPID-P-0519	C52H94NO8P	phosphatidylcholine _PC(24:1_20:4)	PC(24:1_20:4)	glycerophospholipids	GP	phosphatidylcholine	PC	-	2288100	8330700	8986900	8911400	7695600	4237900	0.241284	0.880363	1.06321	0.0884213	insig
LIPID-P-0854	C58H110O6	triglyceride _TG(15:0_16:0_24:1)	TG(15:0_16:0_24:1)	glycerolipid	GL	triglyceride	TG	-	334930	234870	340340	273000	349410	61404	0.75325	0.483206	0.751328	-0.412485	insig
LIPID-P-1652	C39H76O4	diglyceride_DG(O-18:0_18:1)	DG(O-18:0_18:1)	glycerolipid	GL	diglyceride(ether bond)	DG-O	-	302840	266270	356990	361480	395220	215010	0.0721113	0.820745	1.04925	0.0693578	insig
LIPID-P-0908	C52H96O6	triglyceride _TG(15:0_16:1_18:1)	TG(15:0_16:1_18:1)	glycerolipid	GL	triglyceride	TG	-	3011400	2087800	3152200	2858300	3629400	2067700	0.112254	0.866141	1.03684	0.0521964	insig
LIPID-P-1033	C51H90O6	triglyceride _TG(14:0_16:1_18:3)	TG(14:0_16:1_18:3)	glycerolipid	GL	triglyceride	TG	-	1409000	935880	1449100	1105600	1461900	653610	0.606668	0.544894	0.849006	-0.236154	insig
LIPID-P-0978	C54H98O6	triglyceride _TG(15:0_18:1_18:2)	TG(15:0_18:1_18:2)	glycerolipid	GL	triglyceride	TG	-	995510	648650	1008700	821710	1054100	686480	0.129466	0.859111	0.965859	-0.0501148	insig
LIPID-P-0037	C21H39NO4	carnitine C14:1	carnitine C14:1	fatty acyl	FA	acyl carnitine	CAR	835598-21-5	794390	813520	657330	837330	740530	390820	0.647127	0.550895	0.869082	-0.202435	insig
LIPID-P-0871	C63H120O6	triglyceride _TG(16:0_26:0_18:1)	TG(16:0_26:0_18:1)	glycerolipid	GL	triglyceride	TG	-	147890	109570	123710	90445	121840	66590	1.16229	0.16401	0.731629	-0.450816	insig
LIPID-P-1708	C41H78O10	monogalactosyldiacylglycerol_MGDG(16:0_16:0)	MGDG(16:0_16:0)	glycerolipid	GL	monogalactosyldiacylglycerol	MGDG	-	122500	117990	94281	59140	78271	93176	1.37512	0.0586719	0.68879	-0.537863	insig
LIPID-P-0821	C43H80O6	triglyceride _TG(10:0_12:0_18:1)	TG(10:0_12:0_18:1)	glycerolipid	GL	triglyceride	TG	-	15390	27901	10652	29083	12837	19537	0.371551	0.737916	1.1393	0.188142	insig
LIPID-P-1541	C40H81NO4	ceramide_Cer(t18:0/22:0)	Cer(t18:0/22:0)	sphingolipid	SP	phytoceramide	Cert	-	378760	374350	462990	262660	258050	197110	1.64374	0.0119086	0.590264	-0.760568	insig
LIPID-P-0816	C63H122O6	triglyceride _TG(18:0_20:0_22:0)	TG(18:0_20:0_22:0)	glycerolipid	GL	triglyceride	TG	-	18238	16307	23113	13610	14942	11497	1.46042	0.0826544	0.694596	-0.525755	insig
LIPID-P-1597	C44H73O10P	bismonacylglycerol phosphate_BMP(16:1_22:6)	BMP(16:1_22:6)	glycerophospholipids	GP	bismonacylglycerol phosphate	BMP	-	595750	490510	442270	451320	378890	157390	1.09261	0.167693	0.646111	-0.630146	insig
LIPID-P-0972	C52H94O6	triglyceride _TG(14:0_17:1_18:2)	TG(14:0_17:1_18:2)	glycerolipid	GL	triglyceride	TG	-	336700	253440	384530	314900	431270	201910	0.225664	0.91464	0.972719	-0.039905	insig
LIPID-P-0867	C61H116O6	triglyceride _TG(16:0_20:1_22:0)	TG(16:0_20:1_22:0)	glycerolipid	GL	triglyceride	TG	-	46824	38601	41427	30230	40649	21648	1.20615	0.161116	0.729409	-0.4552	insig
LIPID-P-0810	C59H114O6	triglyceride _TG(16:0_16:0_24:0)	TG(16:0_16:0_24:0)	glycerolipid	GL	triglyceride	TG	-	158880	152190	188340	113120	168130	90203	1.17812	0.198845	0.743784	-0.427045	insig
LIPID-P-1644	C41H82O4	diglyceride_DG(O-22:0_16:0)	DG(O-22:0_16:0)	glycerolipid	GL	diglyceride(ether bond)	DG-O	-	297680	252330	333340	272390	264960	152400	0.99662	0.242277	0.780834	-0.356912	insig
LIPID-P-1132	C53H90O6	triglyceride _TG(12:0_16:0_22:6)	TG(12:0_16:0_22:6)	glycerolipid	GL	triglyceride	TG	-	87351	79716	144740	109240	94778	60356	0.542675	0.566891	0.847877	-0.238073	insig
LIPID-P-0945	C63H118O6	triglyceride _TG(24:0_18:1_18:1)	TG(24:0_18:1_18:1)	glycerolipid	GL	triglyceride	TG	-	92059	70124	76512	64960	81974	39772	0.943237	0.299237	0.782195	-0.3544	insig
LIPID-P-0930	C58H108O6	triglyceride _TG(18:0_18:1_19:1)	TG(18:0_18:1_19:1)	glycerolipid	GL	triglyceride	TG	-	520840	431420	552800	525920	580080	338700	0.308002	0.821607	0.959895	-0.0590511	insig
LIPID-P-0416	C22H44NO7P	lysophosphatidyl ethanolamine _LPE(17:1/0:0)	LPE(17:1/0:0)	glycerophospholipids	GP	lysophosphatidyl ethanolamine	LPE	-	59790	50740	69238	84233	53506	36145	0.280136	0.905776	0.967269	-0.048011	insig
LIPID-P-0015	C20H39NO4	carnitine C13:0	carnitine C13:0	fatty acyl	FA	acyl carnitine	CAR	-	24302	27664	21302	32866	32414	14966	0.09033	0.737246	1.09524	0.131246	insig
LIPID-P-0859	C59H112O6	triglyceride _TG(16:0_24:0_16:1)	TG(16:0_24:0_16:1)	glycerolipid	GL	triglyceride	TG	-	160000	127810	143860	133810	148250	123040	0.589923	0.497478	0.938448	-0.0916507	insig
LIPID-P-1614	C46H80O2	sitosterol ester_SE(28:1_18:1)	SE(28:1_18:1)	sterollipids	ST	sitosterol ester	CASE	-	142570	205960	219660	269910	277820	176150	0.859645	0.274073	1.27401	0.349377	insig
LIPID-P-1558	C41H81NO4	ceramide_Cer(d18:1/23:0(2OH))	Cer(d18:1/23:0(2OH))	sphingolipid	SP	ceramide	Cer	-	1713300	1442700	1899100	1656700	1808600	1210700	0.512997	0.603766	0.925006	-0.112465	insig
LIPID-P-0165	C31H60O5	diglyceride_DG(12:0_16:0)	DG(12:0_16:0)	glycerolipid	GL	diglyceride	DG	-	53231	56164	89524	69517	67537	70104	0.340506	0.835619	1.04142	0.0585505	insig
LIPID-P-0211	C35H64O5	diglyceride_DG(16:1_16:1)	DG(16:1_16:1)	glycerolipid	GL	diglyceride	DG	-	1925700	976680	2523000	3260900	2395700	2586700	1.15562	0.162985	1.5194	0.603498	insig
LIPID-P-0250	C40H68O5	diglyceride_DG(17:1_20:4)	DG(17:1_20:4)	glycerolipid	GL	diglyceride	DG	-	174460	129580	214110	173740	95855	89818	1.06159	0.220637	0.693647	-0.527727	insig
LIPID-P-1202	C59H98O6	triglyceride _TG(16:1_16:1_24:6)	TG(16:1_16:1_24:6)	glycerolipid	GL	triglyceride	TG	-	264320	222760	290280	205280	288730	154440	0.854302	0.400108	0.834169	-0.261588	insig
LIPID-P-0921	C56H104O6	triglyceride _TG(17:0_18:1_18:1)	TG(17:0_18:1_18:1)	glycerolipid	GL	triglyceride	TG	-	1303800	935920	1367600	1325100	1665300	1024500	0.472246	0.587495	1.11299	0.154437	insig
LIPID-P-1115	C59H104O6	triglyceride _TG(18:1_18:2_20:2)	TG(18:1_18:2_20:2)	glycerolipid	GL	triglyceride	TG	-	1704400	1585000	2540900	9	1933600	1141400	0.85231	0.24312	0.527419	-0.922979	insig
LIPID-P-1252	C53H92O2	cholersteryl ester_CE(26:2)	CE(26:2)	sterollipids	ST	cholersteryl ester	CE	-	9	35151	35980	35526	36502	9	0.0648601	0.986709	1.01261	0.0180771	insig
LIPID-N-0279	C48H88NO8P	phosphatidylcholine _PC(18:0_22:4)	PC(18:0_22:4)	glycerophospholipids	GP	phosphatidylcholine	PC	-	2887700	2245600	2618100	2231800	2132800	1469300	1.23414	0.10694	0.752625	-0.409996	insig
LIPID-N-0215	C39H76NO8P	phosphatidylcholine _PC(15:0_16:1)	PC(15:0_16:1)	glycerophospholipids	GP	phosphatidylcholine	PC	-	6156500	4950200	4772900	4577100	4190700	2543800	1.19373	0.124044	0.712335	-0.489372	insig
LIPID-N-0024	C20H30O2	timnodonic acid	FFA(20:5)	fatty acyl	FA	free fat acid	FFA	10417-94-4	13251	11058	27145	34196	27069	47604	1.40154	0.0733113	2.11585	1.08124	up
LIPID-N-0233	C43H82NO8P	phosphatidylcholine _PC(17:1_18:1)	PC(17:1_18:1)	glycerophospholipids	GP	phosphatidylcholine	PC	-	13672000	10494000	11846000	10759000	10998000	6199600	1.01004	0.228506	0.776313	-0.365289	insig
LIPID-N-0208	C42H84NO8P	phosphatidylcholine _PC(16:0_18:0)	PC(16:0_18:0)	glycerophospholipids	GP	phosphatidylcholine	PC	-	16532000	19103000	17862000	8432000	9316600	7916500	1.76869	0.00138237	0.479748	-1.05965	down
LIPID-N-0432	C38H75O10P	phosphatidylglycerol _PG(16:0_16:0)	PG(16:0_16:0)	glycerophospholipids	GP	phosphatidylglycerol	PG	-	322240	376250	365760	164620	229610	86816	1.50749	0.0289883	0.452005	-1.14559	down
LIPID-N-0324	C37H74NO8P	phosphatidyl ethanolamine _PE(18:0_14:0)	PE(18:0_14:0)	glycerophospholipids	GP	phosphatidyl ethanolamine	PE	-	383750	542610	424670	180730	198740	197050	1.74285	0.0308401	0.426726	-1.22862	down
LIPID-N-0334	C39H76NO8P	phosphatidyl ethanolamine _PE(16:0_18:1)	PE(16:0_18:1)	glycerophospholipids	GP	phosphatidyl ethanolamine	PE	-	62799000	61324000	55462000	48049000	37577000	29598000	1.50554	0.0412383	0.641613	-0.640226	insig
LIPID-N-0414	C44H76NO8P	phosphatidyl ethanolamine _PE(17:0_22:6)	PE(17:0_22:6)	glycerophospholipids	GP	phosphatidyl ethanolamine	PE	-	671280	512360	753490	490960	668690	389930	0.934971	0.298602	0.799936	-0.322044	insig
LIPID-N-0840	C43H76NO7P	phosphatidyl ethanolamine _PE(O-16:1_22:5)	PE(O-16:1_22:5)	glycerophospholipids	GP	phosphatidyl ethanolamine (ether bond)	PE-O	-	41303000	37070000	33348000	33997000	18370000	23146000	1.2909	0.103481	0.675907	-0.565103	insig
LIPID-N-0315	C48H82NO8P	phosphatidylcholine _PC(18:1_22:6)	PC(18:1_22:6)	glycerophospholipids	GP	phosphatidylcholine	PC	-	2291400	1632100	2007300	1825900	2039600	1187800	0.734717	0.41529	0.852044	-0.231001	insig
LIPID-N-0278	C48H88NO8P	phosphatidylcholine _PC(20:1_20:3)	PC(20:1_20:3)	glycerophospholipids	GP	phosphatidylcholine	PC	-	327750	245280	271200	240230	273260	153530	0.97977	0.252225	0.790093	-0.339906	insig
LIPID-N-0841	C44H78NO7P	phosphatidyl ethanolamine _PE(O-17:1_22:5)	PE(O-17:1_22:5)	glycerophospholipids	GP	phosphatidyl ethanolamine (ether bond)	PE-O	-	1321700	904680	1036500	1199900	938700	565040	0.707902	0.453907	0.828605	-0.271243	insig
LIPID-N-0225	C48H94NO8P	phosphatidylcholine _PC(18:1_22:0)	PC(18:1_22:0)	glycerophospholipids	GP	phosphatidylcholine	PC	-	192700	127410	162370	117590	121530	65179	1.26899	0.0859993	0.630698	-0.66498	insig
LIPID-N-0232	C42H80NO8P	phosphatidylcholine _PC(16:0_18:2)	PC(16:0_18:2)	glycerophospholipids	GP	phosphatidylcholine	PC	-	15436000	12434000	13970000	12967000	13407000	9302600	0.948829	0.268627	0.852691	-0.229905	insig
LIPID-N-0837	C43H76NO7P	phosphatidyl ethanolamine _PE(O-18:2_20:4)	PE(O-18:2_20:4)	glycerophospholipids	GP	phosphatidyl ethanolamine (ether bond)	PE-O	-	81868000	76307000	72494000	75829000	66805000	48513000	1.05906	0.237721	0.828664	-0.271142	insig
LIPID-N-0202	C36H72NO8P	phosphatidylcholine _PC(14:0_14:0)	PC(14:0_14:0)	glycerophospholipids	GP	phosphatidylcholine	PC	18194-24-6	9385600	7556900	9195900	5528200	6372000	4100900	1.53913	0.0191372	0.612168	-0.708	insig
LIPID-N-0235	C44H84NO8P	phosphatidylcholine _PC(18:1_18:1)	PC(18:1_18:1)	glycerophospholipids	GP	phosphatidylcholine	PC	68737-67-7	176050000	154620000	156540000	152120000	160790000	118520000	0.943598	0.291229	0.885511	-0.175417	insig
LIPID-N-0217	C40H78NO8P	phosphatidylcholine _PC(14:0_18:1)	PC(14:0_18:1)	glycerophospholipids	GP	phosphatidylcholine	PC	-	23504000	19387000	22939000	22238000	21007000	16009000	0.74844	0.401336	0.900106	-0.151833	insig
LIPID-N-0797	C45H84NO7P	phosphatidyl ethanolamine _PE(O-20:0_20:4)	PE(O-20:0_20:4)	glycerophospholipids	GP	phosphatidyl ethanolamine (ether bond)	PE-O	-	314190	280330	247820	208840	129640	64599	1.37162	0.0544516	0.478523	-1.06334	down
LIPID-N-0378	C47H88NO8P	phosphatidyl ethanolamine _PE(18:0_24:3)	PE(18:0_24:3)	glycerophospholipids	GP	phosphatidyl ethanolamine	PE	-	137310	108890	98716	98599	72303	45363	1.2651	0.0947467	0.627008	-0.673445	insig
LIPID-N-0228	C40H76NO8P	phosphatidylcholine _PC(16:1_16:1)	PC(16:1_16:1)	glycerophospholipids	GP	phosphatidylcholine	PC	-	66610000	51629000	58118000	51621000	50630000	33897000	1.15984	0.141635	0.772002	-0.373323	insig
LIPID-N-0826	C47H86NO7P	phosphatidyl ethanolamine _PE(O-20:1_22:4)	PE(O-20:1_22:4)	glycerophospholipids	GP	phosphatidyl ethanolamine (ether bond)	PE-O	-	241940	213660	197150	216790	133020	94635	1.16993	0.185359	0.680881	-0.554526	insig
LIPID-N-0275	C46H84NO8P	phosphatidylcholine _PC(18:0_20:4)	PC(18:0_20:4)	glycerophospholipids	GP	phosphatidylcholine	PC	-	14666000	11913000	12878000	11865000	12838000	8760600	0.978784	0.25622	0.848103	-0.237689	insig
LIPID-N-0274	C46H84NO8P	phosphatidylcholine _PC(20:3_18:1)	PC(20:3_18:1)	glycerophospholipids	GP	phosphatidylcholine	PC	-	5452200	3644300	5204800	4518600	4462200	3182300	0.725809	0.378406	0.850489	-0.233635	insig
LIPID-N-0319	C48H80NO8P	phosphatidylcholine _PC(20:4_20:4)	PC(20:4_20:4)	glycerophospholipids	GP	phosphatidylcholine	PC	-	296830	236660	253230	182080	211430	180120	1.55252	0.037913	0.729141	-0.45573	insig
LIPID-N-0964	C41H76NO8P	N-acyl -lysophosphatidyl ethanolamine _LNAPE18:1/N-18:2)	LNAPE(18:1/N-18:2)	glycerophospholipids	GP	N-acyl -lysophosphatidyl ethanolamine	LNAPE	-	25701000	22920000	22996000	23129000	19831000	10323000	1.02693	0.249131	0.743999	-0.426627	insig
LIPID-N-0809	C41H74NO7P	phosphatidyl ethanolamine _PE(O-16:1_20:4)	PE(O-16:1_20:4)	glycerophospholipids	GP	phosphatidyl ethanolamine (ether bond)	PE-O	-	110710000	96602000	93679000	98230000	72749000	51924000	1.1558	0.181948	0.740564	-0.433304	insig
LIPID-N-0384	C41H74NO8P	phosphatidyl ethanolamine _PE(18:3_18:1)	PE(18:3_18:1)	glycerophospholipids	GP	phosphatidyl ethanolamine	PE	-	4575900	974790	3309100	3955800	3020800	2075500	0.352588	0.960309	1.02171	0.03098	insig
LIPID-N-0719	C19H34O2	nonadecadienoic acid	FFA(19:2)	fatty acyl	FA	free fat acid	FFA	-	1046100	849150	1399500	1263400	1300700	1059200	0.593444	0.583572	1.09972	0.137135	insig
LIPID-N-0387	C43H78NO8P	phosphatidyl ethanolamine _PE(20:4_18:0)	PE(20:4_18:0)	glycerophospholipids	GP	phosphatidyl ethanolamine	PE	-	45540000	38684000	37327000	42759000	32184000	19930000	0.942964	0.310175	0.78052	-0.357492	insig
LIPID-N-0206	C40H80NO8P	phosphatidylcholine _PC(16:0_16:0)	PC(16:0_16:0)	glycerophospholipids	GP	phosphatidylcholine	PC	63-89-8	76972000	86766000	86345000	44594000	47908000	48629000	1.76811	0.00334674	0.564337	-0.825372	insig
LIPID-N-0440	C42H81O10P	phosphatidylglycerol _PG(18:0_18:1)	PG(18:0_18:1)	glycerophospholipids	GP	phosphatidylglycerol	PG	-	4482700	4172500	3073700	3063500	2309200	1150700	1.28447	0.0728643	0.556182	-0.846372	insig
LIPID-N-0084	C18H34O2	oleic acid	FFA(18:1)	fatty acyl	FA	free fat acid	FFA	-	18902000	13327000	26106000	22820000	24218000	21374000	0.800576	0.461566	1.17274	0.229888	insig
LIPID-N-0368	C41H76NO8P	phosphatidyl ethanolamine _PE(18:1_18:2)	PE(18:1_18:2)	glycerophospholipids	GP	phosphatidyl ethanolamine	PE	-	33505000	29339000	30734000	31060000	29727000	17476000	0.867697	0.359598	0.83634	-0.257839	insig
LIPID-N-0793	C43H80NO7P	phosphatidyl ethanolamine _PE(O-18:0_20:4)	PE(O-18:0_20:4)	glycerophospholipids	GP	phosphatidyl ethanolamine (ether bond)	PE-O	-	2583500	2104400	1953600	1951800	1609700	752790	1.1342	0.149119	0.649596	-0.622386	insig
LIPID-N-0416	C45H78NO8P	phosphatidyl ethanolamine _PE(18:1_22:5)	PE(18:1_22:5)	glycerophospholipids	GP	phosphatidyl ethanolamine	PE	-	32705000	25377000	29347000	27228000	30756000	20352000	0.678583	0.465829	0.895996	-0.158436	insig
LIPID-N-0222	C45H88NO8P	phosphatidylcholine _PC(19:0_18:1)	PC(19:0_18:1)	glycerophospholipids	GP	phosphatidylcholine	PC	-	4291100	3631400	3858500	3514100	3461100	2129800	1.12897	0.177646	0.772855	-0.371731	insig
LIPID-N-0276	C46H84NO8P	phosphatidylcholine _PC(22:4_16:0)	PC(22:4_16:0)	glycerophospholipids	GP	phosphatidylcholine	PC	-	4870500	3728900	3984500	4053600	4128700	2537800	0.784526	0.382781	0.85189	-0.231261	insig
LIPID-N-0541	C49H85O13P	phosphatidylinositol_PI(18:1_22:4)	PI(18:1_22:4)	glycerophospholipids	GP	phosphatidylinositol	PI	-	575470	837290	574990	816420	613070	689170	0.397209	0.703319	1.06586	0.0920158	insig
LIPID-N-0254	C44H82NO8P	phosphatidylcholine _PC(18:1_18:2)	PC(18:1_18:2)	glycerophospholipids	GP	phosphatidylcholine	PC	-	17972000	14625000	16372000	14368000	15831000	10595000	1.0355	0.225213	0.833058	-0.263512	insig
LIPID-N-0104	C22H32O2	docosahexaenoic acid	FFA(22:6)	fatty acyl	FA	free fat acid	FFA	-	486390	371070	1092300	805300	879910	906450	0.917568	0.440174	1.32922	0.41058	insig
LIPID-N-0350	C39H74NO8P	phosphatidyl ethanolamine _PE(18:2_16:0)	PE(18:2_16:0)	glycerophospholipids	GP	phosphatidyl ethanolamine	PE	-	10692000	9176400	11152000	10219000	10955000	7169000	0.610902	0.542875	0.913689	-0.130225	insig
LIPID-N-0959	C39H76NO8P	N-acyl -lysophosphatidyl ethanolamine _LNAPE16:0/N-18:1)	LNAPE(16:0/N-18:1)	glycerophospholipids	GP	N-acyl -lysophosphatidyl ethanolamine	LNAPE	-	46488000	43804000	42379000	33782000	28207000	19310000	1.49546	0.046559	0.612787	-0.706544	insig
LIPID-N-0270	C44H80NO8P	phosphatidylcholine _PC(18:2_18:2)	PC(18:2_18:2)	glycerophospholipids	GP	phosphatidylcholine	PC	998-06-1	1935800	1583100	1875600	1591400	1739200	1017300	0.997819	0.252872	0.805988	-0.31117	insig
LIPID-N-0529	C49H87O13P	phosphatidylinositol_PI(18:0_22:4)	PI(18:0_22:4)	glycerophospholipids	GP	phosphatidylinositol	PI	-	528510	601410	574990	560780	450200	503280	1.13504	0.183561	0.888176	-0.171083	insig
LIPID-N-0285	C44H78NO8P	phosphatidylcholine _PC(20:4_16:1)	PC(20:4_16:1)	glycerophospholipids	GP	phosphatidylcholine	PC	-	5835800	4322100	5193300	4665700	4622200	2856700	0.995233	0.228081	0.791117	-0.338036	insig
LIPID-N-0815	C44H80NO7P	phosphatidyl ethanolamine _PE(O-19:1_20:4)	PE(O-19:1_20:4)	glycerophospholipids	GP	phosphatidyl ethanolamine (ether bond)	PE-O	-	295130	232050	201080	218990	157300	82687	1.149	0.143943	0.630238	-0.666032	insig
LIPID-N-0290	C46H82NO8P	phosphatidylcholine _PC(18:1_20:4)	PC(18:1_20:4)	glycerophospholipids	GP	phosphatidylcholine	PC	-	13150000	10719000	12934000	11505000	11723000	8455100	0.94106	0.268267	0.860884	-0.21611	insig
LIPID-N-0907	C48H94NO8P	phosphatidylcholine _PC(18:0_22:1)	PC(18:0_22:1)	glycerophospholipids	GP	phosphatidylcholine	PC	-	102400	75525	82778	52872	59077	36605	1.52548	0.0245276	0.569821	-0.81142	insig
LIPID-N-0365	C39H72NO8P	phosphatidyl ethanolamine _PE(18:3_16:0)	PE(18:3_16:0)	glycerophospholipids	GP	phosphatidyl ethanolamine	PE	-	473630	1125900	1115200	1293700	887420	626040	0.0994774	0.920625	1.03405	0.0483026	insig
LIPID-N-0781	C45H86NO7P	phosphatidyl ethanolamine _PE(O-18:2_22:1)	PE(O-18:2_22:1)	glycerophospholipids	GP	phosphatidyl ethanolamine (ether bond)	PE-O	-	758300	603480	548300	710930	525360	304310	0.7791	0.422445	0.806563	-0.310141	insig
LIPID-N-0792	C43H80NO7P	phosphatidyl ethanolamine _PE(O-16:0_22:4)	PE(O-16:0_22:4)	glycerophospholipids	GP	phosphatidyl ethanolamine (ether bond)	PE-O	-	2014000	1711100	1623400	1696500	1497300	815680	1.02445	0.23125	0.749646	-0.415719	insig
LIPID-N-0843	C45H80NO7P	phosphatidyl ethanolamine _PE(O-18:0_22:6)	PE(O-18:0_22:6)	glycerophospholipids	GP	phosphatidyl ethanolamine (ether bond)	PE-O	-	603810	503220	496930	461930	386650	227640	1.24689	0.108844	0.670977	-0.575665	insig
LIPID-N-0544	C49H85O13P	phosphatidylinositol_PI(18:0_22:5)	PI(18:0_22:5)	glycerophospholipids	GP	phosphatidylinositol	PI	-	711360	764670	752940	768430	646800	594840	1.026	0.289676	0.901793	-0.149131	insig
LIPID-N-0791	C41H76NO7P	phosphatidyl ethanolamine _PE(O-18:2_18:2)	PE(O-18:2_18:2)	glycerophospholipids	GP	phosphatidyl ethanolamine (ether bond)	PE-O	-	4185700	3925400	3396400	3990100	3367700	2098400	0.875236	0.348204	0.821742	-0.283242	insig
LIPID-N-0788	C41H76NO7P	phosphatidyl ethanolamine _PE(O-16:0_20:4)	PE(O-16:0_20:4)	glycerophospholipids	GP	phosphatidyl ethanolamine (ether bond)	PE-O	-	3793800	3433300	3509200	3717300	2914800	2128600	1.00972	0.285414	0.815989	-0.293379	insig
LIPID-N-0309	C48H84NO8P	phosphatidylcholine _PC(16:0_24:6)	PC(16:0_24:6)	glycerophospholipids	GP	phosphatidylcholine	PC	-	472930	351950	386790	327740	348470	259030	1.25942	0.115273	0.77186	-0.373588	insig
LIPID-N-0203	C38H76NO8P	phosphatidylcholine _PC(16:0_14:0)	PC(16:0_14:0)	glycerophospholipids	GP	phosphatidylcholine	PC	-	34578000	29584000	32718000	17364000	21429000	16352000	1.69297	0.00287013	0.569209	-0.812969	insig
LIPID-N-0322	C35H70NO8P	phosphatidyl ethanolamine _PE(16:0_14:0)	PE(16:0_14:0)	glycerophospholipids	GP	phosphatidyl ethanolamine	PE	-	918030	1137100	892090	366720	545600	402120	1.70124	0.00635056	0.445993	-1.16491	down
LIPID-N-0258	C46H86NO8P	phosphatidylcholine _PC(18:0_20:3)	PC(18:0_20:3)	glycerophospholipids	GP	phosphatidylcholine	PC	-	8371800	6613000	7036300	6739300	7173800	4428400	0.908266	0.300619	0.832906	-0.263775	insig
LIPID-N-0349	C39H74NO8P	phosphatidyl ethanolamine _PE(18:1_16:1)	PE(18:1_16:1)	glycerophospholipids	GP	phosphatidyl ethanolamine	PE	-	120910000	103850000	116600000	107660000	121650000	79443000	0.702282	0.48429	0.904479	-0.144841	insig
LIPID-N-0360	C45H86NO8P	phosphatidyl ethanolamine _PE(22:2_18:0)	PE(22:2_18:0)	glycerophospholipids	GP	phosphatidyl ethanolamine	PE	-	128260	73549	106600	127830	83642	51084	0.524424	0.608907	0.851324	-0.23222	insig
LIPID-N-0965	C41H74NO8P	N-acyl -lysophosphatidyl ethanolamine _LNAPE18:2/N-18:2)	LNAPE(18:2/N-18:2)	glycerophospholipids	GP	N-acyl -lysophosphatidyl ethanolamine	LNAPE	-	2513800	2178600	2090800	2032800	1582400	956570	1.22855	0.12827	0.673984	-0.569213	insig
LIPID-N-0736	C39H78NO7P	phosphatidyl ethanolamine _PE(O-16:0_18:1)	PE(O-16:0_18:1)	glycerophospholipids	GP	phosphatidyl ethanolamine (ether bond)	PE-O	-	1245200	1030300	958780	962120	737960	400480	1.1875	0.132053	0.649468	-0.622671	insig
LIPID-N-0508	C45H81O13P	phosphatidylinositol_PI(18:1_18:2)	PI(18:1_18:2)	glycerophospholipids	GP	phosphatidylinositol	PI	-	2683500	2485900	1975200	3007800	1843000	1454100	0.572629	0.625506	0.882471	-0.18038	insig
LIPID-N-0323	C37H74NO8P	phosphatidyl ethanolamine _PE(16:0_16:0)	PE(16:0_16:0)	glycerophospholipids	GP	phosphatidyl ethanolamine	PE	923-61-5	2723600	3790200	2846000	1454900	1621700	1611300	1.71464	0.0407751	0.500855	-0.997536	insig
LIPID-N-0836	C42H74NO7P	phosphatidyl ethanolamine _PE(O-17:2_20:4)	PE(O-17:2_20:4)	glycerophospholipids	GP	phosphatidyl ethanolamine (ether bond)	PE-O	-	2414200	1902000	2267900	1847000	2203200	1425300	0.993642	0.254257	0.831625	-0.265996	insig
LIPID-N-0906	C41H80NO8P	phosphatidylcholine _PC(15:0_18:1)	PC(15:0_18:1)	glycerophospholipids	GP	phosphatidylcholine	PC	-	4030400	3372300	3748200	3160600	3426800	2098100	1.14887	0.169339	0.778906	-0.360479	insig
LIPID-N-0229	C40H76NO8P	phosphatidylcholine _PC(14:0_18:2)	PC(14:0_18:2)	glycerophospholipids	GP	phosphatidylcholine	PC	-	3763800	2162500	3353500	2901800	2865800	1950600	0.639681	0.422388	0.831721	-0.265829	insig
LIPID-N-0236	C44H84NO8P	phosphatidylcholine _PC(18:0_18:2)	PC(18:0_18:2)	glycerophospholipids	GP	phosphatidylcholine	PC	-	6998100	5666300	6253400	5602800	6306700	3463300	0.931992	0.303043	0.81261	-0.299364	insig
LIPID-N-0238	C45H86NO8P	phosphatidylcholine _PC(18:1_19:1)	PC(18:1_19:1)	glycerophospholipids	GP	phosphatidylcholine	PC	-	8925900	7309000	8593400	7759300	8162400	4981900	0.883941	0.327378	0.841926	-0.248234	insig
LIPID-N-0214	C38H74NO8P	phosphatidylcholine _PC(14:0_16:1)	PC(14:0_16:1)	glycerophospholipids	GP	phosphatidylcholine	PC	-	20713000	16299000	19381000	8464400	17117000	10489000	1.33194	0.104943	0.639625	-0.644701	insig
LIPID-N-0429	C47H80NO8P	phosphatidyl ethanolamine _PE(22:6_20:1)	PE(22:6_20:1)	glycerophospholipids	GP	phosphatidyl ethanolamine	PE	-	402940	377430	340070	330270	319570	184740	1.14902	0.168482	0.744868	-0.424943	insig
LIPID-N-0831	C41H72NO7P	phosphatidyl ethanolamine _PE(O-16:1_20:5)	PE(O-16:1_20:5)	glycerophospholipids	GP	phosphatidyl ethanolamine (ether bond)	PE-O	-	2965200	2342700	2133100	2049900	1959600	1482800	1.28543	0.108527	0.738113	-0.438086	insig
LIPID-N-0855	C43H74NO7P	phosphatidyl ethanolamine _PE(O-18:3_20:4)	PE(O-18:3_20:4)	glycerophospholipids	GP	phosphatidyl ethanolamine (ether bond)	PE-O	-	2487700	2071300	1978800	2201100	2102600	1301600	0.767966	0.407225	0.857368	-0.222014	insig
LIPID-N-0082	C16H30O2	palmitoleic acid	FFA(16:1)	fatty acyl	FA	free fat acid	FFA	-	1360300	967810	1180400	1656100	1864900	1629700	1.58366	0.0209347	1.46806	0.55391	insig
LIPID-N-0231	C42H80NO8P	phosphatidylcholine _PC(16:1_18:1)	PC(16:1_18:1)	glycerophospholipids	GP	phosphatidylcholine	PC	-	84391000	70442000	71781000	71292000	67835000	54458000	1.09084	0.18165	0.85425	-0.22727	insig
LIPID-N-0460	C44H75O10P	phosphatidylglycerol _PG(18:1_20:5)	PG(18:1_20:5)	glycerophospholipids	GP	phosphatidylglycerol	PG	-	450650	364760	318790	251460	252260	85343	1.27108	0.0619009	0.519364	-0.945181	insig
LIPID-N-0854	C42H72NO7P	phosphatidyl ethanolamine _PE(O-15:1_22:6)	PE(O-15:1_22:6)	glycerophospholipids	GP	phosphatidyl ethanolamine (ether bond)	PE-O	-	595790	525340	522980	613020	448290	275560	0.84618	0.404689	0.813127	-0.298448	insig
LIPID-N-0812	C43H78NO7P	phosphatidyl ethanolamine _PE(O-16:0_22:5)	PE(O-16:0_22:5)	glycerophospholipids	GP	phosphatidyl ethanolamine (ether bond)	PE-O	-	1166100	2223600	2199600	1106600	862990	1475800	1.20593	0.166071	0.616426	-0.698	insig
LIPID-N-0216	C40H78NO8P	phosphatidylcholine _PC(16:0_16:1)	PC(16:0_16:1)	glycerophospholipids	GP	phosphatidylcholine	PC	-	20322000	69158000	80974000	75712000	74902000	52214000	0.522496	0.63281	1.18993	0.250874	insig
LIPID-N-0074	C17H34O2	heptadecanoic acid	FFA(17:0)	fatty acyl	FA	free fat acid	FFA	-	327100	262450	391170	383580	403080	327060	0.824455	0.37748	1.13561	0.183473	insig
LIPID-N-0741	C43H86NO7P	phosphatidyl ethanolamine _PE(O-20:0_18:1)	PE(O-20:0_18:1)	glycerophospholipids	GP	phosphatidyl ethanolamine (ether bond)	PE-O	-	496230	417480	407960	303540	194690	136240	1.51033	0.0241613	0.480052	-1.05874	down
LIPID-N-0415	C45H78NO8P	phosphatidyl ethanolamine _PE(22:6_18:0)	PE(22:6_18:0)	glycerophospholipids	GP	phosphatidyl ethanolamine	PE	-	26265000	21692000	21306000	21574000	18686000	12064000	1.11638	0.174485	0.755439	-0.404612	insig
LIPID-N-0412	C43H74NO8P	phosphatidyl ethanolamine _PE(20:5_18:1)	PE(20:5_18:1)	glycerophospholipids	GP	phosphatidyl ethanolamine	PE	-	3201200	2776300	3024300	2470900	2162400	1330500	1.34542	0.0832539	0.662512	-0.593982	insig
LIPID-N-0102	C22H34O2	docosapentaenoic acid	FFA(22:5)	fatty acyl	FA	free fat acid	FFA	-	557240	387330	1212500	798280	793160	810160	0.56677	0.776697	1.11336	0.154923	insig
LIPID-N-0170	C24H47O9P	lysophosphatidylglycerol _LPG(18:1/0:0)	LPG(18:1/0:0)	glycerophospholipids	GP	lysophosphatidylglycerol	LPG	-	804150	1008800	832500	709070	619200	295640	1.26911	0.0952232	0.61385	-0.704041	insig
LIPID-N-0552	C49H83O13P	phosphatidylinositol_PI(20:2_20:4)	PI(20:2_20:4)	glycerophospholipids	GP	phosphatidylinositol	PI	-	172770	206170	185240	253660	154460	112400	0.488684	0.76441	0.922613	-0.116202	insig
LIPID-N-0383	C41H74NO8P	phosphatidyl ethanolamine _PE(16:0_20:4)	PE(16:0_20:4)	glycerophospholipids	GP	phosphatidyl ethanolamine	PE	-	34658000	29122000	32317000	28732000	28988000	19414000	1.13375	0.17253	0.802668	-0.317124	insig
LIPID-N-0436	C38H73O10P	phosphatidylglycerol _PG(16:0_16:1)	PG(16:0_16:1)	glycerophospholipids	GP	phosphatidylglycerol	PG	-	400700	382520	300310	381290	286520	117630	0.9024	0.328389	0.72489	-0.464166	insig
LIPID-N-0735	C37H74NO7P	phosphatidyl ethanolamine _PE(O-16:0_16:1)	PE(O-16:0_16:1)	glycerophospholipids	GP	phosphatidyl ethanolamine (ether bond)	PE-O	-	273480	246170	248980	195120	261660	136960	1.10268	0.243532	0.772465	-0.372458	insig
LIPID-N-0811	C42H76NO7P	phosphatidyl ethanolamine _PE(O-17:1_20:4)	PE(O-17:1_20:4)	glycerophospholipids	GP	phosphatidyl ethanolamine (ether bond)	PE-O	-	5161300	3983400	4313600	4147600	3430700	2076500	1.12965	0.162541	0.717386	-0.479178	insig
LIPID-N-0413	C43H74NO8P	phosphatidyl ethanolamine _PE(22:6_16:0)	PE(22:6_16:0)	glycerophospholipids	GP	phosphatidyl ethanolamine	PE	-	17926000	13998000	13621000	14131000	12078000	8259100	1.10591	0.172514	0.756792	-0.402031	insig
LIPID-N-0438	C40H77O10P	phosphatidylglycerol _PG(16:0_18:1)	PG(16:0_18:1)	glycerophospholipids	GP	phosphatidylglycerol	PG	-	6315600	5973900	4753800	5450900	5012600	2805100	0.950247	0.270241	0.778523	-0.361189	insig
LIPID-N-0332	C37H72NO8P	phosphatidyl ethanolamine _PE(14:0_18:1)	PE(14:0_18:1)	glycerophospholipids	GP	phosphatidyl ethanolamine	PE	-	5136900	4181300	5137100	3421800	3723700	2505500	1.48001	0.0308203	0.667644	-0.582848	insig
LIPID-N-0399	C43H76NO8P	phosphatidyl ethanolamine _PE(18:1_20:4)	PE(18:1_20:4)	glycerophospholipids	GP	phosphatidyl ethanolamine	PE	-	14030000	11420000	13578000	12746000	14550000	8417700	0.539681	0.620621	0.915079	-0.128032	insig
LIPID-N-0759	C43H84NO7P	phosphatidyl ethanolamine _PE(O-16:1_22:1)	PE(O-16:1_22:1)	glycerophospholipids	GP	phosphatidyl ethanolamine (ether bond)	PE-O	-	1008100	826710	759800	619990	506510	326620	1.46347	0.0290623	0.560053	-0.836364	insig
LIPID-N-0335	C39H76NO8P	phosphatidyl ethanolamine _PE(16:1_18:0)	PE(16:1_18:0)	glycerophospholipids	GP	phosphatidyl ethanolamine	PE	-	5021800	4858400	4419900	3474300	2993200	2116700	1.54712	0.0258182	0.60029	-0.73627	insig
LIPID-N-0401	C43H76NO8P	phosphatidyl ethanolamine _PE(16:0_22:5)	PE(16:0_22:5)	glycerophospholipids	GP	phosphatidyl ethanolamine	PE	-	12968000	10289000	12308000	9693300	11848000	8132100	1.04741	0.223569	0.834343	-0.261288	insig
LIPID-N-0310	C48H84NO8P	phosphatidylcholine _PC(18:1_22:5)	PC(18:1_22:5)	glycerophospholipids	GP	phosphatidylcholine	PC	-	1122600	932460	1072000	868080	990740	599430	1.12621	0.184532	0.786122	-0.347175	insig
LIPID-N-0563	C42H82NO10P	phosphatidylserine_PS(18:0_18:0)	PS(18:0_18:0)	glycerophospholipids	GP	phosphatidylserine	PS	-	24313000	21397000	22702000	19426000	17608000	11984000	1.34875	0.0877279	0.716512	-0.480938	insig
LIPID-N-0857	C43H74NO7P	phosphatidyl ethanolamine _PE(O-16:1_22:6)	PE(O-16:1_22:6)	glycerophospholipids	GP	phosphatidyl ethanolamine (ether bond)	PE-O	-	39888000	33534000	30878000	35710000	31721000	24397000	0.767419	0.386327	0.880422	-0.183733	insig
LIPID-N-0372	C43H80NO8P	phosphatidyl ethanolamine _PE(20:3_18:0)	PE(20:3_18:0)	glycerophospholipids	GP	phosphatidyl ethanolamine	PE	-	2411800	2260800	1991000	2047100	1732900	1032500	1.15436	0.164925	0.722207	-0.469515	insig
LIPID-N-0347	C37H70NO8P	phosphatidyl ethanolamine _PE(16:1_16:1)	PE(16:1_16:1)	glycerophospholipids	GP	phosphatidyl ethanolamine	PE	-	9907400	8226800	8401700	8607000	7064900	4130700	1.05169	0.223366	0.746257	-0.422256	insig
LIPID-N-0226	C48H94NO8P	phosphatidylcholine _PC(24:0_16:1)	PC(24:0_16:1)	glycerophospholipids	GP	phosphatidylcholine	PC	-	58116	55637	58094	45682	44825	22655	1.2787	0.12023	0.658504	-0.602735	insig
LIPID-N-0756	C42H82NO7P	phosphatidyl ethanolamine _PE(O-16:1_21:1)	PE(O-16:1_21:1)	glycerophospholipids	GP	phosphatidyl ethanolamine (ether bond)	PE-O	-	79431	74032	64402	36857	34842	20784	1.63573	0.00358396	0.424497	-1.23617	down
LIPID-N-0259	C46H86NO8P	phosphatidylcholine _PC(20:1_18:2)	PC(20:1_18:2)	glycerophospholipids	GP	phosphatidylcholine	PC	-	569000	457170	556120	503180	508450	280520	0.874715	0.332336	0.816633	-0.29224	insig
LIPID-N-0423	C43H72NO8P	phosphatidyl ethanolamine _PE(16:1_22:6)	PE(16:1_22:6)	glycerophospholipids	GP	phosphatidyl ethanolamine	PE	-	3237200	2520400	2699900	2534100	2158600	1060700	1.11076	0.167364	0.680272	-0.555816	insig
LIPID-N-0859	C45H78NO7P	phosphatidyl ethanolamine _PE(O-18:1_22:6)	PE(O-18:1_22:6)	glycerophospholipids	GP	phosphatidyl ethanolamine (ether bond)	PE-O	-	13557000	11974000	11219000	11147000	9216000	4776000	1.14133	0.166612	0.684054	-0.547817	insig
LIPID-N-0784	C45H86NO7P	phosphatidyl ethanolamine _PE(O-18:0_22:3)	PE(O-18:0_22:3)	glycerophospholipids	GP	phosphatidyl ethanolamine (ether bond)	PE-O	-	453570	402200	337940	390100	305710	179150	1.03703	0.222787	0.732975	-0.448163	insig
LIPID-N-0311	C48H84NO8P	phosphatidylcholine _PC(20:2_20:4)	PC(20:2_20:4)	glycerophospholipids	GP	phosphatidylcholine	PC	-	640040	479840	575880	502630	589140	421350	0.721692	0.416177	0.892296	-0.164406	insig
LIPID-N-0779	C43H82NO7P	phosphatidyl ethanolamine _PE(O-16:0_22:3)	PE(O-16:0_22:3)	glycerophospholipids	GP	phosphatidyl ethanolamine (ether bond)	PE-O	-	639070	603730	520960	771160	515730	274410	0.561448	0.688167	0.885211	-0.175906	insig
LIPID-N-0861	C45H78NO7P	phosphatidyl ethanolamine _PE(O-18:2_22:5)	PE(O-18:2_22:5)	glycerophospholipids	GP	phosphatidyl ethanolamine (ether bond)	PE-O	-	23793000	19463000	20809000	22298000	18460000	13389000	0.87955	0.336065	0.845188	-0.242655	insig
LIPID-N-0400	C43H76NO8P	phosphatidyl ethanolamine _PE(18:0_20:5)	PE(18:0_20:5)	glycerophospholipids	GP	phosphatidyl ethanolamine	PE	-	2657700	2388500	2219100	2329500	1774500	1107900	1.14129	0.18335	0.717369	-0.479213	insig
LIPID-N-0352	C41H78NO8P	phosphatidyl ethanolamine _PE(18:1_18:1)	PE(18:1_18:1)	glycerophospholipids	GP	phosphatidyl ethanolamine	PE	-	221300000	208200000	194230000	235030000	178280000	125640000	0.763785	0.467957	0.864076	-0.21077	insig
LIPID-N-0363	C47H90NO8P	phosphatidyl ethanolamine _PE(18:1_24:1)	PE(18:1_24:1)	glycerophospholipids	GP	phosphatidyl ethanolamine	PE	-	2134400	1965900	1868200	1549200	1134100	674430	1.40431	0.0641309	0.562575	-0.829882	insig
LIPID-N-0271	C44H80NO8P	phosphatidylcholine _PC(18:3_18:1)	PC(18:3_18:1)	glycerophospholipids	GP	phosphatidylcholine	PC	-	2133900	1705100	1929600	1998200	2010200	1261000	0.54607	0.59114	0.913463	-0.130583	insig
LIPID-N-0260	C46H86NO8P	phosphatidylcholine _PC(20:2_18:1)	PC(20:2_18:1)	glycerophospholipids	GP	phosphatidylcholine	PC	-	4343000	3149500	4316700	3906400	4133500	2558400	0.539029	0.557971	0.897461	-0.156078	insig
LIPID-N-0449	C44H83O10P	phosphatidylglycerol _PG(20:1_18:1)	PG(20:1_18:1)	glycerophospholipids	GP	phosphatidylglycerol	PG	-	340540	358500	306420	326450	412490	692170	1.00138	0.326922	1.42334	0.509279	insig
LIPID-N-0192	C24H46NO9P	lysophosphatidylserine_LPS(18:1/0:0)	LPS(18:1/0:0)	glycerophospholipids	GP	lysophosphatidylserine	LPS	89319-60-8	13501	14277	23631	21348	15002	15733	0.132806	0.956491	1.01311	0.0187916	insig
LIPID-N-0538	C47H81O13P	phosphatidylinositol_PI(20:4_18:1)	PI(20:4_18:1)	glycerophospholipids	GP	phosphatidylinositol	PI	-	3959300	4724900	4301200	5671500	3802800	2891700	0.381808	0.827658	0.9523	-0.0705115	insig
LIPID-N-0970	C45H78NO8P	N-acyl -lysophosphatidyl ethanolamine _LNAPE22:4/N-18:2)	LNAPE(22:4/N-18:2)	glycerophospholipids	GP	N-acyl -lysophosphatidyl ethanolamine	LNAPE	-	1688500	1321400	1544400	1308900	1642800	954610	0.800634	0.407537	0.857719	-0.221423	insig
LIPID-N-0751	C40H78NO7P	phosphatidyl ethanolamine _PE(O-17:1_18:1)	PE(O-17:1_18:1)	glycerophospholipids	GP	phosphatidyl ethanolamine (ether bond)	PE-O	-	1509000	1216900	1183800	1121700	891140	467730	1.21506	0.114191	0.634466	-0.656386	insig
LIPID-N-0251	C42H78NO8P	phosphatidylcholine _PC(16:0_18:3)	PC(16:0_18:3)	glycerophospholipids	GP	phosphatidylcholine	PC	-	1766000	1365500	1551400	1517500	1490100	916430	0.843691	0.341853	0.837949	-0.255066	insig
LIPID-N-0870	C44H74NO7P	phosphatidyl ethanolamine _PE(O-17:2_22:6)	PE(O-17:2_22:6)	glycerophospholipids	GP	phosphatidyl ethanolamine (ether bond)	PE-O	-	284490	289820	291030	261180	279100	187160	1.10379	0.243549	0.840641	-0.250439	insig
LIPID-N-0212	C48H96NO8P	phosphatidylcholine _PC(16:0_24:0)	PC(16:0_24:0)	glycerophospholipids	GP	phosphatidylcholine	PC	-	71539	72949	75363	30659	27329	26858	1.77396	1.08458e-05	0.385925	-1.37361	down
LIPID-N-0891	C42H75O8P	phosphatidylmethanol_PMeOH(16:0_22:4)	PMeOH(16:0_22:4)	glycerophospholipids	GP	phosphatidylmethanol	PMeOH	-	133670	112390	116620	68833	58999	51502	1.70549	0.00222087	0.494469	-1.01605	down
LIPID-N-0345	C47H92NO8P	phosphatidyl ethanolamine _PE(24:0_18:1)	PE(24:0_18:1)	glycerophospholipids	GP	phosphatidyl ethanolamine	PE	-	629820	540560	518300	305120	247070	190720	1.6718	0.00267388	0.439935	-1.18464	down
LIPID-N-0905	C46H80NO8P	phosphatidylcholine _PC(18:1_20:5)	PC(18:1_20:5)	glycerophospholipids	GP	phosphatidylcholine	PC	-	566350	427360	565950	432340	439350	262900	1.16826	0.131183	0.72746	-0.459061	insig
LIPID-N-0566	C39H74NO10P	phosphatidylserine_PS(17:0_16:1)	PS(17:0_16:1)	glycerophospholipids	GP	phosphatidylserine	PS	-	772040	713640	648180	688750	594650	281600	0.998124	0.259741	0.733413	-0.447303	insig
LIPID-N-0495	C45H83O13P	phosphatidylinositol_PI(18:0_18:2)	PI(18:0_18:2)	glycerophospholipids	GP	phosphatidylinositol	PI	-	2550300	3352100	3578500	3636400	3065100	2825600	0.0170526	0.9708	1.00487	0.00701311	insig
LIPID-N-0213	C50H100NO8P	phosphatidylcholine _PC(16:0_26:0)	PC(16:0_26:0)	glycerophospholipids	GP	phosphatidylcholine	PC	-	30067	33438	32125	14288	15279	12681	1.77082	0.00020194	0.441786	-1.17858	down
LIPID-N-0098	C20H32O2	arachidonic acid	FFA(20:4)	fatty acyl	FA	free fat acid	FFA	-	410660	282470	1442200	970780	835670	1488300	0.955871	0.421251	1.54297	0.62571	insig
LIPID-N-0367	C40H74NO8P	phosphatidyl ethanolamine _PE(17:1_18:2)	PE(17:1_18:2)	glycerophospholipids	GP	phosphatidyl ethanolamine	PE	-	592570	553310	564200	560390	442950	297780	1.13329	0.212343	0.760853	-0.39431	insig
LIPID-N-0581	C42H76NO10P	phosphatidylserine_PS(18:2_18:1)	PS(18:2_18:1)	glycerophospholipids	GP	phosphatidylserine	PS	-	275840	236490	228350	439880	271310	196650	0.551259	0.521806	1.22568	0.293588	insig
LIPID-N-0911	C37H74NO8P	phosphatidylcholine _PC(14:0_15:0)	PC(14:0_15:0)	glycerophospholipids	GP	phosphatidylcholine	PC	-	1039800	912150	995260	509140	629410	492070	1.71392	0.00167943	0.553276	-0.853929	insig
LIPID-N-0389	C43H78NO8P	phosphatidyl ethanolamine _PE(16:0_22:4)	PE(16:0_22:4)	glycerophospholipids	GP	phosphatidyl ethanolamine	PE	-	22763000	21026000	21856000	21603000	16460000	10964000	1.13664	0.210676	0.74685	-0.421109	insig
LIPID-N-0207	C40H80NO8P	phosphatidylcholine _PC(18:0_14:0)	PC(18:0_14:0)	glycerophospholipids	GP	phosphatidylcholine	PC	-	681890	699940	740820	353660	468150	417790	1.71294	0.00414238	0.583987	-0.775992	insig
LIPID-N-0407	C41H70NO8P	phosphatidyl ethanolamine _PE(14:0_22:6)	PE(14:0_22:6)	glycerophospholipids	GP	phosphatidyl ethanolamine	PE	-	752100	591310	723620	565520	453250	247760	1.28726	0.0839443	0.612729	-0.706678	insig
LIPID-N-0587	C42H74NO10P	phosphatidylserine_PS(16:0_20:4)	PS(16:0_20:4)	glycerophospholipids	GP	phosphatidylserine	PS	-	256690	165170	204940	221290	114670	116420	0.993924	0.262806	0.721729	-0.47047	insig
LIPID-N-0571	C43H82NO10P	phosphatidylserine_PS(18:1_19:0)	PS(18:1_19:0)	glycerophospholipids	GP	phosphatidylserine	PS	-	326520	266590	297210	333100	378180	208220	0.013861	0.870135	1.03277	0.0465256	insig
LIPID-N-0167	C24H49O9P	lysophosphatidylglycerol _LPG(18:0/0:0)	LPG(18:0/0:0)	glycerophospholipids	GP	lysophosphatidylglycerol	LPG	-	18572	24113	20707	8281.2	8203.9	4461.4	1.67993	0.00282958	0.330428	-1.59759	down
LIPID-N-0067	C10H20O2	decanoic acid	FFA(10:0)	fatty acyl	FA	free fat acid	FFA	-	1088300	1002200	927810	928930	853330	481410	1.09131	0.203483	0.749979	-0.415077	insig
LIPID-N-0742	C43H86NO7P	phosphatidyl ethanolamine _PE(O-18:0_20:1)	PE(O-18:0_20:1)	glycerophospholipids	GP	phosphatidyl ethanolamine (ether bond)	PE-O	-	99146	91454	76574	51799	36831	29636	1.62915	0.00594191	0.442655	-1.17574	down
LIPID-N-0078	C22H44O2	docosanoic acid	FFA(22:0)	fatty acyl	FA	free fat acid	FFA	-	386870	332890	500920	496900	588700	500560	1.27546	0.117994	1.29941	0.377853	insig
LIPID-N-0071	C14H28O2	myristic acid	FFA(14:0)	fatty acyl	FA	free fat acid	FFA	-	1043700	834940	1327600	1298100	1429100	1017600	0.773499	0.393617	1.16797	0.224006	insig
LIPID-N-0073	C16H32O2	palmitic acid	FFA(16:0)	fatty acyl	FA	free fat acid	FFA	-	3445500	2577500	3920700	4218800	4364300	3604900	1.11191	0.193147	1.2257	0.293607	insig
LIPID-N-0771	C40H76NO7P	phosphatidyl ethanolamine _PE(O-17:2_18:1)	PE(O-17:2_18:1)	glycerophospholipids	GP	phosphatidyl ethanolamine (ether bond)	PE-O	-	333180	276420	253850	292180	247170	139130	0.899782	0.314506	0.785778	-0.347806	insig
LIPID-N-0765	C45H88NO7P	phosphatidyl ethanolamine _PE(O-22:1_18:1)	PE(O-22:1_18:1)	glycerophospholipids	GP	phosphatidyl ethanolamine (ether bond)	PE-O	-	249980	209780	193260	179120	159920	83807	1.237	0.101126	0.647525	-0.626991	insig
LIPID-N-0090	C18H32O2	linoleic acid	FFA(18:2)	fatty acyl	FA	free fat acid	FFA	-	506770	420810	851830	796960	647070	841220	0.974946	0.333164	1.28427	0.360953	insig
LIPID-N-0396	C41H72NO8P	phosphatidyl ethanolamine _PE(16:1_20:4)	PE(16:1_20:4)	glycerophospholipids	GP	phosphatidyl ethanolamine	PE	-	11198000	9265600	8372300	7473200	7366100	3323500	1.21175	0.104342	0.629868	-0.666879	insig
LIPID-N-0871	C45H76NO7P	phosphatidyl ethanolamine _PE(O-18:2_22:6)	PE(O-18:2_22:6)	glycerophospholipids	GP	phosphatidyl ethanolamine (ether bond)	PE-O	-	22773000	18908000	19617000	22000000	17993000	12561000	0.795001	0.406866	0.857353	-0.222039	insig
LIPID-N-0296	C48H86NO8P	phosphatidylcholine _PC(18:0_22:5)	PC(18:0_22:5)	glycerophospholipids	GP	phosphatidylcholine	PC	-	2331300	1933500	2127500	1948900	2008900	1357100	1.03597	0.224529	0.831453	-0.266293	insig
LIPID-N-0816	C44H80NO7P	phosphatidyl ethanolamine _PE(O-17:1_22:4)	PE(O-17:1_22:4)	glycerophospholipids	GP	phosphatidyl ethanolamine (ether bond)	PE-O	-	909510	725350	696070	729180	537230	286960	1.12083	0.170139	0.666416	-0.585504	insig
LIPID-N-0482	C45H85O13P	phosphatidylinositol_PI(18:0_18:1)	PI(18:0_18:1)	glycerophospholipids	GP	phosphatidylinositol	PI	-	6620300	10512000	10562000	5987000	6442500	5717400	1.44509	0.131628	0.655258	-0.609866	insig
LIPID-N-0075	C18H36O2	stearic acid	FFA(18:0)	fatty acyl	FA	free fat acid	FFA	-	8183800	7000000	10808000	9208500	9796600	8884800	0.556573	0.634254	1.07303	0.101686	insig
LIPID-N-0329	C35H68NO8P	phosphatidyl ethanolamine _PE(16:1_14:0)	PE(16:1_14:0)	glycerophospholipids	GP	phosphatidyl ethanolamine	PE	-	2735600	2232200	2024100	1882900	1512400	985740	1.34747	0.0628368	0.626588	-0.674411	insig
LIPID-N-0430	C45H74NO8P	phosphatidyl ethanolamine _PE(22:6_18:2)	PE(22:6_18:2)	glycerophospholipids	GP	phosphatidyl ethanolamine	PE	-	1530300	1236600	1191800	950730	812230	450900	1.40683	0.038679	0.559239	-0.838463	insig
LIPID-N-0351	C40H76NO8P	phosphatidyl ethanolamine _PE(17:1_18:1)	PE(17:1_18:1)	glycerophospholipids	GP	phosphatidyl ethanolamine	PE	-	10000000	9171900	8598500	8208600	7173600	4462800	1.23829	0.129557	0.71461	-0.484772	insig
LIPID-N-0420	C47H82NO8P	phosphatidyl ethanolamine _PE(22:6_20:0)	PE(22:6_20:0)	glycerophospholipids	GP	phosphatidyl ethanolamine	PE	-	91586	81739	73918	92744	59088	28786	0.919914	0.352486	0.730528	-0.452988	insig
LIPID-N-0277	C47H86NO8P	phosphatidylcholine _PC(19:0_20:4)	PC(19:0_20:4)	glycerophospholipids	GP	phosphatidylcholine	PC	-	699350	592490	623480	616810	644630	444730	0.791237	0.394075	0.890802	-0.166824	insig
LIPID-N-0968	C43H74NO8P	N-acyl -lysophosphatidyl ethanolamine _LNAPE20:4/N-18:2)	LNAPE(20:4/N-18:2)	glycerophospholipids	GP	N-acyl -lysophosphatidyl ethanolamine	LNAPE	-	3389600	3038700	2842100	2640500	2255800	1228500	1.24097	0.117305	0.660683	-0.597969	insig
LIPID-N-0331	C37H72NO8P	phosphatidyl ethanolamine _PE(16:1_16:0)	PE(16:1_16:0)	glycerophospholipids	GP	phosphatidyl ethanolamine	PE	-	10994000	10161000	9722600	8105500	8582400	5733900	1.40793	0.0687101	0.726151	-0.461659	insig
LIPID-N-0388	C43H78NO8P	phosphatidyl ethanolamine _PE(18:1_20:3)	PE(18:1_20:3)	glycerophospholipids	GP	phosphatidyl ethanolamine	PE	-	8109500	6701900	6833300	6894500	5045200	3765000	1.20408	0.148135	0.725568	-0.462817	insig
LIPID-N-0348	C38H72NO8P	phosphatidyl ethanolamine _PE(16:1_17:1)	PE(16:1_17:1)	glycerophospholipids	GP	phosphatidyl ethanolamine	PE	-	3628100	2878200	2184200	2923000	2306600	888770	0.876974	0.314152	0.70403	-0.506292	insig
LIPID-N-0762	C45H88NO7P	phosphatidyl ethanolamine _PE(O-20:1_20:1)	PE(O-20:1_20:1)	glycerophospholipids	GP	phosphatidyl ethanolamine (ether bond)	PE-O	-	14791	16342	13987	8357.4	7460	6151.5	1.72257	0.00124096	0.486899	-1.0383	down
LIPID-N-0892	C44H79O8P	phosphatidylmethanol_PMeOH(18:0_22:4)	PMeOH(18:0_22:4)	glycerophospholipids	GP	phosphatidylmethanol	PMeOH	-	556620	492930	450320	465790	238610	248520	1.29958	0.11864	0.635335	-0.65441	insig
LIPID-N-0789	C41H76NO7P	phosphatidyl ethanolamine _PE(O-16:1_20:3)	PE(O-16:1_20:3)	glycerophospholipids	GP	phosphatidyl ethanolamine (ether bond)	PE-O	-	3047000	2879500	2580800	2817100	2481100	1681600	0.994518	0.267158	0.820448	-0.285516	insig
LIPID-N-0402	C44H78NO8P	phosphatidyl ethanolamine _PE(17:0_22:5)	PE(17:0_22:5)	glycerophospholipids	GP	phosphatidyl ethanolamine	PE	-	447120	243990	456540	444080	423930	148960	0.398396	0.731885	0.886133	-0.174406	insig
LIPID-N-0451	C42H77O10P	phosphatidylglycerol _PG(18:2_18:1)	PG(18:2_18:1)	glycerophospholipids	GP	phosphatidylglycerol	PG	-	16050000	12991000	10897000	12414000	11456000	2740300	0.90609	0.287915	0.66629	-0.585777	insig
LIPID-N-0459	C44H77O10P	phosphatidylglycerol _PG(18:1_20:4)	PG(18:1_20:4)	glycerophospholipids	GP	phosphatidylglycerol	PG	-	7554600	7335300	6334000	6248200	6124700	2577000	1.0475	0.218597	0.70439	-0.505554	insig
LIPID-N-0833	C41H72NO7P	phosphatidyl ethanolamine _PE(O-16:2_20:4)	PE(O-16:2_20:4)	glycerophospholipids	GP	phosphatidyl ethanolamine (ether bond)	PE-O	-	3782300	3315300	3134600	3101400	2704400	1697700	1.17992	0.148487	0.733322	-0.447481	insig
LIPID-N-0599	C46H76NO10P	phosphatidylserine_PS(18:1_22:6)	PS(18:1_22:6)	glycerophospholipids	GP	phosphatidylserine	PS	-	1095600	1002300	1127900	1446800	875740	459930	0.629775	0.657971	0.862567	-0.213291	insig
LIPID-N-0790	C41H76NO7P	phosphatidyl ethanolamine _PE(O-18:3_18:1)	PE(O-18:3_18:1)	glycerophospholipids	GP	phosphatidyl ethanolamine (ether bond)	PE-O	-	930990	811180	734990	934000	740000	481760	0.672829	0.512626	0.870255	-0.20049	insig
LIPID-N-0292	C46H82NO8P	phosphatidylcholine _PC(20:5_18:0)	PC(20:5_18:0)	glycerophospholipids	GP	phosphatidylcholine	PC	-	266410	220150	257120	200110	203300	172000	1.5012	0.0367964	0.773733	-0.370092	insig
LIPID-N-0856	C43H74NO7P	phosphatidyl ethanolamine _PE(O-18:2_20:5)	PE(O-18:2_20:5)	glycerophospholipids	GP	phosphatidyl ethanolamine (ether bond)	PE-O	-	1784700	1439600	1500200	1343500	1278100	846220	1.2593	0.0997737	0.734008	-0.446133	insig
LIPID-N-0721	C26H48O2	hexacosanedienoic acid	FFA(26:2)	fatty acyl	FA	free fat acid	FFA	-	368060	293610	389120	316070	429350	360770	0.359335	0.695765	1.05272	0.0741248	insig
LIPID-N-0828	C47H86NO7P	phosphatidyl ethanolamine _PE(O-18:1_24:4)	PE(O-18:1_24:4)	glycerophospholipids	GP	phosphatidyl ethanolamine (ether bond)	PE-O	-	402670	333100	294320	310420	220320	135560	1.20949	0.124837	0.646837	-0.628527	insig
LIPID-N-0446	C42H79O10P	phosphatidylglycerol _PG(18:1_18:1)	PG(18:1_18:1)	glycerophospholipids	GP	phosphatidylglycerol	PG	-	15259000	13872000	13000000	17131000	15049000	8312400	0.326315	0.858696	0.961107	-0.057231	insig
LIPID-N-0386	C42H76NO8P	phosphatidyl ethanolamine _PE(17:0_20:4)	PE(17:0_20:4)	glycerophospholipids	GP	phosphatidyl ethanolamine	PE	-	1094600	890770	1083300	1429800	1035400	679960	0.0533461	0.919179	1.02493	0.0355199	insig
LIPID-N-0829	C49H90NO7P	phosphatidyl ethanolamine _PE(O-24:1_20:4)	PE(O-24:1_20:4)	glycerophospholipids	GP	phosphatidyl ethanolamine (ether bond)	PE-O	-	27962	21392	24775	25721	21257	14181	0.858444	0.340397	0.825035	-0.277473	insig
LIPID-N-0769	C37H70NO7P	phosphatidyl ethanolamine _PE(O-16:2_16:1)	PE(O-16:2_16:1)	glycerophospholipids	GP	phosphatidyl ethanolamine (ether bond)	PE-O	-	297920	226850	223950	217320	74924	120460	1.25879	0.0985044	0.551213	-0.859319	insig
LIPID-N-0834	C42H74NO7P	phosphatidyl ethanolamine _PE(O-17:1_20:5)	PE(O-17:1_20:5)	glycerophospholipids	GP	phosphatidyl ethanolamine (ether bond)	PE-O	-	261770	191790	252620	219900	196450	145780	1.0421	0.196266	0.796015	-0.329132	insig
LIPID-N-0800	C47H88NO7P	phosphatidyl ethanolamine _PE(O-18:2_24:2)	PE(O-18:2_24:2)	glycerophospholipids	GP	phosphatidyl ethanolamine (ether bond)	PE-O	-	118840	94068	84265	125770	91775	48247	0.489978	0.702081	0.894402	-0.161005	insig
LIPID-N-0523	C46H81O13P	phosphatidylinositol_PI(17:0_20.4)	PI(17:0_20.4)	glycerophospholipids	GP	phosphatidylinositol	PI	-	238940	376120	310160	253880	196020	187170	1.3659	0.120323	0.688561	-0.538345	insig
LIPID-N-0539	C47H81O13P	phosphatidylinositol_PI(18:0_20:5)	PI(18:0_20:5)	glycerophospholipids	GP	phosphatidylinositol	PI	-	50602	63656	81366	74000	46577	36994	0.803997	0.425199	0.805479	-0.312081	insig
LIPID-N-0343	C45H88NO8P	phosphatidyl ethanolamine _PE(22:0_18:1)	PE(22:0_18:1)	glycerophospholipids	GP	phosphatidyl ethanolamine	PE	-	214840	207320	193100	107010	83718	58136	1.66243	0.00553131	0.404486	-1.30584	down
LIPID-N-0505	C43H79O13P	phosphatidylinositol_PI(18:2_16:1)	PI(18:2_16:1)	glycerophospholipids	GP	phosphatidylinositol	PI	-	355900	134490	182690	344090	362580	46605	0.158447	0.839506	1.11915	0.162399	insig
LIPID-N-0250	C42H78NO8P	phosphatidylcholine _PC(16:1_18:2)	PC(16:1_18:2)	glycerophospholipids	GP	phosphatidylcholine	PC	-	11049000	8361400	9566400	8245400	9081000	5254600	1.03948	0.211897	0.779279	-0.359789	insig
LIPID-N-0382	C41H74NO8P	phosphatidyl ethanolamine _PE(18:2_18:2)	PE(18:2_18:2)	glycerophospholipids	GP	phosphatidyl ethanolamine	PE	20707-71-5	2769200	2458100	2042900	2093200	1563500	1119100	1.3097	0.082406	0.656901	-0.606253	insig
LIPID-N-0295	C48H86NO8P	phosphatidylcholine _PC(20:1_20:4)	PC(20:1_20:4)	glycerophospholipids	GP	phosphatidylcholine	PC	-	411910	334430	371820	368270	405740	247990	0.564058	0.587373	0.914002	-0.129731	insig
LIPID-N-0499	C46H85O13P	phosphatidylinositol_PI(18:0_19:2)	PI(18:0_19:2)	glycerophospholipids	GP	phosphatidylinositol	PI	-	64474	50419	53185	64873	55668	86368	1.03747	0.292764	1.23103	0.299865	insig
LIPID-N-0342	C45H88NO8P	phosphatidyl ethanolamine _PE(24:0_16:1)	PE(24:0_16:1)	glycerophospholipids	GP	phosphatidyl ethanolamine	PE	-	412200	347990	316470	238140	158780	123770	1.55322	0.0145462	0.483616	-1.04807	down
LIPID-N-0969	C43H74NO8P	N-acyl -lysophosphatidyl ethanolamine _LNAPE20:5/N-18:1)	LNAPE(20:5/N-18:1)	glycerophospholipids	GP	N-acyl -lysophosphatidyl ethanolamine	LNAPE	-	1121800	963670	1000800	853430	685340	464360	1.38717	0.0684643	0.649046	-0.623608	insig
LIPID-N-0575	C40H74NO10P	phosphatidylserine_PS(16:1_18:1)	PS(16:1_18:1)	glycerophospholipids	GP	phosphatidylserine	PS	-	2783300	2259400	2509800	3562800	2331900	1441100	0.290088	0.918619	0.971308	-0.042	insig
LIPID-N-0758	C43H84NO7P	phosphatidyl ethanolamine _PE(O-18:1_20:1)	PE(O-18:1_20:1)	glycerophospholipids	GP	phosphatidyl ethanolamine (ether bond)	PE-O	-	926170	811280	747860	511550	394060	269080	1.58509	0.00915453	0.472653	-1.08115	down
LIPID-N-0543	C49H85O13P	phosphatidylinositol_PI(20:4_20:1)	PI(20:4_20:1)	glycerophospholipids	GP	phosphatidylinositol	PI	-	148890	166940	160980	80075	157150	146470	0.941025	0.325936	0.804713	-0.313455	insig
LIPID-N-0455	C44H79O10P	phosphatidylglycerol _PG(18:0_20:4)	PG(18:0_20:4)	glycerophospholipids	GP	phosphatidylglycerol	PG	-	345360	314810	280310	349090	299890	200580	0.588796	0.573501	0.903326	-0.146681	insig
LIPID-N-0445	C41H77O10P	phosphatidylglycerol _PG(17:1_18:1)	PG(17:1_18:1)	glycerophospholipids	GP	phosphatidylglycerol	PG	-	645860	779650	649490	703930	526820	287680	1.03014	0.26024	0.731773	-0.450531	insig
LIPID-N-0783	C45H86NO7P	phosphatidyl ethanolamine _PE(O-18:1_22:2)	PE(O-18:1_22:2)	glycerophospholipids	GP	phosphatidyl ethanolamine (ether bond)	PE-O	-	602830	519830	473470	544040	374570	235900	1.05657	0.235447	0.723318	-0.467297	insig
LIPID-N-0105	C24H36O2	tetracosahexaenoic-acid	FFA(24:6)	fatty acyl	FA	free fat acid	FFA	-	1524000	1028900	1905000	1604100	1780900	1343800	0.379738	0.771445	1.06077	0.0851099	insig
LIPID-N-0522	C45H79O13P	phosphatidylinositol_PI(16:0_20:4)	PI(16:0_20:4)	glycerophospholipids	GP	phosphatidylinositol	PI	-	839110	935760	1058900	919540	694860	550750	1.19337	0.164814	0.764053	-0.388256	insig
LIPID-N-0297	C48H86NO8P	phosphatidylcholine _PC(22:4_18:1)	PC(22:4_18:1)	glycerophospholipids	GP	phosphatidylcholine	PC	-	2872900	2235200	2583500	2106300	2454500	1557600	1.10376	0.184076	0.795465	-0.330129	insig
LIPID-N-0397	C41H72NO8P	phosphatidyl ethanolamine _PE(16:0_20:5)	PE(16:0_20:5)	glycerophospholipids	GP	phosphatidyl ethanolamine	PE	-	728510	655940	607230	535380	421230	240510	1.34447	0.0749098	0.60106	-0.734418	insig
LIPID-N-0623	C35H69O8P	phosphatidic acid _PA(16:0_16:0)	PA(16:0_16:0)	glycerophospholipids	GP	phosphatidic acid	PA	-	78675	111660	104870	55838	13191	50175	1.31498	0.0279264	0.403801	-1.30828	down
LIPID-N-0072	C15H30O2	pentadecandioic acid	FFA(15:0)	fatty acyl	FA	free fat acid	FFA	-	330040	254000	374520	347020	398120	310670	0.647132	0.500261	1.10145	0.13941	insig
LIPID-N-0868	C43H72NO7P	phosphatidyl ethanolamine _PE(O-16:2_22:6)	PE(O-16:2_22:6)	glycerophospholipids	GP	phosphatidyl ethanolamine (ether bond)	PE-O	-	716310	564230	618100	645890	547090	266170	0.892328	0.328237	0.768524	-0.379838	insig
LIPID-N-0392	C45H82NO8P	phosphatidyl ethanolamine _PE(18:0_22:4)	PE(18:0_22:4)	glycerophospholipids	GP	phosphatidyl ethanolamine	PE	-	19604000	19321000	17457000	17253000	13882000	7723000	1.17965	0.165368	0.689192	-0.537023	insig
LIPID-N-0346	C37H70NO8P	phosphatidyl ethanolamine _PE(18:2_14:0)	PE(18:2_14:0)	glycerophospholipids	GP	phosphatidyl ethanolamine	PE	-	513580	447610	454660	384420	312830	200990	1.38544	0.0686215	0.634417	-0.656496	insig
LIPID-N-0734	C37H74NO7P	phosphatidyl ethanolamine _PE(O-16:1_16:0)	PE(O-16:1_16:0)	glycerophospholipids	GP	phosphatidyl ethanolamine (ether bond)	PE-O	-	838400	1094600	818600	399940	400840	331380	1.73918	0.0205379	0.411455	-1.28119	down
LIPID-N-0801	C47H88NO7P	phosphatidyl ethanolamine _PE(O-20:0_22:4)	PE(O-20:0_22:4)	glycerophospholipids	GP	phosphatidyl ethanolamine (ether bond)	PE-O	-	36961	32800	29217	37714	21566	11618	0.949727	0.343557	0.716301	-0.481363	insig
LIPID-N-0825	C47H86NO7P	phosphatidyl ethanolamine _PE(O-22:1_20:4)	PE(O-22:1_20:4)	glycerophospholipids	GP	phosphatidyl ethanolamine (ether bond)	PE-O	-	960120	774810	787750	751990	508280	338640	1.27621	0.107172	0.633814	-0.657868	insig
LIPID-N-0609	C36H70NO6P	ceramides phosphate_CerP(d18:1/18:1)	CerP(d18:1/18:1)	sphingolipid	SP	ceramides phosphate	CerP	-	515820	997330	855340	405860	444640	502630	1.43818	0.136558	0.571305	-0.807667	insig
LIPID-N-0763	C45H88NO7P	phosphatidyl ethanolamine _PE(O-18:1_22:1)	PE(O-18:1_22:1)	glycerophospholipids	GP	phosphatidyl ethanolamine (ether bond)	PE-O	-	249200	241370	195790	146450	110800	93898	1.62334	0.00807522	0.511609	-0.966886	insig
LIPID-N-0593	C44H76NO10P	phosphatidylserine_PS(18:0_20:5)	PS(18:0_20:5)	glycerophospholipids	GP	phosphatidylserine	PS	-	216540	181670	212850	189970	129260	78488	1.21213	0.147585	0.650866	-0.619568	insig
LIPID-N-0306	C46H80NO8P	phosphatidylcholine _PC(16:1_22:5)	PC(16:1_22:5)	glycerophospholipids	GP	phosphatidylcholine	PC	-	1174400	871360	1061400	786970	934300	555610	1.20716	0.125057	0.732785	-0.448538	insig
LIPID-N-0465	C46H77O10P	phosphatidylglycerol _PG(18:1_22:6)	PG(18:1_22:6)	glycerophospholipids	GP	phosphatidylglycerol	PG	-	1471200	1441700	1303500	891300	858790	355320	1.41355	0.0461306	0.499338	-1.00191	down
LIPID-N-0480	C44H83O13P	phosphatidylinositol_PI(17:0_18:1)	PI(17:0_18:1)	glycerophospholipids	GP	phosphatidylinositol	PI	-	429740	465030	466220	599380	526130	752100	1.47411	0.118288	1.37959	0.464241	insig
LIPID-N-0525	C47H83O13P	phosphatidylinositol_PI(20:3_18:1)	PI(20:3_18:1)	glycerophospholipids	GP	phosphatidylinositol	PI	-	1200900	1458400	1187500	1763100	1289800	1024300	0.177593	0.766353	1.05989	0.0839199	insig
LIPID-N-0478	C43H81O13P	phosphatidylinositol_PI(16:0_18:1)	PI(16:0_18:1)	glycerophospholipids	GP	phosphatidylinositol	PI	-	3963300	5957100	5842900	3769400	3829400	4275300	1.28407	0.176925	0.753275	-0.408751	insig
LIPID-N-0835	C42H74NO7P	phosphatidyl ethanolamine _PE(O-15:1_22:5)	PE(O-15:1_22:5)	glycerophospholipids	GP	phosphatidyl ethanolamine (ether bond)	PE-O	-	508080	359090	457220	346680	375020	281300	1.25616	0.119974	0.75733	-0.401006	insig
LIPID-N-0344	C45H88NO8P	phosphatidyl ethanolamine _PE(22:1_18:0)	PE(22:1_18:0)	glycerophospholipids	GP	phosphatidyl ethanolamine	PE	-	143730	161170	132850	58154	51923	37295	1.72895	0.00102211	0.336658	-1.57064	down
LIPID-N-0760	C43H84NO7P	phosphatidyl ethanolamine _PE(O-20:1_18:1)	PE(O-20:1_18:1)	glycerophospholipids	GP	phosphatidyl ethanolamine (ether bond)	PE-O	-	794770	614310	611720	454590	331260	228920	1.51451	0.0198597	0.502163	-0.993774	insig
LIPID-N-0425	C44H74NO8P	phosphatidyl ethanolamine _PE(17:1_22:6)	PE(17:1_22:6)	glycerophospholipids	GP	phosphatidyl ethanolamine	PE	-	193340	756560	644380	564090	121940	235370	0.788117	0.363743	0.577941	-0.791006	insig
LIPID-N-0813	C43H78NO7P	phosphatidyl ethanolamine _PE(O-18:0_20:5)	PE(O-18:0_20:5)	glycerophospholipids	GP	phosphatidyl ethanolamine (ether bond)	PE-O	-	43801	33486	32803	45397	34966	21286	0.406373	0.743512	0.923326	-0.115087	insig
LIPID-N-0748	C37H72NO7P	phosphatidyl ethanolamine _PE(O-16:1_16:1)	PE(O-16:1_16:1)	glycerophospholipids	GP	phosphatidyl ethanolamine (ether bond)	PE-O	-	3023400	2301300	2481600	2883100	2298100	1413400	0.719876	0.461767	0.844779	-0.243354	insig
LIPID-N-0732	C41H84NO7P	phosphatidyl ethanolamine _PE(O-16:0_20:0)	PE(O-16:0_20:0)	glycerophospholipids	GP	phosphatidyl ethanolamine (ether bond)	PE-O	-	8024.9	12871	8234.6	5043.9	7235.9	5669	1.43762	0.128866	0.616151	-0.698643	insig
LIPID-N-0551	C49H83O13P	phosphatidylinositol_PI(18:0_22:6)	PI(18:0_22:6)	glycerophospholipids	GP	phosphatidylinositol	PI	-	254750	331830	269340	233460	165930	187830	1.48467	0.0457221	0.686069	-0.543575	insig
LIPID-N-0490	C43H79O13P	phosphatidylinositol_PI(18:2_16:0)	PI(18:2_16:0)	glycerophospholipids	GP	phosphatidylinositol	PI	-	643470	636230	623410	777530	554860	385540	0.593122	0.641248	0.902696	-0.147688	insig
LIPID-N-0380	C39H70NO8P	phosphatidyl ethanolamine _PE(20:4_14:0)	PE(20:4_14:0)	glycerophospholipids	GP	phosphatidyl ethanolamine	PE	-	1026000	757830	771070	778050	731350	417810	1.00868	0.221288	0.754319	-0.406753	insig
LIPID-N-0437	C38H73O10P	phosphatidylglycerol _PG(18:1_14:0)	PG(18:1_14:0)	glycerophospholipids	GP	phosphatidylglycerol	PG	-	269540	200500	202770	245660	182770	84313	0.829279	0.384137	0.762092	-0.391963	insig
LIPID-N-0450	C40H73O10P	phosphatidylglycerol _PG(18:2_16:1)	PG(18:2_16:1)	glycerophospholipids	GP	phosphatidylglycerol	PG	-	261940	289390	258280	211950	212490	78995	1.18139	0.142643	0.621824	-0.685422	insig
LIPID-N-0731	C41H84NO7P	phosphatidyl ethanolamine _PE(O-20:0_16:0)	PE(O-20:0_16:0)	glycerophospholipids	GP	phosphatidyl ethanolamine (ether bond)	PE-O	-	40194	55779	39936	15982	18853	16963	1.74224	0.0304936	0.381123	-1.39167	down
LIPID-N-0366	C39H72NO8P	phosphatidyl ethanolamine _PE(16:1_18:2)	PE(16:1_18:2)	glycerophospholipids	GP	phosphatidyl ethanolamine	PE	-	5794400	4904100	4751600	4481300	4053200	2141800	1.16775	0.144197	0.691018	-0.533204	insig
LIPID-N-0447	C42H79O10P	phosphatidylglycerol _PG(18:0_18:2)	PG(18:0_18:2)	glycerophospholipids	GP	phosphatidylglycerol	PG	-	301180	274270	200940	230550	191680	107430	1.11097	0.158263	0.682209	-0.551715	insig
LIPID-N-0873	C47H80NO7P	phosphatidyl ethanolamine _PE(O-20:2_22:6)	PE(O-20:2_22:6)	glycerophospholipids	GP	phosphatidyl ethanolamine (ether bond)	PE-O	-	264820	264910	219610	217030	161540	95406	1.27816	0.10506	0.632525	-0.660806	insig
LIPID-N-0556	C49H81O13P	phosphatidylinositol_PI(18:1_22:6)	PI(18:1_22:6)	glycerophospholipids	GP	phosphatidylinositol	PI	-	975880	1143000	1028500	1231300	933360	633490	0.656682	0.574859	0.889041	-0.169678	insig
LIPID-N-0515	C47H85O13P	phosphatidylinositol_PI(18:1_20:2)	PI(18:1_20:2)	glycerophospholipids	GP	phosphatidylinositol	PI	-	1704500	1889700	2050300	2970000	2762000	2147700	1.44779	0.0787388	1.396	0.481295	insig
LIPID-N-0624	C37H73O8P	phosphatidic acid _PA(16:0_18:0)	PA(16:0_18:0)	glycerophospholipids	GP	phosphatidic acid	PA	-	150500	221610	166770	86485	70699	63418	1.70554	0.0295141	0.409371	-1.28852	down
LIPID-N-0475	C41H77O13P	phosphatidylinositol_PI(16:0_16:1)	PI(16:0_16:1)	glycerophospholipids	GP	phosphatidylinositol	PI	-	1074600	1508700	1569700	1356300	970200	705210	1.10085	0.204352	0.730005	-0.454022	insig
LIPID-N-0602	C34H68NO6P	ceramides phosphate_CerP(d18:1/16:0)	CerP(d18:1/16:0)	sphingolipid	SP	ceramides phosphate	CerP	-	190230	233380	257710	115900	106590	78447	1.69237	0.00972541	0.441697	-1.17887	down
LIPID-N-0461	C44H75O10P	phosphatidylglycerol _PG(16:0_22:6)	PG(16:0_22:6)	glycerophospholipids	GP	phosphatidylglycerol	PG	-	689970	612010	615570	476470	385800	160810	1.31406	0.0774638	0.533535	-0.906345	insig
LIPID-N-0957	C37H74NO8P	N-acyl -lysophosphatidyl ethanolamine _LNAPE16:0/N-16:0)	LNAPE(16:0/N-16:0)	glycerophospholipids	GP	N-acyl -lysophosphatidyl ethanolamine	LNAPE	-	8395700	10150000	13586000	6202100	6218900	7413900	1.51034	0.106599	0.6173	-0.695956	insig
LIPID-N-0606	C42H84NO6P	ceramides phosphate_CerP(d18:1/24:0)	CerP(d18:1/24:0)	sphingolipid	SP	ceramides phosphate	CerP	-	58856	76067	61918	31415	31391	23210	1.7191	0.00854053	0.436982	-1.19435	down
LIPID-N-0178	C27H51O12P	lysophosphatidylinositol_LPI(18:1/0:0)	LPI(18:1/0:0)	glycerophospholipids	GP	lysophosphatidylinositol	LPI	-	41787	91735	101730	62290	62873	52133	0.693291	0.407396	0.753643	-0.408047	insig
LIPID-N-0853	C41H70NO7P	phosphatidyl ethanolamine _PE(O-14:1_22:6)	PE(O-14:1_22:6)	glycerophospholipids	GP	phosphatidyl ethanolamine (ether bond)	PE-O	-	253330	200760	193890	177250	159800	67082	1.16237	0.125413	0.62368	-0.681123	insig
LIPID-N-0462	C46H79O10P	phosphatidylglycerol _PG(18:0_22:6)	PG(18:0_22:6)	glycerophospholipids	GP	phosphatidylglycerol	PG	-	557940	452480	381070	407550	335790	133010	1.08254	0.164816	0.629793	-0.667051	insig
LIPID-N-0469	C43H83O13P	phosphatidylinositol_PI(16:0_18:0)	PI(16:0_18:0)	glycerophospholipids	GP	phosphatidylinositol	PI	-	268340	261960	398420	266700	281520	291720	0.52113	0.575732	0.904406	-0.144957	insig
LIPID-N-0426	C45H76NO8P	phosphatidyl ethanolamine _PE(22:6_18:1)	PE(22:6_18:1)	glycerophospholipids	GP	phosphatidyl ethanolamine	PE	-	28359000	23000000	23906000	22415000	23783000	14800000	1.0174	0.232613	0.810443	-0.303217	insig
LIPID-N-0441	C38H71O10P	phosphatidylglycerol _PG(16:1_16:1)	PG(16:1_16:1)	glycerophospholipids	GP	phosphatidylglycerol	PG	-	974490	913370	835470	901670	679030	290720	1.02325	0.249623	0.687181	-0.541238	insig
LIPID-N-0610	C42H82NO6P	ceramides phosphate_CerP(d18:1/24:1)	CerP(d18:1/24:1)	sphingolipid	SP	ceramides phosphate	CerP	-	157630	139620	139880	73024	16087	43034	1.46913	0.0162002	0.302301	-1.72594	down
LIPID-N-0491	C43H79O13P	phosphatidylinositol_PI(16:1_18:1)	PI(16:1_18:1)	glycerophospholipids	GP	phosphatidylinositol	PI	-	10774000	10878000	10292000	16298000	12175000	8744000	0.562919	0.505641	1.16507	0.220417	insig
LIPID-N-0484	C47H89O13P	phosphatidylinositol_PI(18:0_19:1)	PI(18:0_19:1)	glycerophospholipids	GP	phosphatidylinositol	PI	-	35558	54846	35041	40342	26496	71988	0.118231	0.78571	1.10667	0.146223	insig
LIPID-N-0591	C46H82NO10P	phosphatidylserine_PS(22:4_18:0)	PS(22:4_18:0)	glycerophospholipids	GP	phosphatidylserine	PS	-	1071700	999230	1129300	1312700	859890	624460	0.675358	0.576314	0.874015	-0.19427	insig
LIPID-N-0502	C47H87O13P	phosphatidylinositol_PI(18:0_20:2)	PI(18:0_20:2)	glycerophospholipids	GP	phosphatidylinositol	PI	-	310690	460670	499280	393650	330030	302290	0.966803	0.294032	0.807443	-0.308567	insig
LIPID-N-0176	C27H53O12P	lysophosphatidylinositol_LPI(18:0/0:0)	LPI(18:0/0:0)	glycerophospholipids	GP	lysophosphatidylinositol	LPI	327620-46-2	113490	330780	296160	89335	149810	142550	1.15281	0.212505	0.515505	-0.955943	insig
LIPID-N-0858	C44H76NO7P	phosphatidyl ethanolamine _PE(O-17:1_22:6)	PE(O-17:1_22:6)	glycerophospholipids	GP	phosphatidyl ethanolamine (ether bond)	PE-O	-	724260	719380	670720	611850	639820	481900	1.34513	0.108311	0.819903	-0.286475	insig
LIPID-N-0782	C45H86NO7P	phosphatidyl ethanolamine _PE(O-22:1_18:2)	PE(O-22:1_18:2)	glycerophospholipids	GP	phosphatidyl ethanolamine (ether bond)	PE-O	-	76663	77739	75919	69339	62801	34036	1.15728	0.187116	0.721497	-0.470934	insig
LIPID-N-0479	C44H83O13P	phosphatidylinositol_PI(18:0_17:1)	PI(18:0_17:1)	glycerophospholipids	GP	phosphatidylinositol	PI	-	238400	346800	340130	238560	226810	214920	1.40105	0.140654	0.735186	-0.443818	insig
LIPID-N-0647	C43H73O8P	phosphatidic acid _PA(18:0_22:6)	PA(18:0_22:6)	glycerophospholipids	GP	phosphatidic acid	PA	-	1961000	1621600	1864500	1927200	1975400	1081400	0.513059	0.656674	0.914982	-0.128184	insig
LIPID-N-0730	C39H80NO7P	phosphatidyl ethanolamine _PE(O-18:0_16:0)	PE(O-18:0_16:0)	glycerophospholipids	GP	phosphatidyl ethanolamine (ether bond)	PE-O	-	30037	46230	36719	19839	6252.4	8365	1.54809	0.0146623	0.304962	-1.7133	down
LIPID-N-0596	C44H74NO10P	phosphatidylserine_PS(16:0_22:6)	PS(16:0_22:6)	glycerophospholipids	GP	phosphatidylserine	PS	-	1094200	1163800	1242900	1277300	628740	476120	1.11163	0.266489	0.680442	-0.555456	insig
LIPID-N-0496	C45H83O13P	phosphatidylinositol_PI(18:1_18:1)	PI(18:1_18:1)	glycerophospholipids	GP	phosphatidylinositol	PI	-	24635000	27355000	27276000	36928000	31965000	26710000	1.17022	0.199563	1.2061	0.270354	insig
LIPID-N-0369	C41H76NO8P	phosphatidyl ethanolamine _PE(16:0_20:3)	PE(16:0_20:3)	glycerophospholipids	GP	phosphatidyl ethanolamine	PE	-	955390	967130	940050	706620	764660	366710	1.31283	0.110006	0.642077	-0.639182	insig
LIPID-N-0333	C38H74NO8P	phosphatidyl ethanolamine _PE(15:0_18:1)	PE(15:0_18:1)	glycerophospholipids	GP	phosphatidyl ethanolamine	PE	-	1658700	1003300	1078500	1211700	1350300	636070	0.529194	0.580699	0.854985	-0.22603	insig
LIPID-N-0079	C24H48O2	tetracosanoic acid	FFA(24:0)	fatty acyl	FA	free fat acid	FFA	-	255720	250900	328930	251530	264600	190860	0.978449	0.276279	0.846137	-0.241036	insig
LIPID-N-0328	C43H86NO8P	phosphatidyl ethanolamine _PE(20:0_18:0)	PE(20:0_18:0)	glycerophospholipids	GP	phosphatidyl ethanolamine	PE	-	460230	530350	230130	267430	252990	270600	1.03337	0.254696	0.648	-0.625934	insig
LIPID-N-0549	C47H79O13P	phosphatidylinositol_PI(18:1_20:5)	PI(18:1_20:5)	glycerophospholipids	GP	phosphatidylinositol	PI	-	147160	164080	131950	154250	121800	78126	0.949129	0.312246	0.799152	-0.323459	insig
LIPID-N-0958	C37H72NO8P	N-acyl -lysophosphatidyl ethanolamine _LNAPE16:1/N-16:0)	LNAPE(16:1/N-16:0)	glycerophospholipids	GP	N-acyl -lysophosphatidyl ethanolamine	LNAPE	-	8029900	5888300	4875500	5012400	4371300	3713600	1.24165	0.167215	0.696898	-0.52098	insig
LIPID-N-0589	C44H78NO10P	phosphatidylserine_PS(18:0_20:4)	PS(18:0_20:4)	glycerophospholipids	GP	phosphatidylserine	PS	-	6509300	5379800	7134900	7381200	5853700	4422100	0.442806	0.6762	0.928143	-0.10758	insig
LIPID-N-0621	C33H65O8P	phosphatidic acid _PA(16:0_14:0)	PA(16:0_14:0)	glycerophospholipids	GP	phosphatidic acid	PA	-	27462	145160	91105	42546	59321	36688	0.794042	0.344287	0.525373	-0.928587	insig
LIPID-N-0524	C47H83O13P	phosphatidylinositol_PI(18:0_20:4)	PI(18:0_20:4)	glycerophospholipids	GP	phosphatidylinositol	PI	-	10346000	12401000	12230000	11443000	8475100	8612100	1.22397	0.149717	0.815685	-0.293917	insig
LIPID-N-0304	C46H80NO8P	phosphatidylcholine _PC(18:2_20:4)	PC(18:2_20:4)	glycerophospholipids	GP	phosphatidylcholine	PC	-	1447100	515360	1278800	1099700	1285300	777180	0.154426	0.940065	0.975602	-0.0356353	insig
LIPID-N-0786	C47H90NO7P	phosphatidyl ethanolamine _PE(O-18:2_24:1)	PE(O-18:2_24:1)	glycerophospholipids	GP	phosphatidyl ethanolamine (ether bond)	PE-O	-	51008	41303	38652	40119	29806	20651	1.21138	0.12764	0.691615	-0.531959	insig
LIPID-N-0807	C41H74NO7P	phosphatidyl ethanolamine _PE(O-16:0_20:5)	PE(O-16:0_20:5)	glycerophospholipids	GP	phosphatidyl ethanolamine (ether bond)	PE-O	-	115040	104270	86346	81496	101150	49711	1.01649	0.24601	0.760191	-0.395566	insig
LIPID-N-0411	C42H72NO8P	phosphatidyl ethanolamine _PE(15:0_22:6)	PE(15:0_22:6)	glycerophospholipids	GP	phosphatidyl ethanolamine	PE	-	110950	109460	100070	76019	59807	39689	1.52604	0.0340805	0.547663	-0.86864	insig
LIPID-N-0897	C42H73O8P	phosphatidylmethanol_PMeOH(16:0_22:5)	PMeOH(16:0_22:5)	glycerophospholipids	GP	phosphatidylmethanol	PMeOH	-	77495	150960	102880	97596	132570	119350	0.267428	0.816494	1.05487	0.0770679	insig
LIPID-N-0471	C45H87O13P	phosphatidylinositol_PI(18:0_18:0)	PI(18:0_18:0)	glycerophospholipids	GP	phosphatidylinositol	PI	-	580430	918750	869390	455460	588880	527260	1.42628	0.11526	0.663523	-0.591782	insig
LIPID-N-0598	C46H78NO10P	phosphatidylserine_PS(18:0_22:6)	PS(18:0_22:6)	glycerophospholipids	GP	phosphatidylserine	PS	-	12275000	11573000	12206000	11938000	7146800	5335200	1.21688	0.186381	0.677317	-0.562096	insig
LIPID-N-0616	C21H43O7P	lysophosphatidic acid _LPA(0:0/18:0)	LPA(0:0/18:0)	glycerophospholipids	GP	lysophosphatidic acid	LPA	-	2042.1	5057.6	12456	2078.8	4555.8	5980.3	0.43726	0.54179	0.645075	-0.63246	insig
LIPID-N-0509	C45H81O13P	phosphatidylinositol_PI(16:0_20:3)	PI(16:0_20:3)	glycerophospholipids	GP	phosphatidylinositol	PI	-	939960	1192000	1034500	1060800	862350	753620	1.06642	0.235291	0.845351	-0.242378	insig
LIPID-N-0565	C38H72NO10P	phosphatidylserine_PS(16:0_16:1)	PS(16:0_16:1)	glycerophospholipids	GP	phosphatidylserine	PS	-	648240	203690	765620	675510	479910	360680	0.135571	0.87263	0.937282	-0.0934454	insig
LIPID-N-0584	C44H80NO10P	phosphatidylserine_PS(18:0_20:3)	PS(18:0_20:3)	glycerophospholipids	GP	phosphatidylserine	PS	-	3611600	2600400	2911100	2697200	1781000	1975300	1.2843	0.0954219	0.70738	-0.499442	insig
LIPID-N-0595	C46H80NO10P	phosphatidylserine_PS(18:0_22:5)	PS(18:0_22:5)	glycerophospholipids	GP	phosphatidylserine	PS	-	11453000	9667700	13033000	14173000	9922400	6642400	0.519907	0.668468	0.899984	-0.152028	insig
LIPID-N-0568	C40H76NO10P	phosphatidylserine_PS(18:0_16:1)	PS(18:0_16:1)	glycerophospholipids	GP	phosphatidylserine	PS	-	4739700	4194000	5830200	4996700	4155500	3154000	0.892755	0.317946	0.833533	-0.262689	insig
LIPID-N-0234	C43H82NO8P	phosphatidylcholine _PC(17:0_18:2)	PC(17:0_18:2)	glycerophospholipids	GP	phosphatidylcholine	PC	-	798120	560510	496240	464780	375170	424680	1.30997	0.157566	0.681789	-0.552603	insig
LIPID-N-0582	C42H76NO10P	phosphatidylserine_PS(18:0_18:3)	PS(18:0_18:3)	glycerophospholipids	GP	phosphatidylserine	PS	-	476230	361070	461620	563860	312850	240430	0.626851	0.609353	0.860053	-0.217503	insig
LIPID-N-0553	C49H83O13P	phosphatidylinositol_PI(18:1_22:5)	PI(18:1_22:5)	glycerophospholipids	GP	phosphatidylinositol	PI	-	379510	377680	390670	442570	295890	250400	0.824374	0.457298	0.861481	-0.215109	insig
LIPID-N-0403	C45H80NO8P	phosphatidyl ethanolamine _PE(18:0_22:5)	PE(18:0_22:5)	glycerophospholipids	GP	phosphatidyl ethanolamine	PE	-	9345100	8854200	8693300	8892300	6972000	4376400	1.09594	0.230402	0.752649	-0.40995	insig
LIPID-N-0526	C46H81O13P	phosphatidylinositol_PI(17:0_22:4)	PI(17:0_22:4)	glycerophospholipids	GP	phosphatidylinositol	PI	-	51184	41857	50550	59443	42468	30288	0.470892	0.705891	0.920664	-0.119254	insig
LIPID-N-0519	C49H89O13P	phosphatidylinositol_PI(18:0_22:3)	PI(18:0_22:3)	glycerophospholipids	GP	phosphatidylinositol	PI	-	64129	82791	64213	71651	52932	53417	0.999932	0.275219	0.84307	-0.246275	insig
LIPID-N-0569	C41H78NO10P	phosphatidylserine_PS(18:0_17:1)	PS(18:0_17:1)	glycerophospholipids	GP	phosphatidylserine	PS	-	426980	805080	827470	591790	301400	389090	1.1404	0.182457	0.622608	-0.683604	insig
LIPID-N-0608	C34H66NO6P	ceramides phosphate_CerP(d18:1/16:1)	CerP(d18:1/16:1)	sphingolipid	SP	ceramides phosphate	CerP	-	133050	88896	112950	50726	52098	43541	1.68304	0.0342544	0.437046	-1.19414	down
LIPID-N-0548	C47H79O13P	phosphatidylinositol_PI(16:0_22:6)	PI(16:0_22:6)	glycerophospholipids	GP	phosphatidylinositol	PI	-	48025	54638	51507	30681	29404	23971	1.72905	0.00116434	0.545216	-0.875099	insig
LIPID-N-0577	C42H78NO10P	phosphatidylserine_PS(18:0_18:2)	PS(18:0_18:2)	glycerophospholipids	GP	phosphatidylserine	PS	-	2509000	2592200	2880600	3401700	2453100	1478000	0.498783	0.736882	0.91869	-0.12235	insig
LIPID-N-0017	C26H45NO7S	taurocholic acid	Taurocholic acid	sterollipids	ST	bile acid	BA	81-24-3	37700	34436	48051	20693	59432	16596	0.780018	0.630666	0.804754	-0.31338	insig
LIPID-N-0915	C40H76NO8P	phosphatidylcholine _PC(16:0_16:2)	PC(16:0_16:2)	glycerophospholipids	GP	phosphatidylcholine	PC	-	228050	244110	290010	305760	281440	209010	0.200647	0.761358	1.04466	0.0630362	insig
LIPID-N-0640	C41H73O8P	phosphatidic acid _PA(18:0_20:4)	PA(18:0_20:4)	glycerophospholipids	GP	phosphatidic acid	PA	-	426880	386570	372300	320510	220880	154110	1.42114	0.0650422	0.586549	-0.769677	insig
LIPID-N-0601	C32H64NO6P	ceramides phosphate_CerP(d18:1/14:0)	CerP(d18:1/14:0)	sphingolipid	SP	ceramides phosphate	CerP	-	32448	32991	36869	23625	13416	18020	1.56598	0.0190993	0.538189	-0.893816	insig
LIPID-N-0444	C40H75O10P	phosphatidylglycerol _PG(18:2_16:0)	PG(18:2_16:0)	glycerophospholipids	GP	phosphatidylglycerol	PG	-	196680	177520	142780	145900	140300	60554	1.09185	0.16664	0.67073	-0.576196	insig
LIPID-N-0187	C24H48NO9P	lysophosphatidylserine_LPS(18:0/0:0)	LPS(18:0/0:0)	glycerophospholipids	GP	lysophosphatidylserine	LPS	119786-67-3	51494	111880	148960	71702	80693	75127	0.659625	0.424578	0.728457	-0.457084	insig
LIPID-N-0904	C48H73O8P	phosphatidylmethanol_PMeOH(22:5_22:6)	PMeOH(22:5_22:6)	glycerophospholipids	GP	phosphatidylmethanol	PMeOH	-	39555	41008	34041	22426	16739	10237	1.57676	0.0104711	0.431067	-1.21402	down
LIPID-N-0561	C40H78NO10P	phosphatidylserine_PS(18:0_16:0)	PS(18:0_16:0)	glycerophospholipids	GP	phosphatidylserine	PS	-	198990	419660	247110	243570	426850	382780	0.586458	0.512929	1.2165	0.28274	insig
LIPID-N-0567	C40H76NO10P	phosphatidylserine_PS(16:0_18:1)	PS(16:0_18:1)	glycerophospholipids	GP	phosphatidylserine	PS	-	11872000	11927000	14669000	13110000	9258500	7170000	1.09238	0.226625	0.767872	-0.381062	insig
LIPID-N-0570	C42H80NO10P	phosphatidylserine_PS(18:0_18:1)	PS(18:0_18:1)	glycerophospholipids	GP	phosphatidylserine	PS	-	16390000	19205000	23304000	17877000	14552000	11575000	1.23006	0.141529	0.747109	-0.420608	insig
LIPID-N-0688	C43H83O8P	phosphatidic acid _PA(22:0_18:1)	PA(22:0_18:1)	glycerophospholipids	GP	phosphatidic acid	PA	-	91957	69084	53763	75306	72998	47317	0.343458	0.678228	0.910695	-0.13496	insig
LIPID-N-0514	C47H85O13P	phosphatidylinositol_PI(20:3_18:0)	PI(20:3_18:0)	glycerophospholipids	GP	phosphatidylinositol	PI	-	1783300	1238000	2303400	1204200	1030600	1385500	1.16718	0.198676	0.679907	-0.556591	insig
LIPID-N-0860	C45H78NO7P	phosphatidyl ethanolamine _PE(O-20:3_20:4)	PE(O-20:3_20:4)	glycerophospholipids	GP	phosphatidyl ethanolamine (ether bond)	PE-O	-	563740	521180	442620	454840	435230	289910	1.15511	0.149069	0.772471	-0.372448	insig
LIPID-N-0806	C40H72NO7P	phosphatidyl ethanolamine _PE(O-15:1_20:4)	PE(O-15:1_20:4)	glycerophospholipids	GP	phosphatidyl ethanolamine (ether bond)	PE-O	-	1461700	1021200	1118900	1041800	1203600	329100	0.864483	0.338271	0.714781	-0.484426	insig
LIPID-N-0442	C40H75O10P	phosphatidylglycerol _PG(18:1_16:1)	PG(18:1_16:1)	glycerophospholipids	GP	phosphatidylglycerol	PG	-	9707000	8502400	7338600	3745500	3410000	2136200	1.66853	0.00416044	0.363696	-1.4592	down
LIPID-N-0628	C35H67O8P	phosphatidic acid _PA(16:0_16:1)	PA(16:0_16:1)	glycerophospholipids	GP	phosphatidic acid	PA	-	229930	212530	168690	143710	70748	97294	1.47801	0.0245816	0.510107	-0.971128	insig
LIPID-N-0977	C47H76NO8P	N-acyl -lysophosphatidyl ethanolamine _LNAPE22:6/N-20:3)	LNAPE(22:6/N-20:3)	glycerophospholipids	GP	N-acyl -lysophosphatidyl ethanolamine	LNAPE	-	352960	309500	231640	228230	172240	127500	1.39521	0.0587466	0.590504	-0.75998	insig
LIPID-N-0320	C48H80NO8P	phosphatidylcholine _PC(18:2_22:6)	PC(18:2_22:6)	glycerophospholipids	GP	phosphatidylcholine	PC	-	184100	132440	173480	120050	155440	102370	1.1378	0.167012	0.771111	-0.374989	insig
LIPID-N-0625	C39H77O8P	phosphatidic acid _PA(18:0_18:0)	PA(18:0_18:0)	glycerophospholipids	GP	phosphatidic acid	PA	-	145290	119600	118190	111770	88987	55447	1.2581	0.105277	0.6688	-0.580353	insig
LIPID-N-0452	C44H81O10P	phosphatidylglycerol _PG(18:1_20:2)	PG(18:1_20:2)	glycerophospholipids	GP	phosphatidylglycerol	PG	-	9	236490	229110	304460	331800	361260	0.799276	0.144538	2.1424	1.09923	insig
LIPID-N-0557	C49H79O13P	phosphatidylinositol_PI(20:4_20:4)	PI(20:4_20:4)	glycerophospholipids	GP	phosphatidylinositol	PI	-	30273	28564	25168	36549	19195	14067	0.732802	0.561591	0.831034	-0.267021	insig
LIPID-N-0872	C45H76NO7P	phosphatidyl ethanolamine _PE(O-18:3_22:5)	PE(O-18:3_22:5)	glycerophospholipids	GP	phosphatidyl ethanolamine (ether bond)	PE-O	-	308390	242760	201870	246370	223670	175430	0.724406	0.399291	0.857175	-0.222338	insig
LIPID-N-0839	C43H76NO7P	phosphatidyl ethanolamine _PE(O-16:0_22:6)	PE(O-16:0_22:6)	glycerophospholipids	GP	phosphatidyl ethanolamine (ether bond)	PE-O	-	632970	374250	371360	379690	381480	225320	0.959264	0.27959	0.715584	-0.482807	insig
LIPID-N-0257	C45H84NO8P	phosphatidylcholine _PC(19:1_18:2)	PC(19:1_18:2)	glycerophospholipids	GP	phosphatidylcholine	PC	-	231120	193750	177260	163880	163680	97606	1.24198	0.102786	0.706103	-0.502049	insig
LIPID-N-0808	C41H74NO7P	phosphatidyl ethanolamine _PE(O-18:3_18:2)	PE(O-18:3_18:2)	glycerophospholipids	GP	phosphatidyl ethanolamine (ether bond)	PE-O	-	167920	125320	163580	131290	153180	104260	0.8718	0.310974	0.850948	-0.232857	insig
LIPID-N-0512	C46H83O13P	phosphatidylinositol_PI(18:1_19:2)	PI(18:1_19:2)	glycerophospholipids	GP	phosphatidylinositol	PI	-	113900	133190	75073	138140	114980	151630	0.995174	0.256427	1.25635	0.32924	insig
LIPID-N-0749	C39H76NO7P	phosphatidyl ethanolamine _PE(O-16:0_18:2)	PE(O-16:0_18:2)	glycerophospholipids	GP	phosphatidyl ethanolamine (ether bond)	PE-O	-	185760	149830	193970	178140	191830	104200	0.571757	0.587444	0.895404	-0.15939	insig
LIPID-N-0175	C25H49O12P	lysophosphatidylinositol_LPI(16:0/0:0)	LPI(16:0/0:0)	glycerophospholipids	GP	lysophosphatidylinositol	LPI	-	6319.9	24671	23474	4995.1	8758.9	8452.1	1.16512	0.207738	0.407714	-1.29437	down
LIPID-N-0578	C43H80NO10P	phosphatidylserine_PS(18:1_19:1)	PS(18:1_19:1)	glycerophospholipids	GP	phosphatidylserine	PS	-	166930	145430	132250	219210	97191	105540	0.351313	0.867832	0.949014	-0.0754991	insig
LIPID-N-0729	C37H76NO7P	phosphatidyl ethanolamine _PE(O-16:0_16:0)	PE(O-16:0_16:0)	glycerophospholipids	GP	phosphatidyl ethanolamine (ether bond)	PE-O	-	19359	44666	26312	15917	15681	12313	1.45207	0.174175	0.48608	-1.04073	down
LIPID-N-0245	C40H74NO8P	phosphatidylcholine _PC(14:1_18:2)	PC(14:1_18:2)	glycerophospholipids	GP	phosphatidylcholine	PC	-	4027200	3500100	3384700	3109500	3235900	1385300	1.05881	0.211056	0.708459	-0.497245	insig
LIPID-N-0244	C50H96NO8P	phosphatidylcholine _PC(24:0_18:2)	PC(24:0_18:2)	glycerophospholipids	GP	phosphatidylcholine	PC	-	17097	15947	15411	13006	12733	7486.5	1.33162	0.0965205	0.685698	-0.544355	insig
LIPID-N-0204	C38H76NO8P	phosphatidylcholine _PC(18:0_12:0)	PC(18:0_12:0)	glycerophospholipids	GP	phosphatidylcholine	PC	-	31341	31092	29769	19101	13009	10541	1.63012	0.0198387	0.462582	-1.11222	down
LIPID-N-0493	C44H81O13P	phosphatidylinositol_PI(17:1_18:1)	PI(17:1_18:1)	glycerophospholipids	GP	phosphatidylinositol	PI	-	796470	1017100	859160	1176000	984050	753670	0.401433	0.602059	1.09017	0.124548	insig
LIPID-N-0547	C47H79O13P	phosphatidylinositol_PI(18:2_20:4)	PI(18:2_20:4)	glycerophospholipids	GP	phosphatidylinositol	PI	-	272560	339340	263220	298400	216650	125920	1.03114	0.256413	0.732437	-0.449224	insig
LIPID-N-0169	C22H43O9P	lysophosphatidylglycerol _LPG(16:1/0:0)	LPG(16:1/0:0)	glycerophospholipids	GP	lysophosphatidylglycerol	LPG	-	51406	66482	59413	42710	43362	16448	1.26266	0.0884142	0.578226	-0.790295	insig
LIPID-N-0579	C44H82NO10P	phosphatidylserine_PS(18:1_20:1)	PS(18:1_20:1)	glycerophospholipids	GP	phosphatidylserine	PS	-	597050	961140	948400	1069000	933610	617450	0.102135	0.843323	1.04527	0.0638738	insig
LIPID-N-0316	C48H82NO8P	phosphatidylcholine _PC(20:3_20:4)	PC(20:3_20:4)	glycerophospholipids	GP	phosphatidylcholine	PC	-	113380	101790	119480	100090	91025	63235	1.25383	0.121805	0.760048	-0.395838	insig
LIPID-N-0659	C25H39O7P	lysophosphatidic acid _LPA(22:5)	LPA(22:5)	glycerophospholipids	GP	lysophosphatidic acid	LPA	-	1705	1981.1	2358.9	620.76	1312.2	9	1.09386	0.0487512	0.321251	-1.63823	down
LIPID-N-0772	C41H78NO7P	phosphatidyl ethanolamine _PE(O-16:0_20:3)	PE(O-16:0_20:3)	glycerophospholipids	GP	phosphatidyl ethanolamine (ether bond)	PE-O	-	479800	395780	350570	408600	324730	201340	0.979224	0.255912	0.76228	-0.391606	insig
LIPID-N-0650	C43H71O8P	phosphatidic acid _PA(18:1_22:6)	PA(18:1_22:6)	glycerophospholipids	GP	phosphatidic acid	PA	-	8065600	7963600	6939800	7055100	6276500	2431200	1.03	0.230723	0.686264	-0.543164	insig
LIPID-N-0572	C44H84NO10P	phosphatidylserine_PS(18:1_20:0)	PS(18:1_20:0)	glycerophospholipids	GP	phosphatidylserine	PS	-	2950400	2325500	2397000	2384700	2247600	1539500	1.04167	0.207077	0.804363	-0.314081	insig
LIPID-N-0463	C46H79O10P	phosphatidylglycerol _PG(18:1_22:5)	PG(18:1_22:5)	glycerophospholipids	GP	phosphatidylglycerol	PG	-	3170000	2840000	2218000	1989000	1726200	786240	1.31236	0.0579145	0.547088	-0.870155	insig
LIPID-N-0247	C40H74NO8P	phosphatidylcholine _PC(16:1_16:2)	PC(16:1_16:2)	glycerophospholipids	GP	phosphatidylcholine	PC	-	3978400	1839300	3724900	1752000	2548400	1040900	1.12299	0.168168	0.559732	-0.837191	insig
LIPID-N-0467	C48H79O10P	phosphatidylglycerol _PG(20:2_22:6)	PG(20:2_22:6)	glycerophospholipids	GP	phosphatidylglycerol	PG	-	1949200	1788200	1602300	1187400	1233400	524240	1.35962	0.0562971	0.551537	-0.858471	insig
LIPID-N-0848	C47H84NO7P	phosphatidyl ethanolamine _PE(O-18:2_24:4)	PE(O-18:2_24:4)	glycerophospholipids	GP	phosphatidyl ethanolamine (ether bond)	PE-O	-	475150	410080	337500	517350	369690	203690	0.506252	0.689241	0.892045	-0.164812	insig
LIPID-N-0850	C49H88NO7P	phosphatidyl ethanolamine _PE(O-22:0_22:6)	PE(O-22:0_22:6)	glycerophospholipids	GP	phosphatidyl ethanolamine (ether bond)	PE-O	-	21823	20247	18156	21144	14266	8919.8	1.03091	0.269801	0.736058	-0.44211	insig
LIPID-N-0976	C47H78NO8P	N-acyl -lysophosphatidyl ethanolamine _LNAPE20:4/N-22:4)	LNAPE(20:4/N-22:4)	glycerophospholipids	GP	N-acyl -lysophosphatidyl ethanolamine	LNAPE	-	177290	166130	159860	124310	138590	77466	1.36197	0.089545	0.676296	-0.564274	insig
LIPID-N-0456	C44H79O10P	phosphatidylglycerol _PG(18:1_20:3)	PG(18:1_20:3)	glycerophospholipids	GP	phosphatidylglycerol	PG	-	13634000	7725200	10025000	7480300	11414000	4166300	0.844852	0.365866	0.734784	-0.444608	insig
LIPID-N-0253	C43H80NO8P	phosphatidylcholine _PC(15:0_20:3)	PC(15:0_20:3)	glycerophospholipids	GP	phosphatidylcholine	PC	-	267940	228460	277290	267290	256290	161260	0.687572	0.484814	0.885161	-0.175989	insig
LIPID-N-0903	C46H77O8P	phosphatidylmethanol_PMeOH(20:2_22:5)	PMeOH(20:2_22:5)	glycerophospholipids	GP	phosphatidylmethanol	PMeOH	-	90285	85013	86372	102360	81591	67818	0.368964	0.774904	0.962162	-0.0556479	insig
LIPID-N-0488	C42H77O13P	phosphatidylinositol_PI(16:1_17:1)	PI(16:1_17:1)	glycerophospholipids	GP	phosphatidylinositol	PI	-	118160	136250	126830	145420	108780	70082	0.778059	0.477332	0.850598	-0.233451	insig
LIPID-N-0503	C47H87O13P	phosphatidylinositol_PI(18:1_20:1)	PI(18:1_20:1)	glycerophospholipids	GP	phosphatidylinositol	PI	-	224710	254060	210210	241350	308000	314970	1.29556	0.113935	1.25449	0.327103	insig
LIPID-N-0643	C41H71O8P	phosphatidic acid _PA(16:1_22:4)	PA(16:1_22:4)	glycerophospholipids	GP	phosphatidic acid	PA	-	348980	309790	307540	348990	212860	176630	1.04946	0.282376	0.764227	-0.387927	insig
LIPID-N-0785	C47H90NO7P	phosphatidyl ethanolamine _PE(O-24:2_18:1)	PE(O-24:2_18:1)	glycerophospholipids	GP	phosphatidyl ethanolamine (ether bond)	PE-O	-	23863	23687	20856	23916	14259	10387	1.11703	0.238142	0.709908	-0.494295	insig
LIPID-N-0635	C39H73O8P	phosphatidic acid _PA(18:1_18:1)	PA(18:1_18:1)	glycerophospholipids	GP	phosphatidic acid	PA	14268-17-8	970750	780410	780930	1024800	643450	560650	0.627272	0.56776	0.880261	-0.183997	insig
LIPID-N-0252	C43H80NO8P	phosphatidylcholine _PC(17:1_18:2)	PC(17:1_18:2)	glycerophospholipids	GP	phosphatidylcholine	PC	-	53032	44157	53079	44545	40881	27255	1.21569	0.125169	0.749867	-0.415294	insig
LIPID-N-0087	C22H42O2	erucic acid	FFA(22:1)	fatty acyl	FA	free fat acid	FFA	-	585700	484530	606700	630600	730770	490400	0.556568	0.514163	1.10426	0.143082	insig
LIPID-N-0764	C45H88NO7P	phosphatidyl ethanolamine _PE(O-22:0_18:2)	PE(O-22:0_18:2)	glycerophospholipids	GP	phosphatidyl ethanolamine (ether bond)	PE-O	-	14854	15386	12282	11475	10130	4209.7	1.2049	0.114938	0.60709	-0.720017	insig
LIPID-N-0626	C33H63O8P	phosphatidic acid _PA(14:0_16:1)	PA(14:0_16:1)	glycerophospholipids	GP	phosphatidic acid	PA	-	67939	67886	57236	56066	44541	30088	1.31984	0.092011	0.676962	-0.562853	insig
LIPID-N-0086	C20H38O2	eicosenoic acid	FFA(20:1)	fatty acyl	FA	free fat acid	FFA	-	2143000	1804200	2727500	2642100	2825900	1938200	0.525084	0.557955	1.10959	0.150031	insig
LIPID-N-0863	C46H80NO7P	phosphatidyl ethanolamine _PE(O-19:1_22:6)	PE(O-19:1_22:6)	glycerophospholipids	GP	phosphatidyl ethanolamine (ether bond)	PE-O	-	52148	35529	79329	73749	48178	28315	0.30085	0.775662	0.89962	-0.152612	insig
LIPID-N-0824	C47H86NO7P	phosphatidyl ethanolamine _PE(O-20:0_22:5)	PE(O-20:0_22:5)	glycerophospholipids	GP	phosphatidyl ethanolamine (ether bond)	PE-O	-	26020	19792	19444	16232	11411	5255.7	1.3249	0.0558931	0.504148	-0.98808	insig
LIPID-N-0166	C22H45O9P	lysophosphatidylglycerol _LPG(16:0/0:0)	LPG(16:0/0:0)	glycerophospholipids	GP	lysophosphatidylglycerol	LPG	-	36040	49062	43350	29733	26831	13256	1.4072	0.0407254	0.543549	-0.879517	insig
LIPID-N-0100	C24H40O2	tetracosatetraenoic acid	FFA(24:4)	fatty acyl	FA	free fat acid	FFA	-	770450	422350	986480	676460	836030	524670	0.0690854	0.816191	0.934786	-0.0972923	insig
LIPID-N-0810	C41H74NO7P	phosphatidyl ethanolamine _PE(O-20:5_16:0)	PE(O-20:5_16:0)	glycerophospholipids	GP	phosphatidyl ethanolamine (ether bond)	PE-O	-	27504	140350	86070	34735	22770	47577	1.05102	0.26478	0.413832	-1.27288	down
LIPID-N-0590	C45H80NO10P	phosphatidylserine_PS(19:0_20:4)	PS(19:0_20:4)	glycerophospholipids	GP	phosphatidylserine	PS	-	244940	198730	231030	321530	261900	213820	0.927268	0.323239	1.18164	0.240786	insig
LIPID-N-0364	C37H68NO8P	phosphatidyl ethanolamine _PE(14:0_18:3)	PE(14:0_18:3)	glycerophospholipids	GP	phosphatidyl ethanolamine	PE	-	42737	38799	35642	51436	25622	11994	0.817858	0.504172	0.759972	-0.395982	insig
LIPID-N-0016	C26H45NO6S	taurochenodeoxycholic acid	Taurochenodeoxycholic acid	sterollipids	ST	bile acid	BA	516-35-8	52140	48617	74332	22197	42842	24407	1.48334	0.0536395	0.51086	-0.969	insig
LIPID-N-0799	C47H88NO7P	phosphatidyl ethanolamine _PE(O-22:1_20:3)	PE(O-22:1_20:3)	glycerophospholipids	GP	phosphatidyl ethanolamine (ether bond)	PE-O	-	85699	68606	62198	67353	55678	31749	1.07274	0.188324	0.714909	-0.484168	insig
LIPID-N-0615	C19H39O7P	lysophosphatidic acid _LPA(0:0/16:0)	LPA(0:0/16:0)	glycerophospholipids	GP	lysophosphatidic acid	LPA	-	9	9	9	3556.9	5516.3	2666.5	1.7742	0.0434732	434.804	8.76422	up
LIPID-N-0294	C46H82NO8P	phosphatidylcholine _PC(18:2_20:3)	PC(18:2_20:3)	glycerophospholipids	GP	phosphatidylcholine	PC	-	404840	284700	184450	222540	308470	178140	0.544867	0.509081	0.811394	-0.301526	insig
LIPID-N-0830	C49H90NO7P	phosphatidyl ethanolamine _PE(O-22:0_22:5)	PE(O-22:0_22:5)	glycerophospholipids	GP	phosphatidyl ethanolamine (ether bond)	PE-O	-	12411	11288	10972	9431.3	6505.9	1091.8	1.10961	0.133726	0.49116	-1.02574	down
LIPID-N-0611	C36H68NO6P	ceramides phosphate_CerP(d18:1/18:2)	CerP(d18:1/18:2)	sphingolipid	SP	ceramides phosphate	CerP	-	40012	52929	40278	31667	59711	17956	0.747078	0.592024	0.820709	-0.285058	insig
LIPID-N-0972	C47H80NO8P	N-acyl -lysophosphatidyl ethanolamine _LNAPE22:5/N-20:2)	LNAPE(22:5/N-20:2)	glycerophospholipids	GP	N-acyl -lysophosphatidyl ethanolamine	LNAPE	-	299280	230570	156930	139780	135050	154610	1.30444	0.169766	0.625295	-0.677391	insig
LIPID-N-0466	C46H75O10P	phosphatidylglycerol _PG(18:2_22:6)	PG(18:2_22:6)	glycerophospholipids	GP	phosphatidylglycerol	PG	-	194850	148460	156180	108530	114570	39517	1.28838	0.0607078	0.52577	-0.927495	insig
LIPID-N-0091	C20H36O2	eicosandienoic acid	FFA(20:2)	fatty acyl	FA	free fat acid	FFA	-	1379800	948000	1935600	1684200	1752500	1439300	0.674159	0.55655	1.14369	0.193694	insig
LIPID-N-0838	C43H76NO7P	phosphatidyl ethanolamine _PE(O-18:1_20:5)	PE(O-18:1_20:5)	glycerophospholipids	GP	phosphatidyl ethanolamine (ether bond)	PE-O	-	45922	31094	22870	33481	39107	21050	0.163173	0.821147	0.937449	-0.0931884	insig
LIPID-N-0802	C47H88NO7P	phosphatidyl ethanolamine _PE(O-18:0_24:4)	PE(O-18:0_24:4)	glycerophospholipids	GP	phosphatidyl ethanolamine (ether bond)	PE-O	-	14974	13215	10147	14719	10674	6672.7	0.681726	0.493146	0.836438	-0.257669	insig
LIPID-N-0690	C39H69O8P	phosphatidic acid _PA(16:0_20:4)	PA(16:0_20:4)	glycerophospholipids	GP	phosphatidic acid	PA	-	31586	18848	52445	60398	50318	39503	1.03496	0.255283	1.46015	0.546119	insig
LIPID-N-0404	C47H84NO8P	phosphatidyl ethanolamine _PE(18:0_24:5)	PE(18:0_24:5)	glycerophospholipids	GP	phosphatidyl ethanolamine	PE	-	24555	22272	22825	20367	18968	9	0.856948	0.262973	0.564865	-0.824021	insig
LIPID-N-0188	C26H52NO9P	lysophosphatidylserine_LPS(20:0/0:0)	LPS(20:0/0:0)	glycerophospholipids	GP	lysophosphatidylserine	LPS	-	4989.7	4770.6	5338.3	5434.3	4090.4	2045.5	0.911308	0.354667	0.766309	-0.384001	insig
LIPID-N-0172	C26H45O9P	lysophosphatidylglycerol _LPG(20:4/0:0)	LPG(20:4/0:0)	glycerophospholipids	GP	lysophosphatidylglycerol	LPG	-	76441	94216	77910	71960	61767	33412	1.2211	0.127781	0.67241	-0.572586	insig
LIPID-N-0080	C14H26O2	myristic acid	FFA(14:1)	fatty acyl	FA	free fat acid	FFA	-	435150	327320	468670	430130	443940	398910	0.366309	0.780115	1.03398	0.0482149	insig
LIPID-N-0181	C29H49O12P	lysophosphatidylinositol_LPI(20:4/0:0)	LPI(20:4/0:0)	glycerophospholipids	GP	lysophosphatidylinositol	LPI	-	2001.7	3589.7	6494	3916.2	3417.3	2538.5	0.309049	0.637819	0.816853	-0.291851	insig
LIPID-N-0727	C34H56O2	tetratriacontahexaenoic acid	FFA(34:6)	fatty acyl	FA	free fat acid	FFA	-	146190	402730	194760	116330	209580	273600	0.449679	0.631663	0.80614	-0.310898	insig
LIPID-N-0435	C42H83O10P	phosphatidylglycerol _PG(18:0_18:0)	PG(18:0_18:0)	glycerophospholipids	GP	phosphatidylglycerol	PG	-	197380	200200	139450	138120	103040	45288	1.27114	0.0731476	0.533393	-0.906729	insig
LIPID-N-0668	C28H49O9P	lysophosphatidylglycerol _LPG(22:4)	LPG(22:4)	glycerophospholipids	GP	lysophosphatidylglycerol	LPG	-	31825	34259	30710	25496	24218	11869	1.28839	0.106839	0.636227	-0.652385	insig
LIPID-N-0103	C24H38O2	tetracosapentaenoic acid	FFA(24:5)	fatty acyl	FA	free fat acid	FFA	-	2438700	1785600	3221800	2557900	3135200	2163300	0.304735	0.800487	1.0551	0.0773834	insig
LIPID-N-0083	C17H32O2	heptadecenoic acid	FFA(17:1)	fatty acyl	FA	free fat acid	FFA	-	644310	507350	1011900	784830	908180	776360	0.672599	0.573603	1.14135	0.190736	insig
LIPID-N-0356	C43H82NO8P	phosphatidyl ethanolamine _PE(20:2_18:0)	PE(20:2_18:0)	glycerophospholipids	GP	phosphatidyl ethanolamine	PE	-	790990	729470	633400	605640	340250	209670	1.33137	0.0887962	0.536507	-0.898332	insig
LIPID-N-0798	C45H84NO7P	phosphatidyl ethanolamine _PE(O-16:0_24:4)	PE(O-16:0_24:4)	glycerophospholipids	GP	phosphatidyl ethanolamine (ether bond)	PE-O	-	18770	18213	16024	21576	14404	9268.4	0.702418	0.547245	0.853631	-0.228316	insig
LIPID-N-0085	C19H36O2	nonadecyenoic acid	FFA(19:1)	fatty acyl	FA	free fat acid	FFA	-	861570	639250	1091200	990070	1042900	758500	0.420222	0.696721	1.07695	0.106948	insig
LIPID-N-0846	C47H84NO7P	phosphatidyl ethanolamine _PE(O-20:0_22:6)	PE(O-20:0_22:6)	glycerophospholipids	GP	phosphatidyl ethanolamine (ether bond)	PE-O	-	13152	13041	9570.2	9393.5	7447.9	6252.3	1.44057	0.0504671	0.645739	-0.630976	insig
LIPID-N-0564	C38H72NO10P	phosphatidylserine_PS(18:1_14:0)	PS(18:1_14:0)	glycerophospholipids	GP	phosphatidylserine	PS	-	408890	352620	311690	330470	175070	147440	1.28589	0.117083	0.608442	-0.716808	insig
LIPID-N-0069	C12H24O2	lauric acid	FFA(12:0)	fatty acyl	FA	free fat acid	FFA	-	156140	136000	162230	150180	129280	102440	1.05305	0.221412	0.840504	-0.250673	insig
LIPID-N-0600	C30H60NO6P	ceramides phosphate_CerP(d18:1/12:0)	CerP(d18:1/12:0)	sphingolipid	SP	ceramides phosphate	CerP	-	15481	13103	14466	7963.6	4616	4252.9	1.63401	0.00624429	0.390999	-1.35476	down
LIPID-N-0410	C41H70NO8P	phosphatidyl ethanolamine _PE(20:5_16:1)	PE(20:5_16:1)	glycerophospholipids	GP	phosphatidyl ethanolamine	PE	-	241540	190640	176070	152890	149680	66712	1.23595	0.0895937	0.607122	-0.719941	insig
LIPID-N-0696	C23H46O2	tricosanoic acid	FFA(23:0)	fatty acyl	FA	free fat acid	FFA	-	88375	120290	105430	100730	134610	114240	0.646471	0.430282	1.11298	0.154422	insig
LIPID-N-0681	C26H51O12P	lysophosphatidylinositol_LPI(17:0)	LPI(17:0)	glycerophospholipids	GP	lysophosphatidylinositol	LPI	-	1576.3	5312.9	4414.3	1262.7	2223.9	1255.1	1.27209	0.184745	0.41949	-1.25329	down
LIPID-N-0209	C42H84NO8P	phosphatidylcholine _PC(17:0_17:0)	PC(17:0_17:0)	glycerophospholipids	GP	phosphatidylcholine	PC	-	99860	33289	32030	22523	17896	33357	1.07874	0.305536	0.446643	-1.16281	down
LIPID-N-0683	C28H55O12P	lysophosphatidylinositol_LPI(19:0)	LPI(19:0)	glycerophospholipids	GP	lysophosphatidylinositol	LPI	-	682.99	2340.7	1988.6	602.67	850.01	1115.9	1.04831	0.243238	0.512456	-0.964499	insig
LIPID-N-0913	C50H82NO8P	phosphatidylcholine _PC(20:4_22:5)	PC(20:4_22:5)	glycerophospholipids	GP	phosphatidylcholine	PC	-	67630	58860	51756	32983	45348	32338	1.5595	0.0228658	0.620878	-0.687619	insig
LIPID-N-0849	C49H88NO7P	phosphatidyl ethanolamine _PE(O-22:2_22:4)	PE(O-22:2_22:4)	glycerophospholipids	GP	phosphatidyl ethanolamine (ether bond)	PE-O	-	20110	16446	15470	15272	9418.3	7891.9	1.33858	0.0832074	0.626268	-0.675149	insig
LIPID-N-0644	C43H75O8P	phosphatidic acid _PA(18:1_22:4)	PA(18:1_22:4)	glycerophospholipids	GP	phosphatidic acid	PA	-	25565	29851	20961	26684	18632	43024	0.350614	0.643505	1.15663	0.209929	insig
LIPID-N-0193	C26H50NO9P	lysophosphatidylserine_LPS(20:1/0:0)	LPS(20:1/0:0)	glycerophospholipids	GP	lysophosphatidylserine	LPS	-	1833.1	2023.4	1448.6	873.46	958.41	896.9	1.7033	0.0341741	0.514367	-0.959129	insig
LIPID-N-0433	C40H79O10P	phosphatidylglycerol _PG(18:0_16:0)	PG(18:0_16:0)	glycerophospholipids	GP	phosphatidylglycerol	PG	-	21123	21244	14561	13801	9	11994	0.852021	0.123139	0.453274	-1.14154	insig
